# Supplementary material for: The Tug1 lncRNA locus is essential for male fertility
Source: Genome Biol. 2020 Sep 7;21:237. doi: 10.1186/s13059-020-02081-5 (PMC7487648; doi:10.1186/s13059-020-02081-5)
Supplement: Supplementary file 5 — Additional file 5: Table S1. Tug1-/- and wild type sperm morphological defects. [file 13059_2020_2081_MOESM5_ESM.csv]

## Sheet: Sperm_Morphological_Data
Extended Data Table 1. Tug1-/- and wild type sperm morphological defects data
Mouse ID#	Genotype	Age at Analysis (Weeks)	Age at Analysis (Months)	Body Mass (g)	Avg. Testes Mass (g)	Relative Testes Mass (% Body Mass)	Sperm Count (x10^6 cells/ml)	% Sperms Headless	% Sperms Head Angle Aberrations	% Sperms Head Bent Back	% Sperms Head Debris	% Sperms Hook Aberrations	% Sperms Head Misshapen	% Sperms Midpiece Curled	% Sperms Midpiece Kinked	% Sperms Midpiece Stripped	% Sperms Midpiece Debris	% Sperms Tailless	% Sperms Tail Curled	% Sperms Tail Kinked	% Sperms Tail Broken	% Sperms annealed together	% Sperms Normal Sperm	Total Sperms Counted
041714_201-3	Tug1 -/-	9.42857	2.2	23.6	0.0795	0.336864	1.6	0.18	0.18	0.08	0.02	0.04	0.08	0.24	0.26	0.18	0.02	0.02	0.2	0.18	0.04	0.04	0.06	88
111914_209-12	Tug1 -/-	24.8571	5.8	27.1	0.085	0.313653	2.2	0.42	0.06	0.16	0.08	0.02	0.26	0.14	0.22	0.28	0.14	0	0.04	0	0	0.14	0	98
111914_208-9	Tug1 -/-	26.7143	6.23333	29.6	0.0807	0.272635	3.6	0.38	0	0.38	0.1	0	0.08	0.02	0.2	0.32	0.04	0	0	0.06	0.02	0.02	0.04	81
111914_205-1	Tug1 -/-	31.5714	7.36667	31.4	0.0738	0.235032	4	0.4	0	0.18	0.02	0	0.32	0.06	0.3	0.52	0.14	0	0.1	0.12	0.14	0.1	0.06	120
051914_12	Tug1 -/-	39.8571	9.3	43.7	0.0746	0.170709	N.A.	0.48	0.1	0.14	0.02	0.02	0.18	0.04	0.2	0.3	0.08	0	0.14	0.14	0.26	0.1	0	110
051914_9	Tug1 -/-	39.8571	9.3	49.4	0.09995	0.202328	2.9	0.54	0.08	0.06	0	0	0.04	0.04	0.28	0.04	0.06	0.02	0.04	0.04	0.06	0.02	0.1	66
052814_4	Tug1 -/-	36.7143	8.56667	32.7	0.07545	0.230734	0.37	0.04	0.04	0.26	0	0	0.2	0.04	0.18	0.3	0.1	0.02	0.06	0.08	0.08	0.04	0.14	72
052814_11	Tug1 -/-	41.1429	9.6	37.4	0.0868	0.232086	1.8	0.22	0.08	0.12	0	0.02	0.04	0.06	0.12	0.06	0.06	0	0.06	0.02	0.1	0.06	0.26	51
041714_200-1	Tug1 +/+	10.8571	2.53333	25.1	0.06965	0.27749	3.6	0	0.06	0.02	0	0.04	0.04	0.22	0.02	0.04	0	0	0.06	0.44	0	0	0.3	47
111914_210-7	Tug1 +/+	21.2857	4.96667	31.2	0.0913	0.292628	6.4	0.04	0.02	0.04	0.04	0	0.06	0.18	0.1	0.02	0.12	0.02	0.04	0.08	0.02	0	0.44	39
111914_209-9	Tug1 +/+	24.8571	5.8	33.2	0.1051	0.316566	7.6	0.04	0.1	0.06	0.12	0	0.06	0.12	0.06	0.06	0	0.04	0.02	0.02	0	0.02	0.48	36
111914_205-3	Tug1 +/+	31.5714	7.36667	34.5	0.1035	0.3	9.2	0	0.12	0	0.04	0	0.08	0.08	0.1	0.02	0.06	0.04	0.04	0	0	0	0.56	29
041814_4	Tug1 +/+	14.8571	3.46667	29.5	0.1023	0.34678	4.8	0	0.02	0.02	0	0.02	0.06	0.18	0	0.04	0.04	0	0.02	0.54	0	0.02	0.32	48
051914_3	Tug1 +/+	38.2857	8.93333	54.6	0.1106	0.202564	4.4	0	0	0.02	0.08	0.04	0.02	0.26	0.06	0.02	0.02	0	0	0.38	0	0	0.44	45
051914_10	Tug1 +/+	39.8571	9.3	51.1	0.13265	0.259589	7.6	0.04	0.16	0.06	0	0.02	0.12	0.24	0.1	0.06	0.04	0	0.02	0.46	0.02	0.02	0.2	68
052814_7	Tug1 +/+	28.5714	6.66667	38.5	0.1358	0.352727	7.2	0.14	0	0	0	0	0.02	0.1	0.04	0	0	0.02	0.08	0.18	0.04	0.02	0.52	32
052814_5	Tug1 +/+	31.2857	7.3	36.2	0.1168	0.322652	4.4	0.06	0.02	0.02	0.04	0.08	0.02	0.06	0.06	0.04	0.02	0	0.08	0.56	0.02	0	0.24	54
			p value	0.5287	0.01078	0.07508	0.0018	0.00208	0.72786	0.0009	0.8493	0.59612	0.03846	0.0271	0.00062	0.00288	0.03	0.63122	0.17702	0.09296	0.01242	0.00244	0.00128
			Mean Tug1-/-	34.3625	0.081975	0.249255	2.35286	0.3325	0.0675	0.1725	0.03	0.0125	0.15	0.08	0.22	0.25	0.08	0.0075	0.08	0.08	0.0875	0.065	0.0825
			Mean Wild type	37.1	0.107522	0.296777	6.13333	0.0355556	0.0555556	0.0266667	0.0355556	0.0222222	0.0533333	0.16	0.06	0.0333333	0.0333333	0.0133333	0.04	0.295556	0.0111111	0.00888889	0.388889
			Std Error Tug1-/-	3.06285	0.00306792	0.0196309	0.472968	0.0598734	0.0206804	0.0368273	0.0136277	0.00526104	0.0374166	0.0261861	0.020702	0.0549025	0.0155839	0.00365963	0.0226779	0.0220389	0.0292617	0.0154689	0.0303403
			Std Error WT	3.25653	0.00674266	0.0155235	0.635959	0.0151942	0.0193729	0.00745356	0.0140546	0.00909484	0.0110554	0.024267	0.0120185	0.00666667	0.0129099	0.0057735	0.00942809	0.0752609	0.00484322	0.00351364	0.0425717
