# Supplementary material for: The Tug1 lncRNA locus is essential for male fertility
Source: Genome Biol. 2020 Sep 7;21:237. doi: 10.1186/s13059-020-02081-5 (PMC7487648; doi:10.1186/s13059-020-02081-5)
Supplement: Supplementary file 6 — Additional file 6: Table S2. Testes RNA-seq and Tug1rescue RNA-seq in testes. [file 13059_2020_2081_MOESM6_ESM.csv]

chrom	start	end	strand	gene_id	gene_type	gene_name	tss	ko.log2FoldChange	ko.stat	ko.pvalue	ko.padj	ko.sig	rescue.log2FoldChange	rescue.stat	rescue.pvalue	rescue.padj	rescue.sig	tpmMeanWT	tpmMeanKO	tpmMeanRescue	sig
chr1	3073253	3074322	+	ENSMUSG00000102693.1	TEC	4933401J01Rik	3073253	-0.0293866169596048	-0.359270670242051	0.69105311559319	0.935698746787279	Insig	0.0206148183604615	0.270862309887381	0.737166782110258	0.979284216864619	Insig	0.639820025509605	0.589775064527838	0.660261995536031	Insig
chr1	3205901	3671498	-	ENSMUSG00000051951.5	protein_coding	Xkr4	3671498	-0.0230723366735617	-0.48098352583256	0.594680669495323	0.926048856018004	Insig	0.0307885133612069	0.694172910308135	0.389731803048742	0.961527175250653	Insig	0.0330098118559724	0.0246963659712154	0.0395525566551495	Insig
chr1	3905739	3986215	-	ENSMUSG00000102343.1	lincRNA	Gm37381	3986215	0.00934392931057252	0.149752303366512	0.86842731627331	0.948151173658099	Insig	0.00394317672076076	0.0681971567113672	0.93266001878052	0.983555008538698	Insig	0.292720745536355	0.316643655603285	0.349879155437122	Insig
chr1	3999557	4409241	-	ENSMUSG00000025900.12	protein_coding	Rp1	4409241	0.0637435957986317	0.9868386564687	0.274989637329325	0.852737013219507	Insig	0.025706498276443	0.360200943066605	0.655379676578162	0.976759104590409	Insig	5.51193461598655	5.95978904993579	6.17487865570909	Insig
chr1	4363346	4364829	-	ENSMUSG00000104123.1	TEC	Gm37483	4364829	0.00238903857288577	0.0776456604071462	0.93155237716852	0.951494198519567	Insig	-0.00668034496312834	-0.235330019537508	0.770606318210434	0.980165323289734	Insig	0.0541346531414913	0.061755511520556	0.0433880544887279	Insig
chr1	4490931	4497354	-	ENSMUSG00000025902.13	protein_coding	Sox17	4497354	-0.0502719987110958	-0.559544398972073	0.535936305406985	0.918602810353442	Insig	-0.288361294207612	-3.01612644780258	0.000186167306108986	0.03896988253875	Sig	6.47684296828413	6.4074202275331	4.86699523382299	Insig
chr1	4496551	4499558	+	ENSMUSG00000104238.1	processed_transcript	Gm37587	4496551	0.0430053010781293	0.418692035224572	0.64325082682113	0.931248813422999	Insig	-0.142388538795071	-1.47391080887434	0.0678162843002132	0.813044346948565	Insig	0.568584086388222	0.635689892411878	0.421411466623991	Insig
chr1	4522905	4526737	+	ENSMUSG00000102269.1	processed_pseudogene	Gm7357	4522905	-0.00626686684422443	-0.114249077130142	0.899429013265497	0.949848682046454	Insig	0.00415562180450941	0.0819422514542261	0.919130350334185	0.98331697550263	Insig	0.0919138855139376	0.0915281608989287	0.0917536157844531	Insig
chr1	4529017	4529123	+	ENSMUSG00000096126.1	snRNA	Gm22307	4529017	-0.0161757332209198	-0.587311200041508	0.515895429315183	0.915707326667781	Insig	0.00564090111118891	0.22161746652045	0.78363003774591	0.980488538364284	Insig	0.959600763392105	0.5140560440072	0.633503237438979	Insig
chr1	4583129	4586252	-	ENSMUSG00000104328.1	lincRNA	Gm37323	4586252	-0.0709074553461678	-0.679376429564689	0.452334787702489	0.904988160375628	Insig	-0.0325930715461206	-0.30736067250227	0.703329155177498	0.97830918510035	Insig	3.08445030913249	2.98386258992279	2.95607311256841	Insig
chr1	4610471	4611406	+	ENSMUSG00000102735.1	processed_pseudogene	Gm7369	4610471	-0.0119497092651217	-0.110309117047629	0.902879787721194	0.950030780673242	Insig	-0.0415076948126898	-0.384749015146196	0.633563574463069	0.97597805274071	Insig	5.19589319320271	5.30776700736043	4.93584510120605	Insig
chr1	4687934	4689403	-	ENSMUSG00000098104.1	processed_pseudogene	Gm6085	4689403	-0.0318393977099217	-0.47359621322084	0.600352562660284	0.926696302685893	Insig	0.00086237793386516	0.0138754424769867	0.986283328568717	0.984435190992457	Insig	0.293578146191922	0.249691510077308	0.238510918858322	Insig
chr1	4723277	4723379	-	ENSMUSG00000088000.1	snRNA	Gm25493	4723379	-0.0822521255265675	-0.748576627675744	0.407626469075778	0.89565466578657	Insig	-0.0466421742805935	-0.433179662580486	0.591458045214287	0.974311874755847	Insig	42.3986669598004	39.3372367695318	36.6812141214922	Insig
chr1	4735046	4735676	-	ENSMUSG00000103265.1	processed_pseudogene	Gm2053	4735676	-0.00479308886604597	-0.0517706567342852	0.954331026936349	0.952597087678834	Insig	-0.0508749791382422	-0.587937622841416	0.466323044994318	0.967641674161875	Insig	1.76600137922308	1.82456487481292	1.52680810071301	Insig
chr1	4771131	4772199	+	ENSMUSG00000103922.1	processed_pseudogene	Gm6123	4771131	0.0509966270369235	0.528054275141895	0.559129319853116	0.921714891744616	Insig	-0.000470985434266237	-0.00517368192618169	0.994885301492762	0.984567690551343	Insig	1.25002278406832	1.47425248956172	1.58508302167271	Insig
chr1	4773206	4785739	-	ENSMUSG00000033845.13	protein_coding	Mrpl15	4785739	0.000476349888023071	0.00827279787452648	0.992698345725882	0.9543455441593	Insig	0.0291969083672083	0.454068132825163	0.573703301985068	0.973537925777626	Insig	10.7977972722925	11.1329507880239	11.5547427394469	Insig
chr1	4778063	4779212	-	ENSMUSG00000102275.1	TEC	Gm37144	4779212	0.029068172859419	0.402513524744001	0.656130650062831	0.932507309947043	Insig	-0.0512006077844951	-0.764318327660962	0.343630421864706	0.956589731958254	Insig	0.587495513632215	0.701863066531304	0.499256384776759	Insig
chr1	4807788	4848410	+	ENSMUSG00000025903.14	protein_coding	Lypla1	4807788	0.043803606694793	0.796628199849228	0.378191966905559	0.888439516908573	Insig	-0.0217162100849724	-0.351464499126409	0.663216617057639	0.977027423178039	Insig	12.1986161782811	12.9874526845508	12.4408061649623	Insig
chr1	4807892	4886770	+	ENSMUSG00000104217.1	protein_coding	Gm37988	4807892	-0.115676001951534	-1.05251535357872	0.244304199822778	0.837250613460324	Insig	-0.0654845216236663	-0.614145506102793	0.446688624175617	0.966267326712051	Insig	4.83411737948512	4.23693981893297	3.70105057814776	Insig
chr1	4857814	4897909	+	ENSMUSG00000033813.15	protein_coding	Tcea1	4857814	-0.0407907620431007	-0.904665274725543	0.316950836789136	0.869692701404145	Insig	-0.028654466923146	-0.557845805129472	0.489446195417267	0.969123192659872	Insig	38.7103363876203	38.7453718581427	38.0558874375541	Insig
chr1	4880049	4880651	-	ENSMUSG00000062588.4	processed_pseudogene	Gm6104	4880651	0.0160698229339579	0.240721461180206	0.790018326626973	0.943296991484189	Insig	0.00998556596914484	0.160964443282749	0.84191824554186	0.981814802912349	Insig	0.70272139263773	0.831744485980859	0.93167876190901	Insig
chr1	4905751	4906861	-	ENSMUSG00000103280.1	TEC	Gm37277	4906861	0.0296759409911977	0.773582482907395	0.392141994773299	0.891979465574687	Insig	-0.0169708531131207	-0.479539937703217	0.552400896446321	0.972545477059333	Insig	0.061191812974141	0.12180747406589	0.0873739405401221	Insig
chr1	4909576	5070285	-	ENSMUSG00000002459.17	protein_coding	Rgs20	5070285	0.0327864547729206	0.404632699052015	0.654437625003325	0.932344519735669	Insig	0.0198125589942018	0.262227011570526	0.745250561956638	0.979504316779952	Insig	0.148348878322913	0.177757890611632	0.202201892019833	Insig
chr1	5063060	5064647	+	ENSMUSG00000091665.1	processed_pseudogene	Gm17101	5063060	-0.0682130133573439	-1.13264858119228	0.210227791536763	0.815731215019605	Insig	0.0144978039022311	0.261413352501153	0.746013718433029	0.979524854141113	Insig	0.243651999914286	0.138545500531059	0.158137850461772	Insig
chr1	5070018	5162529	+	ENSMUSG00000033793.12	protein_coding	Atp6v1h	5070018	0.102241173905439	2.24218991692554	0.0131265503222666	0.216705025981215	Insig	-0.00840975013217127	-0.162990838410647	0.839954881289176	0.981773070446291	Insig	19.1946024512137	21.3112267299745	20.4742403164945	Insig
chr1	5588466	5606131	+	ENSMUSG00000025905.13	protein_coding	Oprk1	5588466	-0.0609282522618946	-1.44634357775425	0.109609746786624	0.697711548554214	Insig	0.0386885220985435	0.997147444368282	0.216644627461674	0.932853427937351	Insig	0.0231082038317173	0.00656108928724237	0.0174584017079006	Insig
chr1	5913707	5917398	-	ENSMUSG00000033774.4	protein_coding	Npbwr1	5917398	0.0567275811176535	0.820899746104019	0.36383500281003	0.884545581530876	Insig	0.038481302907247	0.597322165826414	0.459237815921091	0.967158837652301	Insig	0.0772725586835955	0.1220138539183	0.1636815891025	Insig
chr1	6206197	6276648	+	ENSMUSG00000025907.14	protein_coding	Rb1cc1	6206197	-0.0469968152639655	-0.895709515480151	0.321765374359715	0.871391717299497	Insig	-0.0178028323960445	-0.302793034728792	0.707533395011789	0.978435294807877	Insig	140.908527394967	140.329224343928	139.232045662057	Insig
chr1	6209866	6215293	-	ENSMUSG00000090031.2	antisense_RNA	4732440D04Rik	6215293	0.00373034445509208	0.0369250287055749	0.967418205279141	0.953208345776481	Insig	0.0726996160152368	0.701006709771372	0.385081738524317	0.96108067678058	Insig	1.53025705254693	1.58680204747842	1.68318459886163	Insig
chr1	6380394	6381032	+	ENSMUSG00000103355.1	processed_pseudogene	Gm2147	6380394	0.0908392833456645	0.926180028987656	0.305578788826534	0.865495603642923	Insig	-0.0910214856083266	-0.987926539031382	0.220924094894899	0.934068352031855	Insig	2.18544007735996	2.83951012097943	2.10654476893979	Insig
chr1	6382634	6383106	-	ENSMUSG00000102706.1	processed_pseudogene	Gm7417	6383106	0.124402039509499	1.76595423744173	0.0507599075675025	0.516644993405906	Insig	-0.0195980629241642	-0.253767438245148	0.753197142553006	0.979716169626937	Insig	58.4950032683699	66.7148011147861	65.6059584980543	Insig
chr1	6429655	6441296	-	ENSMUSG00000103845.1	processed_pseudogene	Gm19026	6441296	0.0433895383013035	0.557805636964566	0.537204188241292	0.918779316710894	Insig	-0.104804358181492	-1.23726406499817	0.125272835975226	0.889299519423928	Insig	5.03724693960792	5.37718078951712	5.00349857461296	Insig
chr1	6487231	6860940	+	ENSMUSG00000033740.17	protein_coding	St18	6487231	0.0304882555144566	0.304431090740465	0.73629586736186	0.939410434816011	Insig	-0.0245443328754306	-0.260082601903725	0.747262408196594	0.979558369103785	Insig	0.247422181774786	0.275310345439146	0.25571029997679	Insig
chr1	7088920	7173628	+	ENSMUSG00000051285.17	protein_coding	Pcmtd1	7088920	-0.186270683588227	-1.7348377652276	0.0549738518849536	0.536523682566928	Insig	-0.00345590191052709	-0.0321295148316318	0.968244953285367	0.984149815162734	Insig	8.78403304616363	7.27013548649894	6.61125820706514	Insig
chr1	7148110	7152137	+	ENSMUSG00000103509.1	TEC	Gm38372	7148110	-0.0234181187118263	-0.217433704191339	0.809922643561017	0.944613318831533	Insig	-0.00150368922602125	-0.0145750469775951	0.985591802733278	0.984424440273456	Insig	1.13470990708738	1.12096248942644	1.0921326966001	Insig
chr1	7177739	7179037	+	ENSMUSG00000048538.7	processed_pseudogene	Gm9826	7177739	0.0291310266332841	0.324642102311005	0.719505257161678	0.938084042210764	Insig	-0.0213364433971642	-0.253964331663489	0.75301188762139	0.979711280672111	Insig	0.850606812088146	0.957094135908151	0.940335287633286	Insig
chr1	7349406	7397869	-	ENSMUSG00000097797.6	lincRNA	Gm26901	7397869	-0.043321750594873	-0.396475854159236	0.660963862112072	0.932967758919594	Insig	0.0142400411446886	0.13182114629835	0.8702579191343	0.982396573433189	Insig	1.21048077259543	1.18815608293284	1.20343050748649	Insig
chr1	7497968	7518149	+	ENSMUSG00000103067.1	lincRNA	Gm30414	7497968	-0.0885182083944914	-2.63973517723344	0.00349938047370979	0.0885946786723724	Insig	0.00540470216959515	0.174103152987313	0.829206223038534	0.981541163511973	Insig	0.350158383080117	0.0142679185082566	0	Insig
chr1	8361475	9299878	-	ENSMUSG00000025909.16	protein_coding	Sntg1	9299878	0.0295857408342719	0.300371246756343	0.739684190266469	0.939671237601043	Insig	-0.176089960940725	-1.72078234089288	0.0329979822891673	0.67908244415831	Insig	1.1405068194825	1.21215083287132	0.986055837570758	Insig
chr1	8450960	8453491	-	ENSMUSG00000102647.1	TEC	Gm38024	8453491	-0.00369335534254491	-0.132374329494593	0.883579666763955	0.948994969021163	Insig	0.008755740002673	0.339209967447707	0.674271652784821	0.977395556662497	Insig	0.0367575182084972	0.0312507145135492	0.0479328133943188	Insig
chr1	8468426	8468825	-	ENSMUSG00000086235.1	processed_pseudogene	Gm16284	8468825	-0.0862324711589458	-0.964055943755073	0.286224052458877	0.857694603406184	Insig	-0.0304649321398981	-0.3664120343384	0.649831006716704	0.976565309573917	Insig	2.94090240705036	2.31782831959462	1.97337243466526	Insig
chr1	8527780	8531313	-	ENSMUSG00000102253.1	TEC	Gm38259	8531313	-0.0185048981767668	-0.541595567965284	0.5490964193181	0.92039835530111	Insig	0.0020141284823933	0.0639878781224219	0.936807402846665	0.983626620879064	Insig	0.0345954387044692	0.0208554580148491	0.0215551742813907	Insig
chr1	8791923	8792162	-	ENSMUSG00000084353.1	processed_pseudogene	Gm15452	8792162	-0.00439347688152034	-0.0488016500651067	0.956947486139728	0.952720567623753	Insig	0.0771532549484312	0.912380127044822	0.258278230487106	0.943060937538906	Insig	3.45632157757581	3.56732007007195	4.77704126607047	Insig
chr1	9450579	9451748	+	ENSMUSG00000102272.1	processed_pseudogene	Gm7512	9450579	0.0092490824404481	0.26175770558735	0.772155034962773	0.942061208517816	Insig	-0.0208595929110291	-0.64098595194103	0.427077033711502	0.964772873090803	Insig	0.0736571234559762	0.0923292926176656	0.0472474563083707	Insig
chr1	9499338	9501522	-	ENSMUSG00000103411.1	processed_pseudogene	Gm18300	9501522	-0.0413852401553204	-0.584763461369091	0.517717943619899	0.915979128971942	Insig	0.0457362997202159	0.697606469891637	0.387391180677018	0.961303717039319	Insig	0.337253530765615	0.269631794869192	0.361278227953321	Insig
chr1	9545408	9547455	+	ENSMUSG00000061024.8	protein_coding	Rrs1	9545408	0.081194584073295	1.3074164733566	0.148102021218113	0.757201796553008	Insig	0.147633625026111	2.15351658601738	0.00762406260451143	0.330857081803817	Insig	20.5277253768085	22.5197931882462	25.0427305945714	Insig
chr1	9547948	9580673	+	ENSMUSG00000025911.14	protein_coding	Adhfe1	9547948	0.075599052453818	0.740442582260044	0.412740860496648	0.896814222565501	Insig	-0.0120180689675834	-0.114979819578462	0.886713586873984	0.982717612658983	Insig	3.91668043938162	4.32510451510637	3.96909603506898	Insig
chr1	9560832	9631175	-	ENSMUSG00000079671.8	processed_transcript	2610203C22Rik	9631175	0.0826808228656813	0.872739878213084	0.334330724339025	0.875624100146609	Insig	-0.0979125321141985	-1.10167821751384	0.172247777121404	0.916983178599986	Insig	0.399016181279742	0.519685951468229	0.369313430437725	Insig
chr1	9574548	9575649	+	ENSMUSG00000081441.3	processed_pseudogene	Gm6161	9574548	-0.0115855224385942	-0.232494668257081	0.797034950370248	0.943768101371909	Insig	0.0204512685361132	0.444063112890919	0.582175826688585	0.97391298747595	Insig	0.185704579743667	0.15997603953599	0.218723484806244	Insig
chr1	9601199	9627143	+	ENSMUSG00000067879.3	protein_coding	3110035E14Rik	9601199	0.353985418231076	4.26459277526167	2.387538948323e-06	0.000304666277268283	Sig	0.0689829368941511	0.783254394003977	0.331807871872996	0.955112422646741	Insig	5.02584978800266	6.99572377311061	7.28804742175343	Insig
chr1	9667415	9700209	-	ENSMUSG00000025912.16	protein_coding	Mybl1	9700209	0.00383010708122078	0.0807634042974131	0.928811130092553	0.951358004376335	Insig	0.0259609922092913	0.485261420837526	0.547669888463337	0.972314878998628	Insig	47.7327420359068	49.383997534739	50.9398666963362	Insig
chr1	9718622	9748382	-	ENSMUSG00000045210.8	protein_coding	Vcpip1	9748382	0.0163897410685516	0.398645413246672	0.659225468555399	0.93280287141719	Insig	0.0690992751620137	1.48062130982408	0.0665738528351825	0.810217456700668	Insig	23.6601676367868	24.7218772730766	25.7364075613999	Insig
chr1	9747648	9791924	+	ENSMUSG00000097893.8	antisense_RNA	1700034P13Rik	9747648	0.0495662532445307	0.631505034998966	0.484819048793453	0.910786284740836	Insig	-0.0246178170320896	-0.289377820810413	0.719932534402114	0.978798821835489	Insig	7.18497617887755	7.70923884802513	7.66643415443239	Insig
chr1	9798107	9900845	+	ENSMUSG00000025915.14	protein_coding	Sgk3	9798107	0.276769606120339	5.73746751057673	2.19833706793793e-10	9.07217243120225e-08	Sig	0.00133400888241577	0.0246516003379552	0.975633066310725	0.984267954545242	Insig	7.33178719927155	9.26689219601581	9.11347997580749	Insig
chr1	9802197	9802553	-	ENSMUSG00000046334.4	processed_pseudogene	Gm6195	9802553	-0.00407252911670862	-0.183626300761172	0.839035007077511	0.946432149259613	Insig	-0.00308813328847973	-0.150665658535497	0.851911636374735	0.982024290629802	Insig	0.212333275506568	0.175792607217919	0.117067014171658	Insig
chr1	9908638	9942085	+	ENSMUSG00000046101.16	protein_coding	Mcmdc2	9908638	-0.00116069806655278	-0.017836081846525	0.984258497094355	0.953972083962437	Insig	0.0140163535518718	0.194478411078953	0.809581960348894	0.981102177089027	Insig	7.74942490430456	7.987732575256	8.17091213002835	Insig
chr1	9941959	9944118	-	ENSMUSG00000098234.7	lincRNA	Snhg6	9944118	0.238118184863784	2.59699828132613	0.00406842027749676	0.0983029164888296	Insig	-0.04640825307404	-0.481039366159496	0.551159104499528	0.972485322463917	Insig	13.704207102497	17.444481289735	15.7478842050511	Insig
chr1	9942463	9942549	-	ENSMUSG00000093178.1	snoRNA	Snord87	9942549	0.0212143621326251	0.530860756696343	0.557042672775347	0.921444677053286	Insig	0.0180107498208841	0.486636669752589	0.54653570984176	0.972259020234778	Insig	0.781426485221502	1.36747701391205	2.262352413205	Insig
chr1	9960163	9967932	-	ENSMUSG00000099032.2	protein_coding	Tcf24	9967932	0.179067652939239	1.8318615225751	0.0427227043179847	0.473581690145337	Insig	0.06871365094419	0.679939914614045	0.399525665321472	0.962434859350754	Insig	3.67349011809683	4.50608970356876	4.80788544136743	Insig
chr1	9967314	9968687	+	ENSMUSG00000104025.1	TEC	E330040D14Rik	9967314	0.0245586093815279	0.356253146637985	0.693515835282174	0.93591245108831	Insig	0.00724049692637923	0.113097252204937	0.888556217862001	0.982752833644153	Insig	0.296167786026745	0.360802372818221	0.380029838282311	Insig
chr1	9968624	10009136	-	ENSMUSG00000025916.10	protein_coding	Ppp1r42	10009136	-0.0320249281025196	-0.575989450257594	0.524019790627467	0.916905600273123	Insig	-0.0895785356512645	-1.43899605005672	0.0745919939785076	0.827090395057682	Insig	180.774108489132	182.002920881415	170.332779407623	Insig
chr1	9982387	9992366	+	ENSMUSG00000087199.1	antisense_RNA	Gm15818	9982387	-0.0760153411968453	-0.692950506006122	0.443352702546648	0.903249505960632	Insig	-0.0911723979728153	-0.859438726130617	0.286933038653297	0.948454100936481	Insig	4.48763289538257	4.17432778760953	3.67603178860394	Insig
chr1	10024601	10038168	-	ENSMUSG00000025917.9	protein_coding	Cops5	10038168	-0.000535268486007429	-0.0102243333874086	0.990975967368107	0.954269822556463	Insig	-0.0295596712067673	-0.503282424142644	0.53290079547674	0.971569413211854	Insig	138.299750112365	142.581049059332	137.702485992367	Insig
chr1	10037987	10136768	+	ENSMUSG00000056763.16	protein_coding	Cspp1	10037987	-0.0368865714314645	-0.846907618353846	0.34883479945717	0.880175824024378	Insig	-0.044969379501471	-0.909637676281141	0.259712034114197	0.94335747817132	Insig	16.6024405032004	16.6791508990372	16.2401169502917	Insig
chr1	10057025	10057944	-	ENSMUSG00000102356.1	TEC	1700047N06Rik	10057944	-0.0333499365801872	-0.305254887009545	0.735608954616857	0.939357287270591	Insig	0.00958542323785967	0.088754132979583	0.912433651630384	0.983196589881844	Insig	4.89633545361458	4.82324850553695	4.77210922319994	Insig
chr1	10137571	10232670	-	ENSMUSG00000067851.11	protein_coding	Arfgef1	10232670	-0.0634433813451473	-1.60366367723795	0.0760668464874272	0.615646510147388	Insig	0.025167233382684	0.559818735245681	0.487911482935268	0.969029078453698	Insig	58.5186356972251	57.6754032089843	58.4289573897752	Insig
chr1	10166539	10166778	+	ENSMUSG00000088153.1	misc_RNA	Gm26348	10166539	-0.043700814986423	-0.906914021523545	0.315749390634015	0.869261697627131	Insig	0.0388135542212725	0.871279414033702	0.280344923064485	0.947306599609089	Insig	1.14419340438269	0.627128746346836	1.21749425465234	Insig
chr1	10197081	10198802	-	ENSMUSG00000102556.1	TEC	Gm37569	10198802	0.000870504659288905	0.0179398219898724	0.984166951650895	0.953967999611276	Insig	-0.0536515972103442	-1.20274434772172	0.136160840336239	0.897241981598256	Insig	0.153281637046401	0.15406507329762	0.0432505802195618	Insig
chr1	10324720	10719945	-	ENSMUSG00000042501.12	protein_coding	Cpa6	10719945	0.0126599532661237	0.135872203995042	0.880526160435537	0.948827144012922	Insig	-0.0717596659755863	-0.730817391232843	0.365196534911159	0.95904827698246	Insig	2.13191390171762	2.22409121471915	1.99896226709369	Insig
chr1	10449245	10451989	-	ENSMUSG00000103810.1	TEC	Gm38005	10451989	-0.0131017649038649	-0.32284939426168	0.720989257409934	0.938203607432533	Insig	-0.00237438298144797	-0.0634568592805335	0.937330737589079	0.983635612940598	Insig	0.0547796978907822	0.0433448980346092	0.043333401554117	Insig
chr1	10554098	10555553	-	ENSMUSG00000083422.1	processed_pseudogene	Gm15604	10555553	-0.00212995503079388	-0.0739745484098302	0.934781206679741	0.951653642357869	Insig	-0.00624935870647857	-0.234825925907526	0.771083970822913	0.980177366444801	Insig	0.0756470457282516	0.0763176849878449	0.0511521285289048	Insig
chr1	10695123	10695614	+	ENSMUSG00000081417.1	processed_pseudogene	Gm15603	10695123	0.0182194179065451	0.27215339608863	0.763371092666037	0.941433565250398	Insig	-0.0176572530941687	-0.284539155135978	0.72442306115587	0.978927473536823	Insig	0.896522388794997	1.03939453226071	0.952935017300346	Insig
chr1	10782456	10784377	-	ENSMUSG00000103448.1	TEC	Gm37133	10784377	-0.0310622836773732	-1.10130488017395	0.22312259446116	0.824511725512682	Insig	-0.00740588526004922	-0.283955683100177	0.724965197498352	0.978942899963236	Insig	0.150263788531339	0.0525467091854101	0.0108722487146936	Insig
chr1	10805281	10806522	+	ENSMUSG00000100212.1	processed_pseudogene	Gm5522	10805281	-0.0536386279715859	-1.66361524375136	0.0657247540579329	0.580535825389559	Insig	0.00324264024891808	0.10899772414866	0.892570850216228	0.98282907644279	Insig	0.233377772975955	0.0461538609970314	0.0350172389948722	Insig
chr1	10868688	10869446	+	ENSMUSG00000100648.1	processed_pseudogene	Gm28659	10868688	-0.0715430289212865	-1.20425788890911	0.182809670026728	0.793793182844708	Insig	-0.00212830510965436	-0.0389304105945993	0.96152807790837	0.984040858753477	Insig	0.514832789901589	0.297509512038925	0.258028172137682	Insig
chr1	10993465	11303681	+	ENSMUSG00000048960.13	protein_coding	Prex2	10993465	-0.234000664338212	-3.48418857465143	0.000116099148134152	0.00715654485633787	Sig	0.0229400305505324	0.366698486196145	0.649575570184799	0.976556310250963	Insig	1.43992498397506	0.319756861378843	0.317007428672137	Insig
chr1	11414105	11975901	+	ENSMUSG00000057715.13	protein_coding	A830018L16Rik	11414105	0.0288452055879776	0.262834538359749	0.771243775972253	0.941996721992376	Insig	-0.0147012577913243	-0.138137467713886	0.864100301648137	0.982273354306525	Insig	0.362839353774231	0.393146895791756	0.38237274591592	Insig
chr1	12374936	12375042	+	ENSMUSG00000093864.1	snRNA	Gm22633	12374936	0.00497150479328219	0.349073057999646	0.69938877896909	0.936416392265188	Insig	0.00745212778153527	0.562989177342602	0.485450692276393	0.968876970366155	Insig	0	0.280563215268948	0.781176150640785	Insig
chr1	12425986	12426106	+	ENSMUSG00000098555.1	miRNA	Mir6341	12425986	0.0038964501340831	0.135741467450049	0.880640256618047	0.948833434759863	Insig	-0.00257376725920673	-0.0970037410867311	0.904331899289036	0.983048602894009	Insig	0.69782237793289	0.834667562432712	0.732903375500924	Insig
chr1	12667563	12673090	+	ENSMUSG00000097171.1	lincRNA	Gm17644	12667563	-0.0754126358271819	-0.686341977992157	0.447712835230774	0.904101370380591	Insig	0.019573412078748	0.181746998178714	0.821830915044324	0.981378594191387	Insig	1.23961183023916	1.1542615350295	1.18595269621247	Insig
chr1	12670324	12671176	-	ENSMUSG00000101314.1	lincRNA	Gm29663	12671176	0.0694119656822502	0.635748201269488	0.481889620745426	0.910292602048246	Insig	-0.0507288351851421	-0.469598797731751	0.560668476099219	0.972939364312014	Insig	6.55755964483395	7.35299233429929	6.99992908389574	Insig
chr1	12692277	12861192	+	ENSMUSG00000016918.15	protein_coding	Sulf1	12692277	0.347523664782779	4.26902629905884	2.33066324706321e-06	0.000298673450457728	Sig	-0.032851025013242	-0.376105093595914	0.641210489075507	0.976257730748788	Insig	5.46667625431109	7.51024705987971	7.07196699625522	Insig
chr1	12866549	12992650	-	ENSMUSG00000025938.16	protein_coding	Slco5a1	12992650	-0.039630167962899	-0.39180043013721	0.664716332786023	0.933320938596845	Insig	0.193650562401127	1.86916391185379	0.0205605809939147	0.568684894726153	Insig	0.674298989319684	0.668458422704856	0.830326444020824	Insig
chr1	13068838	13078662	+	ENSMUSG00000099498.1	lincRNA	Gm29283	13068838	-0.112890090347765	-1.16070913878013	0.199148956114387	0.807453973550142	Insig	0.133143242041512	1.45574761076575	0.0712750877421571	0.820488221999623	Insig	5.00087308608968	3.75404214008213	5.59110580573485	Insig
chr1	13113457	13127163	-	ENSMUSG00000042414.7	protein_coding	Prdm14	13127163	-0.0169779674369805	-0.303937047629957	0.736707920516021	0.939442271354186	Insig	0.00153587177452032	0.0297763864056281	0.970569559379264	0.984187177560484	Insig	0.132694436658227	0.115136930014667	0.108599045816977	Insig
chr1	13139105	13374083	-	ENSMUSG00000005886.14	protein_coding	Ncoa2	13374083	0.133684870070388	2.5653579137864	0.00454246749240839	0.105739190802387	Insig	0.046012692717826	0.788016778983367	0.32887639309731	0.954730424740439	Insig	32.9925119006022	37.6243321005103	38.9959465530351	Insig
chr1	13177462	13179714	-	ENSMUSG00000103506.1	TEC	Gm38376	13179714	-0.0780424813065406	-0.873819151235527	0.333733326401034	0.875429195853962	Insig	0.00193242392494346	0.0232060144094942	0.977061553207389	0.984290593838443	Insig	0.472109136393136	0.386238491630973	0.392413235648068	Insig
chr1	13234809	13236434	-	ENSMUSG00000103495.1	TEC	Gm37409	13236434	-0.0111638424143219	-0.238836806190503	0.791624266913552	0.943405512738761	Insig	-0.0196948887315425	-0.456854316114814	0.571354330071866	0.973432024350226	Insig	0.144407612816775	0.128814339582219	0.0860065493823446	Insig
chr1	13289812	13290506	-	ENSMUSG00000102639.1	TEC	Gm38223	13290506	-0.015875096822658	-0.499496887274024	0.580575025102297	0.924387993157027	Insig	0.00778329773647308	0.26545777605196	0.742222799401512	0.979422428835781	Insig	0.155527708412059	0.102678561418167	0.122711273224336	Insig
chr1	13297036	13298907	-	ENSMUSG00000104170.1	TEC	Gm37702	13298907	0.00693505805217032	0.130216723197246	0.885464037704348	0.949097988545291	Insig	-0.0414916192786846	-0.844208377468025	0.295559698524548	0.949883198191628	Insig	0.1451006422739	0.157957352843307	0.088588980578195	Insig
chr1	13334498	13334609	-	ENSMUSG00000087782.1	snRNA	Gm23169	13334609	-0.0328344016190862	-0.825038583628333	0.361421282505404	0.88386407619259	Insig	0.0533491566914903	1.44995369084513	0.0724083700532434	0.822799948988187	Insig	1.08541201916862	0.452698008967462	1.73343657035849	Insig
chr1	13343563	13348204	-	ENSMUSG00000103085.1	TEC	Gm38120	13348204	0.034419334207969	0.368101093329612	0.683865101861822	0.935066770886866	Insig	-0.0937456812672718	-1.0711535978314	0.184443942902847	0.922044652194786	Insig	0.262568846161215	0.299059044496935	0.227436075258626	Insig
chr1	13354483	13356730	-	ENSMUSG00000102664.1	TEC	Gm38380	13356730	0.0351411192819578	0.452783739351357	0.616462085994981	0.92847487839479	Insig	-0.0110748591595704	-0.153299050070091	0.849354003256377	0.98197113683575	Insig	0.344174488646058	0.424047754057636	0.405877822132058	Insig
chr1	13376070	13388413	+	ENSMUSG00000101476.1	antisense_RNA	Gm29570	13376070	-0.0771622457378436	-0.775561185584273	0.39093213862077	0.891681374907571	Insig	-0.0355453041415376	-0.38113528170173	0.636755794570217	0.976095602160051	Insig	2.34391007032167	2.01649731672831	1.74869500385844	Insig
chr1	13407012	13407655	-	ENSMUSG00000101171.1	processed_pseudogene	Gm7593	13407655	0.0173905093219346	0.423188577944517	0.639689841466787	0.930892542414899	Insig	-0.0269198263427337	-0.709902913414803	0.379079370747271	0.960488774485381	Insig	0.204763239069309	0.288849434467245	0.1533710166342	Insig
chr1	13564698	13589910	-	ENSMUSG00000025935.10	protein_coding	Tram1	13589910	-0.0377435886214826	-1.03833072738631	0.250719051120246	0.840751566645864	Insig	-0.00924769357602677	-0.223177876584194	0.782144876990872	0.980452213625888	Insig	209.672767192011	210.498115740372	207.580693579875	Insig
chr1	13623330	13660546	-	ENSMUSG00000025937.6	protein_coding	Lactb2	13660546	-0.127221348949487	-1.20963657625166	0.180862643606928	0.792034974453282	Insig	-0.0765819866894032	-0.764758965191824	0.343352292952178	0.95655609559014	Insig	3.53546517447562	2.81476366776711	2.13042706470359	Insig
chr1	13641483	13642748	-	ENSMUSG00000102982.1	TEC	Gm38319	13642748	-0.0441024226227113	-0.786714834025852	0.384154863321972	0.889980656164786	Insig	0.0122190481457882	0.235991312709429	0.769979843504653	0.980149505651598	Insig	0.362308187813619	0.236294082848565	0.267841236566265	Insig
chr1	13668771	13701723	+	ENSMUSG00000067813.3	protein_coding	Xkr9	13668771	-0.00320049058199895	-0.0310442320783177	0.972605052015775	0.953446266085742	Insig	-0.0554700824282233	-0.569518914902657	0.480403767220363	0.968560284286007	Insig	0.996092280590915	1.01907698207813	0.879961369401108	Insig
chr1	13846871	13849119	-	ENSMUSG00000102166.1	TEC	Gm36947	13849119	0.0804356748209952	0.865642549567301	0.338276388813025	0.876896234283349	Insig	-0.0615247226634378	-0.705889898999638	0.381779836247733	0.960757284094388	Insig	0.627006159031645	0.825701457614161	0.687786516890484	Insig
chr1	13932378	13932685	+	ENSMUSG00000089358.1	misc_RNA	Gm25491	13932378	-0.0300464275385251	-0.724168276809226	0.423086978787978	0.899082871757845	Insig	-0.0106448596297711	-0.278477391645217	0.730062075338951	0.979086834232445	Insig	0.658929103531696	0.409130657186081	0.280083156452103	Insig
chr1	14109215	14112819	-	ENSMUSG00000104209.1	TEC	Gm37400	14112819	-0.028328690940579	-0.463884924704464	0.607845755013851	0.927534467510134	Insig	-0.0740321265702109	-1.32251697408023	0.101287525956929	0.866582630260656	Insig	0.114651623009445	0.095971572171434	0.0301971042965986	Insig
chr1	14168954	14310235	-	ENSMUSG00000025932.14	protein_coding	Eya1	14310235	-0.0689094793660494	-0.628013371838265	0.487236866240064	0.911189673489547	Insig	0.00631434000046374	0.0585386421821264	0.942179042817124	0.983718450457759	Insig	0.692268746051946	0.654774012942598	0.622767414513477	Insig
chr1	14752937	14776931	+	ENSMUSG00000054493.2	antisense_RNA	Gm9947	14752937	-0.0153200443273873	-0.522579969278499	0.56321040814278	0.922238043284726	Insig	0.00682693111817596	0.252012850123502	0.754848642349742	0.979759649489816	Insig	0.0360228120603781	0.0191505364540944	0.0267453620773209	Insig
chr1	14753346	14755992	-	ENSMUSG00000025930.6	protein_coding	Msc	14755992	0.0244809495546659	0.61420639281786	0.496861021255458	0.912759847105536	Insig	0.0117581149529244	0.319192154272319	0.692481348889012	0.977976879013491	Insig	0.0248009598538104	0.0488586491493238	0.0634172509039073	Insig
chr1	15268802	15269797	-	ENSMUSG00000073737.3	processed_pseudogene	Gm10566	15269797	0.0633028191526831	0.983182843570349	0.27677179140571	0.853546377719782	Insig	-0.0531113466062454	-0.890821994291293	0.269697804925566	0.945340076943697	Insig	0.294720206063886	0.489483845390012	0.325202729818304	Insig
chr1	15287254	15723750	+	ENSMUSG00000092083.4	protein_coding	Kcnb2	15287254	0.00697839293559412	0.0666175258680076	0.941255058371649	0.951970192515073	Insig	-0.0555620678096126	-0.523020114580124	0.516959267768943	0.970718367900221	Insig	0.562817585423485	0.579551032927275	0.547370975788951	Insig
chr1	15364302	15365834	+	ENSMUSG00000102937.1	TEC	Gm38116	15364302	-0.00326726063546636	-0.0494846567646431	0.956345539297206	0.952692216637252	Insig	0.0244280582911839	0.398907828977025	0.621122312159621	0.975508670494284	Insig	0.319745774810044	0.319789700408307	0.403640120081067	Insig
chr1	15556249	15558337	+	ENSMUSG00000104149.1	TEC	Gm37138	15556249	-0.010984006663919	-0.37261418244426	0.680202404453116	0.934739941815597	Insig	-0.00109751385509787	-0.040346392811472	0.960129916706349	0.984017990141725	Insig	0.0515958558286454	0.0373354540135171	0.0308223422026196	Insig
chr1	15805646	15844052	+	ENSMUSG00000025925.14	protein_coding	Terf1	15805646	0.0433472583030189	0.641285397516255	0.478081335086389	0.90964258197141	Insig	-0.0326853391678106	-0.439194148136685	0.586320031563406	0.974092597708413	Insig	25.4551902187654	27.1467427946	26.5752626484287	Insig
chr1	15853331	15856499	+	ENSMUSG00000104379.1	TEC	Gm37509	15853331	0.0348278838174092	0.444465686535011	0.622953144969246	0.929167367150307	Insig	-0.0691389569239758	-0.950539613373709	0.238895925743551	0.93872438029296	Insig	0.216447213786935	0.265705372417146	0.185482554679022	Insig
chr1	15853862	15892722	-	ENSMUSG00000032719.4	protein_coding	Sbspon	15892722	0.000380833620311453	0.00449945923196269	0.996028693176271	0.954491248609752	Insig	0.0334452091958953	0.423320481476191	0.59992492840984	0.974665232443825	Insig	0.253764653587099	0.265971808934854	0.30911931959375	Insig
chr1	16065979	16093325	-	ENSMUSG00000067795.13	protein_coding	4930444P10Rik	16093325	-0.0303321033297779	-0.640014068925648	0.478954251688724	0.909792407162811	Insig	0.0666593670331265	1.24361322190478	0.123346219665088	0.887764490140872	Insig	61.3209842599949	61.8695300670399	64.5497235141464	Insig
chr1	16101295	16104662	-	ENSMUSG00000043716.13	protein_coding	Rpl7	16104662	-0.00989102697581519	-0.190882237873883	0.832766702884546	0.9460506924767	Insig	-0.0340415907761835	-0.585068645856931	0.468501141775977	0.967787264470385	Insig	192.434162994632	196.893933757969	187.069708789421	Insig
chr1	16105774	16133734	+	ENSMUSG00000025921.7	protein_coding	Rdh10	16105774	0.116778784648025	1.95178490758594	0.0308447038966293	0.393759328452102	Insig	-0.0678712428895747	-1.01629605308108	0.207948939950129	0.930241466536994	Insig	12.0166536079437	13.5345284707802	12.8099643604097	Insig
chr1	16208197	16210517	-	ENSMUSG00000104165.1	TEC	Gm38249	16210517	0.0122452292542344	0.570811029742988	0.527757507619607	0.917445513579447	Insig	0.00681994937569318	0.343335962210591	0.670541510457131	0.977272668711139	Insig	0.00620511084948548	0.0325994915510731	0.0500949690639239	Insig
chr1	16228506	16244062	+	ENSMUSG00000100868.1	antisense_RNA	Gm28095	16228506	0.00915948596040763	0.209711797534155	0.81655057259538	0.94503818236848	Insig	0.00517118964737191	0.128026776893985	0.873960761452101	0.98246984909139	Insig	0.0815950411754712	0.100392928130966	0.108816695937984	Insig
chr1	16228674	16520112	-	ENSMUSG00000025920.19	protein_coding	Stau2	16520112	-0.0918579425987864	-0.881224826128834	0.329652733433894	0.874081367072887	Insig	0.0100967260035289	0.0953379238443968	0.905967085904707	0.983078680874942	Insig	3.24367631866025	3.01974701157172	2.94555425130923	Insig
chr1	16253592	16267921	+	ENSMUSG00000089982.7	antisense_RNA	Gm7568	16253592	0.0111502613569217	0.146249157795482	0.871478107218523	0.948323301577488	Insig	-0.132307899344294	-1.59253089643008	0.0484727874793585	0.756597402369253	Insig	52.9648032259982	55.0585768507808	49.7029324428368	Insig
chr1	16540790	16619489	-	ENSMUSG00000025939.17	protein_coding	Ube2w	16619489	-0.0493069927610566	-0.975594547587535	0.280496054176385	0.855209354248345	Insig	-0.0613500505421839	-1.0752252472766	0.182781123720587	0.921391215282779	Insig	36.6256687846774	36.4489240521613	34.7500150830696	Insig
chr1	16618560	16621539	+	ENSMUSG00000102457.1	TEC	Gm38342	16618560	0.0146979956013789	0.17651753293212	0.845186095434097	0.946801265091612	Insig	0.0317645050900947	0.355513200820524	0.659580120228749	0.976903692577913	Insig	7.28003760803388	7.61929948357801	7.84036109769631	Insig
chr1	16641725	16657042	-	ENSMUSG00000079658.9	protein_coding	Eloc	16657042	0.032674650948297	0.837129639930763	0.354427602878861	0.881843216536797	Insig	-0.0437869985751324	-0.98394504914575	0.222790537488482	0.934584566808124	Insig	88.5279251661334	93.5338310714902	89.5839171231526	Insig
chr1	16657552	16662278	+	ENSMUSG00000097744.1	lincRNA	D030040B21Rik	16657552	0.0269719633519238	0.302079935438458	0.738257508160603	0.93956169852782	Insig	0.0142102558029089	0.150118786430758	0.852442972137431	0.982035293775091	Insig	5.15373962640287	5.44135128595256	5.48727692047378	Insig
chr1	16662980	16663662	-	ENSMUSG00000100959.1	processed_pseudogene	Gm7654	16663662	-0.0438716338109941	-0.420749505076578	0.641620413776115	0.931086150140071	Insig	-0.0127481110162279	-0.128995073240072	0.873015556466637	0.982451202448036	Insig	2.80252108130299	2.64692318995785	2.6388477801772	Insig
chr1	16665207	16678275	+	ENSMUSG00000025940.6	protein_coding	Tmem70	16665207	0.0936882790130429	1.48181362293239	0.101174371869116	0.680559286878292	Insig	0.0383583900347029	0.547005521987925	0.497924863430786	0.96963299707455	Insig	28.3706223866849	31.4156239497344	30.9963349352776	Insig
chr1	16688051	16709611	+	ENSMUSG00000025779.10	protein_coding	Ly96	16688051	0.051780426573381	0.555214066011396	0.539096721974791	0.919041363374852	Insig	-0.0996821834296066	-1.14191611188231	0.157105766062747	0.909704411292146	Insig	1.83696840548641	2.18311087513587	1.51658087061877	Insig
chr1	16768279	16770138	-	ENSMUSG00000091020.3	processed_pseudogene	Gm5828	16770138	-0.070102554147104	-0.638310220358801	0.48012550762516	0.909992659691514	Insig	-0.0501318079007866	-0.464907601310006	0.564590626763499	0.973122298984711	Insig	3.58135043418702	3.42095970414402	3.15879728961332	Insig
chr1	16930970	16931796	+	ENSMUSG00000104133.1	TEC	4921511E07Rik	16930970	0.0192359756549058	0.230059191442924	0.799115344865959	0.943906282218709	Insig	-0.0334391313560644	-0.429613572537814	0.594514197495272	0.974440551634892	Insig	0.925141720804168	1.0093252362893	0.870257396886028	Insig
chr1	16964560	17097889	-	ENSMUSG00000042686.5	protein_coding	Jph1	17097889	0.0491024036725382	0.449414998755449	0.619087336738617	0.928756573548167	Insig	-0.109620816842978	-1.01489859395852	0.208574856625262	0.9304362439213	Insig	1.08029440105202	1.17872650104128	0.998764283645027	Insig
chr1	17124747	17128956	+	ENSMUSG00000100110.1	lincRNA	Gm28783	17124747	-0.111397876898986	-1.08931648602593	0.228201286008133	0.827744520526485	Insig	0.00120274219977517	0.0124645277766526	0.987677981581524	0.984456827704666	Insig	5.71978063263733	4.59707215776158	4.62068340724322	Insig
chr1	17145362	17164271	+	ENSMUSG00000025777.8	protein_coding	Gdap1	17145362	-0.183458223271091	-2.07226398850605	0.0218857574985214	0.315470588910118	Insig	0.111046238001461	1.17882929707843	0.14412261350813	0.902364403516949	Insig	2.6777542454399	2.35790313047909	2.59511642462234	Insig
chr1	17168403	17173103	+	ENSMUSG00000099899.1	lincRNA	Gm28784	17168403	-0.112197787611314	-1.02210272123166	0.258201107440464	0.844649321115263	Insig	-0.0244926189542135	-0.230302026629244	0.775374444891531	0.980284890951743	Insig	4.6638401661441	4.08237132439332	3.76249198235497	Insig
chr1	17394958	17395429	+	ENSMUSG00000100398.1	processed_pseudogene	Gm5251	17394958	0.100220542281719	1.1633640557228	0.198123264740492	0.806649890574661	Insig	-0.124062463071738	-1.54866001672795	0.0550042786784091	0.779116099489216	Insig	1.81410377053786	2.62110785615844	1.5106148612132	Insig
chr1	17397412	17400281	-	ENSMUSG00000101589.1	processed_pseudogene	Rbm6-ps1	17400281	-0.0664473207182276	-0.610323555895774	0.499585691219515	0.913194340864467	Insig	-0.0571020194085736	-0.528675057917692	0.512437895976475	0.970467638467079	Insig	1.89035085108443	1.8091142916881	1.65252659135725	Insig
chr1	17601901	17630939	+	ENSMUSG00000067780.3	protein_coding	Pi15	17601901	-0.14210832070013	-1.63262641398137	0.0709157899829331	0.598925706338579	Insig	-0.0236286170100083	-0.290999105618158	0.718430049765313	0.97875542483345	Insig	0.555808714506305	0.354948206804716	0.2816251393503	Insig
chr1	17615084	17641081	-	ENSMUSG00000100053.1	antisense_RNA	Gm28154	17641081	-0.0545184501076408	-1.23532606821163	0.171775347543793	0.783415980585589	Insig	0.05103768734104	1.25292929624921	0.120561281109066	0.885468810326158	Insig	0.0433776821292258	0.0152542313352227	0.0464303894387152	Insig
chr1	17676027	17727646	-	ENSMUSG00000085125.7	antisense_RNA	Gm16070	17727646	-0.0126933737418233	-0.269941302236283	0.765237716521762	0.941568077227961	Insig	0.0600429909180867	1.37686131526076	0.0880121770336355	0.849487494833655	Insig	0.0233999689089183	0.0193476485285704	0.0517729503190238	Insig
chr1	17727045	17766344	+	ENSMUSG00000025776.13	protein_coding	Crispld1	17727045	-0.118630172466986	-1.10549507958421	0.221366701182167	0.823365614585913	Insig	0.037822869702623	0.351600379543936	0.663094441455262	0.977023287718943	Insig	1.73224510342782	1.55615730414256	1.57663310502645	Insig
chr1	17947041	17948439	+	ENSMUSG00000100554.1	processed_pseudogene	Gm7690	17947041	-0.00721474434888437	-0.441026594395397	0.625645491874639	0.929450677494035	Insig	0.00598708868452324	0.39376851258426	0.625625931797601	0.975680685776309	Insig	0.0346198477382449	0.0117003919739169	0.0310874988074562	Insig
chr1	17993010	17999622	-	ENSMUSG00000099473.1	transcribed_unprocessed_pseudogene	Gm18775	17999622	0.0116529819091133	0.248353157008673	0.783524433704717	0.942853890128903	Insig	-2.8326603183994e-05	-0.00065334741229861	0.999354096830154	0.984635638686528	Insig	0.237315259626959	0.282202828515852	0.298544233144812	Insig
chr1	17993813	17997483	+	ENSMUSG00000099591.1	processed_pseudogene	Gm17969	17993813	-0.124979787913753	-1.44029867229471	0.111101250959226	0.700554497134915	Insig	0.0961326601545693	1.19125796035564	0.139941442739313	0.899739721857342	Insig	0.388724096533448	0.248628273727997	0.367235503174927	Insig
chr1	17994462	18059056	-	ENSMUSG00000109887.1	processed_transcript	Gm28756	18059056	0.00552678196139231	0.0966284072475471	0.914875739597957	0.950653650780066	Insig	0.0574578826978698	1.07946442484884	0.181061722554427	0.920703922719289	Insig	0.108799159610865	0.11926446337991	0.221801813024342	Insig
chr1	18048100	18058269	-	ENSMUSG00000101717.2	transcribed_unprocessed_pseudogene	Gm45784	18058269	0.0261642266486119	0.655773271825725	0.468195391422022	0.90791038293787	Insig	-0.0285596106191427	-0.774995529753404	0.336931512621866	0.955764823091004	Insig	0.870014169767187	1.50250423806622	0.837677375113037	Insig
chr1	18115191	18145902	-	ENSMUSG00000025774.14	protein_coding	Crisp4	18145902	-0.15581693182316	-3.30257459571081	0.00025887319946305	0.0132030425815374	Sig	0.0106875780127062	0.243567556859838	0.762813308680539	0.97996674881979	Insig	13.3621425042699	1.24542302334765	0.907693518468104	Insig
chr1	18210053	18223564	-	ENSMUSG00000070977.4	unprocessed_pseudogene	Defb44-ps	18223564	-0.0280845895436935	-1.04171662617026	0.249177232532967	0.839923929371266	Insig	-0.0106641202591807	-0.427041551351559	0.596722898589864	0.974532747651318	Insig	1.87223328520513	0.697802524557668	0	Insig
chr1	18236473	18237443	-	ENSMUSG00000073735.1	protein_coding	Defb18	18237443	-0.0214717834647007	-1.33239641061852	0.140508254804983	0.747394467609667	Insig	0.00195095634727174	0.13026231481269	0.871778809326266	0.982426744380092	Insig	186.867566971912	0.179802761260803	0.161988077749155	Insig
chr1	18250980	18265138	-	ENSMUSG00000067773.6	protein_coding	Defb41	18265138	-0.128190834226122	-3.27521166115226	0.000291150486429137	0.0143974943573775	Sig	0.0113723762714857	0.312493878926331	0.698615150715078	0.978166018922947	Insig	111.419632714092	1.80757414367922	1.50747399760767	Insig
chr1	18262395	18263379	-	ENSMUSG00000101685.1	processed_pseudogene	Gm17837	18263379	-0.0305529275851315	-1.576631603141	0.0811460664298809	0.630822876803906	Insig	0.00249857296981267	0.13876545566335	0.863488537014358	0.982261018110448	Insig	3.23805794827779	0.037603569997395	0	Insig
chr1	19208914	19238576	+	ENSMUSG00000025927.13	protein_coding	Tfap2b	19208914	-0.0780316189628604	-1.98621659587389	0.0280091025317608	0.370989850138241	Insig	-0.0127431961566159	-0.348905156687672	0.665519496016569	0.977105094611355	Insig	3.0382380741875	0.772651540594501	0.0839776939218536	Insig
chr1	19242725	19243769	+	ENSMUSG00000100538.1	lincRNA	Gm28340	19242725	-0.183243362048367	-1.67787832343189	0.0634429935696801	0.571907880860015	Insig	-0.00478974664353084	-0.0455857990896616	0.954957551491179	0.983932817139631	Insig	18.9327676615948	14.6723682771847	14.1130232256796	Insig
chr1	19330939	19333184	+	ENSMUSG00000100204.1	processed_pseudogene	Gm4849	19330939	-0.00971837316197452	-0.129658348681034	0.885951806647934	0.949124587355797	Insig	0.0192863979267126	0.276776549988429	0.731646940687085	0.979131190140455	Insig	0.241856972818179	0.242254251477178	0.267157377775013	Insig
chr1	19614269	19616767	+	ENSMUSG00000102597.1	TEC	Gm38382	19614269	-0.036660113708677	-0.481454683267066	0.594319752174627	0.926007270046328	Insig	-0.043675222660327	-0.6201886508153	0.442228894783735	0.965938731120888	Insig	0.341243976129059	0.2920052964446	0.209340646297011	Insig
chr1	20057779	20618064	-	ENSMUSG00000043760.16	protein_coding	Pkhd1	20618064	-0.0959170651490362	-1.33028827129909	0.141137316449055	0.748236896647222	Insig	-0.075456609951511	-1.12294266983703	0.164115028071908	0.913226245123245	Insig	0.933105599414924	0.594577936913246	0.246854609056314	Insig
chr1	20356452	20392300	+	ENSMUSG00000089914.2	antisense_RNA	4930486I03Rik	20356452	-0.115472516571032	-1.48566292520974	0.100290924429627	0.678649631649457	Insig	-0.0139321617515299	-0.164487596988634	0.838505317687134	0.981742135996174	Insig	34.4330400200307	32.4172602073955	32.9443664603388	Insig
chr1	20730905	20734496	+	ENSMUSG00000025929.4	protein_coding	Il17a	20730905	0.00522272567066257	0.157959556625878	0.86128759473448	0.947743828107586	Insig	-0.0038212897138196	-0.125088289173153	0.876830269725501	0.982526215679679	Insig	0.0817592111858912	0.104229318783371	0.0915132999290255	Insig
chr1	20777146	20790617	-	ENSMUSG00000041872.9	protein_coding	Il17f	20790617	0.0307412813975565	0.394113292329242	0.662858984211272	0.933146592743533	Insig	0.0267886144244786	0.36785253933321	0.648546888645421	0.976519998543323	Insig	0.34689293717864	0.427473233072079	0.512105694579442	Insig
chr1	20802968	20820312	-	ENSMUSG00000041859.10	protein_coding	Mcm3	20820312	0.171184638935119	2.46568214346452	0.00638075317979059	0.133219800182691	Insig	0.138230960355103	1.82249272739166	0.0239375266440764	0.605529577864534	Insig	14.7022386638797	17.3474458754909	19.1576118113453	Insig
chr1	20821331	20822516	+	ENSMUSG00000099714.1	processed_pseudogene	Gm20587	20821331	-0.0160450667713852	-0.441919094391196	0.624946302562537	0.929377321265277	Insig	0.0234796195866236	0.700970327111668	0.38510640498934	0.961083072590621	Insig	0.0789963702063451	0.0542610393479119	0.109407270673591	Insig
chr1	20888650	20890473	-	ENSMUSG00000097934.1	lincRNA	6720483E21Rik	20890473	0.060236511738709	0.734969548162729	0.416203405095098	0.897584744577919	Insig	0.00807674928377674	0.105814932476745	0.895689635521895	0.982887842364003	Insig	0.540976258704611	0.727864359583357	0.737069912471158	Insig
chr1	20890606	20939650	+	ENSMUSG00000025931.15	protein_coding	Paqr8	20890606	0.0906565127396401	1.4110079468239	0.118556480653013	0.71399920130883	Insig	0.0767729319245246	1.08285547333352	0.179694987840245	0.920148967285205	Insig	26.2825517966625	29.1077406780737	31.6372387630685	Insig
chr1	20945711	20946914	+	ENSMUSG00000100929.1	processed_pseudogene	Gm28064	20945711	-0.0509544233323768	-1.17770011740954	0.192651429466857	0.802244222246023	Insig	0.0454502908020624	1.13527072940016	0.159534450052037	0.910956631666982	Insig	0.312662316908239	0.108159341025504	0.317038891098992	Insig
chr1	20951626	20990841	+	ENSMUSG00000041809.5	protein_coding	Efhc1	20951626	-0.0116449165294719	-0.227948098270477	0.800919804469286	0.944025586525544	Insig	-0.011183473680695	-0.195042493042648	0.80904030829809	0.981089764260621	Insig	467.591148220556	478.090696664451	485.621889981491	Insig
chr1	20996299	21079229	-	ENSMUSG00000041779.5	protein_coding	Tram2	21079229	0.0579302797854607	0.980027162908129	0.278316455520878	0.854240723117655	Insig	-0.0677599465842103	-1.0276057050978	0.202933452817482	0.928640418362659	Insig	13.1020309609051	14.1271491275978	13.7046727133625	Insig
chr1	21178988	21187427	+	ENSMUSG00000100819.1	unprocessed_pseudogene	Gm2693	21178988	-0.0243934567714766	-0.771831013731313	0.393214804039006	0.892242420823914	Insig	0.00224439547734368	0.0769703946247957	0.924021788666863	0.983403823748406	Insig	0.25019161136421	0.124976532724389	0.109788767231039	Insig
chr1	21218575	21230167	+	ENSMUSG00000025933.15	protein_coding	Tmem14a	21218575	-0.103108354068132	-0.959297354711379	0.288609169035053	0.858704471335946	Insig	0.079121800740317	0.770275550038431	0.33988241983352	0.956132031390484	Insig	1.93726880073373	1.64713538964701	1.88576051906355	Insig
chr1	21240589	21265661	+	ENSMUSG00000025934.15	protein_coding	Gsta3	21240589	-0.0439062831586934	-0.430120265690015	0.634216619904651	0.930337698348699	Insig	-0.770905909498024	-7.36415794977544	2.22044604925031e-16	1.08895946947316e-12	SigFC	18.9513382556977	18.7871890999181	7.14796536738816	Insig
chr1	21250359	21271593	-	ENSMUSG00000099343.1	antisense_RNA	Gm28836	21271593	0.0293053362895739	0.645433211945324	0.475239429682584	0.909151338098671	Insig	-0.0470242508628703	-1.12174663973328	0.164564641179203	0.913442802102516	Insig	0.317304548072599	0.492851585682384	0.186364786682017	Insig
chr1	21272403	21272906	+	ENSMUSG00000096375.2	unprocessed_pseudogene	Gm7094	21272403	-0.199364479892373	-1.86859552422813	0.0387298128168956	0.449202713636194	Insig	0.0267224480076217	0.248989185839896	0.757697283111148	0.979834210637124	Insig	27.3623501021024	22.4012318610196	23.5059264897072	Insig
chr1	21285246	21298312	-	ENSMUSG00000025936.15	transcribed_unprocessed_pseudogene	Gm4956	21298312	0.105577561902676	2.73583802146934	0.00247490913444026	0.0688428345924979	Insig	-0.101264208553832	-2.82365187441432	0.000467706441634075	0.0696869880418838	Insig	0.365784950634632	4.45828505095214	0.140986380298756	Insig
chr1	21312517	21316320	-	ENSMUSG00000093963.1	unprocessed_pseudogene	Gm21909	21316320	0.0149007872031079	1.05227864931691	0.244410292585951	0.837309765780853	Insig	-0.0142223363482356	-1.08099173008575	0.180445202357974	0.920454545935764	Insig	0.165783418945071	3.27016414651228	0	Insig
chr1	21349641	21352200	+	ENSMUSG00000067750.3	protein_coding	Khdc1a	21349641	0.0281306257993176	1.44593863333764	0.109709164548354	0.697902726382638	Insig	-0.0269437529272754	-1.49049633639033	0.0647796625275527	0.805980921210299	Insig	0.0774075895387861	1.44496218848602	0	Insig
chr1	21354005	21355116	+	ENSMUSG00000086194.1	unprocessed_pseudogene	Gm16329	21354005	0.0169235524120334	1.17856903734164	0.192323383103895	0.801973706563169	Insig	-0.0153396387300354	-1.15223680144031	0.153389577174742	0.907718683389088	Insig	0	0.448706653747701	0	Insig
chr1	21398403	21961942	-	ENSMUSG00000028033.16	protein_coding	Kcnq5	21961942	0.332578427154927	3.12990385630884	0.00053556149565237	0.0225073456914137	Sig	-0.035317384329866	-0.346722056723674	0.667486331941457	0.977171017341596	Insig	0.256103611192555	0.510555103423127	0.490410713720732	Insig
chr1	21511933	21513056	-	ENSMUSG00000082935.3	processed_pseudogene	Gm7658	21513056	-0.112813023080299	-1.22336779223548	0.175961985179838	0.787473953344791	Insig	0.035898673767615	0.416809942053671	0.60554595254508	0.97489450015152	Insig	1.34061146311271	0.975812041999389	1.08778104071828	Insig
chr1	21959842	21962530	+	ENSMUSG00000097109.1	lincRNA	Gm26580	21959842	0.00423604696959317	0.251049777651145	0.781233424849391	0.942695909351696	Insig	0.00608264642324932	0.387645253566306	0.63101007052306	0.97588318768039	Insig	0.00687449273587388	0.017679960118107	0.032355535277313	Insig
chr1	22030064	22030615	-	ENSMUSG00000099692.1	processed_pseudogene	Gm5696	22030615	0.0216539245893822	0.365558940155503	0.685931529073563	0.935249721527559	Insig	-0.0412547912729251	-0.752098413633887	0.351400864589477	0.957508864640222	Insig	0.899081277057271	1.11207699705371	0.715731410959601	Insig
chr1	22286251	22805994	-	ENSMUSG00000041670.16	protein_coding	Rims1	22805994	-0.0487267287508282	-0.456443707505542	0.613615431833021	0.928166897968593	Insig	-0.0858892141029861	-0.799842573733832	0.321669882035641	0.953763123812344	Insig	0.838712527235829	0.816859922432979	0.718783336854614	Insig
chr1	22740764	22741565	+	ENSMUSG00000097642.1	processed_pseudogene	Gm26866	22740764	0.0115603905860104	0.47954648782254	0.595782091276402	0.926175476624743	Insig	-0.00181885943420659	-0.0816286656864064	0.919438775490141	0.983322478480069	Insig	0.0453733920928217	0.0972490815888245	0.0928647121422512	Insig
chr1	23048295	23235673	-	ENSMUSG00000101227.1	sense_overlapping	Gm29506	23235673	0.0338409324901426	0.464663636609048	0.607243367945546	0.927467795555721	Insig	-0.027171005051871	-0.401915116270312	0.618493559467108	0.97540713618029	Insig	0.233317566080077	0.295216284003459	0.250118046944914	Insig
chr1	23100473	23102253	-	ENSMUSG00000073730.2	protein_coding	4933415F23Rik	23102253	-0.0826901740521649	-1.46336381958845	0.105495139726864	0.68958131620803	Insig	0.0210769101593255	0.334347766582364	0.678677661126193	0.977539009675501	Insig	650.218290622008	630.21953312209	649.20371473404	Insig
chr1	23255685	23256407	-	ENSMUSG00000102766.1	TEC	Gm6420	23256407	0.0723315902032103	0.692588692511886	0.443590787973994	0.903296412540948	Insig	-0.151112428244829	-1.52858025689561	0.0582299316248625	0.788767367064428	Insig	2.57310541446643	3.07972382035414	2.15896872949785	Insig
chr1	23291537	23291935	+	ENSMUSG00000097970.1	lincRNA	Gm27028	23291537	0.0235758910365449	0.214403726271164	0.812521762112787	0.944780708036466	Insig	0.0120701923306751	0.112663480933331	0.888980872949795	0.982760930372154	Insig	9.11321367955629	9.78991677276151	9.88298926579548	Insig
chr1	23293729	23294075	+	ENSMUSG00000100775.1	lincRNA	Gm29107	23293729	-0.00580113346247949	-0.128337603701188	0.887105717185248	0.949187401387737	Insig	-0.021551706492708	-0.517891647270984	0.521077494697861	0.970943064759188	Insig	0.580829720935631	0.544038755287504	0.30599653291226	Insig
chr1	23366424	23397772	-	ENSMUSG00000026158.11	protein_coding	Ogfrl1	23397772	-0.192284901584888	-1.81925810238558	0.0441705354246074	0.481896844364141	Insig	0.0616134408686922	0.612477477658796	0.44792409050086	0.966357238152594	Insig	0.79028433746444	0.561321210191673	0.596515476762449	Insig
chr1	23761753	23849158	+	ENSMUSG00000026156.8	protein_coding	B3gat2	23761753	0.0463696354897837	0.435329433759096	0.630116594339067	0.929916188937598	Insig	-0.0436650271882369	-0.407494379908124	0.613629499390883	0.975217027003616	Insig	1.16366494611418	1.26376320987212	1.15972609338813	Insig
chr1	23844846	23922317	-	ENSMUSG00000026155.13	protein_coding	Smap1	23922317	-0.0107569687099815	-0.196778858813477	0.82768049367685	0.945737156178714	Insig	-0.0580385434308953	-0.94872620745796	0.23979312390475	0.938939647085142	Insig	110.43634702242	112.929706777681	110.730848773432	Insig
chr1	23995939	24005656	-	ENSMUSG00000026154.4	protein_coding	Sdhaf4	24005656	0.00837486549374919	0.137399099917304	0.879193794579704	0.948753568726938	Insig	-0.037944264224998	-0.553854516459206	0.492558889414989	0.969312328743235	Insig	48.0470578009206	49.8424762314399	45.8353997175133	Insig
chr1	24005505	24005894	+	ENSMUSG00000102495.1	TEC	Gm26524	24005505	-0.0247589887157457	-0.275105897204433	0.760881836927596	0.941253218815647	Insig	0.0237130070440154	0.28146886064123	0.727277386142382	0.979008440225711	Insig	3.41211635706199	3.28483190405384	3.66852365833941	Insig
chr1	24011093	24100341	-	ENSMUSG00000026153.15	protein_coding	Fam135a	24100341	0.0331360687167617	0.862771659089176	0.339880880981725	0.87740613176812	Insig	-0.0138498633847538	-0.317287335963177	0.694223615636538	0.978030935363909	Insig	91.3957793426539	96.5802346225856	96.0689665217296	Insig
chr1	24100625	24103424	+	ENSMUSG00000102398.1	TEC	Gm37580	24100625	0.0798293997189284	0.784998407576237	0.385193107042807	0.890244653310155	Insig	0.00708863358924385	0.0680908035545782	0.932764786057386	0.983556825252947	Insig	2.9744648164415	3.33160293086915	3.36850725104461	Insig
chr1	24177610	24252684	+	ENSMUSG00000026147.16	protein_coding	Col9a1	24177610	-0.125306559170308	-1.23574799527318	0.171629002784716	0.783271328355477	Insig	-0.0229868831714854	-0.220602682575265	0.784596308237836	0.980512099445614	Insig	2.89439955578726	2.6343686776856	2.56886353532778	Insig
chr1	24261890	24587472	-	ENSMUSG00000026141.13	protein_coding	Col19a1	24587472	0.0420239663812908	0.433543561072839	0.631520942201835	0.930061138246473	Insig	-0.302751543337323	-2.99007832487312	0.000211550304586083	0.0425045747909203	Sig	1.85082660057064	1.9842940408983	1.5354725066628	Insig
chr1	24594087	24595423	-	ENSMUSG00000099997.1	processed_pseudogene	Tubb4b-ps2	24595423	-0.0728911530405675	-0.852804471797067	0.34548917199963	0.879155699036178	Insig	0.0665892145124549	0.83415060168343	0.301350811160999	0.950798916028948	Insig	0.817110217794016	0.642380706530932	0.844881324226405	Insig
chr1	24611535	24612410	-	ENSMUSG00000100131.1	unprocessed_pseudogene	Gm28439	24612410	-0.0232814117494253	-0.460488148158334	0.61047650504532	0.927824207083972	Insig	0.0707169500116667	1.51059109856555	0.0612517543577937	0.797073711774305	Insig	0.210855467961971	0.143420545825253	0.392485278119106	Insig
chr1	24612775	24613119	-	ENSMUSG00000101939.1	unprocessed_pseudogene	Gm28438	24613119	-0.230191461006354	-4.20251672351164	3.33812152542023e-06	0.000398847380486781	Sig	0.0297107655603605	0.586527137835366	0.46739316706979	0.967713368316573	Insig	7.39835074670417	0.404789603422976	0.631075715879641	Insig
chr1	24613189	24613971	-	ENSMUSG00000101111.1	unprocessed_pseudogene	Gm28437	24613971	-0.0759182606655489	-1.07501737864044	0.234365890015973	0.831512012656555	Insig	0.0381597442757281	0.58336951952399	0.469793751044443	0.967873048419132	Insig	0.751274242702156	0.48967479972561	0.610074469568236	Insig
chr1	24613974	24614651	-	ENSMUSG00000100862.1	unprocessed_pseudogene	Gm10925	24614651	0.0403815559002285	0.690915817312931	0.44469254504822	0.903512885141732	Insig	-0.0382969367852356	-0.707188126828771	0.380904935144742	0.960670692454884	Insig	0.465835896661886	0.691662529029607	0.482741729268037	Insig
chr1	24614885	24615565	-	ENSMUSG00000102070.1	unprocessed_pseudogene	Gm28661	24615565	-0.0147135816523384	-0.17945854473787	0.842640123797767	0.946649104650289	Insig	0.0202251880194285	0.265039150780906	0.742614897022147	0.979433070251897	Insig	1.0844727096891	1.04065856549675	1.1478341319202	Insig
chr1	24615706	24616197	-	ENSMUSG00000101249.1	unprocessed_pseudogene	Gm29216	24616197	-0.0129444082938833	-0.157348546929222	0.861818746457237	0.947774352371615	Insig	-0.0126008883381833	-0.164819709658868	0.838183751102394	0.981735259360234	Insig	1.43065530787312	1.39928838164842	1.33393551150367	Insig
chr1	24678630	24766301	+	ENSMUSG00000073725.8	protein_coding	Lmbrd1	24678630	0.0235692579085713	0.488925197608135	0.588610600030963	0.925343167093719	Insig	-0.0527268027514936	-0.967911427376474	0.23042096479945	0.936613498861387	Insig	33.6573220260332	35.3250221055048	33.6362684559111	Insig
chr1	24963209	24965158	-	ENSMUSG00000100483.1	lincRNA	Gm28237	24965158	-0.160882482770198	-1.94143279421921	0.0317440440831416	0.400640488388018	Insig	0.0565606877326129	0.736860023277709	0.361245367098137	0.958618897434471	Insig	0.861951911463116	0.455536174957977	0.589874318237155	Insig
chr1	25026581	25027232	-	ENSMUSG00000099392.1	lincRNA	Gm29414	25027232	-0.216091186661554	-1.99024040145924	0.0276928684370854	0.36834408008329	Insig	0.0203904584872183	0.188791059940822	0.815048216856757	0.981226539108772	Insig	16.6154475735515	13.2505673728259	13.3692115166633	Insig
chr1	25067476	25829707	-	ENSMUSG00000033569.17	protein_coding	Adgrb3	25829707	-0.127722903887968	-1.16702708548477	0.196714453452229	0.805534453450218	Insig	-0.0319696280492484	-0.296017574104256	0.713786229651593	0.978620164817571	Insig	0.257826363021826	0.228321599235083	0.228222766967719	Insig
chr1	25276404	25277954	-	ENSMUSG00000104257.1	TEC	Gm20172	25277954	0.000280637127480689	0.00810256871919266	0.992848587617941	0.95435213741385	Insig	0.00945823912454657	0.29538858078692	0.714367689484819	0.978637195183784	Insig	0.0646504720856267	0.0651376594057511	0.0988608956268239	Insig
chr1	25279445	25279551	-	ENSMUSG00000096866.1	snRNA	Gm22260	25279551	0.00415226914560736	0.126263927392118	0.888917931962788	0.949285738253531	Insig	-0.00897078503996545	-0.29589438619497	0.713900095083943	0.978623501957781	Insig	0.767085532482108	0.907395228127504	0.601755821133386	Insig
chr1	25284218	25285248	-	ENSMUSG00000102296.1	TEC	Gm37543	25285248	-0.00566296316284886	-0.0921978714252245	0.918764956386725	0.950852272073788	Insig	-0.00706800247532953	-0.124554523880885	0.877351680074941	0.982536419000988	Insig	0.343551953787834	0.343449157247123	0.317457703631163	Insig
chr1	25296512	25299886	-	ENSMUSG00000103209.1	TEC	Gm37331	25299886	-0.0152435805162847	-0.173463460034037	0.847831653678039	0.946958460528001	Insig	-0.027479043033673	-0.335592436539341	0.677548717687677	0.977502426752656	Insig	0.38326363912849	0.368105738663918	0.318319053810344	Insig
chr1	25325866	25328398	-	ENSMUSG00000102407.1	TEC	Gm37862	25328398	-0.0409775873722855	-1.33996041601591	0.138268918913071	0.744349278252334	Insig	0.0113292513820193	0.401789606331815	0.618603173903586	0.975411386802799	Insig	0.0585550451939375	0.0135544131989128	0.0258070075632084	Insig
chr1	25735389	25738969	-	ENSMUSG00000102465.1	TEC	Gm38198	25738969	-0.00501125470966286	-0.137817974154381	0.878828345510877	0.948733351080455	Insig	0.00522791993232003	0.155905281664511	0.846824308829496	0.981918253550886	Insig	0.0270282682986826	0.0243939135120761	0.0303994864532918	Insig
chr1	25804097	25807406	-	ENSMUSG00000102747.1	TEC	Gm37602	25807406	0.0247298711037905	0.649335835851414	0.472574004666892	0.908685721043531	Insig	0.00242032269052385	0.0686680932140845	0.93219611866883	0.983546959464345	Insig	0.022808146475983	0.0471295382970177	0.0533671925665283	Insig
chr1	25830657	25831878	+	ENSMUSG00000104516.1	TEC	Gm9884	25830657	-0.0181320902226188	-0.39937178898451	0.6586438589875	0.93274752420942	Insig	-0.00102709715067251	-0.0244940488518619	0.975788750495633	0.984270425064926	Insig	0.193198453490526	0.155782189099784	0.150031145767041	Insig
chr1	26681814	26687460	-	ENSMUSG00000073722.3	protein_coding	4931408C20Rik	26687460	0.0321781527780571	0.421360437164046	0.641136621323156	0.931037734876487	Insig	-0.209039154973153	-2.51925053555046	0.00179970697677634	0.154587888984227	Insig	28.9306473088952	30.6113261309118	26.5985447560369	Insig
chr1	28569918	28571431	+	ENSMUSG00000103241.1	TEC	Gm38089	28569918	-0.00907061785408251	-0.264608092420006	0.769743611940924	0.941890247520843	Insig	-0.0153227165837198	-0.485152708001026	0.547759594407772	0.972319287455092	Insig	0.0796023472047436	0.0680168402306672	0.0287261630327815	Insig
chr1	28580499	28580772	-	ENSMUSG00000086240.4	processed_pseudogene	Gm7846	28580772	0.0884342258871987	1.22862541516704	0.1741119928535	0.785699722993679	Insig	-0.0468170201906163	-0.698971102252498	0.386463309957902	0.961214413488921	Insig	1.53210128228124	2.70884251082374	2.17847651371642	Insig
chr1	28776117	28780252	-	ENSMUSG00000048411.4	protein_coding	Gm597	28780252	-0.0185938976501614	-0.229343514190111	0.799726951259388	0.943946776343531	Insig	-0.21026832314305	-2.40688223747702	0.00286176613801548	0.20230910159828	Insig	42.3146412003538	42.9041432580088	36.4363790617501	Insig
chr1	28800240	28802721	-	ENSMUSG00000081557.2	processed_pseudogene	Gm5697	28802721	0.0899270740784135	0.950769398753602	0.292917012872839	0.860492567605171	Insig	-0.0310116296265351	-0.348613892595739	0.665781774043129	0.977113907414173	Insig	0.47075080155694	0.619532515303342	0.600658800616394	Insig
chr1	29484604	29485915	-	ENSMUSG00000099492.1	processed_pseudogene	Gm5525	29485915	-0.110424273226543	-1.19647275065404	0.185655262178202	0.796309993686202	Insig	0.0937906930054576	1.08621529686891	0.178348415358405	0.919594549178066	Insig	0.859441859637062	0.6257422353991	0.859139202928612	Insig
chr1	30718560	30719962	-	ENSMUSG00000053185.2	lincRNA	Gm9898	30719962	0.0501869344995458	0.571571026175163	0.527208102234085	0.917366592241967	Insig	-0.0603255872702003	-0.736417422424289	0.361533862676708	0.958650553181413	Insig	0.881284876285432	1.09031859157469	0.853491586524017	Insig
chr1	30769687	30771815	+	ENSMUSG00000100261.1	unprocessed_pseudogene	Gm6473	30769687	0.0256472560712072	0.678863842394492	0.452675973965489	0.905052972434596	Insig	0.0114062423924394	0.326146933828042	0.686133932951266	0.977777670892135	Insig	0.0504900021106182	0.115396630902164	0.153515501136932	Insig
chr1	30802339	30873921	-	ENSMUSG00000048874.15	protein_coding	Phf3	30873921	-0.0644969203232501	-0.982756681870946	0.27698005000594	0.853640378081084	Insig	0.0435316933627843	0.601019982731172	0.456462654290779	0.966965768606301	Insig	14.8667691278407	14.6163388892686	15.0959270032945	Insig
chr1	30833548	30836431	-	ENSMUSG00000103783.1	TEC	Gm37522	30836431	-0.0183713519601655	-0.422039088905043	0.640599380845106	0.930983891052423	Insig	-0.017682159203678	-0.440170169968406	0.585488198014288	0.974056744633073	Insig	0.101098852010993	0.0787164571297937	0.0446517842311181	Insig
chr1	30865504	30868538	-	ENSMUSG00000104315.1	TEC	Gm37906	30868538	0.0363186168143752	0.688508258483421	0.446280902018435	0.903823264368773	Insig	-0.0754285847234571	-1.55126745010431	0.054596557127883	0.77783303390403	Insig	0.0808877357391084	0.119143462767877	0.0358683891233074	Insig
chr1	30940302	30949770	-	ENSMUSG00000026064.15	protein_coding	Ptp4a1	30949770	0.0275467771680574	0.616300065600734	0.495395139321097	0.912524283550444	Insig	-0.106224266749751	-2.07980108617175	0.00996780187770319	0.389948655883589	Insig	17.7316323724877	18.6608565207803	17.1706653931003	Insig
chr1	30977244	30977967	-	ENSMUSG00000086151.3	processed_pseudogene	Gm5698	30977967	0.0716335903275587	1.11755062895638	0.216370140360646	0.820020785248429	Insig	-0.0301878714023361	-0.50720851663025	0.529710107582328	0.971403059936886	Insig	0.371323043016886	0.671859943340255	0.541994440305271	Insig
chr1	30986226	30986952	-	ENSMUSG00000086726.2	processed_pseudogene	Gm9458	30986952	-0.0219506969566402	-0.271570175393233	0.763863096842285	0.941469079946951	Insig	0.00454017634877505	0.0603911460545748	0.94035261079694	0.983687342922922	Insig	1.04067633422242	0.990384532629102	1.03762035336481	Insig
chr1	30998184	30998906	-	ENSMUSG00000087346.2	processed_pseudogene	Gm5699	30998906	-0.096053915927218	-0.87825104235484	0.33128741577098	0.874624792824771	Insig	0.0530990419430008	0.502771475598046	0.533316751021	0.97159095744202	Insig	4.21875813932204	3.78478395215254	4.13787678914474	Insig
chr1	31019188	31096454	-	ENSMUSG00000100371.1	lincRNA	Gm29669	31096454	-0.0024904783457473	-0.0239987298594648	0.978820672755925	0.953728208569978	Insig	0.00316399152239868	0.0299602066632609	0.970387957952182	0.984184265102491	Insig	8.50154245053482	8.79979080534261	8.83608853454979	Insig
chr1	31041919	31043675	+	ENSMUSG00000100237.1	lincRNA	Gm28644	31041919	0.0194068274015392	0.216978346939732	0.810313116475064	0.944638530932824	Insig	-0.0254604833268275	-0.304995324597482	0.705505194987545	0.978374640831151	Insig	1.84601100846702	2.01543522065536	1.79097259682819	Insig
chr1	31122725	31122862	-	ENSMUSG00000098529.1	rRNA	Gm27362	31122862	-0.0319166191380631	-0.857798308407007	0.342671928719271	0.878283116471907	Insig	-0.0032094019665037	-0.09366593252051	0.907608734016068	0.983108770528779	Insig	1.27901735564308	0.63316734837719	0.466578788849799	Insig
chr1	31135226	31222684	-	ENSMUSG00000086727.7	protein_coding	4931428L18Rik	31222684	-0.0426553756237764	-0.492026248528817	0.586248162240722	0.925064862333855	Insig	0.108033540522762	1.1703593590616	0.147026439807985	0.904107829874488	Insig	18.9800586447572	18.8982223732012	20.5896265554442	Insig
chr1	31136026	31150105	+	ENSMUSG00000100910.1	antisense_RNA	Gm29128	31136026	0.0870873558122308	0.802794613607721	0.374511784420349	0.887466621216927	Insig	-0.0424772605894703	-0.407463501164739	0.613656373321297	0.975218085431053	Insig	0.881556240995803	1.04911570985073	0.97240053743736	Insig
chr1	31164549	31164773	+	ENSMUSG00000099796.1	processed_pseudogene	Gm7893	31164549	-0.0602244193214806	-1.05856202762752	0.241604988971658	0.835731057091863	Insig	0.0217016118243386	0.412893467742572	0.608938652032009	0.9750308827924	Insig	1.99012772965019	1.13026599463203	1.48876809987635	Insig
chr1	31176401	31204725	+	ENSMUSG00000050217.13	protein_coding	Lgsn	31176401	0.0152170452615185	0.151075912124357	0.867275129846238	0.948085867751135	Insig	0.0316559761029649	0.332250591935185	0.680581476171749	0.977600433225964	Insig	0.823711696672861	0.899863125781478	1.01258526505628	Insig
chr1	31222838	31224288	+	ENSMUSG00000026063.4	protein_coding	Pih1d3	31222838	0.038016010715887	0.512382743121624	0.570850509223019	0.923198856902698	Insig	-0.0248594089482468	-0.306853833488064	0.703795226078756	0.97832323793415	Insig	25.8586756141373	27.5091551508377	27.0181929185186	Insig
chr1	31615149	31616661	+	ENSMUSG00000070960.4	processed_pseudogene	Gm19680	31615149	-0.0156803826043906	-0.417346826142715	0.64431774894125	0.931354843237037	Insig	0.00176030647217065	0.0508233046020495	0.949788957871202	0.983846794555963	Insig	0.086208336924893	0.0652185567778028	0.0630363259535535	Insig
chr1	31736057	31736891	+	ENSMUSG00000082159.2	processed_pseudogene	Gm7910	31736057	-0.00183684098862547	-0.0255316144598291	0.977468222334338	0.953667152078561	Insig	-0.0247907257894334	-0.372301639293055	0.644587407778207	0.97637917571607	Insig	0.755015314816797	0.769116670964097	0.619240164650117	Insig
chr1	32172714	32658568	+	ENSMUSG00000026058.11	protein_coding	Khdrbs2	32172714	0.0668258944792695	0.907570900777728	0.315399002496671	0.869135462741531	Insig	-0.0830033170342538	-1.21694546682906	0.131596296333205	0.894055335374951	Insig	0.0475480589424298	0.067385475205568	0.0402567013999603	Insig
chr1	32213133	32213239	-	ENSMUSG00000064688.1	snRNA	Gm25814	32213239	0.00750413196442922	0.312967858063145	0.729187905949478	0.938855933736824	Insig	-0.00668493523651793	-0.301811193108072	0.708438292881844	0.978462246444133	Insig	0.474687128412138	0.739502889236511	0.500757356153686	Insig
chr1	32485315	32486942	+	ENSMUSG00000104498.1	TEC	Gm37110	32485315	0.00463819952010383	0.260493403105878	0.77322533945883	0.942136767249049	Insig	-0.00355906623776098	-0.215942899580447	0.789037564987489	0.980619665156981	Insig	0.0236399541868859	0.0385560231397118	0.0256713292747433	Insig
chr1	32519563	32520999	-	ENSMUSG00000102865.1	TEC	Gm9839	32520999	0.0751797762253833	0.907093054704492	0.315653866621554	0.869227307193984	Insig	-0.0785328674006952	-0.880238953324209	0.275428681199781	0.946416450863766	Insig	12.9469187282095	14.1599983638835	13.2942720230704	Insig
chr1	32543686	32547294	-	ENSMUSG00000091318.2	protein_coding	Gm5415	32547294	0.108871169458294	1.50498766659217	0.0959482832479284	0.668920589081674	Insig	-0.0448180541123442	-0.566982198068446	0.482361027314615	0.968683861102973	Insig	13.3417429751623	14.9669365491371	14.7677292147877	Insig
chr1	33028160	33030290	-	ENSMUSG00000100497.1	processed_pseudogene	Gm28624	33030290	-0.0149222600734176	-0.657043409676185	0.467334130920529	0.907756323971239	Insig	0.0149900744295452	0.713251146383177	0.376835272164602	0.960262830386027	Insig	0.0441096713210071	0.0128122155441274	0.0518812988088162	Insig
chr1	33100907	33102695	+	ENSMUSG00000100481.1	processed_pseudogene	Gm7114	33100907	0.00321189639327263	0.0581754389603522	0.948688477645368	0.952328588116627	Insig	-0.00482937146216544	-0.0946523142084884	0.906640204940521	0.983091031383723	Insig	0.155832981952923	0.167671464249929	0.151502566387144	Insig
chr1	33453810	33669795	-	ENSMUSG00000026134.11	protein_coding	Prim2	33669795	-0.0227678653282855	-0.388809274084759	0.667121441014282	0.933545355014517	Insig	0.111282627111572	1.70699107807698	0.034428243081545	0.688258272682274	Insig	13.5340896216369	13.7294026810162	15.2510564368599	Insig
chr1	33482101	33482518	+	ENSMUSG00000101682.1	processed_pseudogene	Gm29228	33482101	0.00299974801564521	0.0931300980953637	0.917946463735309	0.950810604818464	Insig	0.00408849505182695	0.13748167388251	0.864739240796337	0.982286220170259	Insig	0.166809643368141	0.186641754123314	0.212156240276583	Insig
chr1	33613758	33616832	-	ENSMUSG00000102714.1	TEC	Gm37618	33616832	0.0500604562004319	0.860950952606271	0.340900967073969	0.877728118038122	Insig	-0.0233953239360417	-0.434476796886211	0.590348189595335	0.974264823883284	Insig	0.0654184694147304	0.10856788191703	0.0922951159714139	Insig
chr1	33657781	33658108	+	ENSMUSG00000102093.1	processed_pseudogene	Gm17813	33657781	0.00429753339685507	0.255506785447841	0.777450985238033	0.942433163922102	Insig	-0.00581247172368896	-0.37204624428395	0.644814425665237	0.976387295463137	Insig	0.110943477007448	0.166583528454368	0.0688870390304581	Insig
chr1	33669824	33670712	+	ENSMUSG00000103746.1	TEC	1700001G17Rik	33669824	-0.19839008863515	-1.94826844695998	0.0311477120022217	0.396095328704669	Insig	0.133940172691788	1.28167688545088	0.112277012267872	0.878048778776178	Insig	10.1349628212245	8.55890174987222	9.71896167285457	Insig
chr1	33671915	33674228	-	ENSMUSG00000102198.1	TEC	Gm38173	33674228	0.0160378850559671	0.267826051004711	0.767023898284901	0.941696215173867	Insig	-0.0466740152049163	-0.845612608115131	0.294757132444953	0.949753596469285	Insig	0.143333237861576	0.162350113186981	0.0987588408519032	Insig
chr1	33719887	33742564	+	ENSMUSG00000004768.14	protein_coding	Rab23	33719887	-0.0342902176199633	-0.700617242414826	0.438324927247416	0.902248218182769	Insig	0.0771834062872487	1.39575075641695	0.0837406325714307	0.843015223795183	Insig	11.4574452629724	11.5259663896496	12.1221297814748	Insig
chr1	33745484	33757795	-	ENSMUSG00000042215.8	protein_coding	Bag2	33757795	0.173010495717383	2.03248020766974	0.0245547849287644	0.340830483607924	Insig	-0.00892959848750656	-0.0983645562836892	0.902996407109543	0.983023958115053	Insig	8.24676658517703	9.87833253871017	9.63276160815906	Insig
chr1	33748007	33748347	+	ENSMUSG00000103072.1	TEC	Gm37905	33748007	-0.0496259970735191	-0.958397471434203	0.289061713593926	0.858894464947104	Insig	0.0117405156598114	0.245965177415769	0.760549542995736	0.979908318152874	Insig	0.859692684824817	0.518092198941504	0.56933987061628	Insig
chr1	33761545	33814595	-	ENSMUSG00000042197.13	protein_coding	Zfp451	33814595	0.0159272859612596	0.314744310288414	0.727711677810696	0.938739496057039	Insig	-0.036040343113548	-0.634303068551583	0.431912556297891	0.965153519036899	Insig	111.879860750361	116.78495106433	114.21799390731	Insig
chr1	33836124	33838680	-	ENSMUSG00000081402.4	processed_pseudogene	Gm15455	33838680	0.0894116831686606	0.884596412460517	0.327805710563329	0.873461655505647	Insig	-0.152118589277092	-1.59786275796882	0.047725298614264	0.753724018582359	Insig	0.705658495599713	0.888320726743268	0.592541485609789	Insig
chr1	33852052	33907816	-	ENSMUSG00000042182.16	protein_coding	Bend6	33907816	0.371822248620386	3.43732948864109	0.000143310156829335	0.00841139190893469	Sig	0.0723153371354089	0.672054316262951	0.405014986624909	0.962925117806503	Insig	1.45517853956989	2.36689221164064	2.67708024595878	Insig
chr1	33889490	33891117	-	ENSMUSG00000104416.1	TEC	Gm37067	33891117	0.00827828863940041	0.165245959257736	0.85495841326945	0.94737733725415	Insig	0.0325101324442697	0.699660684825025	0.385994950226909	0.961169179162853	Insig	0.112387630971176	0.13658327719529	0.211792617278054	Insig
chr1	33908225	34308661	+	ENSMUSG00000026131.18	protein_coding	Dst	33908225	-0.0142817626667664	-0.281954812083904	0.755117074433771	0.940831266915698	Insig	0.0645909839263723	1.13585597033046	0.159319428650526	0.910847170508124	Insig	25.5439065179221	26.1475750240135	27.8473838079364	Insig
chr1	33922455	33924838	+	ENSMUSG00000103596.1	TEC	Gm37354	33922455	0.0121591241872582	0.447121807701448	0.620877201029626	0.928947361214189	Insig	-0.0116083920872915	-0.462214397822583	0.566848272473945	0.973226481538372	Insig	0.022184525041068	0.0373113406780918	0.022475267243475	Insig
chr1	34165856	34178446	-	ENSMUSG00000096992.3	processed_transcript	Gm26788	34178446	-0.0529520655921271	-0.705398500125417	0.435206089527388	0.901616614864181	Insig	0.0057652707298407	0.0828213103237685	0.918265822947556	0.983301531074295	Insig	0.154358725534094	0.121056719287868	0.128353437499898	Insig
chr1	34415050	34417986	-	ENSMUSG00000101462.2	transcribed_processed_pseudogene	Gm3052	34417986	0.0568848039247094	1.00670623767725	0.265441593251924	0.848243772106295	Insig	0.014205637445202	0.27090427053411	0.737127571478286	0.979283137741943	Insig	0.0617306236641093	0.122447713088283	0.143823216135899	Insig
chr1	34427002	34433264	-	ENSMUSG00000102336.1	lincRNA	Gm37233	34433264	0.285756388694031	2.90786068914257	0.00129681179895513	0.0434303631581433	Sig	-0.0618793232391185	-0.665459038103623	0.409640533671107	0.963328404901621	Insig	0.200812483554784	0.445954843334254	0.390340467752958	Insig
chr1	34436670	34439672	-	ENSMUSG00000042111.9	protein_coding	Ccdc115	34439672	0.182282169458131	3.22421457686223	0.000361593181338993	0.0169965323255236	Sig	0.0914423037611048	1.45875716354318	0.0706921853787925	0.819275538843742	Insig	18.2599496980799	21.6232393289392	22.944701921295	Insig
chr1	34439511	34444730	-	ENSMUSG00000101711.1	antisense_RNA	Gm28306	34444730	-0.0205602053073695	-0.3347128722606	0.711188475845473	0.937405306695154	Insig	0.0204809009539348	0.360364585162892	0.655233241121902	0.976754031315557	Insig	0.707344357319366	0.622936053489221	0.722711433845374	Insig
chr1	34439851	34449356	+	ENSMUSG00000026127.13	protein_coding	Imp4	34439851	0.0701660159450507	1.12413124321696	0.213677228475162	0.818165002418957	Insig	0.124426007237565	1.80272177227613	0.0255071924287016	0.620594500320321	Insig	7.9586333920424	8.66469560494328	9.49391166721277	Insig
chr1	34459762	34475733	+	ENSMUSG00000026126.15	protein_coding	Ptpn18	34459762	0.143600036448422	1.32845336305405	0.141686606960293	0.748967915527237	Insig	-0.079457598051522	-0.737433472071774	0.360871797125623	0.958577834644053	Insig	0.709788430494479	0.870335567483602	0.770209721855071	Insig
chr1	34468834	34473148	-	ENSMUSG00000100280.2	processed_transcript	Gm28417	34473148	-0.0455023551816894	-0.458021216190658	0.61239026612568	0.928033528984884	Insig	0.0234677931725973	0.25082262126993	0.755969579841548	0.979789054930214	Insig	0.776078529533606	0.713196508738309	0.766220192898571	Insig
chr1	34477167	34485933	-	ENSMUSG00000101223.6	lincRNA	4930568A12Rik	34485933	0.0316327619741299	0.391503204864016	0.66495516976704	0.933343291816947	Insig	-0.0641835749220932	-0.736184496979316	0.361685745863221	0.958667199410947	Insig	26.8725691307556	28.4199982262901	27.3915882605245	Insig
chr1	34498410	34503063	+	ENSMUSG00000026125.9	protein_coding	Prss39	34498410	-0.0381071161765702	-0.807890015000532	0.371487562854688	0.886654342579464	Insig	-0.0682264933472592	-1.28247448391102	0.1120537329061	0.877835463710722	Insig	620.993957766382	623.141708670472	599.043518760595	Insig
chr1	34535648	34544313	+	ENSMUSG00000026124.4	protein_coding	Cfc1	34535648	0.133859642806015	1.51883935256227	0.0929291602160536	0.661802079077686	Insig	-0.111060590816083	-1.34807414607647	0.0948581027268423	0.858816399612033	Insig	0.653325531104295	1.07558434504091	0.738050508555201	Insig
chr1	34538086	34538560	-	ENSMUSG00000101803.1	processed_pseudogene	Gm28419	34538560	-0.0034793371249944	-0.0935602771387547	0.917568796893847	0.950791354987216	Insig	0.0212368640024433	0.617769764880048	0.444010922682114	0.966070796998503	Insig	0.183635846152412	0.178974770206092	0.295923913203594	Insig
chr1	34543968	34560943	-	ENSMUSG00000037529.13	protein_coding	Prss40	34560943	0.0025480410323497	0.0446880616430628	0.960573377250877	0.952890626584485	Insig	-0.134269865579078	-2.10276464020707	0.00917678875802785	0.370467724436488	Insig	65.0665105857572	67.2276421836236	62.411456952033	Insig
chr1	34579202	34579711	-	ENSMUSG00000045815.4	antisense_RNA	1700101I19Rik	34579711	0.0613840505896403	0.669039417243051	0.459243295523716	0.9062834987403	Insig	-0.00555111267516561	-0.0575231691665956	0.9431803538685	0.983735454349153	Insig	26.5434594489558	29.0854859139317	30.0427563984539	Insig
chr1	34579657	34590944	+	ENSMUSG00000045174.10	protein_coding	Amer3	34579657	-0.14121212735321	-1.32187514196801	0.143669340614264	0.751571669303597	Insig	0.0182815925225471	0.179536374227241	0.823962289900292	0.981425868204095	Insig	0.743143004906968	0.596728664019394	0.614654210250463	Insig
chr1	34678188	34813309	+	ENSMUSG00000037509.20	protein_coding	Arhgef4	34678188	-0.081023606362871	-0.783438128259534	0.386138385999563	0.890483912582113	Insig	-0.14271811619562	-1.45596350990344	0.0712331407625717	0.820401498260449	Insig	0.800728305308575	0.703785079783333	0.460718547695012	Insig
chr1	34809360	34811908	-	ENSMUSG00000104002.2	antisense_RNA	Gm38336	34811908	-0.040003456925428	-0.773794570650955	0.392012207476749	0.891947566488546	Insig	0.0146368386941469	0.306371227159087	0.704239116917411	0.978336605081992	Insig	0.14683864329777	0.0956175834916691	0.114632648535332	Insig
chr1	34813219	34843065	-	ENSMUSG00000037503.12	protein_coding	Fam168b	34843065	0.0246943694177347	0.312573986319848	0.729515348804208	0.938881700880319	Insig	0.0148327270334394	0.173809342434743	0.829490016754208	0.981547362305828	Insig	22.1168453199533	23.2270199654771	22.8477454533248	Insig
chr1	34823525	34826560	+	ENSMUSG00000104358.1	TEC	Gm37127	34823525	-0.0111822352420309	-0.115636949691663	0.89821390829181	0.949784244153005	Insig	-0.0433404518247966	-0.478014353695386	0.553665757424845	0.972606479356589	Insig	0.518301747801044	0.516932806392927	0.438815434859223	Insig
chr1	34849976	34879580	+	ENSMUSG00000026123.11	protein_coding	Plekhb2	34849976	-0.165304850737964	-1.73197221342942	0.0553761769480936	0.538336422199037	Insig	0.0926839878233047	0.93075147001278	0.248814875311996	0.941023053938429	Insig	8.01430648395871	7.06935242950221	7.48487777240297	Insig
chr1	34928509	34930645	+	ENSMUSG00000103716.1	processed_pseudogene	Gm19430	34928509	0.00562928872427818	0.209235900782298	0.816959482895298	0.945064180966055	Insig	0.00698557075993847	0.280958695279851	0.727752033756931	0.979021843933973	Insig	0.0219929128650131	0.0326519481471472	0.0454246363781356	Insig
chr1	34969627	34969855	-	ENSMUSG00000103548.1	processed_pseudogene	Gm37670	34969855	0.0119370934128319	0.39190071836122	0.664635753317176	0.933313393624078	Insig	0.00974628637408724	0.345527095843368	0.668563885846547	0.977206973162398	Insig	0.295528775956025	0.500834804782714	0.778794297674926	Insig
chr1	35625606	35651297	-	ENSMUSG00000104417.1	lincRNA	Gm37068	35651297	-0.0577191822871702	-0.524830538011026	0.561530873835914	0.92202359407279	Insig	0.0365397784034073	0.34084074261572	0.672796372607579	0.977347113385164	Insig	6.43049480014562	6.08344695760247	6.26436951245539	Insig
chr1	35879845	35881119	+	ENSMUSG00000102531.1	lincRNA	1110002O04Rik	35879845	0.0351399485958315	0.340128641339682	0.706730049959176	0.937035289883204	Insig	-0.0984048520729624	-1.00622349952799	0.212490963499846	0.931630619314188	Insig	3.7858075491179	4.13931788505553	3.33154560805525	Insig
chr1	35981960	35986373	-	ENSMUSG00000102279.1	lincRNA	Gm37146	35986373	-0.00238748483597969	-0.087357238706134	0.923016384378644	0.951067570193063	Insig	0.0105133930848491	0.416370274132174	0.605926398841292	0.974909867779023	Insig	0.132615371650516	0.118011657306766	0.21332815272662	Insig
chr1	36002985	36011044	-	ENSMUSG00000103708.1	lincRNA	Gm33222	36011044	0.0911807056040194	0.873923390779218	0.333675664337997	0.875410350964769	Insig	0.0631537135153961	0.597331149346786	0.45923106247728	0.967158370551998	Insig	9.37081121585348	10.7421355117347	11.540363579497	Insig
chr1	36011072	36011894	+	ENSMUSG00000104201.1	lincRNA	4930535G08Rik	36011072	0.0453607601835911	0.412524138398137	0.648148767674276	0.931732885976433	Insig	-0.0223101258136202	-0.207406100430902	0.797191733015196	0.980814095859371	Insig	10.0636600072425	11.0428521747331	10.7935680932943	Insig
chr1	36029647	36031018	-	ENSMUSG00000102434.1	TEC	Gm38049	36031018	-0.0360996788941978	-1.08484106655959	0.230118175145178	0.828933950964878	Insig	0.0213457332076012	0.695228466786438	0.389011327068828	0.961458667146038	Insig	0.108835333987823	0.0318470623071087	0.086698387220154	Insig
chr1	36068400	36106446	+	ENSMUSG00000045216.7	protein_coding	Hs6st1	36068400	-0.037635686971833	-0.342372333495316	0.70488590733338	0.936880957416191	Insig	-0.00658173916860222	-0.0614573259362799	0.939301577763172	0.983669387932532	Insig	4.98040708870175	4.83813831088809	4.67535169941332	Insig
chr1	36132042	36138746	+	ENSMUSG00000102202.1	lincRNA	Gm33280	36132042	0.0270830724225719	0.246793233445947	0.784850580350149	0.942944939630609	Insig	-0.0876899104097059	-0.813553359041439	0.313444727120345	0.952607316292639	Insig	0.884141523337574	0.942022780023165	0.801426545855161	Insig
chr1	36140027	36244720	-	ENSMUSG00000037470.14	protein_coding	Uggt1	36244720	-0.171591134261568	-1.74615908138784	0.0534080922384574	0.529331293889464	Insig	0.0812746489437996	0.799306787257002	0.321994137913565	0.953807534666507	Insig	13.4940484065883	11.7388298287386	12.0900240098067	Insig
chr1	36264597	36274679	-	ENSMUSG00000047180.8	protein_coding	Neurl3	36274679	0.0957772257001395	1.11044965406827	0.219303302687482	0.821999507493344	Insig	-0.0581326132400432	-0.721433123710728	0.371386006372788	0.959703270773544	Insig	0.400238017773001	0.581172872345667	0.453545803967198	Insig
chr1	36307733	36324029	+	ENSMUSG00000037447.16	protein_coding	Arid5a	36307733	0.282340683534394	2.80488873783912	0.00191714375581453	0.0573339124169621	Insig	-0.0567671550748036	-0.550387118863506	0.495271606205621	0.969475281494854	Insig	0.873230651982202	1.20229977523016	1.16540796065199	Insig
chr1	36332708	36333420	+	ENSMUSG00000102762.1	lincRNA	4930403P22Rik	36332708	0.178997612271916	1.86061938015085	0.0395687472958577	0.45451047552328	Insig	-0.151867345875071	-1.51478396258885	0.0605360720242925	0.795166046394413	Insig	23.9837392580225	29.1365064291208	24.6063153002151	Insig
chr1	36335730	36369181	-	ENSMUSG00000010453.12	protein_coding	Kansl3	36369181	0.0381203333118781	0.901894382242553	0.318435369981443	0.870221350005098	Insig	0.0236278971509392	0.493851177356354	0.540604978054186	0.971963219076903	Insig	103.404015067341	109.832182359605	114.167960887956	Insig
chr1	36348682	36348758	-	ENSMUSG00000098680.1	miRNA	Mir6898	36348758	-0.0141066219194217	-0.448569656979905	0.619746874512817	0.928826994997142	Insig	0.029405138530315	1.01092379337424	0.210362617503453	0.930986629861168	Insig	1.11920564212327	0.602602042856379	2.02271357617621	Insig
chr1	36372291	36422110	+	ENSMUSG00000037432.15	protein_coding	Fer1l5	36372291	-0.0107791993169047	-0.243442445505443	0.787701312711836	0.943139684069462	Insig	-0.0930143521368615	-1.85409170741105	0.0216026492714967	0.580768225843393	Insig	54.9967228544405	56.4319850012665	54.3815338741416	Insig
chr1	36419871	36445271	-	ENSMUSG00000001143.13	protein_coding	Lman2l	36445271	-0.13525152949816	-2.50828080458547	0.00552581056771229	0.120795645469893	Insig	0.0800366471445418	1.31883699120199	0.102241238643363	0.86766245839587	Insig	12.2493277197647	11.4554042169237	12.2892769334959	Insig
chr1	36471620	36508764	+	ENSMUSG00000037408.10	protein_coding	Cnnm4	36471620	0.0178930090655477	0.380039021570647	0.674193030209185	0.93419652797158	Insig	0.0574339238869186	1.08151037922575	0.180236196737686	0.920369648689472	Insig	19.3453606971707	20.2480966628867	21.7934201021337	Insig
chr1	36473952	36476110	+	ENSMUSG00000104316.1	TEC	Gm37909	36473952	0.0358138558514824	0.46044050487858	0.610513439923746	0.927828258441809	Insig	0.00226918131118971	0.0312575567377142	0.969106311938825	0.984163679983625	Insig	0.229176274301763	0.283641786437419	0.303194898048846	Insig
chr1	36511867	36528237	+	ENSMUSG00000001138.13	protein_coding	Cnnm3	36511867	-0.0444230452065414	-0.543774480011791	0.547490372587973	0.920183484122522	Insig	0.0923455102294922	1.05012076108688	0.193212134778208	0.925318154434882	Insig	4.62677467839741	4.60686764773916	4.89929553829843	Insig
chr1	36530188	36536883	-	ENSMUSG00000067653.12	protein_coding	Ankrd23	36536883	0.097389181107924	0.895809932742586	0.321711127633909	0.871372820841944	Insig	0.0116483943275601	0.107923752138197	0.893623041249015	0.982848947486096	Insig	1.89369511105811	2.20734466490856	2.23186877692603	Insig
chr1	36530193	36539429	-	ENSMUSG00000109510.1	protein_coding	Gm42417	36539429	-0.00476092604898273	-0.139245897811088	0.877582740338788	0.948664320769916	Insig	-0.0153206086626348	-0.487103647806377	0.546150854139984	0.972240014678088	Insig	0.0432234193060369	0.0393882354925479	0.0179600017444272	Insig
chr1	36537507	36547445	-	ENSMUSG00000079610.9	protein_coding	Ankrd39	36547445	0.193583331887157	2.20062373395569	0.0149191103695014	0.239056484462721	Insig	0.0900952238846787	0.96927501069619	0.229764894383465	0.936444008355509	Insig	4.46745597032925	5.45623392434763	5.92259528608189	Insig
chr1	36548639	36558349	-	ENSMUSG00000026121.13	protein_coding	Sema4c	36558349	0.220982870508409	3.38193921400121	0.000183208226582687	0.0101687323108198	Sig	-0.105933120040946	-1.47072197925183	0.0684133381258227	0.814373070734603	Insig	11.1642073592519	13.7106396795471	12.9617756621185	Insig
chr1	36557701	36565613	+	ENSMUSG00000087589.3	processed_transcript	D430040D24Rik	36557701	-0.00532769308715512	-0.0648930910315242	0.942773061711882	0.952043818877797	Insig	0.049993963781648	0.566669065120956	0.482602932172717	0.968699066988828	Insig	7.79476560198304	8.02462617836626	8.5203277973723	Insig
chr1	36562692	36683183	-	ENSMUSG00000046337.17	protein_coding	Fam178b	36683183	0.0131992679106945	0.242991227316391	0.788085411556689	0.943165821749406	Insig	-0.0107559842249892	-0.177078736122953	0.82633334787672	0.981478177161519	Insig	249.917631301691	260.461162058277	271.04968170943	Insig
chr1	36601802	36602146	+	ENSMUSG00000089906.1	processed_pseudogene	Gm6428	36601802	0.0192412515511486	0.183345635570999	0.83927767783573	0.946446808525014	Insig	0.00777588873017437	0.0732529233819805	0.927681019072533	0.98346820500479	Insig	25.6887694939067	26.6687712267046	29.7494019322366	Insig
chr1	36691484	36693681	+	ENSMUSG00000061518.10	protein_coding	Cox5b	36691484	0.0612881656430008	0.781171045559541	0.387514395928984	0.890830335523085	Insig	0.0145095163732059	0.171122117941369	0.832086653969114	0.981603886898957	Insig	90.0230792892348	97.7133408584308	96.7499644757235	Insig
chr1	36698114	36714422	-	ENSMUSG00000037351.9	protein_coding	Actr1b	36714422	-0.0771711925939407	-1.40512961400757	0.120098886438043	0.716631424790856	Insig	0.030396069804221	0.493010854512802	0.541294111830096	0.971997913823046	Insig	24.8595210020837	24.2316812536735	25.1007808267028	Insig
chr1	36710149	36757953	+	ENSMUSG00000102416.4	protein_coding	4933424G06Rik	36710149	-0.00375113076398338	-0.0491622209065806	0.956629705092797	0.952705604746847	Insig	-0.0299812156423032	-0.361598399043588	0.6541295874218	0.97671572372315	Insig	44.3852213750872	45.5995841349372	44.4651360348239	Insig
chr1	36739048	36744792	-	ENSMUSG00000104237.1	lincRNA	Gm33533	36744792	-0.028639473703848	-0.28612328279259	0.751615095524254	0.94057196702517	Insig	0.00879050348386262	0.0931209887509059	0.908143873806169	0.983118555954883	Insig	0.90842476156693	0.891347043788337	0.928258290373695	Insig
chr1	36761798	36782818	+	ENSMUSG00000026117.10	protein_coding	Zap70	36761798	-0.344861446527014	-3.13569714086176	0.000522948548535185	0.0221473601676351	Sig	0.123836887447207	1.15260232675332	0.153259198180119	0.907647428930816	Insig	3.71359976791108	2.37913165087919	2.75985201085759	Insig
chr1	36764863	36765874	-	ENSMUSG00000097291.1	transcribed_processed_pseudogene	Gm18828	36765874	-0.10842020858617	-1.08756010588588	0.228952209501377	0.82821243410133	Insig	0.10513410413452	1.12001771955577	0.16521621780409	0.913754723841657	Insig	1.45050918323175	1.15350757369697	1.50254534221313	Insig
chr1	36792191	36943666	-	ENSMUSG00000026116.11	protein_coding	Tmem131	36943666	0.0107784132812977	0.198289268587126	0.826378822338755	0.945656328883256	Insig	0.0756057926020884	1.24367986006234	0.123326122067733	0.887748253014315	Insig	25.1985657707682	26.2928299311899	28.3067686699272	Insig
chr1	36922797	36926348	-	ENSMUSG00000103159.1	TEC	F830112A20Rik	36926348	0.00558190468262549	0.18416538648145	0.838568941845483	0.946403972651654	Insig	0.00375574074613995	0.134143770570914	0.867992718085611	0.982351444530545	Insig	0.017286294221337	0.0239338445517719	0.0273289549380844	Insig
chr1	37026596	37187613	+	ENSMUSG00000050122.18	protein_coding	Vwa3b	37026596	-0.0626087225693342	-1.0411589447641	0.249430723954702	0.84006059218159	Insig	-0.045949656569072	-0.687866727857918	0.394053005948623	0.961933009706644	Insig	178.296317088668	175.441341750931	169.760978485562	Insig
chr1	37132273	37133264	-	ENSMUSG00000103603.1	antisense_RNA	Gm37020	37133264	-0.0438425089787095	-0.761391576709055	0.399645968913014	0.893792302855519	Insig	0.0476675778334109	0.892791837948128	0.268640201396483	0.945136693532436	Insig	0.401555870393586	0.270891328518056	0.466765482579343	Insig
chr1	37214434	37263384	+	ENSMUSG00000026114.14	protein_coding	Cnga3	37214434	-0.109043838212502	-1.12789309274683	0.212148714590811	0.817094521927035	Insig	0.12034133808049	1.19577983625501	0.138443595465433	0.898764800411344	Insig	4.04345687872926	3.77336393508378	4.14744500511518	Insig
chr1	37299352	37299697	-	ENSMUSG00000102231.1	TEC	1700074A21Rik	37299697	-0.119962945819916	-1.2412594878582	0.169725912962647	0.781372500365336	Insig	0.111694385945065	1.23153427396791	0.127031570841733	0.890664581475527	Insig	4.25673592234363	3.11039038830287	4.35651258473554	Insig
chr1	37299865	37410736	+	ENSMUSG00000026113.17	protein_coding	Inpp4a	37299865	-0.0643243463547858	-1.28588351259084	0.154896159664703	0.765352606683333	Insig	-0.045988183983456	-0.814845623619756	0.312676694365334	0.952496434843995	Insig	21.0190908410506	20.6775975488516	20.1457571437889	Insig
chr1	37329667	37334172	-	ENSMUSG00000086064.1	antisense_RNA	4930439A04Rik	37334172	-0.0337131817810401	-0.393659902941114	0.663222916605138	0.933180826183631	Insig	-0.0824743429845287	-0.897199397390326	0.266284121388663	0.944678118296939	Insig	21.5640816585507	21.7067823011224	20.2936067853387	Insig
chr1	37330971	37331504	-	ENSMUSG00000102879.1	TEC	Gm37135	37331504	-0.0456709432053437	-0.415317422842883	0.645928711076252	0.931514321016795	Insig	0.0168805474746561	0.15751776145617	0.845259971028188	0.981885395529132	Insig	5.84392729431896	5.6840987181609	6.10209933954952	Insig
chr1	37417084	37430103	-	ENSMUSG00000026112.7	protein_coding	Coa5	37430103	0.0640888656434085	1.39785717116455	0.12202878393065	0.719857467847538	Insig	0.0188693762192626	0.364218151535928	0.651788711769526	0.976634053053491	Insig	42.6386422784926	46.1236923701618	46.1990716074041	Insig
chr1	37430139	37439124	+	ENSMUSG00000026111.15	protein_coding	Unc50	37430139	0.0575806979132203	1.13642329179195	0.208712027343892	0.814641024964012	Insig	0.00311432206360103	0.054433123822341	0.946227850664902	0.98378698795613	Insig	54.0821767903035	58.2125985574959	56.5576293627277	Insig
chr1	37439340	37541016	-	ENSMUSG00000026110.15	protein_coding	Mgat4a	37541016	-0.187969455945539	-2.48775763029523	0.00592388365086416	0.126654210979183	Insig	0.0916862791922796	1.11340809850738	0.16772508781528	0.914935060021848	Insig	5.55033975909444	4.92008686841466	5.2021848711248	Insig
chr1	37485851	37488605	-	ENSMUSG00000103948.1	TEC	4930594C11Rik	37488605	-0.0494590797149809	-0.457016832565529	0.613170191530952	0.928118487255537	Insig	0.0462295253164163	0.428659574398425	0.595332999299896	0.974474807972314	Insig	2.19638943411608	2.15344566824905	2.26639805428063	Insig
chr1	37487193	37488982	-	ENSMUSG00000087233.1	processed_pseudogene	Gm43213	37488982	0.0838326966866511	1.1099822101253	0.219497383954612	0.822128901866333	Insig	-0.113712571899439	-1.62450045967524	0.0441344831415409	0.738918165195001	Insig	0.333621104011789	0.515091378478544	0.257636926526995	Insig
chr1	37611677	37720085	-	ENSMUSG00000026090.16	protein_coding	2010300C02Rik	37720085	-0.244899543241865	-2.30917578006683	0.0106365694857906	0.188749928713927	Insig	-0.0120230437842593	-0.112393313540298	0.889245378585387	0.982765969753758	Insig	6.04334727001569	4.73811260278387	4.40867029934553	Insig
chr1	37614259	37615372	+	ENSMUSG00000089767.1	antisense_RNA	4930556I23Rik	37614259	-0.0399413761942152	-0.38288983065289	0.67189118219331	0.933985972337766	Insig	-0.0201891435849153	-0.190561951579926	0.813345189436862	0.981187969672166	Insig	16.9310809935517	16.6979664702753	16.9495636791897	Insig
chr1	37660722	37662647	+	ENSMUSG00000104365.1	TEC	4930470B04Rik	37660722	-0.174662589441382	-2.3039414737149	0.0108147873365736	0.190871302068477	Insig	0.086006575493241	1.03952681286522	0.197742804951272	0.926904185326713	Insig	22.10583143875	19.8087829915197	21.121229666391	Insig
chr1	37694447	37696664	-	ENSMUSG00000102650.1	TEC	Gm19863	37696664	-0.10691559225607	-1.01600024439992	0.26105436024493	0.846085924638321	Insig	-0.0524016575206994	-0.525950696171148	0.514613564278196	0.970588822364836	Insig	1.04028803463359	0.880802541259459	0.745872767358882	Insig
chr1	37754776	37866429	-	ENSMUSG00000060771.14	protein_coding	Tsga10	37866429	-0.038929315762502	-0.725564374790098	0.422193522533405	0.898890901655847	Insig	-0.0041721306370907	-0.0694603801420702	0.931415721561235	0.98353340109789	Insig	95.9103880496223	96.1406411800262	94.950766429393	Insig
chr1	37865299	37871388	+	ENSMUSG00000097268.1	antisense_RNA	Gm26805	37865299	-0.015404847978977	-0.167391521545712	0.853096473534698	0.947268541134017	Insig	0.0191926285814618	0.222914168519397	0.782395812382012	0.980458360610675	Insig	0.401340684938335	0.3968428514019	0.409256958888414	Insig
chr1	37871738	37876228	+	ENSMUSG00000037216.5	protein_coding	Lipt1	37871738	0.107006423418499	1.20164121806821	0.183762475402175	0.794642798168477	Insig	-0.137196066542201	-1.44957100782395	0.0724837387615827	0.822951580202181	Insig	6.32948921596559	7.18151654155296	6.40636726858029	Insig
chr1	37874801	37890411	-	ENSMUSG00000026088.15	protein_coding	Mitd1	37890411	-0.00802085404264516	-0.0729377900909908	0.935693256675313	0.951698490895538	Insig	0.00612459931208536	0.0571152861717514	0.943582573822695	0.98374227470401	Insig	3.00383548568162	3.05394946954095	2.96202742872492	Insig
chr1	37890477	37898535	+	ENSMUSG00000026087.11	protein_coding	Mrpl30	37890477	-0.0339872651305014	-0.593403268096818	0.511551026764571	0.915052273077753	Insig	-0.0425229956869937	-0.662484923648026	0.411736642058522	0.963508283490124	Insig	32.5882462261575	32.7449473657085	31.6899833430654	Insig
chr1	37905923	37916493	-	ENSMUSG00000061584.6	protein_coding	Lyg2	37916493	-0.0128751274388765	-0.674407723513493	0.455648155791623	0.905613852736285	Insig	-0.00561663317296413	-0.318294154515381	0.693302513979507	0.978002389954824	Insig	0.0394988420280252	0.0159727952366627	0	Insig
chr1	37933596	37954136	+	ENSMUSG00000087374.1	antisense_RNA	Gm15457	37933596	-0.0103205952702023	-0.128776290745438	0.886722417735495	0.949166553390562	Insig	0.0321302610821114	0.429844415093781	0.594316146269205	0.974432251920794	Insig	0.183324518869443	0.182190993917205	0.217528986472406	Insig
chr1	37946736	37957759	-	ENSMUSG00000026085.11	protein_coding	Lyg1	37957759	-0.00253017901311819	-0.0653175092026521	0.942399430995309	0.952025717950254	Insig	-0.0118598819710671	-0.33114419074567	0.681586688852105	0.977632729484245	Insig	0.227630079566781	0.236242095554576	0.1563799234227	Insig
chr1	37985189	37997893	-	ENSMUSG00000058407.12	protein_coding	Txndc9	37997893	0.00707769658752667	0.137427220724493	0.879169259624233	0.948752211885157	Insig	0.0164881231665911	0.284853227977129	0.724131295783432	0.978919162028051	Insig	25.2754517259784	26.2256554502014	26.3223387971799	Insig
chr1	37998010	38055579	+	ENSMUSG00000026083.12	protein_coding	Eif5b	37998010	-0.0456550776999632	-1.06025654455942	0.240852343100215	0.835302272734303	Insig	-0.0334765018168603	-0.68663673236094	0.394899206393988	0.962011481898888	Insig	91.6251286890504	91.5287995216891	89.823234256978	Insig
chr1	38052786	38129801	-	ENSMUSG00000026082.11	protein_coding	Rev1	38129801	0.0742129322833519	1.41360122825468	0.117880990829953	0.712830970006841	Insig	-0.0345732407648207	-0.586586026151984	0.467348461827236	0.96771037959281	Insig	25.1219063214779	27.3860324578732	26.9391622560484	Insig
chr1	38076295	38077305	-	ENSMUSG00000103804.1	sense_intronic	Gm37062	38077305	-0.034125548645885	-0.357226939194611	0.692720729488295	0.93584361064226	Insig	-0.0184304457409898	-0.205927173811487	0.798606651585282	0.98084743713834	Insig	1.8221511829667	1.72479042781488	1.61906684540381	Insig
chr1	38132083	38159892	+	ENSMUSG00000102716.1	lincRNA	Gm5099	38132083	-0.125310687273204	-1.23297096492261	0.172593927412899	0.784221545843629	Insig	0.0746474041103655	0.715634847873975	0.375242639108106	0.960100904100843	Insig	4.87243656845887	4.46480863678227	4.82651357364903	Insig
chr1	38177326	38664955	-	ENSMUSG00000037138.17	protein_coding	Aff3	38664955	-0.277241525324888	-3.57234160007387	7.75865713444901e-05	0.00521021567670621	Sig	0.02124697020334	0.250487838178784	0.756284965610011	0.97979731301792	Insig	4.84360301170079	3.98796191885094	4.20528505312437	Insig
chr1	38235420	38246666	+	ENSMUSG00000085391.1	antisense_RNA	Gm16150	38235420	-0.0989003500975687	-0.935788570475029	0.30058851173657	0.863567257781244	Insig	-0.0133715904958108	-0.125211680365744	0.876709742237678	0.98252385541696	Insig	9.6653913552385	8.94393690442087	8.98989904996411	Insig
chr1	38384949	38393974	+	ENSMUSG00000087131.7	antisense_RNA	Gm16152	38384949	-0.107216894396608	-1.91213133725129	0.0344124345210983	0.420167879669793	Insig	0.024069896239837	0.468005523985437	0.561999077767294	0.973001703918423	Insig	0.225666465933901	0.0795561911190541	0.0974950329512357	Insig
chr1	38793645	38836711	-	ENSMUSG00000048814.10	protein_coding	Lonrf2	38836711	-0.456479429384043	-4.17720750618866	3.82190009351469e-06	0.000445964928620819	Sig	0.0528632129387227	0.503716610315677	0.532547460056817	0.971551086678453	Insig	0.653713775441487	0.33545683130633	0.341535405985176	Insig
chr1	38863867	38898161	-	ENSMUSG00000026080.13	protein_coding	Chst10	38898161	0.0351183703719287	0.328307774116228	0.716474115404101	0.937838381140049	Insig	-0.126916170459676	-1.24014774459459	0.124394911803278	0.888605274388007	Insig	1.05343674150148	1.16190059375266	0.837805453790926	Insig
chr1	38939149	38950276	+	ENSMUSG00000067604.8	protein_coding	Nms	38939149	0.00249748120414318	0.0459761686740522	0.959437893892341	0.952837502669088	Insig	-0.0100272046669469	-0.199749700132439	0.804523867193969	0.980985624396947	Insig	0.236312792361328	0.247452722610293	0.221613691307881	Insig
chr1	38985608	38997238	+	ENSMUSG00000026078.10	protein_coding	Pdcl3	38985608	0.178975929529056	2.14103936395575	0.0178640366666487	0.273345875687811	Insig	0.100056121901503	1.12232702119075	0.16434634774814	0.913337795833345	Insig	4.71676420880962	5.66474858292622	5.99811066911789	Insig
chr1	38992678	38994316	+	ENSMUSG00000103046.1	TEC	Gm37309	38992678	-0.0715632526002251	-0.674665598803459	0.455475857019466	0.905581519242778	Insig	0.063405509208926	0.627638758921886	0.436766078661803	0.965527398544664	Insig	1.82417577032629	1.64118728871826	1.79893689782815	Insig
chr1	39048648	39057637	-	ENSMUSG00000104188.1	lincRNA	Gm37821	39057637	-0.16412676109483	-1.61950697778027	0.073212523465563	0.606557418312819	Insig	0.0868829401919268	0.834677921282565	0.301045324425698	0.950751447897402	Insig	4.64201175119209	4.0943241849254	4.61845253539258	Insig
chr1	39081252	39083338	-	ENSMUSG00000103182.1	TEC	Gm37091	39083338	-0.173620991858515	-1.66632839490957	0.0652855776714378	0.578902315038375	Insig	0.0757982195707069	0.76922821390523	0.340539448432083	0.956212963152603	Insig	0.911710716227655	0.658980781388388	0.780411709550988	Insig
chr1	39193731	39363236	+	ENSMUSG00000026077.15	protein_coding	Npas2	39193731	-0.0171854744454349	-0.161947693347059	0.857822252549744	0.947543802451087	Insig	0.0850462748266553	0.795398682876929	0.324365758057543	0.954129781547521	Insig	1.53894828687907	1.5595022028701	1.64299793800333	Insig
chr1	39367842	39371911	+	ENSMUSG00000073702.11	protein_coding	Rpl31	39367842	0.046490390343861	0.925704479924526	0.305827188062362	0.865590167016599	Insig	0.0211752815572355	0.374094247537969	0.642994911057852	0.976322059534983	Insig	100.088374947052	106.689334909882	103.348658669996	Insig
chr1	39371492	39478755	-	ENSMUSG00000003134.10	protein_coding	Tbc1d8	39478755	-0.139520168611606	-1.31554849637506	0.145596254688426	0.754050882753599	Insig	0.0204318507058903	0.201605248343921	0.802745299801509	0.980944298815718	Insig	18.7522096248837	14.7256758497591	14.6310417760822	Insig
chr1	39534992	39546889	+	ENSMUSG00000003135.15	protein_coding	Cnot11	39534992	0.0316608089412891	0.530465767158296	0.557336121929197	0.921482790525653	Insig	0.0279421703467839	0.420559256486475	0.602306012696444	0.974762860236009	Insig	16.2601208843231	17.2233610144542	17.9458211184018	Insig
chr1	39547570	39552002	-	ENSMUSG00000085894.1	processed_transcript	Gm15832	39552002	-0.194929212985246	-2.3524842333909	0.0092593993408423	0.171737050882593	Insig	0.0688748707650319	0.890683323286754	0.269772364471935	0.945354358299702	Insig	2.9135184926002	1.33802443862787	1.7643921132695	Insig
chr1	39548745	39548854	-	ENSMUSG00000077704.1	snoRNA	Snord89	39548854	-0.0603746757683095	-0.771622241334738	0.393342799727373	0.892273708265957	Insig	0.0124349464550806	0.171309775583469	0.831905262456168	0.981599949551966	Insig	8.82298356629234	6.87178866742982	6.89832752013948	Insig
chr1	39551296	39577405	-	ENSMUSG00000048234.13	protein_coding	Rnf149	39577405	-0.210511958529636	-2.72440601868061	0.00258043529355034	0.0709927587378986	Insig	0.0260674451583209	0.36113297398295	0.654545824197395	0.976730186035789	Insig	39.4214709269453	15.0294692920055	15.512140861084	Insig
chr1	39573746	39573875	-	ENSMUSG00000064936.1	snoRNA	Gm23722	39573875	-0.0496888343629622	-0.964570471765558	0.28596695898885	0.857584886468456	Insig	0.012858617729433	0.271155428928089	0.73689288779924	0.979276676620374	Insig	2.08375557213984	1.1879759581328	1.41029277021018	Insig
chr1	39597417	39598005	-	ENSMUSG00000102471.1	processed_pseudogene	Gm5100	39598005	-0.0113829625494951	-0.831355629374106	0.357756664057451	0.882813864726925	Insig	0.00447992444775975	0.352239309444069	0.66252007380591	0.977003826274101	Insig	0.120082478239275	0	0.0354778642268948	Insig
chr1	39618406	39651474	-	ENSMUSG00000050967.5	protein_coding	Creg2	39651474	-0.158988391542276	-1.45613817395496	0.107226702162623	0.693055486205454	Insig	0.0145389456801632	0.1345342124583	0.867612035114351	0.982343837580364	Insig	1.51733939624417	1.27949746310301	1.28769853730441	Insig
chr1	39650176	39657390	+	ENSMUSG00000097083.1	antisense_RNA	D930019O06Rik	39650176	-0.151345559884599	-3.17964129462289	0.000435913272241129	0.0195028414968207	Sig	0.0203596108806732	0.461881182104441	0.56712789950977	0.973239329175007	Insig	0.523374074758357	0.0486725529670181	0.0685566220402114	Insig
chr1	39665301	39720997	-	ENSMUSG00000057173.8	protein_coding	Rfx8	39720997	-0.0201003471016092	-0.337516014909325	0.708879598755299	0.937214231317241	Insig	0.0082352702600523	0.124262117490871	0.877637340778924	0.98254200395804	Insig	103.231782449691	104.874265623745	106.120391936086	Insig
chr1	39839175	39847334	-	ENSMUSG00000101634.6	lincRNA	1700066B17Rik	39847334	-0.136747716544032	-1.86219383048248	0.0394019347568124	0.45346325135207	Insig	0.105326657981301	1.31008494710045	0.10453815240841	0.870192737256454	Insig	35.8443528487863	33.2033856216802	36.2024389741635	Insig
chr1	39900913	40026310	+	ENSMUSG00000026074.14	protein_coding	Map4k4	39900913	0.216348604892711	3.20775310607183	0.000387540468789194	0.017899881541193	Sig	0.0754302267658622	1.01844951502173	0.20698708101337	0.929940012974281	Insig	17.8545964994791	21.829150113427	22.9668805169112	Insig
chr1	40049039	40050368	-	ENSMUSG00000102985.1	TEC	4930456G14Rik	40050368	-0.0942814153609459	-0.880167882529183	0.330233133526294	0.874274850964186	Insig	0.0125465411192942	0.12279895060283	0.879066991686937	0.982569901496097	Insig	1.7699034555605	1.52613313412411	1.58276272399255	Insig
chr1	40074079	40125231	+	ENSMUSG00000026073.13	protein_coding	Il1r2	40074079	0.0693563693145667	0.9821535704744	0.277274963629595	0.853773285131172	Insig	0.0446354644269148	0.676946525875806	0.401604132101183	0.96262200757924	Insig	0.147374006389899	0.247368194547525	0.343456495997627	Insig
chr1	40076228	40085851	-	ENSMUSG00000097899.2	antisense_RNA	Gm16894	40085851	0.0308880908123268	0.476273066492558	0.598294479972559	0.926462687195203	Insig	-0.0528056753122932	-0.881547271231963	0.274715739536456	0.94628486058093	Insig	0.42899499407771	0.539668793468394	0.329846489309638	Insig
chr1	40225080	40317257	+	ENSMUSG00000026072.12	protein_coding	Il1r1	40225080	0.478499251161786	5.81394602979636	1.26429977598264e-10	5.53702629427341e-08	Sig	-0.0426631106829173	-0.485514609838528	0.547460994119564	0.972304607773012	Insig	5.65102005141053	8.71611954839986	8.29034510258987	Insig
chr1	40238020	40244499	+	ENSMUSG00000103560.1	TEC	Gm38070	40238020	0.0344177033266459	0.719619028417118	0.426006016375778	0.899705012980752	Insig	0.00309472033626858	0.0698106716293196	0.931070707859635	0.983527399815688	Insig	0.0195072541008264	0.0333446040917662	0.0374586060229676	Insig
chr1	40324610	40367562	+	ENSMUSG00000070942.8	protein_coding	Il1rl2	40324610	0.136719876497422	1.33658386004321	0.139265132014608	0.745713008886363	Insig	0.0689023787427814	0.709664752769084	0.379239306664984	0.96050477937537	Insig	0.360843482931849	0.507262468494051	0.582229110968339	Insig
chr1	40353852	40354536	+	ENSMUSG00000103230.1	processed_pseudogene	Gm17970	40353852	0.000557752668813896	0.0136526966233706	0.987950283076591	0.954136193230647	Insig	-0.00978292759685123	-0.259104610710128	0.748180514751003	0.979582941270329	Insig	0.258234328165128	0.274438703587042	0.202723170801982	Insig
chr1	40429570	40465415	+	ENSMUSG00000026069.15	protein_coding	Il1rl1	40429570	0.191434423456064	2.11686021254337	0.0191973090462119	0.287873970538199	Insig	0.000278335769532712	0.00327030894730942	0.996766961457072	0.984596374350007	Insig	0.140749909688618	0.290412904979271	0.300374113799976	Insig
chr1	40465552	40500854	+	ENSMUSG00000026070.15	protein_coding	Il18r1	40465552	0.125127162069765	1.61569996421239	0.0738902688345449	0.608754279928789	Insig	-0.177918142287044	-2.47833394622891	0.00213528971310595	0.171009557540398	Insig	0.185100749251315	0.322074853789489	0.106861352624406	Insig
chr1	40515362	40551705	+	ENSMUSG00000026068.11	protein_coding	Il18rap	40515362	0.0837144213445889	1.1633061644848	0.198145588953183	0.806667462959468	Insig	0.0285143369583972	0.424377881385853	0.599014231149136	0.974627692591398	Insig	0.0501496382991651	0.0891302579012649	0.113811094762509	Insig
chr1	40572188	40580662	-	ENSMUSG00000104441.1	antisense_RNA	Gm35801	40580662	-0.098871619414201	-0.910431299844804	0.313876206460531	0.868583998774195	Insig	0.114321727467003	1.09519019773229	0.17478823283708	0.918090952799001	Insig	7.42718245733337	6.47283727669793	7.80014788329254	Insig
chr1	40580081	40630725	+	ENSMUSG00000026065.8	protein_coding	Slc9a4	40580081	-0.087036558822955	-0.799513153090668	0.376467431140633	0.887985720386388	Insig	0.0181641446022739	0.168145384021192	0.834965180728003	0.981666144415153	Insig	1.63852803290937	1.50877141968198	1.51933856080416	Insig
chr1	40582895	40586841	-	ENSMUSG00000102676.1	TEC	Gm37435	40586841	-0.0708219523505029	-1.16978937035641	0.19565693333685	0.80468866072624	Insig	0.0169395312522596	0.303109200201867	0.707242094237076	0.978426604296819	Insig	0.121921738021103	0.0722360111605596	0.0795065347408709	Insig
chr1	40680574	40769273	+	ENSMUSG00000026062.12	protein_coding	Slc9a2	40680574	0.0952445128199236	1.05714905580849	0.24223384669522	0.836087610690283	Insig	0.0295295143823503	0.310461680048619	0.700480013142832	0.978222880879283	Insig	6.14775295246209	6.8981444082808	6.98848906258234	Insig
chr1	40691442	40697636	-	ENSMUSG00000103679.1	antisense_RNA	Gm37623	40697636	0.0407080928380578	1.13685947980488	0.208537384458523	0.814514586427255	Insig	-0.0446018575979829	-1.34924278646778	0.0945721117311131	0.858449887379511	Insig	0.0881377626485513	0.232151145525038	0.0541611591925669	Insig
chr1	40771385	40785343	+	ENSMUSG00000103270.1	antisense_RNA	Gm37915	40771385	0.0627909742556364	0.878258170866893	0.331283490986682	0.874623493706168	Insig	-0.0647026233543444	-0.976443543012374	0.226337701116002	0.93554367723355	Insig	0.123412369156232	0.182621494198655	0.120112470194726	Insig
chr1	40772038	40790687	-	ENSMUSG00000041945.12	protein_coding	Mfsd9	40790687	-0.100522043370402	-1.17414416683356	0.193998205215353	0.803347106636861	Insig	-0.0359946430617067	-0.39192450137496	0.62724527537063	0.975741947315353	Insig	4.79312834233724	4.52992765274871	4.385946992571	Insig
chr1	40805601	40856887	+	ENSMUSG00000079588.3	protein_coding	Tmem182	40805601	0.16669718968835	2.06046076709467	0.0226499514895597	0.322928809887764	Insig	-0.147386343284261	-1.95528696054179	0.0154070407844933	0.496984153396759	Insig	0.317659080132521	0.650731396819375	0.333114659103247	Insig
chr1	41167587	41181252	-	ENSMUSG00000104072.1	lincRNA	4930448I06Rik	41181252	0.0542426355939765	0.49793382273139	0.581759873373225	0.924530367234164	Insig	-0.00483684625135799	-0.0460784639790258	0.954471284677332	0.983924763106876	Insig	5.05741410524949	5.73974938260122	5.75012978031757	Insig
chr1	41526931	41529543	-	ENSMUSG00000100185.1	lincRNA	Gm28634	41529543	0.0401194106845346	0.809773691854623	0.370373409474375	0.886352127340186	Insig	-0.0729998917441047	-1.5963503045559	0.0479363428262936	0.75454213310535	Insig	0.0997446950969322	0.152744924291279	0.0416611408301715	Insig
chr1	41781808	41939560	+	ENSMUSG00000100832.1	lincRNA	Gm29260	41781808	-0.0261878349282319	-0.529788877542748	0.557839177754978	0.921548041951738	Insig	0.00600759768566708	0.131534067133603	0.870537975040721	0.982402136874704	Insig	0.0760263578154381	0.0565994353431611	0.059146569706187	Insig
chr1	42261855	42304412	+	ENSMUSG00000101299.2	lincRNA	Gm28175	42261855	-0.0442165217580154	-1.4286930132629	0.114009667953291	0.705947181435832	Insig	0.0014294337390771	0.0500217294639026	0.950579854910937	0.98386001735423	Insig	0.148538878919031	0.0371063135939848	0.0260610712825724	Insig
chr1	42491813	42495663	+	ENSMUSG00000103106.1	TEC	Gm37047	42491813	-0.0721051855421967	-1.13415493074813	0.20962195272513	0.815297016883193	Insig	-0.0842719880417653	-1.44796400163268	0.0728009370735301	0.823586904383218	Insig	1.17248565606195	0.766837211182293	0.139732643786277	Insig
chr1	42590782	42694842	-	ENSMUSG00000060424.14	lincRNA	Pantr1	42694842	-0.16734147863177	-1.69753508840486	0.0604059990540269	0.559858100376506	Insig	-0.0842412651628999	-0.912359306838398	0.258289094959365	0.943063196213533	Insig	0.924020447810354	0.638526803192573	0.410339326744024	Insig
chr1	42651726	42652401	+	ENSMUSG00000104199.1	TEC	4930420N18Rik	42651726	-0.0327878054716892	-0.457964431253073	0.612434349146983	0.928038336359158	Insig	-0.018350541997612	-0.277717285977765	0.730770209219028	0.979106676181519	Insig	0.777630330599029	0.665827373366824	0.539517108967423	Insig
chr1	42694925	42744791	+	ENSMUSG00000093436.6	sense_overlapping	Gm20646	42694925	-0.025983304092016	-0.516887932393828	0.567468989924305	0.922776544372501	Insig	0.00870579965382533	0.187386674415069	0.816399405436284	0.981257027914191	Insig	0.2035429859333	0.154439187147307	0.164210115387508	Insig
chr1	42695768	42703176	+	ENSMUSG00000045515.3	protein_coding	Pou3f3	42695768	-0.0843920056283345	-1.93456620471242	0.0323529047435092	0.405211089909402	Insig	-0.0233735843338711	-0.576204732194276	0.475265977001369	0.968231207437888	Insig	3.87228205793951	1.23902813978142	0.0946309632995256	Insig
chr1	42707061	42713454	-	ENSMUSG00000097063.3	processed_transcript	Pantr2	42713454	-0.0901824229389671	-1.88372150394218	0.037180321914859	0.439122871408427	Insig	-0.0344779787689521	-0.778844802861742	0.334537199941956	0.955462328380463	Insig	1.01678943170343	0.379074173354364	0.017975297376285	Insig
chr1	42851233	42905683	+	ENSMUSG00000060679.14	protein_coding	Mrps9	42851233	0.00280749740561055	0.0550506963584776	0.951441040878132	0.952459947215324	Insig	0.123142516688952	2.1509874793663	0.00769547591495789	0.332244691333642	Insig	14.2080410485014	14.6989010174278	16.2266539497097	Insig
chr1	42952872	43035456	+	ENSMUSG00000041907.9	protein_coding	Gpr45	42952872	-0.13820803143244	-3.0546896732397	0.000727216875956671	0.02839400723324	Sig	0.0082816874352154	0.197090025896451	0.807074963178077	0.981044587962682	Insig	0.757944300619294	0.0809793292419985	0.0539797579453808	Insig
chr1	43047200	43098637	-	ENSMUSG00000070939.9	protein_coding	Tgfbrap1	43098637	0.0340333348492426	0.441147541254273	0.625550721710007	0.929440743505381	Insig	-0.0033866308224086	-0.0404785790838505	0.959999400271889	0.98401585204313	Insig	5.9435759242984	6.30973685360724	6.22777600228847	Insig
chr1	43092588	43093835	+	ENSMUSG00000041878.3	antisense_RNA	8430432A02Rik	43092588	0.0124165307482218	0.162734764297167	0.857138678096788	0.947504164366122	Insig	0.0216048040773756	0.304584681150857	0.705883219128637	0.978385971622023	Insig	0.41212512909649	0.449109499188141	0.524517455839309	Insig
chr1	43098710	43115947	+	ENSMUSG00000010290.7	protein_coding	AI597479	43098710	-0.0287065546692643	-0.504331273008161	0.576917592707787	0.923945099504757	Insig	0.0426733704235189	0.669675609302871	0.406679662681313	0.963071273415508	Insig	30.0755450420774	30.4052035070279	30.6992123703156	Insig
chr1	43123074	43196984	-	ENSMUSG00000008136.14	protein_coding	Fhl2	43196984	0.142451219348993	1.33765401674719	0.138948798492948	0.74528155445271	Insig	0.0761121452253518	0.711029723420722	0.378323228395815	0.960412930865044	Insig	11.0340345744101	13.5105858625941	15.257696810154	Insig
chr1	43189156	43189638	+	ENSMUSG00000094497.1	processed_pseudogene	Gm8210	43189156	-0.0145568940148002	-0.287210630949609	0.7507024393398	0.940504016724253	Insig	0.0228462112156554	0.488197326288154	0.545250035014979	0.97219542701592	Insig	0.414313873646775	0.351312468135317	0.471111139616914	Insig
chr1	43250156	43302925	-	ENSMUSG00000099576.1	lincRNA	Gm29040	43302925	-0.308614212883429	-2.90389919684631	0.00131675806978371	0.0439126761140396	Sig	-0.0190190790932453	-0.188131989653938	0.815682253874825	0.981240858137712	Insig	6.71626026549609	3.93134541766462	3.33406875811708	Insig
chr1	43270683	43271135	+	ENSMUSG00000099694.1	processed_pseudogene	Gm29610	43270683	-0.0393980648563163	-0.974471005657053	0.281050357234475	0.855453641113912	Insig	-0.002216857153542	-0.0595492559141658	0.941182613998333	0.98370149414378	Insig	0.418433223755312	0.211853175695866	0.171908328218066	Insig
chr1	43444579	43570515	+	ENSMUSG00000066877.11	protein_coding	Nck2	43444579	0.0893646558760918	1.64320568067224	0.0691070708601538	0.59270397417769	Insig	0.0275629959889262	0.452951918667533	0.574645640718244	0.973580173425063	Insig	20.6382223003223	22.7546742668778	23.343742658192	Insig
chr1	43560273	43561565	+	ENSMUSG00000103945.1	TEC	Gm38228	43560273	-0.0195393461244503	-0.193778862553964	0.830267291699111	0.945897071848964	Insig	0.0140782537771843	0.135730625251258	0.866445717633309	0.982320490910399	Insig	7.18851992183077	7.29625858026735	7.28884139197411	Insig
chr1	43730602	43742578	+	ENSMUSG00000026051.8	protein_coding	1500015O10Rik	43730602	-0.0445910413819246	-0.55291291050554	0.540779971257787	0.91927301509925	Insig	-0.0385855105225874	-0.51612347054494	0.522501269642656	0.971019948048108	Insig	1.13534567924027	0.964329257513398	0.734840522094107	Insig
chr1	43741961	43743895	-	ENSMUSG00000100764.1	antisense_RNA	Gm29155	43743895	0.032540334438028	0.505254820660962	0.576220124314412	0.92386005044823	Insig	-0.0642210227316222	-1.0806356470012	0.180588801180209	0.920512770365826	Insig	0.696365221942392	0.893280715327209	0.50267782642719	Insig
chr1	43742915	43743526	+	ENSMUSG00000100635.1	lincRNA	Gm29157	43742915	0.0302209871863836	0.637177817927103	0.48090480424408	0.910125406119221	Insig	0.0022417268252043	0.0510237035660802	0.949591236199244	0.98384348551375	Insig	0.227864153359095	0.366504623616149	0.413106851806607	Insig
chr1	43745784	43746282	-	ENSMUSG00000100480.1	lincRNA	Gm29156	43746282	-0.0450714696129724	-0.616772938565337	0.495064378021003	0.912470955025715	Insig	0.00134720819535395	0.0199164158323705	0.980312507890943	0.984341874320704	Insig	1.37288180818345	1.10212632011275	1.04104455657557	Insig
chr1	43746966	43827800	-	ENSMUSG00000057363.12	protein_coding	Uxs1	43827800	0.233321624398941	3.50731743531742	0.000104540131726116	0.00659879930767338	Sig	0.0231326023501636	0.316090390950917	0.695319244857566	0.978064793149429	Insig	16.3368189823562	20.1638700593464	19.6966211582534	Insig
chr1	43785910	43787188	+	ENSMUSG00000090243.1	processed_pseudogene	Gm16103	43785910	-0.0125523289056635	-0.334469944345627	0.711388694538476	0.937421821377998	Insig	-0.00875183458619627	-0.25311755485728	0.753808711757331	0.979732292478252	Insig	0.10576549976062	0.0811148885438326	0.0595590194764931	Insig
chr1	43888051	43888595	+	ENSMUSG00000100701.1	processed_pseudogene	Gm19587	43888051	-0.0323728279095	-0.481666246193682	0.594157722740523	0.925988585315196	Insig	0.0117131766813929	0.188592006922478	0.815239696557903	0.981230865770735	Insig	0.763503890168011	0.640538136599928	0.692629277077936	Insig
chr1	43933647	44003000	+	ENSMUSG00000041763.14	protein_coding	Tpp2	43933647	-0.010357108205276	-0.234866677161114	0.79501015546539	0.943632958167813	Insig	-0.0110097161085969	-0.220827583152322	0.784382130713065	0.980506881952256	Insig	95.2999692331436	97.6656988696808	97.5139812916913	Insig
chr1	44009408	44020034	-	ENSMUSG00000047343.4	protein_coding	Mettl21c	44020034	0.123286464450539	1.29287287326855	0.152665387370672	0.762737403501161	Insig	-0.0768723809082703	-0.859929022799027	0.286658181989344	0.948407227056629	Insig	0.242057174565304	0.348491743977199	0.271090204445164	Insig
chr1	44055952	44061936	-	ENSMUSG00000091844.1	protein_coding	Gm8251	44061936	-0.0504218085841412	-0.736914494657744	0.414970964957194	0.897311811507965	Insig	-0.0568892230897658	-0.756814773231553	0.348388712869567	0.957157227786397	Insig	65.360178595382	64.7540545825993	63.595611282642	Insig
chr1	44086613	44102441	-	ENSMUSG00000026049.11	protein_coding	Tex30	44102441	0.0483382446504919	0.828781233841871	0.359247279321	0.883243330615597	Insig	-0.0130018644158233	-0.200020279268662	0.804264450273014	0.980979607930822	Insig	129.78434570243	138.906565301899	134.011120526044	Insig
chr1	44106546	44118808	-	ENSMUSG00000026047.13	protein_coding	Kdelc1	44118808	0.172656401664376	1.75066764625728	0.0527950049354009	0.526453861508304	Insig	-0.0269342713727206	-0.264356544428375	0.743254390852033	0.979450402336035	Insig	2.82900099856524	3.44265285374452	3.24997096547285	Insig
chr1	44118957	44144770	+	ENSMUSG00000041684.11	protein_coding	Bivm	44118957	-0.078185247491589	-0.755700980000882	0.403178120268417	0.894624716584483	Insig	0.0655217197185584	0.62140288721234	0.441335894442432	0.965872163528955	Insig	3.40826793479664	3.2224348150961	3.29020238230608	Insig
chr1	44147744	44181260	+	ENSMUSG00000026048.16	protein_coding	Ercc5	44147744	-0.077510825802498	-1.23947202696312	0.170341372632301	0.781990211687601	Insig	-0.00869426814586366	-0.124695723544204	0.877213743541542	0.982533720922078	Insig	12.816003016823	12.4480194162229	12.1098243406652	Insig
chr1	44392809	44394447	+	ENSMUSG00000100769.1	processed_transcript	Gm28893	44392809	0.0987830223897272	0.918046907701053	0.309845491856217	0.867101633884673	Insig	-0.114969653582351	-1.06790627209884	0.185778122738113	0.922561140953621	Insig	8.44664484352432	9.74639351950353	8.01393356545228	Insig
chr1	44551511	44796838	+	ENSMUSG00000056870.9	protein_coding	Gulp1	44551511	0.0448141200744883	0.418450906896929	0.643442018274807	0.93126783794965	Insig	0.000178587805978451	0.00174561050698564	0.998274280141577	0.984619274930413	Insig	0.568340286245363	0.632865633952553	0.619091103175009	Insig
chr1	44739676	44744949	-	ENSMUSG00000101701.1	antisense_RNA	4930521E06Rik	44744949	0.00394899718447559	0.0652585461155052	0.942451337584235	0.952028233436035	Insig	-0.0318548811196153	-0.570173436132392	0.479899460226739	0.968528285341856	Insig	0.372863697590394	0.403825561125382	0.290509413903267	Insig
chr1	45311538	45349706	+	ENSMUSG00000026043.18	protein_coding	Col3a1	45311538	0.0262298303328389	0.29237654108257	0.746371261755028	0.940179416013176	Insig	0.0265361142015922	0.315048635261504	0.696273338990913	0.978094192238486	Insig	7.92832115388181	8.9795780017432	10.0749630959117	Insig
chr1	45374321	45503282	-	ENSMUSG00000026042.16	protein_coding	Col5a2	45503282	-0.0298019282465644	-0.280764320132868	0.756118148274751	0.940904974891741	Insig	-0.086386026711391	-0.852594147705738	0.290788637177318	0.94910276782862	Insig	1.1444092704343	1.11997497482213	0.897766972055867	Insig
chr1	45795166	45823619	+	ENSMUSG00000025995.16	protein_coding	Wdr75	45795166	0.0928431664921465	1.84834979512056	0.0408893580332068	0.462661540330744	Insig	0.0412535309223688	0.730183036063506	0.36561288791527	0.959093004326358	Insig	25.5663109734004	28.2418999890659	28.5470234845901	Insig
chr1	45857332	45857754	-	ENSMUSG00000084817.3	processed_pseudogene	Gm5526	45857754	-0.0269280053208644	-0.256459919666636	0.776642788664419	0.94237671019803	Insig	-0.0311254697228759	-0.292413272374016	0.717120394625351	0.978717452239847	Insig	17.562220400821	17.5134690138299	16.5217852146647	Insig
chr1	45908068	45926523	-	ENSMUSG00000025993.10	protein_coding	Slc40a1	45926523	0.346056421536985	3.16176180734314	0.000469551695398307	0.0205595472758728	Sig	-0.227046724588399	-2.10120441145155	0.00922870339140647	0.371784337604137	Insig	1.13930771131485	1.82080799704399	1.32396336242218	Insig
chr1	46020072	46030469	-	ENSMUSG00000044457.8	transcribed_processed_pseudogene	Stk-ps2	46030469	0.0988402501782138	1.56517192539068	0.0833808099594839	0.637126965965037	Insig	-0.129072130893906	-1.84361736033027	0.0223536353864366	0.589064842785691	Insig	23.4900896782255	26.2240220204106	24.345176314629	Insig
chr1	46056310	46058986	+	ENSMUSG00000099432.1	unprocessed_pseudogene	Gm18849	46056310	-0.0740175634535506	-0.686066775764151	0.447894933422714	0.904136621746186	Insig	-0.0747060976077322	-0.723300421935075	0.37014925556319	0.959574073417699	Insig	7.18168157567561	6.62245670747999	5.68846329685561	Insig
chr1	46066315	46373546	+	ENSMUSG00000041144.10	protein_coding	Dnah7b	46066315	-0.0629587272815933	-1.88893285803381	0.0366588450307659	0.435647039373563	Insig	0.0831571431447561	2.18720473859414	0.00672789376406868	0.313175783244536	Insig	34.2391836777473	33.8272946705831	36.8558426405885	Insig
chr1	46414502	46416932	+	ENSMUSG00000101262.1	processed_pseudogene	Gm8326	46414502	0.00685547659278557	0.107237897813351	0.905570960714411	0.950171879650645	Insig	0.0498848762842183	0.840959779006401	0.297421987786761	0.950181368178597	Insig	0.147824098726657	0.163746281194521	0.249391052981427	Insig
chr1	46425592	46807476	+	ENSMUSG00000101337.6	protein_coding	Dnah7c	46425592	-0.0535586126340092	-1.2745767748976	0.158557187961467	0.769521817175403	Insig	0.0208040251559494	0.436874751345745	0.588298977755237	0.974177495785505	Insig	46.7000397945027	46.42369060629	48.3893962733972	Insig
chr1	46807544	46892852	-	ENSMUSG00000025986.6	protein_coding	Slc39a10	46892852	-0.106774360724875	-2.66730411697827	0.00317177938370139	0.0825771176200995	Insig	0.0870108354225641	1.91017676093948	0.0179438879920542	0.535032858637048	Insig	56.5566429079951	54.0450574566434	56.6544693945549	Insig
chr1	46849529	46850479	-	ENSMUSG00000100213.1	lincRNA	Gm28151	46850479	-0.0345556838675477	-0.36488361907203	0.686480869739292	0.935298183941399	Insig	0.0219089118732188	0.220880612890535	0.784331631762432	0.980505651360398	Insig	13.1112441870812	13.1153548984953	13.3436245154904	Insig
chr1	46877203	46881072	-	ENSMUSG00000103129.1	TEC	Gm37393	46881072	0.0223029266901241	0.456653417628569	0.613452499016085	0.928149189947223	Insig	0.022621538303419	0.499398855565315	0.536066461460071	0.971732560188878	Insig	0.0346041000502811	0.0501987908849229	0.0763812906101447	Insig
chr1	46896583	46896879	-	ENSMUSG00000100160.1	processed_pseudogene	Gm28527	46896879	0.0110155827203781	0.174630899274848	0.846820167682665	0.94689846923582	Insig	0.0534184125283382	0.910527524522904	0.259246202372112	0.943261473723871	Insig	1.2103538323904	1.42996794566913	2.2175443553902	Insig
chr1	47365644	47366372	-	ENSMUSG00000081185.1	processed_pseudogene	Gm4852	47366372	0.0137786980305734	0.184118440560008	0.838609526577963	0.94640642743505	Insig	0.0176979910634004	0.254613554810394	0.752401141245977	0.979695146115203	Insig	0.589598831534311	0.658600231042182	0.743950960704419	Insig
chr1	47657693	47659630	+	ENSMUSG00000100033.1	processed_pseudogene	Gm8337	47657693	0.0124393266165551	0.455325269376135	0.614484716704352	0.928261227107007	Insig	-0.000279927436588666	-0.01108112730395	0.989045474072581	0.984477984718023	Insig	0.0249913142341613	0.0473117433824153	0.0509653945884546	Insig
chr1	48731579	48733090	-	ENSMUSG00000101721.1	processed_pseudogene	Gm8354	48733090	0.0172829681194823	0.403577705299988	0.655280246352826	0.932425638732355	Insig	0.0205121544104948	0.51737534144609	0.521493028974888	0.97096554557004	Insig	0.0635302453914026	0.0957207706063285	0.141401963496104	Insig
chr1	50107470	50108962	+	ENSMUSG00000099608.1	lincRNA	4933411E06Rik	50107470	0.148687041387233	1.36029197128595	0.132386014570211	0.735988099773129	Insig	0.0121062477124647	0.112098895563917	0.889533640636998	0.982771458390421	Insig	2.61553402610817	3.25125584184603	3.45024806531094	Insig
chr1	50815375	50817701	+	ENSMUSG00000100816.1	lincRNA	Gm28321	50815375	-0.0163963216321501	-0.310414355486714	0.731311620021573	0.939022667658058	Insig	0.00207269109147588	0.0425371794717664	0.957966945622174	0.983982482735342	Insig	0.100024253204179	0.0851395784907447	0.0892271146118019	Insig
chr1	50900647	51187270	+	ENSMUSG00000026109.14	protein_coding	Tmeff2	50900647	-0.0529256727857749	-0.502834788724836	0.578048590039137	0.924082609806115	Insig	-0.0578064358302627	-0.542380584017646	0.501565878414392	0.969846793060893	Insig	1.6132246697319	1.56736021998976	1.43327373182834	Insig
chr1	50904444	50905918	+	ENSMUSG00000100671.1	lincRNA	Gm28322	50904444	0.00407634797322844	0.0886030150909027	0.921922029524383	0.951012331053399	Insig	-0.025473897860698	-0.600145257774428	0.45711827097978	0.967011584620349	Insig	0.135701454030675	0.147250735819702	0.0902738959753068	Insig
chr1	51218386	51333779	-	ENSMUSG00000101799.1	antisense_RNA	9330175M20Rik	51333779	-0.0141525246027752	-0.515570514888976	0.568456828399696	0.922900393374889	Insig	0.0247935919363899	0.977564917332368	0.225804901341046	0.935401413495629	Insig	0.0266395392689148	0.0107074142295624	0.0429379978312119	Insig
chr1	51289126	51302960	+	ENSMUSG00000045954.7	protein_coding	Cavin2	51289126	-0.0903967241629393	-0.856040286742465	0.34366202674704	0.878591211242568	Insig	-0.0162552067957949	-0.15229904234925	0.850325057174756	0.981991354658043	Insig	4.02434595062968	3.75899762269657	3.62270811885392	Insig
chr1	51457932	51458931	-	ENSMUSG00000101702.1	lincRNA	1700072G22Rik	51458931	0.0378970305474345	0.356386821792748	0.693406668936955	0.935903008191112	Insig	-0.0472203935790173	-0.441095053180511	0.584700454434456	0.974022700287516	Insig	12.6279847290994	13.5170260167878	12.8380258540181	Insig
chr1	51465862	51478425	-	ENSMUSG00000026107.11	protein_coding	Nabp1	51478425	0.0373208685864667	0.719662953530764	0.425977775642682	0.899699030717726	Insig	-0.0248745297302306	-0.427361226269351	0.596448177319624	0.974521316420213	Insig	49.0343589538634	52.0097405421422	50.8452488837107	Insig
chr1	51507086	51596718	-	ENSMUSG00000099413.1	lincRNA	Gm17767	51596718	0.042667109899725	0.533382313717805	0.555171111063665	0.921200723481259	Insig	0.0262200799194018	0.350867285068131	0.663753702643058	0.977045585069634	Insig	0.123219600849849	0.158014631916372	0.18298416856728	Insig
chr1	51527005	51529369	-	ENSMUSG00000103424.1	TEC	Gm37535	51529369	0.018896566218019	0.492289698031575	0.586047664366925	0.925041147319449	Insig	0.0194040950147758	0.546063714941982	0.498665165355809	0.96967671189956	Insig	0.0299063761872866	0.0514536714247739	0.0835272175157927	Insig
chr1	51696324	51746943	-	ENSMUSG00000101741.1	lincRNA	Gm28055	51746943	-0.0132692198886118	-0.571595908891167	0.527190119323624	0.917364006470855	Insig	-0.0112873473752133	-0.526189930168554	0.514422320521622	0.970578210042983	Insig	0.0903780484574337	0.052168333024555	0	Insig
chr1	51749765	51916071	-	ENSMUSG00000018417.14	protein_coding	Myo1b	51916071	-0.0203283317288694	-0.214261087296567	0.812644169148663	0.944788566387421	Insig	-0.124663626108129	-1.39569312077964	0.0837534059262426	0.843035407730815	Insig	3.25949011412367	3.19374945919696	1.87884988381822	Insig
chr1	51940664	51941261	-	ENSMUSG00000072324.4	processed_pseudogene	Gm8420	51941261	0.00573212752969717	0.300083529975476	0.739924509787909	0.939689650005092	Insig	0.0116760286080796	0.659549690633741	0.413811573438315	0.963684615161462	Insig	0.0321788005152594	0.0913138171389146	0.256410115580609	Insig
chr1	51987148	52107189	+	ENSMUSG00000062939.11	protein_coding	Stat4	51987148	-0.0765058263909422	-1.22894065574463	0.174001532977928	0.785592849076106	Insig	-0.0423677477476105	-0.614372805106525	0.446520419829791	0.966255048406863	Insig	263.137875066156	256.045832779552	248.530427778947	Insig
chr1	52077261	52156087	+	ENSMUSG00000101628.1	processed_transcript	Gm28177	52077261	0.0191849986376903	0.515962557535836	0.568162777357481	0.92286356864167	Insig	-0.0144098706108961	-0.419639552635328	0.603100044224027	0.974795249562952	Insig	0.0284770375779015	0.0445157996254863	0.0310242838236842	Insig
chr1	52090635	52091066	-	ENSMUSG00000078291.1	processed_pseudogene	Gm3940	52091066	0.0183368256102885	0.292120199982138	0.74658599449217	0.940195592614444	Insig	-0.0423164132937284	-0.729390526421142	0.366133460243328	0.959148790326924	Insig	0.810698844641441	0.960772578467742	0.649098398304165	Insig
chr1	52108121	52113751	-	ENSMUSG00000109599.1	lincRNA	Gm31812	52113751	-0.0463520950470495	-0.647333062406447	0.473940835152729	0.908925084204004	Insig	-0.0220693513725088	-0.33385381412838	0.679125887131436	0.977553501270923	Insig	0.608252344351535	0.490962355352331	0.376828676557618	Insig
chr1	52119440	52161865	+	ENSMUSG00000026104.14	protein_coding	Stat1	52119440	0.191217250285341	2.12669834908341	0.0186446712336541	0.281923195444199	Insig	0.0931510709980686	0.982873975428317	0.223294556264503	0.934722583475738	Insig	3.39569131724771	4.1573160088411	4.35805213068505	Insig
chr1	52134443	52135330	-	ENSMUSG00000099569.1	unprocessed_pseudogene	Gm18301	52135330	0.0145933068392386	0.525681651108057	0.560896344551429	0.921942266839078	Insig	-0.0269163849728259	-1.04949387721824	0.193478090724848	0.925413155532546	Insig	0.0974469512248728	0.162950663777438	0.0235320518351813	Insig
chr1	52163448	52233232	-	ENSMUSG00000026103.14	protein_coding	Gls	52233232	-0.030545455084992	-0.412236253250451	0.648377752411758	0.931755350223678	Insig	0.0811190572812201	1.00456823695294	0.213244175684965	0.931855654511121	Insig	7.57876332551057	7.60050242668318	7.79062102680242	Insig
chr1	52457294	52500679	-	ENSMUSG00000002881.14	protein_coding	Nab1	52500679	0.108966235159055	1.75968003388257	0.05158709712118	0.520680532067823	Insig	0.13012188320831	1.89794633813388	0.0186918565271703	0.545176414180122	Insig	11.1168583190821	12.4686008851459	13.0763102507359	Insig
chr1	52503234	52504229	-	ENSMUSG00000097833.1	processed_pseudogene	Gm5976	52504229	-0.0920218128320694	-1.30955893801206	0.147438676822806	0.756375548233819	Insig	0.0572200840810448	0.880052808486276	0.275530219613483	0.946435139752074	Insig	0.611544658841459	0.358657723680099	0.533668086948487	Insig
chr1	52522239	52522701	+	ENSMUSG00000101501.1	processed_pseudogene	Rps27a-ps1	52522239	-0.0599407742638005	-1.07970383325801	0.232332611239502	0.830287722627512	Insig	-0.000896277264585812	-0.0175188944648793	0.982682073947122	0.984379041355933	Insig	1.00858664828415	0.567133096132311	0.505916486321996	Insig
chr1	52522902	52582679	+	ENSMUSG00000100120.1	lincRNA	Gm553	52522902	-0.120399573253956	-1.10785883113554	0.220380556397555	0.822715346773774	Insig	0.024173970277805	0.231748488800293	0.774001864775064	0.980250619539161	Insig	4.5027289506566	3.78967584102128	3.87890315831061	Insig
chr1	52570014	52580291	-	ENSMUSG00000099878.1	lincRNA	Gm28178	52580291	-0.114159577337182	-1.39881771751583	0.121772501656248	0.71943329884648	Insig	0.0326391235124989	0.430849030511421	0.593454588573852	0.974396083888476	Insig	0.405425560509666	0.253580040022631	0.29810162175525	Insig
chr1	52584518	52585159	+	ENSMUSG00000100007.1	processed_pseudogene	Gm5527	52584518	0.0203084188007946	0.363313271226116	0.687758910974089	0.935410651539864	Insig	0.0129501678499732	0.249628672593371	0.757094536868753	0.979818480038421	Insig	0.452540886377497	0.582018992636988	0.676319157072115	Insig
chr1	52630703	52651919	+	ENSMUSG00000043015.15	protein_coding	Nemp2	52630703	-0.177117887525495	-2.60307328202805	0.00398271422930696	0.0968977248626974	Insig	0.0494441016794451	0.657770144777468	0.41507255137051	0.963790945443147	Insig	12.9593456050221	11.648385494528	11.6793104186296	Insig
chr1	52653808	52655892	-	ENSMUSG00000103630.1	TEC	Gm37242	52655892	-0.00183373514988508	-0.0361627079216392	0.968090497064921	0.953239320839281	Insig	-0.0180410817779781	-0.386218498687286	0.632267438385977	0.97592999352741	Insig	0.103240211612283	0.104392048685764	0.0717852315358204	Insig
chr1	52656286	52727462	-	ENSMUSG00000041439.15	protein_coding	Mfsd6	52727462	-0.247299416608412	-2.56884576073965	0.00448786189166928	0.104910467145441	Insig	-0.138591749714804	-1.37846395154801	0.0876430755993716	0.848949370664503	Insig	5.22464740156079	4.282978872803	3.56638924062338	Insig
chr1	52702272	52704762	-	ENSMUSG00000100302.1	sense_intronic	Gm29670	52704762	-0.0105097357433299	-0.248068229758926	0.783766613709474	0.942870539209722	Insig	0.0302562624429303	0.772564283012075	0.338449452431035	0.955954478710664	Insig	0.0515202042591553	0.0433707415725904	0.0833526678850514	Insig
chr1	52756719	52757129	+	ENSMUSG00000100230.1	processed_pseudogene	Gm28650	52756719	0.000251695913079826	0.00407600774157076	0.996402436712683	0.954507542065074	Insig	0.0146014215733277	0.25549468670181	0.751572478358395	0.979673213615968	Insig	0.785984389386012	0.817920524438952	0.932592763504957	Insig
chr1	52785427	52817688	-	ENSMUSG00000026102.9	protein_coding	Inpp1	52817688	-0.0260418543042182	-0.409484453076436	0.650568218360704	0.93196949819835	Insig	-0.0723100451582235	-1.02467962726697	0.204222550280494	0.929058901152472	Insig	17.1913101071455	17.3588842548854	16.6970059418427	Insig
chr1	52844929	52920986	+	ENSMUSG00000041426.12	protein_coding	Hibch	52844929	-0.0423028699863408	-0.531873616273152	0.556290534230258	0.921346819368882	Insig	-0.0706213798793839	-0.814144493679673	0.313093243595246	0.952556636668312	Insig	3.88596779836759	3.87219589128783	3.46687998331512	Insig
chr1	52922324	53020179	-	ENSMUSG00000043629.12	protein_coding	1700019D03Rik	53020179	-0.0616072468990579	-0.966119672451049	0.285193814572315	0.857253918410898	Insig	-0.0865640331507951	-1.22739813849737	0.128313038143114	0.89163819427851	Insig	156.691093530007	154.320300224944	141.465632192986	Insig
chr1	53061640	53068079	+	ENSMUSG00000026100.6	protein_coding	Mstn	53061640	0.0702178147528288	1.2853777018118	0.155058553287668	0.765540736348642	Insig	-0.0681598952061743	-1.34845924258483	0.0947637850239877	0.858695736540741	Insig	0.103979326974428	0.210245187753557	0.0955758849321344	Insig
chr1	53158577	53187636	-	ENSMUSG00000060715.9	protein_coding	1700019A02Rik	53187636	-0.0172182306577404	-0.340889174631413	0.706104756489151	0.936983045007913	Insig	-0.0239207858934953	-0.420583622082099	0.602284982927404	0.974762001279467	Insig	406.477409908089	414.516363138197	393.328954586047	Insig
chr1	53189187	53297018	-	ENSMUSG00000026098.13	protein_coding	Pms1	53297018	0.0462273567063539	0.44964767216245	0.618905858142199	0.928737171908025	Insig	-0.0803564973704053	-0.76522968620606	0.343055334362835	0.956520124410875	Insig	1.53108451204069	1.65395928846673	1.51619117523332	Insig
chr1	53196113	53197695	+	ENSMUSG00000100763.1	antisense_RNA	Gm28777	53196113	-0.0632749605964907	-0.587030292240367	0.516096212164352	0.915737356762359	Insig	0.0925019411649781	0.895571656637456	0.267152575655609	0.944848039078675	Insig	4.60012118580733	4.21543628620587	5.06378090103964	Insig
chr1	53297095	53310309	+	ENSMUSG00000026097.9	protein_coding	Ormdl1	53297095	-0.142927864145949	-1.35155299922988	0.134890419541425	0.739613464991188	Insig	0.0365496588678019	0.341909341018908	0.671830347566766	0.977315279693431	Insig	2.14089964853855	1.88675693563379	1.80874637044939	Insig
chr1	53313624	53326343	+	ENSMUSG00000026096.14	protein_coding	Osgepl1	53313624	-0.0355830657782382	-0.551145855394299	0.542074317419201	0.919450245644586	Insig	0.0439295629129222	0.614066037941222	0.446747440198791	0.966271617959588	Insig	12.0595341731355	12.0874262769585	12.3513680809446	Insig
chr1	53325507	53352667	-	ENSMUSG00000099913.1	protein_coding	Gm28551	53352667	0.0100949463031599	0.17935514960799	0.842729603044687	0.946654467149871	Insig	0.026804541533811	0.512847882252071	0.52514411679271	0.971161587487089	Insig	0.107655209940051	0.123902474501827	0.163204513366994	Insig
chr1	53326206	53342186	-	ENSMUSG00000101838.6	transcribed_unprocessed_pseudogene	Gm18800	53342186	0.0162963524354645	0.150337185568528	0.867918148335632	0.948122334300258	Insig	-0.0477753300606843	-0.45935385418641	0.569250924404895	0.973336472135666	Insig	2.4017224844818	2.52640307248146	2.23930312004206	Insig
chr1	53344617	53352752	-	ENSMUSG00000026095.15	protein_coding	Asnsd1	53352752	-0.0483809714797454	-0.727428302924613	0.42100239593656	0.898633834638547	Insig	5.59475886656235e-05	0.000761946696342719	0.999246734956314	0.984634013262444	Insig	36.0433064499967	35.836063511899	35.2591948451192	Insig
chr1	53390415	53392585	+	ENSMUSG00000100069.1	unprocessed_pseudogene	Gm6801	53390415	-0.0205991094618111	-0.612501310045982	0.498056538238308	0.912951026465557	Insig	0.00687116426651889	0.221066443667003	0.784154676729122	0.9805013379766	Insig	0.483317579677586	0.265699224176951	0.3558957936236	Insig
chr1	53397006	53706784	-	ENSMUSG00000096141.2	protein_coding	Dnah7a	53706784	-0.0555800579714623	-1.46155300917222	0.105926987276589	0.690455106345078	Insig	0.0170602814627031	0.394175688788343	0.625268607406845	0.975667126109018	Insig	39.2300806341606	38.9424227568903	40.1363242182964	Insig
chr1	53443271	53443395	-	ENSMUSG00000092657.1	miRNA	Gm25240	53443395	0.015305288236585	0.46783839527188	0.604790237608075	0.9271950122332	Insig	0.0102036853252503	0.33711091370967	0.676172405244549	0.977457666428311	Insig	0.414717721752019	0.776730315277144	1.07096964831674	Insig
chr1	53755506	53785224	-	ENSMUSG00000026094.14	protein_coding	Stk17b	53785224	0.0489700724702356	0.834709857915294	0.35582036274175	0.882251250568939	Insig	0.0453655597748883	0.694014045382349	0.389840307408077	0.961537471539888	Insig	24.3330367982889	26.025645457998	26.408547588332	Insig
chr1	53791201	53792657	+	ENSMUSG00000102405.1	TEC	Gm37863	53791201	-0.0697650468657956	-0.999402356823834	0.268924832858205	0.849914378511057	Insig	0.0317176252014286	0.491385610502365	0.542628189050274	0.972064835102833	Insig	0.413298021328413	0.271253112063507	0.341215067089596	Insig
chr1	53806876	54195168	-	ENSMUSG00000042807.15	protein_coding	Hecw2	54195168	0.00508419881983153	0.0578124474174019	0.949008203475061	0.95234388347186	Insig	0.0147147673046092	0.157247256474573	0.845522357437577	0.981890915138439	Insig	1.10621994127586	1.14592808109387	1.16690788756373	Insig
chr1	54249102	54249208	-	ENSMUSG00000094013.1	snRNA	Gm25829	54249208	0.0411161343687902	0.660225246365579	0.465180438717526	0.907368814213866	Insig	0.0231830218942666	0.400363070786134	0.619849638395465	0.975459618982601	Insig	2.37098731685988	3.56809347300341	4.59288763844636	Insig
chr1	54250683	54368727	+	ENSMUSG00000025983.11	protein_coding	Ccdc150	54250683	-0.0571280066713871	-1.03885281580229	0.250480877221444	0.840624275942424	Insig	-0.036083132490593	-0.586773045824523	0.467206501001023	0.967700885276008	Insig	136.344446278591	134.754103396574	131.73188521438	Insig
chr1	54396004	54438971	-	ENSMUSG00000041303.7	protein_coding	Gtf3c3	54438971	-0.0559720816895871	-1.14429056729077	0.205578350041389	0.812345767347952	Insig	0.0826984455524395	1.49379751583849	0.0641888443449969	0.804544146703998	Insig	17.6452922865801	17.4613936403359	18.3002052829811	Insig
chr1	54443404	54456763	-	ENSMUSG00000109809.1	lincRNA	Gm34066	54456763	0.0114540560517089	0.120915017897677	0.893595077044126	0.949537785776399	Insig	-0.0215105769634569	-0.242187203845882	0.764117521198642	0.980000258156591	Insig	2.22322553250078	2.35564406146959	2.17497602516452	Insig
chr1	54472994	54557684	-	ENSMUSG00000073678.4	protein_coding	Pgap1	54557684	-0.24678671579025	-2.29113643999706	0.0112620101361309	0.196094718015897	Insig	-0.0773243088427125	-0.717848499023224	0.373767352745353	0.95994972682771	Insig	3.98098134731315	3.07991951081019	2.5017877662574	Insig
chr1	54518610	54520270	-	ENSMUSG00000104136.1	TEC	Gm36955	54520270	0.0194967706627896	0.181092886199938	0.841226017887811	0.946564213770489	Insig	-0.0154322403048836	-0.14336514267247	0.859010195417539	0.982170187060018	Insig	2.9477215098098	3.09994085454619	2.97568187146974	Insig
chr1	54566703	54567281	+	ENSMUSG00000101130.1	processed_pseudogene	Gm19637	54566703	0.00236035142011029	0.0294292408520983	0.974029682018965	0.953511190824295	Insig	-0.0413345281593705	-0.555275063903247	0.491449829405007	0.969245205419725	Insig	1.10348659029039	1.15863558356723	0.958738584972398	Insig
chr1	54645340	54926387	-	ENSMUSG00000052331.14	protein_coding	Ankrd44	54926387	-0.115453001482778	-1.69017419660195	0.0615288443611448	0.56439139838773	Insig	-0.0178448893958753	-0.236012043302508	0.769960206844632	0.980149009444728	Insig	3.5590294040112	3.36165649729238	3.32993461130409	Insig
chr1	54681729	54767524	+	ENSMUSG00000101674.6	antisense_RNA	4930444A19Rik	54681729	-0.13003010269234	-1.2719362575906	0.159421526312047	0.770484605038545	Insig	0.110195189766821	1.05326170399317	0.191883630281529	0.924839957564686	Insig	3.69575438856178	3.3235781606265	3.78590098833524	Insig
chr1	54737166	54738575	-	ENSMUSG00000102503.1	TEC	Gm37370	54738575	0.0364219683299728	0.732288874346055	0.417905584222845	0.897959327872525	Insig	-0.0388491493079309	-0.843733477221176	0.295831451140375	0.949926930554023	Insig	0.164450218048813	0.255378363030678	0.147765039133105	Insig
chr1	54985169	55027481	-	ENSMUSG00000025982.13	protein_coding	Sf3b1	55027481	-0.000844362216744946	-0.0312845632010186	0.972393056411649	0.953436589295191	Insig	0.0567683215454047	1.83434100948713	0.0230375783876844	0.59634013466276	Insig	64.9746092339101	67.0156720744157	68.9472783093829	Insig
chr1	55051319	55053112	-	ENSMUSG00000103030.1	TEC	E330011M16Rik	55053112	0.164575617938102	1.50146259181929	0.0967290122881528	0.670712896124149	Insig	-0.0654017818929387	-0.605903750484352	0.452811942816065	0.966708302957535	Insig	2.10678926667343	2.69387989379305	2.50955678830668	Insig
chr1	55052770	55072702	+	ENSMUSG00000025981.13	protein_coding	Coq10b	55052770	-0.0129609070148933	-0.214027663139066	0.812844494254528	0.944801422139097	Insig	-0.0189263689938579	-0.280454072506088	0.728221627421004	0.979035088088056	Insig	20.1698235105855	20.5658383438927	20.262373132182	Insig
chr1	55066264	55067069	+	ENSMUSG00000101122.1	processed_pseudogene	Gm17971	55066264	-0.00719808496538616	-0.0688581377115642	0.939282988954872	0.95187420469148	Insig	-0.000118487841623653	-0.00119339061322146	0.998820207184206	0.984627552371172	Insig	2.93869771908857	2.96017384947615	3.00442491265632	Insig
chr1	55077835	55088243	-	ENSMUSG00000025980.14	protein_coding	Hspd1	55088243	0.112125846934634	1.71707466154907	0.0575075375917022	0.547707871622172	Insig	0.0668758558542798	0.928579068657225	0.249921099152328	0.941268771401074	Insig	55.2944707762239	62.1225428970977	63.4715364491329	Insig
chr1	55088132	55091307	+	ENSMUSG00000073676.4	protein_coding	Hspe1	55088132	0.00490520444852088	0.0556494209982132	0.950913582772873	0.952434831714152	Insig	0.119239037658123	1.27437054283221	0.114338708457071	0.879983828953459	Insig	22.7433775754621	23.4852402491273	24.4321605785579	Insig
chr1	55120080	55120873	-	ENSMUSG00000100736.1	processed_pseudogene	Gm5147	55120873	0.0525974528156523	0.934702350485431	0.301149910917412	0.863786949801325	Insig	-0.00608878984798161	-0.116539999695618	0.885186967593748	0.982688322936174	Insig	0.222297726799427	0.399803090477827	0.401647044004112	Insig
chr1	55127297	55128287	+	ENSMUSG00000089670.1	processed_pseudogene	Gm16581	55127297	0.112017182956519	1.72214985801627	0.0567739060307291	0.544525386418278	Insig	-0.0890245437470165	-1.47769185318366	0.0671139090332962	0.811456675575349	Insig	0.247409317384182	0.546709851736724	0.285394757129933	Insig
chr1	55131231	55154899	+	ENSMUSG00000025979.13	protein_coding	Mob4	55131231	0.0225034146374189	0.305501291739416	0.735403533994599	0.939341375430687	Insig	0.0571830715150716	0.711008159960138	0.378337689766619	0.960414384120158	Insig	7.13913088078059	7.50169054979218	7.72849640330352	Insig
chr1	55160747	55161053	-	ENSMUSG00000061863.6	processed_pseudogene	Gm6822	55161053	0.0393227206064337	0.483728049786613	0.592579710633662	0.925806119166362	Insig	-0.0349014684540388	-0.460846621560351	0.567996500053394	0.973279159042079	Insig	2.60663998961868	3.19281552383875	2.81176077487119	Insig
chr1	55170159	55226782	-	ENSMUSG00000025978.14	protein_coding	Rftn2	55226782	-0.0319141222523114	-0.538261546501168	0.551558372194932	0.920725500437001	Insig	0.0142860661445347	0.215645134724727	0.789321600648091	0.980626504018101	Insig	13.0821329741275	13.1663846089539	13.2502005007261	Insig
chr1	55226251	55235622	+	ENSMUSG00000097649.2	antisense_RNA	Gm10561	55226251	0.0574666908834542	0.526582470290057	0.56022513628255	0.921856053641285	Insig	-0.00353389212659648	-0.033578162712648	0.966813997420744	0.98412672810082	Insig	1.23912724872519	1.40973262898804	1.39466803475667	Insig
chr1	55237177	55248470	+	ENSMUSG00000046994.9	protein_coding	Mars2	55237177	-0.0350155727228049	-0.664281093008093	0.462443172425975	0.906871579211737	Insig	0.0454948146310708	0.769696344870945	0.340245673888956	0.956176813401426	Insig	31.0421286508741	31.1941623190234	32.4888011252308	Insig
chr1	55248658	55363469	-	ENSMUSG00000025977.15	protein_coding	Boll	55363469	0.0172382927181163	0.321283674286578	0.722286217683807	0.938307725419134	Insig	0.0154928041309028	0.257940604732645	0.74927371149476	0.979612122605764	Insig	117.982234090383	123.143661591594	127.759860398959	Insig
chr1	55335401	55335796	+	ENSMUSG00000100215.1	processed_pseudogene	Gm8292	55335401	0.0258477456146099	0.248002042263886	0.7838228741843	0.942874405544285	Insig	-0.0480956967026739	-0.486504292848594	0.546644831492303	0.97226440431921	Insig	6.33387946885702	6.84986908608453	5.9876384680246	Insig
chr1	55370016	55370363	-	ENSMUSG00000101945.1	processed_pseudogene	Gm29138	55370363	-0.0205139073728373	-0.470639781895999	0.602629309970806	0.926953015876069	Insig	0.0594685926034219	1.47243544121687	0.0680919867762229	0.813660269878125	Insig	0.48238754800204	0.305929238956333	0.990799945197332	Insig
chr1	55381195	55382087	-	ENSMUSG00000101085.1	processed_pseudogene	Gm8531	55382087	-0.000224631651832686	-0.00571151829051644	0.994958919919162	0.954444546961537	Insig	0.016972351993846	0.466936571731158	0.562892653704667	0.97304340760568	Insig	0.118053479453099	0.117938504533125	0.171410057443319	Insig
chr1	55405921	55754285	+	ENSMUSG00000038349.10	protein_coding	Plcl1	55405921	-0.204990989788081	-2.01908734037643	0.0255146347843751	0.349497203650018	Insig	-0.0855564284338952	-0.891004087552392	0.269599919910745	0.945321316421655	Insig	2.14914537659689	1.42099397814687	0.988033727184731	Insig
chr1	55440904	55445930	+	ENSMUSG00000102145.1	TEC	Gm38056	55440904	0.0102215456837247	0.129354036064011	0.886217657622178	0.949139072927967	Insig	-0.0339478633330952	-0.463121530051894	0.566087362838735	0.973191458537076	Insig	0.128612717951748	0.138560962288737	0.11472514664903	Insig
chr1	55931241	55972328	+	ENSMUSG00000099950.1	lincRNA	9130227L01Rik	55931241	0.0453793958051821	0.658629380732431	0.466259943125791	0.907563453514927	Insig	-0.0397573159770881	-0.622185612450441	0.440760793449002	0.965829155431612	Insig	0.182915103808621	0.24730897033829	0.185882893651449	Insig
chr1	55960404	55960756	-	ENSMUSG00000102491.1	TEC	Gm36986	55960756	0.00404092617068488	0.197901949586879	0.826712568568744	0.945677075804721	Insig	-0.00752591717723385	-0.398721990948466	0.621284917561491	0.975514923523205	Insig	0.137204439053271	0.190002904747494	0.0925908642459021	Insig
chr1	56018978	56020203	+	ENSMUSG00000100372.1	lincRNA	1700003I22Rik	56018978	-0.0339550520277367	-0.389167030233197	0.66683359814721	0.933518576510885	Insig	-0.0554355594906667	-0.596942075195707	0.459523603506666	0.967178591910696	Insig	85.489016598375	85.3478993849536	84.1496461832302	Insig
chr1	56636044	56637435	-	ENSMUSG00000045336.5	protein_coding	Hsfy2	56637435	0.0275616329685775	0.434169134580239	0.63102886136537	0.930010416569711	Insig	-0.0137741111575656	-0.196102226047251	0.808022961624803	0.981066405993827	Insig	206.693012581213	217.704367340585	213.981725127114	Insig
chr1	56793981	56978650	-	ENSMUSG00000038331.15	protein_coding	Satb2	56978650	0.00948532174944469	0.0990505558870342	0.912750382273335	0.950544429469979	Insig	0.106066160934636	1.06534666103553	0.186834770001046	0.92296535991142	Insig	1.78823812135733	1.86570291900135	2.15768993750332	Insig
chr1	56971412	57050084	+	ENSMUSG00000087022.4	processed_transcript	9130024F11Rik	56971412	-0.0104378713117626	-0.173688902348331	0.847636307663378	0.94694688510835	Insig	0.00231799205969104	0.0417137781095899	0.958779857135323	0.983995846008283	Insig	0.0589321009832511	0.0561451646051309	0.0566359045585272	Insig
chr1	57127340	57129400	+	ENSMUSG00000099945.1	lincRNA	1700126A01Rik	57127340	-0.101607685294127	-1.30068737232096	0.15020029791018	0.759778857177623	Insig	0.0442903150613677	0.523329485718336	0.516711378936287	0.970704731762994	Insig	44.905036776792	42.5911259916192	42.8842090417934	Insig
chr1	57200645	57214993	-	ENSMUSG00000101429.1	lincRNA	BC055402	57214993	0.000530153137636489	0.00991632554147148	0.991247805104001	0.954281790155463	Insig	-0.0395405213850135	-0.801233400505526	0.320829154443035	0.953647577026523	Insig	0.0882094333732832	0.0942706255259544	0.0463705487115674	Insig
chr1	57359222	57377544	-	ENSMUSG00000097519.2	lincRNA	4930558J18Rik	57377544	0.0429225092959481	0.640142103382911	0.478866301583743	0.909777334142212	Insig	-0.0126065078584562	-0.170271877547017	0.832908615656026	0.981621707586069	Insig	22.9013709190288	24.4674753866747	24.1143834473491	Insig
chr1	57377620	57385423	+	ENSMUSG00000038323.3	protein_coding	1700066M21Rik	57377620	-0.0355030625488741	-0.717648095276027	0.427274310412283	0.899972943291647	Insig	0.0170843722834302	0.305220985430343	0.705297490374578	0.978368410092224	Insig	36.3969642008815	36.5583464695388	36.2774245160615	Insig
chr1	57388237	57407101	-	ENSMUSG00000048495.16	protein_coding	Tyw5	57407101	0.123003760334185	1.42893641503313	0.113948061175482	0.705834966653742	Insig	-0.0385417544771418	-0.420071865571889	0.602726745741669	0.974780032711991	Insig	5.00946287172197	5.73104568926026	5.60711917694795	Insig
chr1	57406328	57417953	+	ENSMUSG00000025971.6	protein_coding	Maip1	57406328	-0.0430689374631102	-0.530945524896236	0.556979705838477	0.921436494021795	Insig	0.0123540712180261	0.140842523970929	0.861465712218205	0.982220105444288	Insig	3.76292884029497	3.74139383268215	3.61816246237005	Insig
chr1	57518523	57519412	-	ENSMUSG00000101826.1	processed_pseudogene	Gm8581	57519412	-0.070153202226443	-1.07733674317361	0.233358033662531	0.830907371875136	Insig	0.0161081456393818	0.268087531310505	0.739761221389483	0.979355369929864	Insig	0.582906631263507	0.360679808873798	0.393945000810937	Insig
chr1	57520831	57523642	-	ENSMUSG00000102685.1	TEC	Gm37373	57523642	0.0926602711019373	1.13103849098234	0.210876753833682	0.816194060429135	Insig	-0.127120102999093	-1.67414033944113	0.0380498972819929	0.709304844010347	Insig	0.234922385972514	0.343328991602499	0.181847141553011	Insig
chr1	57774162	57948394	+	ENSMUSG00000038305.14	protein_coding	Spats2l	57774162	-0.0304588628184215	-0.279327921558245	0.757326547776161	0.940993703770881	Insig	0.0690769327739614	0.656662054978872	0.415858884608565	0.963856937309629	Insig	0.359400565915304	0.353606860021272	0.412092749376595	Insig
chr1	57955101	58018956	-	ENSMUSG00000054770.16	protein_coding	Kctd18	58018956	-0.0204418967273069	-0.366718945722745	0.684988308723518	0.93516634179246	Insig	0.105238525194413	1.68809303991772	0.0364738931644002	0.700506014763307	Insig	4.72786166225576	4.81246749915827	5.25703286927543	Insig
chr1	57995971	58025899	+	ENSMUSG00000026039.9	protein_coding	Sgo2a	57995971	0.0496200440905249	0.847666651393669	0.348403005558111	0.88004513352854	Insig	0.0184103481484002	0.281627987018308	0.727129359552649	0.979004256556459	Insig	9.87406424276098	10.5591619510434	10.5295310973135	Insig
chr1	58029931	58106413	+	ENSMUSG00000063558.4	protein_coding	Aox1	58029931	0.0378326914347029	0.374113855761452	0.678986974305051	0.934630758547925	Insig	-0.279631190882517	-2.6915246080737	0.000853329876074227	0.100165819205507	Insig	5.5965146963286	6.00558171741184	4.21357979770899	Insig
chr1	58113130	58200698	+	ENSMUSG00000064294.12	protein_coding	Aox3	58113130	-0.0666493325976341	-0.91037949579433	0.313903742401041	0.868594011872973	Insig	-0.196657861297931	-2.45564527507819	0.00234522048207308	0.180784055406602	Insig	20.7509974164543	20.3307887601396	17.0374991267863	Insig
chr1	58210397	58268597	+	ENSMUSG00000038242.12	protein_coding	Aox4	58210397	-0.0943278859455884	-0.889672484617191	0.325037627318745	0.872521404632207	Insig	0.133573974743723	1.25015586540416	0.121385174074774	0.886157684541403	Insig	1.40599262640412	1.31072501409274	1.57234270735336	Insig
chr1	58254117	58315656	-	ENSMUSG00000089822.1	antisense_RNA	Gm15759	58315656	0.00838891074863051	0.156247010286302	0.86277647177741	0.947829300972727	Insig	-0.0209787968813938	-0.423224754428529	0.600007405298776	0.974668626738723	Insig	0.0614998037224168	0.0694632469773358	0.053059862859213	Insig
chr1	58278326	58380259	+	ENSMUSG00000079554.2	protein_coding	Aox2	58278326	-0.114932440273452	-1.05969737240042	0.24110052528169	0.835443909938245	Insig	0.161136751748814	1.49328359548627	0.0642805281665679	0.804768500240973	Insig	1.04367194953421	0.935755762493631	1.14948030675021	Insig
chr1	58383512	58386134	-	ENSMUSG00000103839.1	TEC	Gm37607	58386134	0.0123234626196141	0.139160927379528	0.877656853225129	0.948668433239901	Insig	0.00724829031273448	0.0770303031982157	0.923962831619771	0.983402782340924	Insig	6.24332958334367	6.49614324245387	6.52486716165467	Insig
chr1	58392898	58407353	+	ENSMUSG00000051223.14	protein_coding	Bzw1	58392898	-0.0155787668310711	-0.331816581750752	0.713576862289673	0.937601742096918	Insig	-0.0683600289407414	-1.28998512852923	0.109968343422722	0.87580650684394	Insig	168.339893908887	171.801010071122	159.826690214378	Insig
chr1	58410189	58424066	-	ENSMUSG00000026034.17	protein_coding	Clk1	58424066	0.0256574690252637	0.317485898774856	0.725435406738622	0.938559083229635	Insig	0.0254657558193918	0.292715901009599	0.716840239095696	0.978709311682129	Insig	19.866310271522	20.9058691974849	19.9118403163297	Insig
chr1	58430994	58445486	-	ENSMUSG00000026035.15	protein_coding	Ppil3	58445486	-0.00219726111168648	-0.0286513659930057	0.974715897551261	0.953542399182704	Insig	-0.0047916276074193	-0.0573402676042681	0.943360714243018	0.983738513387719	Insig	6.9677082877804	7.17964080515373	6.97196032988472	Insig
chr1	58445151	58481816	+	ENSMUSG00000026036.17	protein_coding	Nif3l1	58445151	0.043070118579348	0.615969346525497	0.495626538097403	0.912561553274859	Insig	0.0103455453980424	0.134312788809766	0.867827920617724	0.982348152290351	Insig	3.60190107527469	3.85148820432391	3.79489576813637	Insig
chr1	58462771	58505109	-	ENSMUSG00000026037.14	protein_coding	Orc2	58505109	0.0660116636822959	1.36050161562743	0.132326380318649	0.735900542552678	Insig	0.0287974798994251	0.52635672099334	0.51428900973048	0.970570807952703	Insig	27.6147160213565	29.9154081524306	30.4399817029156	Insig
chr1	58466515	58466621	-	ENSMUSG00000094245.1	snRNA	Gm23966	58466621	-0.0254840996346268	-0.492509324650278	0.585880542155558	0.925021368526016	Insig	-0.0103040221513532	-0.215976135803975	0.789005862942084	0.980618901552286	Insig	2.91368679456913	2.26314091794155	1.73601641472605	Insig
chr1	58505148	58523230	+	ENSMUSG00000085054.2	lincRNA	Gm15834	58505148	0.0761766675887853	0.694075560922411	0.442612845334516	0.903103451578633	Insig	-0.0468453544270057	-0.440360192088611	0.585326311731356	0.974049755591617	Insig	0.750315619820548	0.861226988417214	0.767017991372237	Insig
chr1	58522806	58586323	-	ENSMUSG00000038174.14	protein_coding	Fam126b	58586323	-0.00910147016283254	-0.159743422832004	0.859737236703889	0.947654527605745	Insig	0.000576789919978951	0.00902905548674595	0.991074006815099	0.984509263069065	Insig	6.67548974443802	6.84230190465718	6.75334808613274	Insig
chr1	58586384	58595964	+	ENSMUSG00000026032.8	protein_coding	Ndufb3	58586384	-0.0611688416912377	-0.978945587778912	0.278847219797764	0.854477790798127	Insig	0.0618300106706513	0.8857612372236	0.272427994551254	0.945858203830837	Insig	59.2544990321534	58.3146343802444	58.6378631777223	Insig
chr1	58630375	58637344	+	ENSMUSG00000099490.1	processed_pseudogene	Gm18802	58630375	-0.113609967023955	-1.79056425743162	0.0476218245516928	0.500697229152826	Insig	0.0493288763023609	0.841910269779469	0.296876300220968	0.950094366612932	Insig	0.619396235828857	0.271870908294342	0.413731227174169	Insig
chr1	58646688	58647239	+	ENSMUSG00000059647.5	processed_pseudogene	Cbx3-ps7	58646688	-0.0282168047167741	-1.14085073768423	0.206944263872634	0.813353180098614	Insig	0.0174509536427628	0.763568497297451	0.344104042888054	0.956646891051224	Insig	0.220145113085202	0.0247308254751227	0.159355251738401	Insig
chr1	58646903	58695989	-	ENSMUSG00000047528.13	protein_coding	Als2cr12	58695989	-0.0508307460236706	-0.926127710677788	0.305606110323212	0.865506011205274	Insig	0.0599230071188824	0.976221739957717	0.226443192807408	0.935571770460034	Insig	119.879208840935	119.057737771366	124.538309968134	Insig
chr1	58652641	58655831	+	ENSMUSG00000102059.1	transcribed_unprocessed_pseudogene	Gm20257	58652641	-0.0615272419188482	-0.628343930274276	0.48700769091136	0.911151594435654	Insig	0.0191247955087807	0.207430624062466	0.797168276370435	0.980813542146515	Insig	2.58383353963463	2.29055229412433	2.43686039152992	Insig
chr1	58702309	58703986	+	ENSMUSG00000101046.1	processed_pseudogene	Gm28803	58702309	-0.0471980861207783	-1.24238737141284	0.169338418193299	0.780981789003309	Insig	0.0239762473880775	0.684188161283505	0.396587018364407	0.962167038482302	Insig	0.250382954286346	0.0750743848720874	0.172062185590613	Insig
chr1	58711508	58758884	+	ENSMUSG00000026031.15	protein_coding	Cflar	58711508	-0.0620631114380942	-0.670444077304576	0.458301066627809	0.906108915712512	Insig	-0.0545838410313741	-0.560473585345469	0.487402659445535	0.968997748759645	Insig	4.28679910800822	4.17105100556819	3.71759293392587	Insig
chr1	58795374	58847503	+	ENSMUSG00000026029.14	protein_coding	Casp8	58795374	0.332401077000899	3.08046102345008	0.000655331942825965	0.0262602956699232	Sig	-0.0447469531420027	-0.415524392684292	0.606658643925328	0.9749393929651	Insig	4.13715441852055	6.27575609418018	5.79465087510924	Insig
chr1	58797783	58801623	+	ENSMUSG00000102719.1	TEC	Gm37760	58797783	-0.00881457266784418	-0.175849665578576	0.845764480404846	0.946835711463947	Insig	-0.0288279287792742	-0.62399741612767	0.4394312347379	0.965729310109585	Insig	0.0696191619034321	0.0670146122811351	0.0370378405477886	Insig
chr1	58850085	58892792	-	ENSMUSG00000099719.1	unprocessed_pseudogene	Gm28802	58892792	-0.0414709403018312	-0.694711818466094	0.442194743222679	0.903020719333887	Insig	-0.0439699820512282	-0.66040136907886	0.413208881122436	0.963633573056018	Insig	123.385548250712	123.143568755012	121.865482022009	Insig
chr1	58900449	58973430	-	ENSMUSG00000026028.12	protein_coding	Trak2	58973430	-0.163333090131596	-1.53004279169414	0.090543439853155	0.655956753727742	Insig	0.0356647130642417	0.332518102368359	0.680338516609763	0.977592613231108	Insig	9.15386324430722	7.82044293371151	7.84160737404697	Insig
chr1	58973522	58995715	+	ENSMUSG00000026027.13	protein_coding	Stradb	58973522	-0.0242066871430541	-0.319494706915778	0.723769081716033	0.938426338415146	Insig	-0.0107466985915881	-0.130277218772153	0.871764265868841	0.982426456361266	Insig	8.77795886841881	8.86077578235611	8.6186931790372	Insig
chr1	58997123	59003539	-	ENSMUSG00000047383.8	lincRNA	C2cd6b	59003539	-0.0352793640612439	-0.54167550820383	0.549037455395389	0.920390487043736	Insig	-0.119097021894857	-1.65574885506644	0.0402154449273231	0.720584545430532	Insig	431.47388515988	432.569619688904	400.278122246063	Insig
chr1	59014224	59059481	+	ENSMUSG00000099752.1	antisense_RNA	Gm29018	59014224	-0.101608228864421	-0.929268677338171	0.303968715637206	0.864879421974712	Insig	0.0210592975011614	0.194931320984568	0.809147052528139	0.981092211766387	Insig	4.86088186156558	4.38199219945024	4.58127367595542	Insig
chr1	59050506	59094900	-	ENSMUSG00000072295.5	protein_coding	C2cd6	59094900	-0.0139867140689548	-0.24778482826947	0.784007517641235	0.942887090942873	Insig	-0.0537665902145321	-0.853648485075851	0.290192461726776	0.949003536236745	Insig	429.350003772372	437.846403462364	427.557061500014	Insig
chr1	59070988	59071118	+	ENSMUSG00000077616.1	snoRNA	Gm25502	59070988	0.0157869184737855	0.376204025432207	0.677294360659297	0.934478099358781	Insig	0.010903075684749	0.280589394131941	0.728095689319511	0.979031537842386	Insig	0.921767121484156	1.42294751879352	1.82150827487112	Insig
chr1	59100590	59120408	-	ENSMUSG00000038079.14	protein_coding	Tmem237	59120408	-0.0135514412890936	-0.235826979987821	0.794190813166748	0.943578087075345	Insig	0.0523250165607177	0.816218234951663	0.311862267720731	0.95237828726376	Insig	66.3955814870925	67.75020019134	71.2309707476998	Insig
chr1	59119833	59122141	+	ENSMUSG00000097573.2	antisense_RNA	G730003C15Rik	59119833	0.103898330090958	1.22455201495193	0.17554402078513	0.787075679394161	Insig	0.0264149301733936	0.291880857178421	0.717613365204582	0.978731761519826	Insig	6.73455760172127	7.60992760994054	7.82544201763773	Insig
chr1	59120935	59163389	-	ENSMUSG00000079550.9	protein_coding	Mpp4	59163389	0.0396368399545225	0.369814992746326	0.682473266918107	0.934942961318766	Insig	0.0170084115934889	0.158362818960692	0.844440386630782	0.98186813290928	Insig	0.910752132168308	0.983929216778421	1.01104426426707	Insig
chr1	59151047	59169320	+	ENSMUSG00000101586.1	antisense_RNA	Gm29017	59151047	0.0387928585767632	0.366663351994773	0.685033501745351	0.935170341708011	Insig	-0.0955008956121507	-0.950022193673869	0.239151681759088	0.938785898927579	Insig	1.1278544151975	1.25135489474644	0.996212555699413	Insig
chr1	59155607	59156989	+	ENSMUSG00000099563.1	processed_pseudogene	Gm19125	59155607	-0.0183251603417112	-0.680181328338645	0.451799327492139	0.904886265264451	Insig	0.0139582399092766	0.561084747011202	0.486928040772714	0.968968467961444	Insig	0.0583108024456356	0.0248171249010789	0.0563083678111236	Insig
chr1	59162926	59237231	-	ENSMUSG00000026024.14	protein_coding	Als2	59237231	-0.0690653328973281	-1.51761651608244	0.0931925838930046	0.66243534757776	Insig	-0.00163484167396012	-0.0316234560353051	0.968744856031926	0.984157864779638	Insig	14.4442196090963	14.1844062063031	14.397953298715	Insig
chr1	59256906	59352993	+	ENSMUSG00000026023.16	protein_coding	Cdk15	59256906	0.171685504821496	1.5971763806808	0.0772614962603191	0.619327193599409	Insig	-0.145773405114736	-1.35513435722287	0.0931408276530381	0.856586653938849	Insig	2.62492712500709	3.30052968777532	2.6992696109451	Insig
chr1	59447865	59449502	-	ENSMUSG00000104502.1	TEC	Gm37737	59449502	-0.00888042778281833	-0.162733634502208	0.857139659251833	0.947504221302791	Insig	0.0422821102039924	0.836156555757128	0.300189822574073	0.950618026801909	Insig	0.129738318524389	0.121912662544861	0.200254030476034	Insig
chr1	59482424	59486955	+	ENSMUSG00000041075.8	protein_coding	Fzd7	59482424	0.107785383544019	1.12516017714854	0.213258364992128	0.817872903654633	Insig	0.193680379967415	1.948262258452	0.0157800563265837	0.502964653620955	Insig	2.82238342899296	3.23558797127213	3.82678502328887	Insig
chr1	59488480	59492605	-	ENSMUSG00000097819.1	lincRNA	Gm26813	59492605	-0.000154805082138344	-0.00276697043404122	0.997557813903371	0.954557837360634	Insig	0.0149328766085231	0.288666828270133	0.720591770516234	0.978817806964383	Insig	0.0706405431791654	0.0713487511768444	0.0841996597638848	Insig
chr1	59516264	59636417	+	ENSMUSG00000047361.16	protein_coding	Gm973	59516264	-0.0693701876661941	-1.4091788483967	0.119034741080706	0.714820601922683	Insig	0.0320945543989725	0.579009298584771	0.473119786885572	0.968091694564976	Insig	68.830477617442	67.4503816333194	70.2324302638769	Insig
chr1	59532991	59549521	-	ENSMUSG00000099811.6	antisense_RNA	Gm28411	59549521	-0.0644732637864515	-0.768533667232358	0.395239312069662	0.892735174464874	Insig	0.0093068561112602	0.103222736756227	0.898230895786221	0.982935429647981	Insig	37.217852137502	36.3653678202321	36.2940852763286	Insig
chr1	59534811	59537229	-	ENSMUSG00000101409.1	antisense_RNA	1700122D07Rik	59537229	-0.0261520193021617	-0.240758635092912	0.789986659169992	0.943294847374515	Insig	-0.0534350754936884	-0.494928428857324	0.539722185355437	0.97191864867751	Insig	14.0468186110554	14.014229702567	13.2788869983594	Insig
chr1	59586558	59670834	-	ENSMUSG00000026021.15	protein_coding	Sumo1	59670834	0.0196993826504308	0.352832754955675	0.696311270051345	0.936153312139933	Insig	0.071709051472013	1.14888079745108	0.154590573087542	0.908369914359704	Insig	76.9613554000614	80.5542093737194	83.1918277625332	Insig
chr1	59626580	59626664	+	ENSMUSG00000089276.1	misc_RNA	Gm24545	59626580	-0.0203118593328295	-0.523623646387381	0.562431240932144	0.922138703168838	Insig	-0.0206069594698953	-0.577645698272492	0.474162613247758	0.968159636108103	Insig	1.95082971142066	1.34917559294809	0.511663656842721	Insig
chr1	59646200	59648071	-	ENSMUSG00000103821.1	TEC	D430013B06Rik	59648071	0.0381224583727098	0.370217899958026	0.682146227825828	0.934913801283253	Insig	0.0387672421841679	0.396947143049181	0.622838813064601	0.975574518280367	Insig	1.18719159450993	1.33053066442214	1.44041382802777	Insig
chr1	59673241	59673625	+	ENSMUSG00000101400.1	processed_pseudogene	Gm29596	59673241	-0.0293349116196146	-0.323271364613438	0.720639856368266	0.938175497932101	Insig	0.10399338690849	1.22305806640694	0.129668470528341	0.892649309332529	Insig	2.38011455473387	2.20531192339347	3.1536972880665	Insig
chr1	59684971	59719044	+	ENSMUSG00000026020.9	protein_coding	Nop58	59684971	0.0336095355272031	0.666923254993478	0.460664838117222	0.906545667274364	Insig	-0.0179322529313673	-0.316196686835937	0.695221920636385	0.978061789802469	Insig	20.0747747111123	21.2241247193802	21.0000169575871	Insig
chr1	59691934	59692020	+	ENSMUSG00000077345.1	snoRNA	Snord70	59691934	-0.00710403070465873	-0.129724495635883	0.885894021610703	0.949121437698124	Insig	-0.0197698066107374	-0.391563926933351	0.627562129057596	0.975753898150818	Insig	3.09009061085317	2.92310171025525	2.15462348446019	Insig
chr1	59704258	59704338	+	ENSMUSG00000089512.3	snoRNA	Gm26287	59704258	0.0184333193388985	0.585086609764368	0.51748659642376	0.915944723970554	Insig	-0.0148723986231084	-0.51116224724538	0.52650680113228	0.9712340788962	Insig	0.822566632284273	1.52201931863478	0.940444270499193	Insig
chr1	59763400	59879014	+	ENSMUSG00000067336.6	protein_coding	Bmpr2	59763400	-0.0119911924526856	-0.12559969741255	0.889498535094272	0.949317163274583	Insig	0.0763120069887492	0.766715703106889	0.342118944472615	0.956406306576841	Insig	4.47528294694688	4.53798835354659	4.66622299475404	Insig
chr1	59913006	59985346	+	ENSMUSG00000041040.12	protein_coding	Fam117b	59913006	0.0292080870459984	0.733711359131795	0.417001822125692	0.89776078691436	Insig	-0.0153701596279395	-0.339065384760539	0.674402510022599	0.977399843575323	Insig	29.1649751928878	30.7284675443426	30.4870773101043	Insig
chr1	59929688	59935102	+	ENSMUSG00000103696.1	TEC	Gm37531	59929688	-0.0394733150328551	-0.433945662317723	0.631204627567575	0.930028542273589	Insig	0.0631541435902344	0.73973947333534	0.359372013699768	0.958412154902774	Insig	0.214482701805415	0.203543560108869	0.26360637997506	Insig
chr1	59950403	59952464	-	ENSMUSG00000100901.1	processed_pseudogene	Gm18829	59952464	-0.0268375930989633	-0.433225850222958	0.631770918505437	0.930086876631167	Insig	-0.0157534962416212	-0.275537263833937	0.73280244483567	0.979163411024957	Insig	0.270904550920927	0.225070159530685	0.183730758883862	Insig
chr1	59982490	60043184	-	ENSMUSG00000026018.12	protein_coding	Ica1l	60043184	-0.0594849741244053	-1.08811917736174	0.228712993255083	0.828063650426749	Insig	0.0507250389816006	0.829221095169325	0.304216554862092	0.951239794796786	Insig	65.5312200232955	64.701916830415	67.4203788588678	Insig
chr1	60069785	60098645	-	ENSMUSG00000026019.15	protein_coding	Wdr12	60098645	-0.0479612670264549	-0.996299829114423	0.270413890650287	0.85061737943619	Insig	0.0135651302866599	0.249947825008891	0.756793775985047	0.979810621535563	Insig	38.2208050380788	38.058362954172	38.1684053628986	Insig
chr1	60098247	60153953	+	ENSMUSG00000026017.13	protein_coding	Carf	60098247	0.00530717846969861	0.109450591756491	0.903631964290416	0.950070297905663	Insig	0.0191808600664095	0.350257809739023	0.664301993174804	0.977064096265382	Insig	9.43646003880765	9.77379809054592	9.89369042201654	Insig
chr1	60180599	60338328	+	ENSMUSG00000073664.11	protein_coding	Nbeal1	60180599	-0.00202547898604875	-0.0339811226397216	0.97001456391826	0.953327743778182	Insig	0.0135926198097814	0.20446611140046	0.800005128885549	0.980880277319844	Insig	3.7061182029385	3.81469228352742	3.76240484701362	Insig
chr1	60343323	60388060	+	ENSMUSG00000049439.13	protein_coding	Cyp20a1	60343323	0.176596785555184	1.62291277918284	0.0726105219550615	0.604585281890586	Insig	-0.113211020299179	-1.04816089054772	0.194044504776761	0.925614678772982	Insig	4.17700021012972	5.27897315240778	4.30825886148611	Insig
chr1	60409619	60481158	+	ENSMUSG00000026782.15	protein_coding	Abi2	60409619	-0.012984993247017	-0.272108433949663	0.763409019267725	0.941436304466986	Insig	0.102443071385939	1.90166927693017	0.0184613386498829	0.542097752209089	Insig	13.4239333730121	13.7245338511395	14.6638618836546	Insig
chr1	60482292	60567104	-	ENSMUSG00000026014.15	protein_coding	Raph1	60567104	-0.0280547666558171	-0.25659110472413	0.776531571069791	0.942368932816754	Insig	-0.0135867379748145	-0.125686120797859	0.876246339432781	0.982514774762284	Insig	1.6806677090217	1.66966191225833	1.6193052299448	Insig
chr1	60522839	60523066	-	ENSMUSG00000081562.1	processed_pseudogene	Gm11575	60523066	-0.0310561505609322	-0.878236933570818	0.331295183810858	0.874627363996289	Insig	0.000753610768232312	0.0231095369810634	0.977156892127532	0.984292102492614	Insig	0.71557247928067	0.342077909799286	0.289852454533428	Insig
chr1	60594807	60596236	-	ENSMUSG00000103215.1	TEC	Gm38388	60596236	-0.0231333292373447	-0.494131774580943	0.584646644275853	0.924875013947656	Insig	0.0250531738935057	0.577751030628962	0.47408201433382	0.968154395298837	Insig	0.182476155810227	0.128214393472923	0.20371932739686	Insig
chr1	60703932	60705149	+	ENSMUSG00000101188.1	processed_pseudogene	Eif4a-ps4	60703932	0.0562165997074483	0.534690590126024	0.55420128814985	0.921073712424996	Insig	-0.0233741776036243	-0.219930157439193	0.785236865265836	0.980527687145513	Insig	5.54547584675668	6.1267102227447	6.24481824767246	Insig
chr1	60716800	60773359	+	ENSMUSG00000026012.2	protein_coding	Cd28	60716800	0.00423233203420236	0.0662829172651452	0.94154959458087	0.951984495813951	Insig	-0.0587180943154807	-0.993957800206387	0.218118156482986	0.933276779514429	Insig	0.118396806124075	0.126689652452011	0.0665612164354124	Insig
chr1	60792490	60793832	+	ENSMUSG00000083118.1	processed_pseudogene	Gm11609	60792490	-0.00601031704220184	-0.116776710972695	0.897216207086656	0.949731211408667	Insig	-0.0240237823407282	-0.506271349817097	0.530470848491856	0.971442899272944	Insig	0.29922986521091	0.282836802974059	0.19426287338363	Insig
chr1	60880338	60881738	+	ENSMUSG00000102549.1	TEC	Gm38137	60880338	-0.00640604726107991	-0.148112784095883	0.869854886478945	0.948231860764584	Insig	0.0106747910548105	0.267184337801947	0.740606355116915	0.979378442482474	Insig	0.1085743022297	0.100465185018583	0.124872891236873	Insig
chr1	60887000	60915832	+	ENSMUSG00000026011.13	protein_coding	Ctla4	60887000	0.00994715059919283	0.159250894256054	0.860165239496554	0.947679211017721	Insig	-0.0236187892616574	-0.409132081008995	0.612204944249537	0.975160791308651	Insig	0.167839528779248	0.186622217619987	0.141772748416663	Insig
chr1	60900898	60901422	+	ENSMUSG00000081382.1	processed_pseudogene	Rpl18-ps1	60900898	-0.0279619910521344	-0.47840395936092	0.596658448551966	0.926275914247549	Insig	0.0574793175452561	1.06064450887622	0.188787448596339	0.923701355628978	Insig	0.560441580103258	0.438307693984683	0.782637601071034	Insig
chr1	60948230	60948465	-	ENSMUSG00000080800.1	processed_pseudogene	Gm11582	60948465	-0.0969210013706423	-1.35779218688667	0.133098694097746	0.737030007267637	Insig	0.120008268699586	1.80969224334376	0.0249439124106472	0.61532261118586	Insig	2.09651522866027	1.13035579078113	2.62802848744197	Insig
chr1	60977927	61000320	+	ENSMUSG00000026009.14	protein_coding	Icos	60977927	0.082491280502718	1.00143649139397	0.267951611107662	0.849451323041081	Insig	-0.079381274692697	-1.03714985249641	0.198769941991506	0.927254428038367	Insig	0.173484103839251	0.244369272467689	0.171786773973717	Insig
chr1	61196541	61197242	-	ENSMUSG00000080785.1	processed_pseudogene	Gm11591	61197242	0.0256748718367774	0.441013772064847	0.625655539413332	0.929451730532127	Insig	0.0316103283278039	0.584754814469143	0.468739740463984	0.967803133519598	Insig	0.295494253661021	0.391742174725696	0.557958355135329	Insig
chr1	61616943	61621149	-	ENSMUSG00000086009.1	lincRNA	4930587A21Rik	61621149	-0.169325428023116	-1.57800285284875	0.0808819476858482	0.630063308920085	Insig	-0.192086619808963	-1.88592731209681	0.0194533277513904	0.555058331037143	Insig	4.11603557117646	3.23662633332477	1.91073968714951	Insig
chr1	61638824	62642284	+	ENSMUSG00000052062.14	protein_coding	Pard3b	61638824	-0.316055407797747	-4.20708397162047	3.25731993022771e-06	0.000391241501605216	Sig	0.323821181566993	3.95213162161275	9.73972643647514e-07	0.000601457387146296	Sig	2.65971965092389	2.13329846955696	2.74075243546211	Sig
chr1	61677249	61680277	+	ENSMUSG00000104402.1	TEC	Gm38012	61677249	-0.0103537117341652	-0.526548638870475	0.560250337333235	0.921859294025437	Insig	0.00108932942510622	0.0597100406364675	0.941024094488474	0.98369879334699	Insig	0.0206170714932626	0.00901752268708795	0.0107905497123815	Insig
chr1	61767415	61851540	-	ENSMUSG00000085842.7	antisense_RNA	Pard3bos1	61851540	0.00367514090274108	0.034587849342923	0.969479438375498	0.953303184990828	Insig	0.0205293904610738	0.191831226407726	0.812125098066796	0.981160239980915	Insig	4.35420644651011	4.52381114658811	4.48245416238052	Insig
chr1	62131195	62136109	-	ENSMUSG00000085019.2	antisense_RNA	Pard3bos2	62136109	0.0080822647886282	0.155267584754879	0.863628197691868	0.947878070908012	Insig	-0.0485805023905443	-1.0110620935569	0.210300228100537	0.930967569159947	Insig	0.400381579019938	0.442194344205366	0.197859703663467	Insig
chr1	62247153	62249670	+	ENSMUSG00000102359.1	TEC	Gm38351	62247153	-0.00113691976201102	-0.0397683467750398	0.964910887110682	0.953092461190237	Insig	0.00169972787819112	0.0644180072095711	0.936383517936577	0.983619330341221	Insig	0.0248010760735078	0.0255574236166098	0.0262455757083485	Insig
chr1	62456725	62499261	-	ENSMUSG00000085400.1	antisense_RNA	Pard3bos3	62499261	-0.00717413521717785	-0.214692420432632	0.812274030405851	0.944764797179813	Insig	0.0500722378496441	1.61788575894888	0.0450041709212676	0.742665135877213	Insig	0.0808891310068249	0.0588192308635218	0.274541797465717	Insig
chr1	62534491	62535942	-	ENSMUSG00000100750.1	antisense_RNA	Gm29084	62535942	0.0213485462942446	0.781866524300212	0.387091956330467	0.89072421589741	Insig	-0.035140175974133	-1.39674838956361	0.0835197844511772	0.842665426009482	Insig	0.0357022832086794	0.0744130593333172	0	Insig
chr1	62703285	62818695	+	ENSMUSG00000025969.15	protein_coding	Nrp2	62703285	-0.110319236187406	-1.40699094034676	0.119608805384085	0.715800334241109	Insig	-0.078025776022183	-0.912174578115225	0.258385504618579	0.943083231497785	Insig	2.21812697251612	2.10152806921234	2.00224824187233	Insig
chr1	62714723	62718073	-	ENSMUSG00000100811.1	antisense_RNA	Gm29083	62718073	-0.0149012499811343	-0.888087801394992	0.325900148971454	0.872815877546831	Insig	0.0103952274264051	0.666689387703577	0.408775261882435	0.963253633005276	Insig	0.090897540538917	0	0.075415448677754	Insig
chr1	62809302	62811857	+	ENSMUSG00000103032.1	TEC	Gm37121	62809302	-0.00507446656804583	-0.08247568278707	0.927305982489671	0.951282897949146	Insig	-0.0160119045378473	-0.281361560739591	0.727377207134845	0.979011260521068	Insig	0.139883269195469	0.134890539846593	0.114599307743574	Insig
chr1	62821355	62832370	-	ENSMUSG00000100426.1	lincRNA	Gm4208	62832370	-0.0221077962694637	-1.11817063267812	0.216115385557289	0.819846848326859	Insig	0.00446527659716692	0.244162233599107	0.762251641626668	0.979952283203301	Insig	0.152991727244607	0.0187931669018481	0.0375253445221624	Insig
chr1	62958418	63114667	-	ENSMUSG00000040865.15	protein_coding	Ino80d	63114667	-0.00316775984274371	-0.0454138772576078	0.959933551217133	0.952860706867442	Insig	-0.0037039943419191	-0.0483326509376551	0.952246591002154	0.983887812314486	Insig	4.98404339691205	5.12689829919795	5.02208460149903	Insig
chr1	63038214	63038581	+	ENSMUSG00000081617.1	processed_pseudogene	Rps13-ps7	63038214	0.0185127672751029	0.791909779280208	0.38102295836544	0.88917654798582	Insig	-0.0197785450433197	-0.915882020662577	0.256455366888842	0.942679418059101	Insig	0.0961611731070472	0.271219353583927	0.0613993173967126	Insig
chr1	63073774	63074019	+	ENSMUSG00000081429.1	processed_pseudogene	Rps27-ps1	63073774	0.00513112330855154	0.147541990913167	0.870351990098245	0.948259898435766	Insig	-0.0297345338975445	-0.928421245309053	0.250001599153292	0.941286572386651	Insig	0.415948062759188	0.496194216219439	0.132864126336599	Insig
chr1	63113078	63158290	+	ENSMUSG00000084799.7	lincRNA	Ino80dos	63113078	0.0185094804945959	0.171574808365385	0.84946853850752	0.947055257609886	Insig	0.0576820912641616	0.535572010501154	0.506951520886366	0.970157568632067	Insig	1.9261120876445	2.02164254773203	2.10046132014142	Insig
chr1	63117118	63126837	+	ENSMUSG00000101599.1	lincRNA	Gm20342	63117118	-0.0683525533362262	-0.641412763448956	0.477993931349051	0.909627552799933	Insig	0.108725456811646	1.01463853694322	0.208691485718812	0.930472417268469	Insig	1.34292983026295	1.2838748007713	1.41036485776568	Insig
chr1	63143596	63176833	-	ENSMUSG00000025968.16	protein_coding	Ndufs1	63176833	0.0189519124632677	0.36325576534308	0.687805729597618	0.935414764154113	Insig	0.0492190028150774	0.840473222844432	0.297701584495923	0.950225828186589	Insig	29.844684875932	31.2384454174634	31.7909768220766	Insig
chr1	63176825	63180486	+	ENSMUSG00000025967.16	protein_coding	Eef1b2	63176825	-0.0320884483935776	-0.379585988785887	0.674559107213224	0.934229890196492	Insig	-0.0502841327446596	-0.55648313948147	0.490507707982051	0.969187954577308	Insig	84.3323330609764	84.424535569991	75.7630331565089	Insig
chr1	63179004	63179135	+	ENSMUSG00000064602.1	snoRNA	Snora41	63179004	0.00541100192854282	0.0770642570738603	0.932063661415641	0.951519516451109	Insig	-0.0528986810772455	-0.816827355897603	0.31150129961935	0.952325734024113	Insig	3.80196909899216	4.0745530139982	2.59924162239638	Insig
chr1	63182691	63214543	-	ENSMUSG00000046856.13	protein_coding	Gpr1	63214543	0.0526945627443085	0.746633564253334	0.408844750092438	0.895933237961361	Insig	-0.0697120695896756	-1.06695903666846	0.186168640085739	0.922711026053107	Insig	0.160507733938635	0.225926601225244	0.139501343939651	Insig
chr1	63200313	63207967	+	ENSMUSG00000086730.2	processed_transcript	Platr12	63200313	-0.0523157507580449	-1.18834455281241	0.188661058568996	0.798902625595157	Insig	0.0025457664205101	0.0627649515940306	0.938012673623011	0.983647315317657	Insig	0.306829585897052	0.139529696425269	0.12214737347706	Insig
chr1	63248021	63248499	-	ENSMUSG00000102536.1	TEC	1700039I01Rik	63248499	0.013583497913956	0.123797318212648	0.891074291718013	0.949402254817891	Insig	0.056467286391149	0.52323754265236	0.516785043432858	0.97070878530547	Insig	8.17282499635113	8.63945523052375	9.59653476160364	Insig
chr1	63266848	63273120	-	ENSMUSG00000087561.7	lincRNA	Gm11608	63273120	-0.109016485168837	-1.53384329696925	0.0897454225173269	0.653956147194433	Insig	0.0379655801505757	0.486306419181877	0.546807963908013	0.972272449409333	Insig	68.3121707305747	64.5217686002198	66.80709869414	Insig
chr1	63273265	63314576	+	ENSMUSG00000027520.15	protein_coding	Zdbf2	63273265	-0.0147641140378131	-0.300853301351048	0.739281604299259	0.939640367729988	Insig	-0.0540884371785603	-0.978390891963263	0.225413028143362	0.935296377340743	Insig	34.8324449118907	35.579726034401	34.2580059688861	Insig
chr1	63300280	63300383	-	ENSMUSG00000094214.1	snRNA	Gm23448	63300383	-0.00480943466070362	-0.220659945329185	0.807157473277604	0.944434117753083	Insig	-0.00391768141815594	-0.194289185837219	0.809763681766728	0.981106337877889	Insig	0.904982967142485	0.682447221351737	0.401855039031558	Insig
chr1	63364720	63365365	-	ENSMUSG00000081643.1	processed_pseudogene	Gm11605	63365365	-0.00622125105385749	-0.145234312021682	0.872362267244094	0.948372973152535	Insig	-0.00516071019899848	-0.130697642899848	0.871354028980637	0.982418328133478	Insig	0.230074216712979	0.209555856448638	0.185243648207532	Insig
chr1	63445891	63596276	+	ENSMUSG00000025964.15	protein_coding	Adam23	63445891	0.576493660863885	5.61416432630915	5.28479704442475e-10	1.93934344968643e-07	Sig	-0.487839242804271	-4.65480306581513	8.04755129202306e-09	1.0266145725383e-05	Sig	0.848622569415933	1.57788085484446	0.927627105258121	Sig
chr1	63575488	63575590	-	ENSMUSG00000087823.1	snRNA	Gm22281	63575590	0.0360223814048243	0.855326995389141	0.344064264890375	0.878715933025485	Insig	-0.03921811685015	-1.00882368656733	0.211311655325028	0.931275279739817	Insig	1.16333805275022	2.13569437047923	0.975431276551205	Insig
chr1	63615968	63620819	+	ENSMUSG00000115378.1	protein_coding	FAM237A	63615968	-0.0301423749168693	-0.981473124372457	0.277607949652611	0.85392306021491	Insig	0.0103429804505222	0.364968104799128	0.651119222217267	0.976610589807015	Insig	0.12738735305987	0.0434352843346314	0.0704746359120216	Insig
chr1	63622851	63686927	-	ENSMUSG00000069085.5	protein_coding	Dytn	63686927	-0.015461744002469	-0.160060503495932	0.859461718324158	0.94763862581932	Insig	-0.0917045012553766	-1.01606902204924	0.208050533519847	0.930273155294949	Insig	0.23585951117823	0.231937496001959	0.163315363994225	Insig
chr1	63698819	63730318	-	ENSMUSG00000025963.5	protein_coding	Mdh1b	63730318	-0.0792217917705833	-1.39990909641407	0.121481823030497	0.718950643634392	Insig	0.036846877755903	0.583092813426555	0.470004441492321	0.967886987593612	Insig	191.804813785028	186.432123888539	193.650988703815	Insig
chr1	63730614	63754655	+	ENSMUSG00000025962.15	protein_coding	Fastkd2	63730614	-0.00633859096885263	-0.103628571286045	0.908735037515759	0.950336757295546	Insig	-0.00701848617951617	-0.103134442767842	0.898317473372201	0.982937046226066	Insig	18.4902977551355	18.9664542441116	18.7865632916284	Insig
chr1	63754907	63769267	-	ENSMUSG00000025961.1	protein_coding	4933402D24Rik	63769267	-0.106985085970285	-1.25522703149456	0.164973898402627	0.776482610836835	Insig	-0.0189901136964787	-0.207415337369217	0.797182897940851	0.980813887304128	Insig	13.2267395240027	12.428967743566	12.0828645388894	Insig
chr1	64029447	64122282	-	ENSMUSG00000025959.13	protein_coding	Klf7	64122282	0.2126901236239	2.00613077410372	0.0264739380749264	0.357934237574804	Insig	-0.0232697505905597	-0.217975196785836	0.787099722499917	0.980572877654054	Insig	0.990727210390603	1.29356510479786	1.22325425420464	Insig
chr1	64185991	64303043	-	ENSMUSG00000101895.1	lincRNA	Gm28981	64303043	0.00316928111147152	0.117617343284305	0.896480455381396	0.949692030756127	Insig	-0.00916918490935281	-0.368794908900385	0.647707391243176	0.976490281434925	Insig	0.0533216137026238	0.0605803556818316	0.0337666233164839	Insig
chr1	64532645	64604548	+	ENSMUSG00000025958.14	protein_coding	Creb1	64532645	-0.0206096275809769	-0.339210012748578	0.707485589781965	0.93709830171725	Insig	0.0741214297125797	1.09600802677405	0.174466470918399	0.917952285311045	Insig	6.05712321783761	6.15415340821989	6.36074747167305	Insig
chr1	64606473	64617242	-	ENSMUSG00000025956.10	protein_coding	Mettl21a	64617242	0.0274256263293487	0.285468788615981	0.752164607118487	0.940612805189144	Insig	0.0517871260346692	0.517390295399187	0.521480991307455	0.970964894809731	Insig	4.25924344196257	4.49824743351476	4.60475354268118	Insig
chr1	64617784	64626033	+	ENSMUSG00000101832.1	lincRNA	Gm28982	64617784	-0.0133023934779659	-0.337496836407003	0.708895386543726	0.93721554182575	Insig	-0.0172937548346852	-0.476315522562465	0.555075924737386	0.972674170755241	Insig	0.344050716317732	0.283351628329603	0.148781222481318	Insig
chr1	64679871	64690659	-	ENSMUSG00000087213.2	processed_transcript	2810408I11Rik	64690659	0.0406406815839877	0.623034760945204	0.490695557924292	0.911760420868439	Insig	-0.0510034154599097	-0.707242246494677	0.380868489596408	0.960667077035748	Insig	53.8110629234391	57.3498241974515	54.3983337609787	Insig
chr1	64690455	64725644	+	ENSMUSG00000070871.10	protein_coding	Ccnyl1	64690455	-0.0485056418416792	-1.16138139590542	0.198888872483285	0.80725071653956	Insig	-0.0498916458822351	-1.05068922464011	0.192971195957384	0.925231880437153	Insig	100.532364995074	100.155837608003	96.8903530235249	Insig
chr1	64730558	64737751	-	ENSMUSG00000045005.9	protein_coding	Fzd5	64737751	0.0713042229291783	0.656371623150531	0.467789549332199	0.90783785162746	Insig	-0.0814096062700063	-0.75386872587436	0.350268307485986	0.957377329818811	Insig	2.01842860646189	2.27324946366026	2.01288261001287	Insig
chr1	64736240	64740607	+	ENSMUSG00000102140.1	TEC	Gm38058	64736240	0.0507095359055076	0.910742499298464	0.31371082485688	0.868523827711734	Insig	-0.0430222851025241	-0.834540831942916	0.301124723157714	0.950763794095898	Insig	0.0478006348601834	0.0796689499580708	0.0527075193460745	Insig
chr1	64785983	64956824	-	ENSMUSG00000051344.13	protein_coding	Plekhm3	64956824	-0.0335947725701476	-0.461792569459666	0.609465653626431	0.92771315074167	Insig	0.0895331541200158	1.12547733479766	0.163165253493963	0.912765203296896	Insig	3.8717180104377	3.89760606295211	4.1337310241739	Insig
chr1	64993951	64994604	-	ENSMUSG00000084416.3	processed_pseudogene	Rpl10a-ps1	64994604	0.119963678431823	1.16719182801551	0.19665126586081	0.805484122548912	Insig	-0.0370108554821471	-0.379578099657997	0.63813342973194	0.976145977187912	Insig	3.09206544692941	4.11854983850698	3.83899224723594	Insig
chr1	65012689	65032759	-	ENSMUSG00000025955.13	protein_coding	Akr1cl	65032759	0.144474053210758	1.38521237841806	0.125441968424421	0.725386709201297	Insig	-0.0987761653158209	-0.933280152266545	0.247531545061504	0.940735408394957	Insig	82.4875886667968	99.6731099876753	86.0311974033496	Insig
chr1	65028080	65028732	+	ENSMUSG00000090042.1	processed_pseudogene	Gm8550	65028080	0.0550705592622527	0.550164859989689	0.542793550981371	0.919548391977058	Insig	-0.104715675751605	-1.10899813064102	0.169414861650411	0.915711998409992	Insig	5.80926142843378	6.86041083932683	4.87454066826672	Insig
chr1	65048554	65051149	-	ENSMUSG00000070870.6	protein_coding	Cryge	65051149	-0.0888881259517475	-1.20238760726986	0.183490319383731	0.794400832129765	Insig	0.0676886519225345	0.987742851425273	0.221009956540024	0.93409227808589	Insig	0.96242441309827	0.595672079846185	0.924896680259615	Insig
chr1	65071525	65073689	-	ENSMUSG00000025952.15	protein_coding	Crygc	65073689	0.0524186368857707	1.0039945221529	0.26673117300345	0.848866589013921	Insig	-0.0762183961270797	-1.58314046753279	0.0498131647061608	0.761585405625113	Insig	0.324926114368658	0.55132743875244	0.165997751265768	Insig
chr1	65095227	65095436	+	ENSMUSG00000100774.1	processed_pseudogene	Gm7329	65095227	-0.0390403654514047	-0.677001584037171	0.453916745684247	0.905287926942994	Insig	0.0238474288264654	0.446912512049414	0.57975693238889	0.973806996674044	Insig	1.40484786303156	1.00482863507882	1.30341835873945	Insig
chr1	65105285	65123214	-	ENSMUSG00000044816.10	protein_coding	D630023F18Rik	65123214	0.0117761100702419	0.219990292219397	0.807731227524723	0.944471396050057	Insig	-0.00692157041300636	-0.139825878945272	0.86245569445525	0.982240151894167	Insig	0.0769810722317422	0.0913954668577324	0.0850504203070697	Insig
chr1	65158616	65186500	-	ENSMUSG00000025950.16	protein_coding	Idh1	65186500	0.199461909303165	2.6072446625106	0.00392481726292693	0.0959374227052743	Insig	-0.251276023221829	-3.02459933633841	0.000178547876489077	0.0379552687889999	Sig	51.2469291806963	62.229957977782	47.9403072094518	Insig
chr1	65186683	65278695	+	ENSMUSG00000025949.16	protein_coding	Pikfyve	65186683	0.038613055333752	0.646698360883135	0.474374452173846	0.909000758441536	Insig	0.0651188385706431	0.980408473137554	0.224457854848272	0.935038919780816	Insig	6.48840069592175	6.90235942013318	7.10553746721156	Insig
chr1	65282056	65389244	+	ENSMUSG00000025946.13	protein_coding	Pth2r	65282056	-0.167991959313027	-1.71245435849905	0.058182250958692	0.550595761899153	Insig	0.0293395104820981	0.287695391987215	0.721492827220787	0.978843701276393	Insig	4.93870456849743	4.32322639961754	4.42569875364318	Insig
chr1	66032183	66032925	-	ENSMUSG00000081623.1	processed_pseudogene	Gm8809	66032925	-0.013227845133192	-0.673975161212727	0.455937253626708	0.905668054955587	Insig	0.00825202313519267	0.452950013304577	0.574647249904058	0.973580245453929	Insig	0.0798796444686885	0.0220307515094344	0.0585348732592614	Insig
chr1	66033085	66033425	+	ENSMUSG00000083242.1	processed_pseudogene	Gm15659	66033085	-0.0109068367707297	-0.358984027056389	0.691286916392612	0.935719096233002	Insig	-0.0253969713632782	-0.90638432099535	0.261420082912016	0.943706731826276	Insig	0.436088120793583	0.342053245355284	0	Insig
chr1	66062965	66063376	+	ENSMUSG00000083289.1	processed_pseudogene	Gm8812	66062965	0.0335955685477652	1.45271639001323	0.108054520571132	0.694689074010775	Insig	-0.0344297562538192	-1.61195991794213	0.0457955176895106	0.745982331094261	Insig	0.0441619665757804	0.335061981544772	0	Insig
chr1	66175273	66442583	+	ENSMUSG00000015222.17	protein_coding	Map2	66175273	-0.0724609053155079	-1.3240371809558	0.143015348980503	0.750718828497559	Insig	-0.132495512788239	-2.15938394565646	0.00746067116939364	0.327627860895604	Insig	19.7296615351429	19.2823346269351	17.6496369201805	Insig
chr1	66322276	66328796	-	ENSMUSG00000073656.4	antisense_RNA	Gm10558	66328796	0.0199570978283546	0.676790398185033	0.454057574015314	0.90531452095969	Insig	-0.01975580399867	-0.724830278983542	0.36913790821721	0.959467805521731	Insig	0.043426147143908	0.0880769544396097	0.0377419542979669	Insig
chr1	66468367	66699148	+	ENSMUSG00000055567.18	protein_coding	Unc80	66468367	-0.0841728248996057	-0.939215476026464	0.298821932133046	0.862871296029113	Insig	0.027043913937803	0.284862539236728	0.724122646480639	0.978918915535635	Insig	2.04125650496358	1.95008257615887	2.02912414996637	Insig
chr1	66690630	66692356	-	ENSMUSG00000103375.1	TEC	Gm37181	66692356	0.0100815889522267	0.180263559671375	0.841943524872611	0.94660732051589	Insig	0.00278175104049411	0.0537671797514435	0.946884729591031	0.983798053120776	Insig	0.140534892168893	0.161741352722155	0.170593119493298	Insig
chr1	66700831	66719805	+	ENSMUSG00000026005.15	protein_coding	Rpe	66700831	-0.0521255309048522	-0.752920501632494	0.404910742360156	0.89502828769139	Insig	0.0482427141311058	0.630989662785834	0.434321746431788	0.965340113512099	Insig	10.9603704661486	10.8652575950255	11.0224179140526	Insig
chr1	66719248	66817562	-	ENSMUSG00000026004.15	protein_coding	Kansl1l	66817562	0.00845966028430939	0.180969285454878	0.841332944981686	0.946570642203205	Insig	0.0144236084737181	0.272976317802449	0.735192174995255	0.979229733267938	Insig	32.5270197160113	33.7761803327636	33.7960040095158	Insig
chr1	66765626	66768731	-	ENSMUSG00000102559.1	TEC	Gm37570	66768731	0.105346482127874	0.967570540834578	0.284471026778313	0.85694311272313	Insig	-0.0895985384474424	-0.8542531838256	0.28985090605976	0.948946510798916	Insig	0.85590158724711	1.05584914429422	0.933752758071236	Insig
chr1	66769290	66771866	-	ENSMUSG00000102374.1	TEC	Gm38387	66771866	-0.154569753528084	-1.49829403006959	0.0974351099731752	0.672317243026997	Insig	0.119820422795798	1.22627091604805	0.128664013611643	0.891901835283562	Insig	0.926351951947276	0.689230074083135	0.927381909902417	Insig
chr1	66775511	66780107	+	ENSMUSG00000102776.1	TEC	Gm38162	66775511	-0.0667527218158427	-0.607398872493077	0.501643230498794	0.913519592196662	Insig	0.0783265217916913	0.733342125435447	0.363542385598672	0.958869607084936	Insig	0.751054863807222	0.702255399251042	0.778868917038461	Insig
chr1	66783913	66786445	+	ENSMUSG00000082057.1	processed_pseudogene	Gm15789	66783913	-0.125773473770005	-1.21655872797941	0.178379613670635	0.789748765107101	Insig	0.172294358091648	1.758031426336	0.0293866315185713	0.653317018964613	Insig	1.38484667682731	1.08593090511961	1.60496623580813	Insig
chr1	66793645	66796298	-	ENSMUSG00000103706.1	TEC	6820402A03Rik	66796298	0.0624662143541987	0.605087335066036	0.503272584948163	0.913775432819707	Insig	-0.0756491258416193	-0.774052457066371	0.337519796072664	0.955838518371724	Insig	0.748087450433245	0.871722554788465	0.733884056190452	Insig
chr1	66799659	66800797	-	ENSMUSG00000103756.1	TEC	Gm37285	66800797	0.0382712806843538	0.35198953431941	0.697001057705084	0.936212467591313	Insig	0.0281527834863243	0.268935729389129	0.738967833810353	0.979333663037607	Insig	2.04905002302987	2.25019412978788	2.42280150433738	Insig
chr1	66812315	66814493	+	ENSMUSG00000103382.1	TEC	Gm37755	66812315	0.0128731769266375	0.117051987638908	0.896975265260926	0.949718387364784	Insig	-0.0355731400827851	-0.331668548888972	0.681110216510846	0.977617432626492	Insig	1.55363946470352	1.63987614380005	1.55205932304021	Insig
chr1	66821226	66825914	-	ENSMUSG00000103553.1	TEC	Gm38218	66825914	-0.00864708119730378	-0.0994229495129191	0.912423673830078	0.950527597158461	Insig	-0.0448699683675564	-0.553573323688571	0.492778583238064	0.969325590456489	Insig	0.245511662524361	0.246986680574283	0.206034479765108	Insig
chr1	66830839	66863277	-	ENSMUSG00000026003.5	protein_coding	Acadl	66863277	0.136352914701706	1.814517570111	0.044725724143132	0.485016133802058	Insig	-0.107695229622278	-1.31650414366369	0.102849516468199	0.868342090123679	Insig	33.7660263988538	38.9595806602405	35.0443640201635	Insig
chr1	66849108	66849602	-	ENSMUSG00000082769.3	processed_pseudogene	Gm15793	66849602	-0.0408691105789068	-0.664657963394997	0.462189281980657	0.906825188364883	Insig	0.0127315113694986	0.224347810553708	0.781031882403756	0.980424902713585	Insig	0.717827741632442	0.52796029515256	0.57479735573356	Insig
chr1	66924295	66945404	-	ENSMUSG00000061816.15	protein_coding	Myl1	66945404	0.113928441925367	2.53081035006885	0.00511675292753022	0.114527635713295	Insig	-0.108556096780323	-2.59373882430296	0.00131022536892544	0.128694291685407	Insig	0.712837825346967	4.42564363028614	0.555672780671655	Insig
chr1	66948563	66948940	-	ENSMUSG00000094191.1	processed_pseudogene	Rpl31-ps14	66948940	0.0425958328044639	0.898930313465493	0.320028432538662	0.870783895831113	Insig	0.0359138299428424	0.816262805145158	0.311835845856597	0.952374444442694	Insig	0.179852127550981	0.437489041032512	0.748217471734823	Insig
chr1	67000517	67038872	-	ENSMUSG00000026000.16	protein_coding	Lancl1	67038872	-0.00982856579040993	-0.205883229038671	0.819841643928277	0.945246734000733	Insig	-0.00476614690761053	-0.0886368409908184	0.912548909101787	0.983198676541646	Insig	159.319006920883	163.157817659641	164.178557632882	Insig
chr1	67123026	67231259	+	ENSMUSG00000025991.8	protein_coding	Cps1	67123026	-0.0530476292817361	-0.486328808222647	0.590591952493694	0.925574989488162	Insig	0.0549354434037654	0.523000993400415	0.516974590957113	0.970719210398147	Insig	0.533727196707486	0.504992023717562	0.54298900108948	Insig
chr1	67792481	67805324	+	ENSMUSG00000085075.1	lincRNA	Gm15669	67792481	0.0658509573409084	0.613726584238413	0.497197283826733	0.91281370487364	Insig	-0.024232556270568	-0.225461919371468	0.77997241279488	0.980398834217533	Insig	14.0575079577035	15.6505546903716	15.0709305820116	Insig
chr1	67903230	67905532	+	ENSMUSG00000104395.1	TEC	Gm37957	67903230	-0.0523025574273679	-0.661333165137223	0.464431818103574	0.907233352661718	Insig	-0.0372016083430744	-0.507682228194937	0.529325785478048	0.971382891031527	Insig	0.317779991351852	0.263504022883146	0.203153604522551	Insig
chr1	68024243	68025763	+	ENSMUSG00000087329.3	lincRNA	Gm15671	68024243	-0.00636589546541623	-0.159998035032075	0.859515997197299	0.947641759336534	Insig	-0.0175711361286966	-0.478506154175354	0.553257850983156	0.972586836293237	Insig	0.305226147298674	0.275607533257521	0.151011843165386	Insig
chr1	68032186	69108059	-	ENSMUSG00000062209.15	protein_coding	Erbb4	69108059	-0.0411595041034954	-0.398090002695396	0.659670325253677	0.932845143481482	Insig	-0.0771954213484805	-0.730553385863467	0.3653697763493	0.959066899579349	Insig	0.604966327034936	0.599354094784364	0.519564986439856	Insig
chr1	68591618	68593686	-	ENSMUSG00000103307.1	TEC	Gm19335	68593686	-0.130067443585365	-1.21536068163282	0.17880753735874	0.790146347000792	Insig	-0.0478760385425775	-0.470332701713565	0.560056079463932	0.972910576265283	Insig	1.32286779903544	1.08540279430436	0.954027540328268	Insig
chr1	69377321	69378071	+	ENSMUSG00000101387.1	processed_pseudogene	Pced1c-ps	69377321	-0.00022058655307457	-0.00236135917483181	0.997915814017572	0.95457339908002	Insig	0.0582130430838465	0.664207324485382	0.41052194698804	0.963404259443668	Insig	1.31440576162361	1.34762065869943	1.61900391834614	Insig
chr1	69441056	69444084	+	ENSMUSG00000099804.1	lincRNA	Gm28497	69441056	0.0146439332169315	0.54884739180785	0.543760222798223	0.919679927500979	Insig	-0.0251009631712006	-1.0183955124185	0.207011162117182	0.929947591961125	Insig	0.0260744860557044	0.0473651888148816	0.00689879895333147	Insig
chr1	69531214	69687245	-	ENSMUSG00000025997.13	protein_coding	Ikzf2	69687245	0.13893065135488	1.33831530195793	0.138753602340729	0.745014590785605	Insig	-0.113880191003277	-1.15515750312134	0.15235014673753	0.907147541172142	Insig	0.519565447036212	0.70543407410961	0.509552461556318	Insig
chr1	69826970	70725132	+	ENSMUSG00000053153.14	protein_coding	Spag16	69826970	-0.0714635754703535	-1.31593579075069	0.145477730254856	0.753899815519725	Insig	-0.0762074621258665	-1.25264002191957	0.120647009780906	0.885540878234698	Insig	61.359188063555	59.9661203063626	57.7173924404148	Insig
chr1	69921473	69921747	-	ENSMUSG00000089345.1	misc_RNA	Gm22665	69921747	-0.0121563386910017	-0.227325273089282	0.801452368553699	0.944060700794299	Insig	0.0185432868381209	0.374612716193112	0.642534625066429	0.976305499514047	Insig	0.906381397983951	0.830966936189571	1.03463524032041	Insig
chr1	69955004	69955129	-	ENSMUSG00000080524.1	snRNA	Gm23879	69955129	0.0176856989693334	0.532552469213809	0.555786702787045	0.921281131438074	Insig	0.0191126388819331	0.621612541125166	0.441181810805577	0.965860651227527	Insig	0.297124229661481	0.640654293953438	1.14254628822544	Insig
chr1	70067968	70068055	-	ENSMUSG00000101730.1	unprocessed_pseudogene	Gm28580	70068055	-0.0191107064111981	-1.06048899285763	0.240749226539464	0.835243352542339	Insig	0.0105679540299506	0.631771403085934	0.433752641348184	0.965296216185454	Insig	0.881196659880194	0	0.47491959158275	Insig
chr1	70310512	70312911	-	ENSMUSG00000103052.1	TEC	Gm38272	70312911	-0.0272003443820291	-0.6874342227282	0.446990524318376	0.903961286523187	Insig	-0.0227064863775657	-0.623225887637976	0.439997124982908	0.965771877768983	Insig	0.0903833594713317	0.0581931908648252	0.0181214211798464	Insig
chr1	70571435	70577271	-	ENSMUSG00000104287.1	TEC	Gm37456	70577271	-0.0445864896788334	-0.684643665762113	0.448837260382228	0.904318628255331	Insig	-0.0200835436477003	-0.333725132360149	0.679242675137296	0.977557274073665	Insig	0.0987030238537825	0.0737848481451851	0.0615498129255641	Insig
chr1	70596815	70596921	+	ENSMUSG00000075952.1	snRNA	Gm23422	70596815	-0.0141571472390207	-0.936909194324322	0.300010062714249	0.863340151149144	Insig	-0.000139506688444614	-0.00994545254680058	0.990168113726364	0.984495310514163	Insig	0.913928761987214	0.127583323946427	0	Insig
chr1	70725715	70885397	+	ENSMUSG00000045648.15	protein_coding	Vwc2l	70725715	0.00280036787235049	0.0571650134804497	0.949578488769874	0.95237114098193	Insig	-0.0269077635262571	-0.595187663750019	0.460844023620723	0.967269554517708	Insig	0.0300447536080779	0.0316568605180313	0.0202560730089176	Insig
chr1	71027498	71103146	-	ENSMUSG00000026196.7	protein_coding	Bard1	71103146	0.0923503220772133	1.64055327414785	0.069556950352718	0.594269460396748	Insig	0.0980737695195099	1.56617801368034	0.0523131484172989	0.770362572026195	Insig	8.88677161334429	9.84758556721103	10.6694597638705	Insig
chr1	71039652	71040030	-	ENSMUSG00000089965.1	processed_pseudogene	Gm16236	71040030	-0.0124150907309521	-0.162974087854063	0.856930845791326	0.947492101021613	Insig	-0.0425868616792524	-0.60398347689813	0.454245413960698	0.96680987528763	Insig	1.79968041925923	1.77707443567651	1.31174235553969	Insig
chr1	71242276	71414910	-	ENSMUSG00000050296.14	protein_coding	Abca12	71414910	0.0939361983494707	1.00812599262811	0.264768131988702	0.847916471730249	Insig	-0.0148521334788874	-0.151973181963368	0.850641531857987	0.981997934023499	Insig	0.841514529584688	0.946728815769613	0.939633293602465	Insig
chr1	71557150	71579631	+	ENSMUSG00000026192.13	protein_coding	Atic	71557150	0.0106847014266521	0.171019275190027	0.849950140166966	0.947083669865468	Insig	0.1827833712653	2.64172901076323	0.001063401846221	0.114500087043845	Insig	5.80619421758572	6.0341366836406	6.67091156454386	Insig
chr1	71585520	71653200	-	ENSMUSG00000026193.15	protein_coding	Fn1	71653200	0.0461956129551088	0.56792839869594	0.529844026410226	0.917743870716055	Insig	0.0617045058047171	0.706078035509282	0.38165297104834	0.960744751501396	Insig	6.41127531665016	6.91489258761837	7.43086815610895	Insig
chr1	71652837	71662843	+	ENSMUSG00000073652.10	antisense_RNA	Apol7d	71652837	0.0299078760027174	0.527261483738365	0.559719454834056	0.921790975609346	Insig	-0.0231670222810813	-0.442771069426458	0.583274211363715	0.973960833684532	Insig	0.105738331130143	0.140460161919247	0.108009657418757	Insig
chr1	71714048	71714924	-	ENSMUSG00000100319.1	processed_pseudogene	Gm5256	71714924	0.00715022913340441	0.138332386986482	0.878379578610084	0.948708502229543	Insig	-0.0165463892962942	-0.346730860363064	0.667478395815059	0.977170752108093	Insig	0.228232206037909	0.262359235521836	0.209051379848716	Insig
chr1	71843090	71846610	-	ENSMUSG00000102689.1	TEC	Gm37217	71846610	0.0481202574721232	1.02919746950175	0.254911181986596	0.84295920367624	Insig	-0.0104963834136121	-0.241964935787429	0.76432759159002	0.98000564504866	Insig	0.0327568921474009	0.0778639770827592	0.0718038606377857	Insig
chr1	71888112	71891204	+	ENSMUSG00000099707.6	lincRNA	Gm8883	71888112	0.0137350497140148	0.365913503414152	0.685643175618171	0.935224254139604	Insig	0.00390184559994974	0.112655995514683	0.888988201334076	0.982761070032786	Insig	0.0527825918345378	0.0761752843706527	0.0835663502417551	Insig
chr1	71894068	71917125	-	ENSMUSG00000101211.1	lincRNA	Gm28818	71917125	0.0141109192330238	0.417692797362848	0.64404327958968	0.931327597963207	Insig	0.0126362191759769	0.404280570706281	0.616429273342861	0.975326812073107	Insig	0.0217241269041494	0.0375177745567764	0.055934120338494	Insig
chr1	71958998	72005195	-	ENSMUSG00000101848.1	lincRNA	4933417E11Rik	72005195	-0.0674256713857491	-0.614091156616567	0.496941770779293	0.912772786488548	Insig	0.0609145591565276	0.571297678162442	0.479033908775458	0.968473212859742	Insig	4.53699259304763	4.2072884169503	4.81680060055934	Insig
chr1	71983681	72038731	-	ENSMUSG00000101764.1	lincRNA	4930556G22Rik	72038731	-0.068277333346829	-0.641522359483204	0.477918729039965	0.90961461767585	Insig	0.00808031947704377	0.0796385044438669	0.921396465728482	0.983357323466478	Insig	3.7032761628121	3.33685990785324	3.44258858359281	Insig
chr1	72087857	72088454	+	ENSMUSG00000101496.1	processed_pseudogene	Gm8885	72087857	-0.0122703801005936	-0.229226568144025	0.799826903176941	0.943953388547871	Insig	0.0389716659348178	0.785743182232537	0.33027380159791	0.954913327235428	Insig	0.483806845909437	0.424638803548186	0.715331628642982	Insig
chr1	72159442	72212307	-	ENSMUSG00000039395.8	protein_coding	Mreg	72212307	0.117986849761261	1.84166882098512	0.0416240269204324	0.467091476028394	Insig	-0.0184990995555482	-0.261363340083508	0.746060634793109	0.979526115367966	Insig	18.6714235823373	21.102556042089	21.4595252170121	Insig
chr1	72226240	72226430	+	ENSMUSG00000094655.1	snRNA	Gm25360	72226240	0.0159903848272207	0.186841793263839	0.836255902379099	0.946263694955407	Insig	0.06343093034799	0.793162636517161	0.325727797911622	0.954312825995862	Insig	3.57150253451977	3.91089802017862	5.14404498664879	Insig
chr1	72236465	72274869	+	ENSMUSG00000097131.1	lincRNA	D230017M19Rik	72236465	-0.149279155207024	-1.37430958964681	0.128444270453831	0.730072980983206	Insig	0.00955784051383878	0.0885014947621633	0.912681909934744	0.983201083789232	Insig	1.26122005005127	1.09255599226675	1.07498181611921	Insig
chr1	72244213	72244403	+	ENSMUSG00000093956.1	snRNA	Gm24497	72244213	-0.0264425479842583	-0.566157443868738	0.531127962505698	0.917926394880561	Insig	-0.0105357528987988	-0.245278182601859	0.761197975512979	0.979925089823731	Insig	1.17180572938088	0.843293391653795	0.617638272092758	Insig
chr1	72255008	72255198	+	ENSMUSG00000093843.1	snRNA	Gm25939	72255008	0.0190602212952657	0.499352731987507	0.58068425166655	0.924401140544507	Insig	0.00988052695231597	0.279936950005199	0.728702958985635	0.979048645947359	Insig	0.415118496246437	0.731046719327847	0.901922285623957	Insig
chr1	72259167	72284314	-	ENSMUSG00000026189.13	protein_coding	Pecr	72284314	-0.0262872561394268	-0.241646142475528	0.789230718581249	0.943243616698989	Insig	-0.0414857259260052	-0.396588475182483	0.623153034478878	0.975586534005903	Insig	3.20369579546107	3.16264657226883	2.76953251036422	Insig
chr1	72284369	72303104	+	ENSMUSG00000026188.11	protein_coding	Tmem169	72284369	-0.0495530216575912	-0.555675463825076	0.538759534955771	0.918994799177956	Insig	0.0827341530078378	0.993848189126042	0.218168921534191	0.933291269439741	Insig	0.292186779840201	0.251723230469811	0.335632850682782	Insig
chr1	72307421	72394952	+	ENSMUSG00000026187.8	protein_coding	Xrcc5	72307421	-0.0170780194183934	-0.266621090800794	0.76804195728666	0.941768998037802	Insig	0.0942854031853493	1.32774707275911	0.099944288296629	0.86503153242029	Insig	21.7591791314526	22.1445138728673	23.1506218748762	Insig
chr1	72427112	72536930	-	ENSMUSG00000039372.5	protein_coding	March4	72536930	-0.00374771730581993	-0.0347046128890399	0.969376455923068	0.953298455799198	Insig	0.0492582372954516	0.475480783938932	0.555769467847352	0.972707339903563	Insig	0.609850740374133	0.619362822019356	0.691655183465238	Insig
chr1	72459499	72460027	+	ENSMUSG00000085812.1	processed_pseudogene	Gm15843	72459499	-0.00571926273959742	-0.192736326971029	0.831166668208493	0.945952450643597	Insig	-0.0260958651672553	-0.956006733475778	0.236205363741136	0.938069629493981	Insig	0.193427643551532	0.16003716704501	0	Insig
chr1	72583251	72633134	+	ENSMUSG00000039354.16	protein_coding	Smarcal1	72583251	0.0323817277128977	0.540039600944189	0.55024472244991	0.92055127755473	Insig	0.0497088938482663	0.744643433436244	0.356195605607257	0.958056846537072	Insig	10.4622615647735	11.0856437903388	11.4578011200354	Insig
chr1	72641188	72642963	+	ENSMUSG00000110712.1	antisense_RNA	Gm39662	72641188	-0.0664088655741952	-0.608419027583305	0.500925033721384	0.913406338479299	Insig	0.0541049747510898	0.500811004382479	0.534914262869891	0.971673397221242	Insig	4.4986340922971	4.25999970767283	4.55469472433248	Insig
chr1	72642980	72700579	-	ENSMUSG00000039342.5	protein_coding	Ankar	72700579	-0.0519205781482089	-1.34081343348163	0.138018117089603	0.744003644077332	Insig	-0.0218531514474064	-0.495840425824239	0.538975381001003	0.971880833257042	Insig	102.150305107927	101.518837823669	102.149747912737	Insig
chr1	72692864	72693452	+	ENSMUSG00000110487.1	processed_pseudogene	Gm18035	72692864	0.0187816769795743	0.530406411924857	0.557380225153474	0.921488515500295	Insig	0.00450192575059187	0.137424094385481	0.864795344661258	0.982287349002046	Insig	0.11890398208527	0.211252725667471	0.261545770107332	Insig
chr1	72706289	72706502	-	ENSMUSG00000110596.1	processed_pseudogene	Gm45859	72706502	0.015324177752963	0.418703726890075	0.643241557060912	0.931247890766796	Insig	-0.005441556492133	-0.160974698040296	0.841908307272087	0.981814592149781	Insig	0.425325676962437	0.59978425631852	0.559193442719934	Insig
chr1	72711290	72713813	+	ENSMUSG00000046330.10	protein_coding	Rpl37a	72711290	-0.00554443377992633	-0.116712451729715	0.897272452737148	0.949734204121927	Insig	0.0573622440861112	1.0697897691936	0.18500341224834	0.922262070856679	Insig	213.272811018297	218.735448207413	219.616044584061	Insig
chr1	72824503	72852474	+	ENSMUSG00000039323.18	protein_coding	Igfbp2	72824503	0.0441319400020982	0.460867003059481	0.610182837647584	0.92779197874493	Insig	0.102995223938658	1.03394243412021	0.200162112911527	0.927723820328222	Insig	7.76030618104122	8.35569936133044	9.28118828676094	Insig
chr1	72857932	72874884	-	ENSMUSG00000026185.8	protein_coding	Igfbp5	72874884	0.0178355389243615	0.273157985429783	0.762523846629545	0.941372306755671	Insig	-0.133726106220144	-2.19841642353527	0.00645135547067444	0.307728965552751	Insig	3.45098445890178	3.95951355932636	0.735635253779972	Insig
chr1	72984844	73025507	+	ENSMUSG00000101968.6	antisense_RNA	1700027A15Rik	72984844	-0.164011304592396	-2.49286438304489	0.00582248731800128	0.125161560068979	Insig	-0.023885156160282	-0.329088094733165	0.683456240683475	0.977692548889694	Insig	412.287092577882	375.630271358742	359.066922922736	Insig
chr1	73015074	73015909	-	ENSMUSG00000026182.6	protein_coding	Tnp1	73015909	-0.0969127140012327	-1.43554897402398	0.112284381562277	0.702771904689719	Insig	-0.0308706196676815	-0.416002006763252	0.606245144273177	0.974922728604402	Insig	10705.4056131228	10246.9912676525	9941.57137543195	Insig
chr1	73206890	73209423	-	ENSMUSG00000102266.1	TEC	Gm38106	73209423	-0.021919313115048	-0.351742168369866	0.697203460342225	0.936229804629167	Insig	-0.0560456198871531	-0.977194573973496	0.225980763870576	0.935448440218315	Insig	0.163278466640546	0.142525774709572	0.0697101055229711	Insig
chr1	73269064	73306360	+	ENSMUSG00000101112.1	lincRNA	Gm29185	73269064	0.0283624944339202	0.265770288298969	0.768761033147021	0.941820296654733	Insig	0.0822539008751493	0.767741605739759	0.341473443095406	0.95632749853275	Insig	11.9354466404426	12.7034555776741	14.0980867766232	Insig
chr1	73390775	73407569	-	ENSMUSG00000099877.6	lincRNA	Pinc	73407569	0.0333963770359822	0.878341960888111	0.331237360505231	0.87460822232238	Insig	-0.0155373577837891	-0.442782693997455	0.583264324843862	0.973960403805358	Insig	0.0258739511926428	0.05760514067572	0.0417005348638978	Insig
chr1	73522095	73529790	-	ENSMUSG00000100444.1	lincRNA	C530043A13Rik	73529790	0.0638725941406293	0.625867760689834	0.488725827838542	0.911436281957782	Insig	0.097296839851775	1.00303588396805	0.213943175051258	0.932063171433523	Insig	0.37798066513555	0.44816882333709	0.586459156802023	Insig
chr1	73528937	73536349	+	ENSMUSG00000100429.1	lincRNA	Gm29186	73528937	0.00972427034845995	0.245893136560176	0.785616069353013	0.942997364003706	Insig	-0.0022623366138687	-0.0618962429647147	0.938868926892868	0.983661985389065	Insig	0.17374991588858	0.232813914127694	0.212975543593495	Insig
chr1	73618088	73864466	-	ENSMUSG00000100301.6	lincRNA	6030407O03Rik	73864466	0.00591836306661958	0.157741622416301	0.861477038112741	0.947754719145519	Insig	-0.00208098253094362	-0.060186972249001	0.940553895885493	0.983690777009361	Insig	0.041472166650228	0.0469614764130171	0.0434810798200468	Insig
chr1	73750321	73841917	-	ENSMUSG00000101344.1	lincRNA	Gm29183	73841917	0.0119077327610593	0.451380664758554	0.61755490506031	0.928592410474832	Insig	-0.0288125664887045	-1.18537614193511	0.141908383758542	0.900991804598863	Insig	0.0821336335460933	0.12444440130263	0	Insig
chr1	73910231	74124449	-	ENSMUSG00000055322.15	protein_coding	Tns1	74124449	-0.0237507063315822	-0.560933218634075	0.534924679579377	0.918461427218929	Insig	-0.038615151568499	-0.805747583687302	0.318110320727207	0.953269923782813	Insig	88.1253331777436	89.4419648576258	92.2718162259972	Insig
chr1	74125541	74148223	+	ENSMUSG00000061815.11	protein_coding	Rufy4	74125541	0.139414011307877	1.3946762317603	0.122880497599168	0.721257958853	Insig	0.0201536350071893	0.212772402247793	0.792063311473842	0.980692270180255	Insig	0.545500941457235	0.808475801099536	0.883720926807113	Insig
chr1	74191785	74194631	-	ENSMUSG00000048480.5	protein_coding	Cxcr1	74194631	-0.0469851062482113	-0.788523877640855	0.383062452120313	0.88970151110966	Insig	0.000859089662778374	0.0156185888475948	0.984560331410686	0.984408377009809	Insig	0.290433669281772	0.202680487114219	0.187410617552693	Insig
chr1	74236084	74268209	+	ENSMUSG00000006304.14	protein_coding	Arpc2	74236084	-0.0570105197323558	-1.43057319114917	0.113534461626098	0.705079384977856	Insig	0.0454472187816536	1.00269543986135	0.214098696451448	0.932109170411717	Insig	219.988989007895	217.746752225856	219.164592992452	Insig
chr1	74278550	74279624	+	ENSMUSG00000064272.3	protein_coding	Gpbar1	74278550	-0.0155602146953526	-0.385265138465474	0.669975617134928	0.933809720955952	Insig	-0.0100859523677401	-0.270711909904665	0.737307330806811	0.979288084006412	Insig	0.202431811131074	0.158857663483546	0.108158533206853	Insig
chr1	74279840	74284738	-	ENSMUSG00000006299.13	protein_coding	Aamp	74284738	-0.0348304519794495	-0.668100212630958	0.459873907435216	0.906399980884105	Insig	1.04444659913366e-05	0.000178721628221715	0.999823314708714	0.984642738459898	Insig	325.596436730611	327.283206483873	343.8874474887	Insig
chr1	74284930	74353694	+	ENSMUSG00000026179.14	protein_coding	Pnkd	74284930	0.0761825771317986	1.33959168451054	0.138377440977038	0.744498545191253	Insig	-0.0223693407434426	-0.35251823221936	0.662269397669299	0.976995322213027	Insig	21.2894234832256	23.3308427357144	23.4038053158989	Insig
chr1	74287542	74287860	-	ENSMUSG00000103013.1	TEC	Gm37503	74287860	-0.0096090557135276	-0.216561751652891	0.810670392015139	0.944661579441554	Insig	-0.0085507327194784	-0.208915688582693	0.795748166973812	0.98077995968378	Insig	0.666268957031326	0.57471892718378	0.466943568263859	Insig
chr1	74288247	74305622	-	ENSMUSG00000006301.17	protein_coding	Tmbim1	74305622	0.12699558579619	1.18284028524361	0.190716813242715	0.800638127013759	Insig	-0.0648562571222631	-0.603208118157309	0.454824938175514	0.966850763266806	Insig	1.16677081200913	1.38951577427962	1.25810147204576	Insig
chr1	74307848	74310713	+	ENSMUSG00000103403.1	TEC	Gm37931	74307848	-0.0304691057190354	-0.380931529767487	0.673472057041443	0.934130723412093	Insig	0.0497615314044648	0.667304152129252	0.408343322536827	0.963216193035365	Insig	0.265293894437228	0.239821382746548	0.319543027807943	Insig
chr1	74362108	74369321	+	ENSMUSG00000073650.8	protein_coding	Catip	74362108	-0.130787171767376	-2.05791324801258	0.0228178991698327	0.324546179161274	Insig	-0.0140142679764776	-0.198088254257614	0.806117244219582	0.981022495096186	Insig	31.0435473385161	29.0124684282973	29.3940678250993	Insig
chr1	74375195	74386062	+	ENSMUSG00000026177.11	protein_coding	Slc11a1	74375195	0.1551784953487	1.41123241164173	0.118497893038169	0.713898253068121	Insig	-0.0571889031792447	-0.53176277444908	0.509977863771443	0.970329407025558	Insig	0.929290128974391	1.18811208715764	1.09372058222602	Insig
chr1	74391509	74397285	+	ENSMUSG00000026176.13	protein_coding	Ctdsp1	74391509	0.0634180089187818	0.66302162215707	0.463292218364468	0.907026381843888	Insig	-0.0470669424784231	-0.472037280450922	0.558634968330877	0.972843534925004	Insig	10.4349941753133	11.4366711827757	10.899296334899	Insig
chr1	74394310	74394394	+	ENSMUSG00000065468.1	miRNA	Mir26b	74394310	0.00378258350519004	0.0879996915308655	0.922452002029428	0.951039097745725	Insig	0.0103221087203483	0.259787696220414	0.747539218438408	0.979565783867596	Insig	1.47393339788886	1.70677686711478	2.17690055176086	Insig
chr1	74409376	74435559	+	ENSMUSG00000026175.12	protein_coding	Vil1	74409376	-0.0629067414264365	-0.609181399857403	0.500388673944572	0.913321565285313	Insig	0.0168249489596184	0.172389047125124	0.830862203259006	0.981577275796254	Insig	0.497825354833499	0.450897309230941	0.456227550129014	Insig
chr1	74435511	74544284	-	ENSMUSG00000033364.13	protein_coding	Usp37	74544284	0.0175705490778229	0.341683494604372	0.705451896126586	0.93692840424982	Insig	-0.0149343000851642	-0.258696758178966	0.748563499160894	0.979593173997082	Insig	44.9195262901878	46.9390508753867	46.7115071717846	Insig
chr1	74500340	74503301	-	ENSMUSG00000103227.1	TEC	Gm37733	74503301	0.0139261402769907	0.184635242276336	0.838162775348038	0.946379393119959	Insig	-0.0594914392515266	-0.851052534589239	0.291661824897049	0.949247412226541	Insig	0.277465812805211	0.304583253833578	0.205949967050037	Insig
chr1	74506058	74530842	+	ENSMUSG00000026174.9	protein_coding	Cnot9	74506058	0.0119415760052359	0.247824836953137	0.783973507216573	0.942884754777603	Insig	0.0297362172665197	0.546547832448358	0.498284554551277	0.969654252564937	Insig	35.6391089721975	37.1605233916735	37.8555328160548	Insig
chr1	74542888	74567794	+	ENSMUSG00000026173.15	protein_coding	Plcd4	74542888	-0.0514452750038212	-0.87249856520996	0.334464389875836	0.875667625779111	Insig	-0.0288033022975919	-0.438910178045521	0.586562153460917	0.974103014855288	Insig	73.0427409367616	72.4867941535516	71.4383490974622	Insig
chr1	74565127	74588246	-	ENSMUSG00000026135.17	protein_coding	Zfp142	74588246	0.034250305157049	0.529479967024663	0.558068829544018	0.921577794067561	Insig	0.19185191394371	2.69700671929714	0.000832720905555417	0.0986638794880388	Insig	4.82523379883613	5.13316740432584	6.07864453642781	Insig
chr1	74586896	74586972	-	ENSMUSG00000093155.1	miRNA	Gm25035	74586972	0.0210822621768514	0.672712745778228	0.45678156358653	0.905825996694593	Insig	-0.0311578952669568	-1.07809811167144	0.181614579842739	0.920926222416823	Insig	0.882910444341177	1.67122981225895	0.424475001023421	Insig
chr1	74588289	74592443	+	ENSMUSG00000026172.12	protein_coding	Bcs1l	74588289	0.0515270326185983	0.593015872341566	0.511826718399701	0.91509414454453	Insig	-0.0361222928291992	-0.389742996995467	0.629163313968054	0.975814110714192	Insig	6.78833762439058	7.34169758122613	7.14585848145846	Insig
chr1	74593748	74601397	-	ENSMUSG00000026171.12	protein_coding	Rnf25	74601397	-0.0600723324121258	-1.23086098960223	0.173329780978456	0.78494060245231	Insig	0.0438121236317109	0.796631432288097	0.323616443227273	0.954028454384316	Insig	89.0005989995144	87.8409734550336	94.6697501884424	Insig
chr1	74601445	74636894	+	ENSMUSG00000033276.18	protein_coding	Stk36	74601445	-0.0370057225221408	-0.765291329184407	0.397236177201242	0.893216805158258	Insig	0.000581284886591664	0.0106753027665039	0.989446638242298	0.984484180364201	Insig	108.434742725048	108.89276031053	111.189861592094	Insig
chr1	74661745	74703730	+	ENSMUSG00000033257.14	protein_coding	Ttll4	74661745	-0.0355722479591002	-0.839105518140921	0.353292899032946	0.881508688227744	Insig	0.0323015817741326	0.672778359512969	0.404509093670158	0.96288047181209	Insig	55.8576601617471	56.2886114860654	58.6452889224732	Insig
chr1	74713574	74737892	+	ENSMUSG00000026170.6	protein_coding	Cyp27a1	74713574	0.125917669418171	1.53064115974065	0.0904174192361784	0.655642363137957	Insig	0.0330601174411322	0.374105603341667	0.642984828136053	0.976321697022856	Insig	10.7895386368027	12.3727416267443	12.0415189346617	Insig
chr1	74738922	74749221	-	ENSMUSG00000006542.13	protein_coding	Prkag3	74749221	-0.000398153563534087	-0.00376286544867674	0.996678820495789	0.954519583592325	Insig	0.0308753605813811	0.306378229150822	0.704232675916467	0.978336411238187	Insig	0.486990034261228	0.505076531532434	0.538225416839492	Insig
chr1	74764798	74764890	+	ENSMUSG00000098351.1	misc_RNA	Gm27507	74764798	0.03049672792474	1.00323512361337	0.267093082749342	0.849040459756255	Insig	-0.0170369296730635	-0.606834461115759	0.452118093877403	0.966658914867099	Insig	0.402555407928459	1.27961542897108	0.800833324065435	Insig
chr1	74771892	74785322	+	ENSMUSG00000033227.7	protein_coding	Wnt6	74771892	0.341533629770604	3.61071864433688	6.49163448942502e-05	0.00454770163131244	Sig	-0.0543911242355775	-0.551525121427998	0.494380411694965	0.96942193870086	Insig	13.7260167560942	19.4834786214026	18.7712017716658	Insig
chr1	74774943	74777405	-	ENSMUSG00000099472.1	antisense_RNA	Gm29539	74777405	0.0354626042026205	0.359715851850376	0.690690061188315	0.935667121876413	Insig	0.0737147339681977	0.791247752817724	0.326897160206721	0.954468814997097	Insig	2.08200984394756	2.35442798358322	2.95103137203131	Insig
chr1	74791516	74804179	+	ENSMUSG00000026167.14	protein_coding	Wnt10a	74791516	0.116274852370394	1.72128511676671	0.0568983531336766	0.545068386962777	Insig	-0.0776412898972193	-1.23684876361754	0.12539966961357	0.889399102205167	Insig	0.202859114479597	0.451443651847446	0.272615268577154	Insig
chr1	74854934	74857732	+	ENSMUSG00000090071.4	protein_coding	Cdk5r2	74854934	-0.0239644016902007	-0.815194801089459	0.367178539992561	0.885476510338081	Insig	0.00456901210793878	0.168664876392378	0.834462666791238	0.981655306293433	Insig	0.0390190872094259	0.0156066182889243	0.0191429214392442	Insig
chr1	74881509	74885419	-	ENSMUSG00000055197.4	protein_coding	Fev	74885419	0.0671806288407748	0.61084727036868	0.499217727283217	0.913135915864423	Insig	-0.238559460446521	-2.22349673951694	0.00586942745443042	0.295338924915825	Insig	3.00482323340276	3.36970622589908	2.35989183049446	Insig
chr1	74889934	74893143	-	ENSMUSG00000006546.3	protein_coding	Cryba2	74893143	-0.100082780931558	-0.92590055305675	0.30572475461974	0.865551187633472	Insig	-0.0920517596152098	-0.890696810634293	0.269765112079182	0.945352969482602	Insig	2.45655889469149	2.178175732701	1.81586704949454	Insig
chr1	74902071	74935599	-	ENSMUSG00000047021.14	protein_coding	Cfap65	74935599	-0.0288379812440451	-0.577849277144848	0.522680711419438	0.916710447948366	Insig	0.0382046927158499	0.681441210780054	0.398485677741682	0.962340512105518	Insig	170.655492671272	173.126953529706	187.5783797269	Insig
chr1	74902371	74907653	+	ENSMUSG00000089653.1	antisense_RNA	Gm15841	74902371	-0.0137308441319527	-0.485609616200073	0.591141323518683	0.925639012335563	Insig	-0.000501888277423961	-0.0192226407194859	0.98099817658889	0.984352647319508	Insig	0.212445036866525	0.138030174440283	0.126439362006976	Insig
chr1	74945315	74951672	-	ENSMUSG00000006538.12	protein_coding	Ihh	74951672	0.011669073100514	0.155553968245208	0.863379137058306	0.947863819099921	Insig	-0.0462213207582021	-0.663024015956046	0.411356226950256	0.963475769163057	Insig	0.435653536909329	0.47274720265045	0.340516210855641	Insig
chr1	74954252	74955841	+	ENSMUSG00000103145.1	TEC	Gm37744	74954252	0.0359287863769059	0.707378580284102	0.433918232988831	0.901353420575621	Insig	-0.0149868455629457	-0.318342226179984	0.693258546285313	0.978001025518516	Insig	0.133897789595797	0.224924185212495	0.192705931078043	Insig
chr1	74967139	75125200	-	ENSMUSG00000026162.7	protein_coding	Nhej1	75125200	0.0103422721380178	0.126165945821156	0.889003573871685	0.949290376053547	Insig	0.105958151919317	1.20416801329942	0.135697803332563	0.896927485012545	Insig	20.8590437714528	21.7027645527772	23.8765464565341	Insig
chr1	75125541	75133890	-	ENSMUSG00000026205.8	protein_coding	Slc23a3	75133890	-0.0659755982083046	-0.954841472543592	0.290854674360747	0.859642215121838	Insig	-0.00821958109294695	-0.129180828307916	0.87283425185353	0.982447621204601	Insig	0.248098626010428	0.172440555174091	0.149470197922949	Insig
chr1	75134554	75142711	-	ENSMUSG00000033159.14	protein_coding	Cnppd1	75142711	-0.0730671972754939	-1.60552907272215	0.075726133081117	0.614583700937526	Insig	0.0540739052876322	1.04958013453888	0.193441480049033	0.925400092322444	Insig	29.4326863256773	28.8352811262917	30.8260065137325	Insig
chr1	75142778	75147913	+	ENSMUSG00000049339.16	protein_coding	Retreg2	75142778	-0.0198705004756063	-0.470361618086669	0.602843723848085	0.926977099367165	Insig	0.0437648368554784	0.914888608537114	0.256971564075275	0.942787974398547	Insig	148.934027690598	151.671620291116	163.168241625536	Insig
chr1	75168646	75171629	+	ENSMUSG00000026197.12	protein_coding	Zfand2b	75168646	-0.152707970872854	-1.38948902232624	0.124279352195482	0.723527987848934	Insig	0.116924508156679	1.08511569227544	0.178788293099751	0.919776502802163	Insig	3.92966409193364	3.29543948241385	3.82384408391297	Insig
chr1	75171717	75180392	-	ENSMUSG00000026198.15	protein_coding	Abcb6	75180392	-0.0302247047847458	-0.326174850466752	0.718237288806744	0.937981515425182	Insig	-0.00795087598706808	-0.0814029940516681	0.919660740799069	0.98332643657933	Insig	2.44792186441182	2.46487418076066	2.41556507951615	Insig
chr1	75180860	75192196	-	ENSMUSG00000033124.15	protein_coding	Atg9a	75192196	-0.0625321274440283	-1.30851528996208	0.147761524190756	0.756778381641368	Insig	-0.0696956505746689	-1.29389041552912	0.108896193960681	0.874736912919793	Insig	133.073074125746	131.248097813394	128.758277072395	Insig
chr1	75192151	75199387	+	ENSMUSG00000026199.17	protein_coding	Ankzf1	75192151	-0.0707841414241049	-1.50853997458643	0.0951666332515133	0.667106515157359	Insig	-0.00489883355117113	-0.0922197713130666	0.909028968985421	0.983134715713794	Insig	35.4517469004318	34.828497904918	35.3220983687266	Insig
chr1	75198236	75210813	-	ENSMUSG00000026200.13	protein_coding	Glb1l	75210813	-0.0277940967280801	-0.83384959626922	0.356316336187686	0.882395875266537	Insig	-0.0101272593677456	-0.265715916048416	0.741981050679642	0.979415862355895	Insig	77.3153135808669	78.2339593131733	79.0285211210575	Insig
chr1	75210838	75215606	+	ENSMUSG00000026201.12	protein_coding	Stk16	75210838	-0.0563894139118596	-1.23420597532335	0.172164303074245	0.783799500777334	Insig	0.136797968965275	2.6516748339423	0.00101796015161826	0.111583761679212	Insig	33.7676352707718	33.4806806153334	37.8212926086745	Insig
chr1	75214228	75219865	-	ENSMUSG00000026202.13	protein_coding	Tuba4a	75219865	-0.0642511607808406	-1.13632415096669	0.208751736564619	0.81466974972853	Insig	-0.0390900391682231	-0.61905897860178	0.443060630680195	0.966000498682522	Insig	104.140226199443	102.357565208341	102.517515408317	Insig
chr1	75220095	75232102	-	ENSMUSG00000096094.2	protein_coding	A630095N17Rik	75232102	-0.0451155998518979	-0.514620494030802	0.569169691851306	0.922989521242437	Insig	-0.00104817971614479	-0.011229873913543	0.988898436312841	0.984475712603069	Insig	20.61541373679	20.3960149120242	20.7931455220137	Insig
chr1	75236406	75245692	+	ENSMUSG00000026203.16	protein_coding	Dnajb2	75236406	-0.0716130538468037	-1.437445162894	0.111810862618015	0.701888395073078	Insig	0.0467167204554151	0.834122454269112	0.301367123319587	0.950801448124369	Insig	170.154614895582	166.432362769276	176.261419303392	Insig
chr1	75247027	75264502	-	ENSMUSG00000026204.15	protein_coding	Ptprn	75264502	-0.00213049506011627	-0.0218655303198343	0.980702876171341	0.953812913486702	Insig	-0.049517455972014	-0.489077431830451	0.544525663274181	0.97215946890342	Insig	2.90283083695311	2.97769904725814	2.90901447610813	Insig
chr1	75252322	75257427	+	ENSMUSG00000101840.1	antisense_RNA	Gm28294	75252322	-0.0757086175739241	-0.774823380017437	0.391382996476262	0.891792651729922	Insig	0.0930760815268851	1.01112484300245	0.210271925248239	0.930958918831507	Insig	3.9117767312216	3.27109575554791	4.46936728148771	Insig
chr1	75272199	75278415	-	ENSMUSG00000033061.15	protein_coding	Resp18	75278415	0.0113889598426542	0.170939354654979	0.850019429321441	0.94708775509392	Insig	-0.0882285181048716	-1.43283831557241	0.0758425235582656	0.829455188653092	Insig	0.577120542650471	0.642480440255938	0.265230479976051	Insig
chr1	75272605	75275652	+	ENSMUSG00000100556.1	antisense_RNA	Gm28902	75272605	-0.0343735218151772	-1.12020196047948	0.215282241446377	0.819275654064942	Insig	-0.00381448811524194	-0.135136286901386	0.867025069442215	0.982332095752829	Insig	0.608462016194098	0.223184857186576	0.105092785125536	Insig
chr1	75307896	75317990	-	ENSMUSG00000026209.15	protein_coding	Dnpep	75317990	0.0440970242092662	0.766764125598864	0.396328370034707	0.892998385345889	Insig	0.0151413129531866	0.236321418175042	0.7696671749123	0.980141601751483	Insig	61.9965967923806	66.187054999188	69.780768332777	Insig
chr1	75360329	75368579	+	ENSMUSG00000026208.9	protein_coding	Des	75360329	0.245113745213439	2.55085472331311	0.00477604164370016	0.10920654783563	Insig	-0.195211558342595	-2.15511761860207	0.00757916255692459	0.329977299576531	Insig	4.08527113132844	8.1176375398207	4.62389248763055	Insig
chr1	75368212	75375012	-	ENSMUSG00000085653.7	antisense_RNA	Gm15179	75375012	0.00299549984192454	0.0625410619291848	0.944843864286254	0.952143893930498	Insig	-0.0111240692975392	-0.251505810005251	0.755326101228101	0.979772185075104	Insig	0.192058431032832	0.216841703404588	0.175723150889123	Insig
chr1	75375297	75432320	+	ENSMUSG00000026207.16	protein_coding	Speg	75375297	0.0175602387453188	0.163545565944231	0.856434605463241	0.947463274988967	Insig	-0.0503327338346598	-0.489647890528862	0.544056402240297	0.972136124909277	Insig	0.444867027630017	0.473779527415978	0.418897787190918	Insig
chr1	75435930	75443179	+	ENSMUSG00000033021.16	protein_coding	Gmppa	75435930	-0.0539700057678758	-1.13246472405967	0.210301823732072	0.815784133165019	Insig	-0.0185300418310491	-0.342926626784423	0.670911213016585	0.977284908024146	Insig	38.7194796918228	38.4672574425337	39.5939110747651	Insig
chr1	75450436	75474343	+	ENSMUSG00000033007.15	protein_coding	Asic4	75450436	0.0181631367488251	0.17935178404497	0.842732515672908	0.946654641685835	Insig	0.0770721108839223	0.802151977615027	0.320274680528367	0.953571055431521	Insig	0.582026673898344	0.638010581501182	0.822994190350955	Insig
chr1	75468570	75470761	-	ENSMUSG00000102605.1	TEC	Gm37264	75470761	0.0284402712144178	0.562284514195861	0.533941311755669	0.91832352181533	Insig	-0.0148341563204643	-0.316455335002245	0.694985124062605	0.978054479015231	Insig	0.0853621302065853	0.127596676791468	0.106907220585934	Insig
chr1	75474569	75479307	-	ENSMUSG00000032997.16	protein_coding	Chpf	75479307	0.285382912281758	3.94740453841321	1.26177653232418e-05	0.00120544434971411	Sig	-0.0295625809203661	-0.375368453301588	0.64186394277226	0.976281328414738	Insig	25.640005789896	33.2625587249854	33.5171206260173	Insig
chr1	75479310	75506452	-	ENSMUSG00000026211.17	protein_coding	Obsl1	75506452	0.0975610106608455	1.40403950487323	0.120386637827063	0.717117139137974	Insig	0.0262063227745037	0.344283847081407	0.66968570845899	0.97724428600194	Insig	12.6046921753896	14.0871647609545	14.9589383568072	Insig
chr1	75479532	75485705	+	ENSMUSG00000051703.14	protein_coding	Tmem198	75479532	0.0265600257964198	0.249742731490627	0.782343636102992	0.942772574968961	Insig	-0.0197479677792063	-0.184552566377529	0.819127818558908	0.981318292119867	Insig	4.1918790433041	4.48102365519016	4.70755045116112	Insig
chr1	75507077	75510366	+	ENSMUSG00000032968.4	protein_coding	Inha	75507077	0.158988199696795	1.87037657591054	0.0385445592559559	0.448016700563587	Insig	0.152325870664712	1.68109165892607	0.0372576287602062	0.704947201731909	Insig	96.0606592182229	113.751238339453	133.886551501383	Insig
chr1	75521529	75537335	+	ENSMUSG00000026213.15	protein_coding	Stk11ip	75521529	0.0774299869464157	1.22113427344885	0.176752311330425	0.788222989034941	Insig	0.0237037749874431	0.337869282521246	0.675485441933946	0.97743525835987	Insig	12.2050568211821	13.3731738483639	13.7314068034685	Insig
chr1	75546266	75562172	+	ENSMUSG00000006576.16	protein_coding	Slc4a3	75546266	0.429890026089291	4.88512397489406	6.51931040263065e-08	1.30242325433102e-05	Sig	-0.0405768187704258	-0.436497325824703	0.588621294967909	0.974191270738312	Insig	4.17030292933813	6.3140054926468	6.3548280136568	Insig
chr1	77367185	77515088	-	ENSMUSG00000026235.14	protein_coding	Epha4	77515088	-0.218434400020857	-2.95614287586687	0.00107511647860115	0.0377814722762771	Sig	0.0146156976437216	0.213159066213991	0.791694132134797	0.980683440600843	Insig	0.433967892250604	0.147047217019043	0.131761307296499	Insig
chr1	77942966	77972376	-	ENSMUSG00000102052.1	lincRNA	Gm28387	77972376	-0.0170388967767231	-0.710732409782644	0.431741913952478	0.900905439582475	Insig	-0.00282056729799597	-0.12751927053737	0.87445623703675	0.98247960782311	Insig	0.111294967288021	0.0479689600485447	0.0264577854824242	Insig
chr1	78101267	78197134	-	ENSMUSG00000004872.15	protein_coding	Pax3	78197134	0.0187287612247095	0.174644820947825	0.846808107265894	0.946897753113128	Insig	-0.0560420272310737	-0.546586117768366	0.498254461415303	0.969652475389915	Insig	0.38096163513627	0.41024240610371	0.374565381728011	Insig
chr1	78310345	78420289	+	ENSMUSG00000032908.9	protein_coding	Sgpp2	78310345	-0.106548256736166	-1.33486811246121	0.139773455992322	0.746403270256109	Insig	0.0779899856735423	0.905091456079752	0.262101003211263	0.943844765368339	Insig	11.6879790036326	11.0787962972294	12.2348520749321	Insig
chr1	78325628	78340106	-	ENSMUSG00000099561.1	antisense_RNA	Gm28410	78340106	-0.00797369058274756	-0.12107349069254	0.893456452670847	0.949530351454524	Insig	0.0249194903629973	0.408680913166259	0.612597246849904	0.975176303281714	Insig	0.239097381885534	0.231087772006176	0.284540156782512	Insig
chr1	78375614	78376431	+	ENSMUSG00000102945.1	TEC	Gm37884	78375614	-0.00805128220928727	-0.253674233786157	0.779005547377759	0.942541441953591	Insig	0.0385095191895635	1.31015065720287	0.104520755829561	0.870173936887532	Insig	0.0865215445070742	0.0586748034104739	0.239417338205991	Insig
chr1	78417975	78488897	-	ENSMUSG00000026245.16	protein_coding	Farsb	78488897	-0.0204140522745761	-0.387785459427754	0.667945450794685	0.933621894888077	Insig	0.0364162577889005	0.615843637967382	0.445432855367311	0.966175443916698	Insig	63.6898647193067	64.7168701389679	66.1607518230047	Insig
chr1	78433352	78433612	+	ENSMUSG00000101798.1	unprocessed_pseudogene	Gm28995	78433352	0.0151570664607728	0.297603352272503	0.741997163940096	0.939847983959481	Insig	-0.0213524613597111	-0.454606111237036	0.573249387474909	0.9735175272827	Insig	0.714374393288503	0.859347068039958	0.625129530933706	Insig
chr1	78465448	78466926	-	ENSMUSG00000104018.1	TEC	4833412K13Rik	78466926	0.0279766510665371	0.285926680995851	0.751780148658842	0.940584239212497	Insig	-0.0563015148547924	-0.613218228568796	0.447375195599272	0.966317351396751	Insig	0.850916897444601	0.949643149874039	0.794496481348887	Insig
chr1	78497026	78512158	-	ENSMUSG00000090486.2	protein_coding	BC035947	78512158	0.0433142085235282	0.393844045395235	0.663075097193751	0.933166925723061	Insig	-0.283713284990019	-2.64863138432284	0.00103167091217182	0.112474701270712	Insig	1.59751249908701	1.74462216517918	1.07792796804273	Insig
chr1	78510991	78538173	+	ENSMUSG00000012187.13	protein_coding	Mogat1	78510991	-0.027226150984746	-0.348866871197198	0.699557697152492	0.936430769444999	Insig	0.000717166277182478	0.00992830811688315	0.990185061529849	0.984495571774744	Insig	0.426411022835958	0.383252469566898	0.369539175165815	Insig
chr1	78595031	78609508	-	ENSMUSG00000099364.1	lincRNA	5730419F03Rik	78609508	-0.145847634989331	-1.51885981321564	0.0929247576672272	0.66179147519667	Insig	-0.00768693858734886	-0.0855887243128896	0.915544791971396	0.9832527337842	Insig	0.920583386291326	0.662907199421022	0.624655771284203	Insig
chr1	78615467	78620165	+	ENSMUSG00000100562.1	lincRNA	Gm29611	78615467	0.000913712977764514	0.0144252025756101	0.987268534305274	0.954105975921811	Insig	-0.0173888913662812	-0.297131285644173	0.712757089924375	0.978589955709417	Insig	0.392093078580786	0.411275677989207	0.351026713358541	Insig
chr1	78657825	78707743	+	ENSMUSG00000032883.15	protein_coding	Acsl3	78657825	0.0140091460903876	0.271513467626924	0.763910940526056	0.94147253118476	Insig	0.0201494052619372	0.346498976709931	0.667687441999268	0.977177736590122	Insig	25.76646575573	26.8541792338179	26.4687364624743	Insig
chr1	78658038	78671512	+	ENSMUSG00000079470.8	protein_coding	Utp14b	78658038	-0.0809140414734072	-1.31200896435418	0.14668289225932	0.755427278060723	Insig	0.0266290531848936	0.388076627025192	0.630630120493457	0.975869008105778	Insig	13.8003558445531	13.3786171551723	13.6297552477365	Insig
chr1	78783136	78784859	-	ENSMUSG00000099377.1	processed_pseudogene	Gm6159	78784859	0.0618757133487755	0.709505298892418	0.432537458453718	0.90106966823911	Insig	-0.082181884245792	-1.01025995483894	0.210662272023401	0.931078031374137	Insig	0.551002665627671	0.711196598411563	0.510699523520927	Insig
chr1	78791623	79224511	-	ENSMUSG00000099706.1	lincRNA	Gm29536	79224511	0.0634197043154429	0.932270733091503	0.302409191883979	0.86427717927181	Insig	-0.0938177781947574	-1.49300091817294	0.0643310041050127	0.804891796944038	Insig	0.122017937894337	0.186876534460085	0.0856313486272963	Insig
chr1	78816758	78820028	+	ENSMUSG00000047330.8	protein_coding	Kcne4	78816758	0.024347223815604	0.224391636674988	0.803962093400727	0.944225586620249	Insig	-0.212555684707	-1.96889146507816	0.0147066468230259	0.485357044647021	Insig	2.45242295715046	2.59379637433147	2.00644090472913	Insig
chr1	78967637	78968079	-	ENSMUSG00000072978.3	processed_pseudogene	Gm5830	78968079	0.00743525671781061	0.188616982091075	0.834722504642637	0.946170294325555	Insig	0.00571569981700215	0.156939926554796	0.845820484362065	0.981897182511099	Insig	0.237972363773402	0.290510023563415	0.336241531097451	Insig
chr1	79434669	79440120	-	ENSMUSG00000050711.7	protein_coding	Scg2	79440120	0.00528515790115168	0.0784364543654212	0.930857000842904	0.951459722189913	Insig	-0.0220884643794122	-0.353729722533607	0.661181034930798	0.976958327005281	Insig	0.188973785502618	0.196532226579082	0.1687361194369	Insig
chr1	79606876	79671972	-	ENSMUSG00000054702.14	protein_coding	Ap1s3	79671972	-0.0228478455748612	-0.419348911140769	0.642730107560682	0.931196945753065	Insig	-0.06762980963712	-1.33465093617374	0.098192975717674	0.862954212834431	Insig	2.73894262168492	2.3256534327805	0.551739955201517	Insig
chr1	79619522	79621034	-	ENSMUSG00000102235.1	TEC	Gm37886	79621034	-0.0654695104829646	-1.92177003092263	0.0335142624986768	0.413738660515996	Insig	0.00915905202446828	0.291809142830469	0.717679775502205	0.978733687717158	Insig	0.189732104985869	0.0270756720961382	0.0354137720478813	Insig
chr1	79702262	79776143	-	ENSMUSG00000073643.11	protein_coding	Wdfy1	79776143	-0.208134191675844	-2.22952143763016	0.0136515639054671	0.223280899389792	Insig	0.193453198473166	1.97755607917123	0.0142753397127429	0.477925713820988	Insig	37.65066371381	32.0254949832916	36.7091929320157	Insig
chr1	79762717	79764507	+	ENSMUSG00000104497.1	TEC	Gm10555	79762717	-0.0306581588481366	-0.68331851879992	0.449715730884651	0.904487679803557	Insig	-0.00411467602951342	-0.0995883749952289	0.901795596343027	0.983001737443172	Insig	0.132292141188195	0.0853384939516679	0.0724494824226014	Insig
chr1	79776018	79781445	+	ENSMUSG00000026248.9	protein_coding	Mrpl44	79776018	0.0712671354513298	1.02678659516697	0.256025849587482	0.843535940447974	Insig	0.0654706434930826	0.859765915275282	0.286749599111342	0.948422826733184	Insig	16.8814335508743	18.4360647761958	19.2169355075602	Insig
chr1	79794197	79861180	-	ENSMUSG00000026249.10	protein_coding	Serpine2	79861180	0.19509073247794	3.14902776826535	0.000494969445432147	0.0213285735513739	Sig	-0.17818218528235	-3.08823325897283	0.000130017194056586	0.0306998317191481	Sig	0.766667028290683	3.64527125374171	0.750747737417356	Sig
chr1	79922536	79923426	-	ENSMUSG00000067106.6	processed_pseudogene	Gm5529	79923426	-0.0267055654315084	-0.852105055714281	0.345884918834037	0.879277272235164	Insig	0.00678639787581083	0.234632513298381	0.771267261492575	0.98018198390892	Insig	0.174926174688576	0.075263502223582	0.0968188688970234	Insig
chr1	80184719	80192073	+	ENSMUSG00000099552.1	lincRNA	9830004L10Rik	80184719	-0.0228090941100007	-0.223175450652874	0.805003134525762	0.944293696861198	Insig	-0.0568209220241544	-0.589832231677346	0.464887765561911	0.967545014434082	Insig	0.750178770833708	0.742107997535473	0.625582380045364	Insig
chr1	80198706	80218473	-	ENSMUSG00000043230.2	protein_coding	Fam124b	80218473	-0.0436198633158469	-0.668439899208303	0.459645775108996	0.906357875347505	Insig	0.0030521865752163	0.0421284155764693	0.958370496595761	0.98398911940897	Insig	14.8398828099331	14.7948596700977	14.7959609595326	Insig
chr1	80225044	80228792	+	ENSMUSG00000101257.1	lincRNA	2310015K22Rik	80225044	0.0137104563550547	0.233388458777895	0.796271831467661	0.943717243814657	Insig	-0.0496173391946668	-0.913607414052964	0.25763836305229	0.9429275951798	Insig	0.281105506145202	0.325138133194864	0.183371105778386	Insig
chr1	80264923	80340480	-	ENSMUSG00000004364.14	protein_coding	Cul3	80340480	-0.0187622771539579	-0.450299048935359	0.618397926494341	0.928682813377171	Insig	-0.00338304947684203	-0.0716804309602239	0.929229340551384	0.983495296347024	Insig	333.261607156997	339.386709199694	338.154655012454	Insig
chr1	80274731	80276413	-	ENSMUSG00000103076.1	TEC	Gm37902	80276413	0.101392536823366	1.06256017385361	0.239831801247611	0.834717279207213	Insig	-0.0640978583453131	-0.714674196149889	0.375883982693234	0.960166269276908	Insig	0.73971902187844	1.00629677054808	0.859978450563434	Insig
chr1	80326177	80327994	-	ENSMUSG00000103525.1	TEC	Gm37262	80327994	0.00279766544187319	0.0503417547084918	0.955590197781035	0.952656592804257	Insig	-0.0487213650607315	-0.951772403027258	0.238287346429637	0.93857749644049	Insig	0.156755925269249	0.165015392864183	0.078252115260757	Insig
chr1	80382822	80386251	+	ENSMUSG00000101722.1	lincRNA	Gm29125	80382822	0.0190933107354336	0.603243918459776	0.504573971571387	0.913978691259814	Insig	-0.0142983141668785	-0.489694546276679	0.544018031980365	0.972134214399831	Insig	0.0184318558510048	0.0356148836647788	0.0231296581174178	Insig
chr1	80445932	80479867	+	ENSMUSG00000101483.1	antisense_RNA	1700016L21Rik	80445932	-0.0695537492277814	-0.752591281859167	0.40511618611347	0.895075935782667	Insig	-0.000850480000668887	-0.00872776645327134	0.991371844969296	0.984513844885202	Insig	19.0955286861672	18.5000196868919	18.2788998107496	Insig
chr1	80449597	80461448	-	ENSMUSG00000110100.1	protein_coding	Gm45261	80461448	0.01933487069678	0.304084967444342	0.736584541096829	0.939432742177232	Insig	-0.0523504313381541	-0.888004065983281	0.271215702894061	0.945629356478969	Insig	1.38018305614787	1.60056460820281	0.981144865013563	Insig
chr1	80501073	80758527	-	ENSMUSG00000038608.15	protein_coding	Dock10	80758527	0.0462950625313026	0.426727716179983	0.636892882943139	0.930610111447708	Insig	-0.000701580743643601	-0.00650106158006479	0.993573080334251	0.984547623901547	Insig	0.410578863283998	0.448413781507339	0.45067162682482	Insig
chr1	80666009	80669564	-	ENSMUSG00000103192.1	TEC	Gm37645	80669564	0.0132337172158041	0.564354007775305	0.532437067264206	0.918111664894663	Insig	-0.00792921867721957	-0.365891350747152	0.650295419139665	0.976581653670344	Insig	0.00965667019811297	0.0231427399152564	0.0150677832138483	Insig
chr1	81076950	81341764	+	ENSMUSG00000054976.14	protein_coding	Nyap2	81076950	-0.0102258887151635	-0.158941495702984	0.860434125004385	0.947694706050823	Insig	-0.0485816318738345	-0.817930529702334	0.310848254932105	0.952230362108229	Insig	0.0512006052855575	0.0483379977585504	0.0280228458877879	Insig
chr1	81797241	81797946	+	ENSMUSG00000100561.1	processed_pseudogene	Gm7516	81797241	-0.0224114453536788	-0.599853947464357	0.506971794272618	0.914350699120478	Insig	0.0390553485745761	1.13059004583774	0.161262069183459	0.911826451976277	Insig	0.169722123843163	0.0873351979414864	0.260701515018893	Insig
chr1	82233101	82291416	-	ENSMUSG00000055980.2	protein_coding	Irs1	82291416	0.206878579211933	1.97653815254224	0.0287825134806037	0.377368143464573	Insig	-0.175738454109968	-1.76562374620889	0.0286938044018856	0.647893602469814	Insig	0.549422039168381	0.857315092321264	0.546402308122279	Insig
chr1	82316452	82445366	+	ENSMUSG00000026142.15	protein_coding	Rhbdd1	82316452	0.000426773169424182	0.00733681792330233	0.993524431711469	0.954381772797561	Insig	-0.0563197490595314	-0.868203554686973	0.282046357896389	0.947607816750859	Insig	33.7661018277572	34.8073992784335	33.8070456577638	Insig
chr1	82352217	82355049	+	ENSMUSG00000104493.1	TEC	Gm19552	82352217	0.0340561371061139	0.545245658499442	0.54640730229498	0.920037925262592	Insig	-0.0497808270301861	-0.862456202762977	0.285244284290401	0.948164748291303	Insig	0.122419820914898	0.160274978649473	0.10043229477166	Insig
chr1	82392493	82402746	-	ENSMUSG00000100786.1	antisense_RNA	Gm28940	82402746	0.0328860816394846	0.647458416869411	0.473855220938547	0.908910128050085	Insig	-0.0260321488460084	-0.554638046696305	0.491947000172849	0.969275331821209	Insig	0.118790479459602	0.176538907212493	0.128858409442415	Insig
chr1	82448423	82586849	-	ENSMUSG00000067158.9	protein_coding	Col4a4	82586849	-0.153279614929773	-1.85788558615862	0.0398598160244936	0.456328182882898	Insig	0.240190457955037	2.71569643614714	0.000765879915603396	0.0935926025856639	Insig	9.22422977653061	8.42214676280771	10.6754761172161	Insig
chr1	82586921	82722059	+	ENSMUSG00000079465.8	protein_coding	Col4a3	82586921	-0.201202510324061	-2.13587935798651	0.0181415530643985	0.276418496940088	Insig	0.221922056229164	2.25278291133384	0.00525009038537672	0.28056551837662	Insig	5.25405186992559	4.5151589497947	5.75615767360571	Insig
chr1	82691928	82725169	-	ENSMUSG00000097564.2	processed_transcript	C430014B12Rik	82725169	-0.0650704276009457	-0.788383505697293	0.383147149119369	0.889723204473704	Insig	0.0481371415361429	0.627385806213239	0.436950917273776	0.965541478621894	Insig	0.183475000824255	0.143607347950736	0.183316352971563	Insig
chr1	82724890	82752394	+	ENSMUSG00000026150.14	protein_coding	Mff	82724890	-0.04342170880864	-0.911222423553989	0.313455889770954	0.868430966247255	Insig	0.0178119010775232	0.331595248199735	0.681176815539234	0.97761957200596	Insig	66.5878718131614	66.568818326631	67.0200124009032	Insig
chr1	82739691	82740707	+	ENSMUSG00000101450.1	sense_intronic	Gm28941	82739691	-0.0335471442999813	-0.31285573021911	0.729281117717646	0.938863270972076	Insig	0.097484050339433	0.949220009660832	0.239548576000412	0.938881122240572	Insig	4.07649015825676	3.93037734281209	4.84697371781406	Insig
chr1	82756649	82768461	-	ENSMUSG00000026149.2	protein_coding	Tm4sf20	82768461	0.00909485529656838	0.161116674414847	0.858544111727886	0.947585595602972	Insig	-0.0317605306922215	-0.609602037449773	0.450058407678251	0.966511439695928	Insig	0.169623360651071	0.190599064857837	0.12430520102655	Insig
chr1	82806423	82807468	-	ENSMUSG00000102280.1	TEC	Gm36999	82807468	0.00601708358412368	0.0799645585100078	0.929513428578716	0.951392969686585	Insig	0.0781791056376174	1.1131879113543	0.167809155896949	0.914974051963546	Insig	0.389966180961399	0.414656267709812	0.664141703799609	Insig
chr1	82839446	82839498	+	ENSMUSG00000093782.1	miRNA	Gm22396	82839446	0.0245351493157646	0.949318828367843	0.293654032879126	0.860793965258523	Insig	-0.00273219842172916	-0.114228351702659	0.887449040403733	0.982731687727153	Insig	0.271737024182185	1.9427594568788	1.86360254174387	Insig
chr1	82839483	82901182	+	ENSMUSG00000026159.13	protein_coding	Agfg1	82839483	-0.00998742708842507	-0.223733519265734	0.804525391225346	0.944262461112998	Insig	0.0476499608709682	0.944511982369928	0.241887315411864	0.939436273636571	Insig	76.4673650177805	78.3471114946103	80.76684909327	Insig
chr1	82913325	82914130	+	ENSMUSG00000113880.1	protein_coding	A030005L19Rik	82913325	0.0190457958056415	0.207700279745947	0.818279291673502	0.945147927114378	Insig	-0.0188465160616272	-0.219196803482576	0.785935525434907	0.980544660355426	Insig	1.42147391414286	1.58841561913308	1.54864103034534	Insig
chr1	82924917	82925712	+	ENSMUSG00000113973.1	protein_coding	A030014E15Rik	82924917	-0.000576269224318018	-0.0140378092943495	0.987610413897427	0.954121134105701	Insig	0.0167260443908832	0.440497470925274	0.585209372176656	0.974044704671439	Insig	0.198436691715237	0.204782386032828	0.279461331806434	Insig
chr1	82942559	82943388	-	ENSMUSG00000113084.1	protein_coding	A030003K21Rik	82943388	0.00444353011482338	0.236578239611382	0.793549987356984	0.943535096666877	Insig	0.0227785425028917	1.30666424780107	0.105446953423447	0.871167357331955	Insig	0	0.0249044193685835	0.1693540467129	Insig
chr1	83012523	83038448	-	ENSMUSG00000038496.16	protein_coding	Slc19a3	83038448	-0.198607437710592	-2.84542373047314	0.00164607544453776	0.0513963938963694	Insig	0.00253978930293441	0.0393707996165156	0.961093218576595	0.984033753120113	Insig	0.614982632613832	0.204220569585852	0.16144729228661	Insig
chr1	83159752	83210574	+	ENSMUSG00000053161.16	protein_coding	Daw1	83159752	0.00537903122520071	0.0960225133236588	0.915407487758732	0.950680901710385	Insig	0.0043862343258958	0.0699256979022918	0.93095741749082	0.983525428251485	Insig	45.843365930235	47.4788092266654	48.1246335063799	Insig
chr1	83212044	83212884	-	ENSMUSG00000101896.1	processed_pseudogene	Gm6244	83212884	-0.0921887164930571	-0.959425548410062	0.288544740266054	0.858677380331172	Insig	-0.0773511449708452	-0.771765382227744	0.338949200040892	0.956016563224316	Insig	45.4798801475566	43.1716383354698	38.9486520515987	Insig
chr1	83254139	83408200	-	ENSMUSG00000026163.17	protein_coding	Sphkap	83408200	-0.0767792594527908	-1.2142950468549	0.179188806937385	0.790499318232006	Insig	0.0665750171489818	0.951631094146306	0.238357049427557	0.938594355327847	Insig	48.7486127527669	47.3814131479233	50.0639221431909	Insig
chr1	83314513	83315300	+	ENSMUSG00000079140.3	processed_pseudogene	Gm6374	83314513	0.0154158407826239	0.240755415459754	0.789989401875217	0.943295033081372	Insig	-0.026131900901739	-0.441633069805517	0.584242440578675	0.974002864942729	Insig	0.449647948417524	0.504962851772162	0.41104304428811	Insig
chr1	83331298	83332586	-	ENSMUSG00000104374.1	TEC	Gm37517	83332586	-0.00775153349893524	-0.146126983396318	0.871584540251724	0.948329285980633	Insig	0.0440646067082225	0.896631710697769	0.266586780360143	0.944737454946412	Insig	0.169972500297153	0.160375049307054	0.273241460928472	Insig
chr1	83659550	83911644	-	ENSMUSG00000100580.6	lincRNA	4933436I20Rik	83911644	-0.0449314086160267	-0.427120396135327	0.63658286813464	0.930578664624876	Insig	-0.102212813640449	-0.959137042313629	0.234674512339428	0.937690811630125	Insig	5.69458338243484	5.58357198773855	4.8031962448961	Insig
chr1	84036296	84364180	-	ENSMUSG00000045658.16	protein_coding	Pid1	84364180	0.0387924812118233	0.354553427855467	0.694904471409485	0.93603232587929	Insig	-0.104214559561884	-0.985532784748038	0.222044890419216	0.934379310758258	Insig	0.731916442326991	0.803193913887181	0.6570925094617	Insig
chr1	84369839	84696221	-	ENSMUSG00000036766.12	protein_coding	Dner	84696221	0.10278188320298	0.952026688278046	0.292279202333107	0.860230685360864	Insig	-0.058566104335841	-0.565503131517759	0.483504231253228	0.96875559193461	Insig	0.558456722069628	0.695249122224208	0.624718500665667	Insig
chr1	84721189	84840516	-	ENSMUSG00000026219.14	protein_coding	Trip12	84840516	-0.028277126652427	-0.821413699534061	0.363534724327338	0.884461234912914	Insig	0.0236961198034529	0.604528763000153	0.453838101731522	0.966781077208468	Insig	275.311317762338	278.55363178384	285.545439966144	Insig
chr1	84807158	84809190	-	ENSMUSG00000103505.1	TEC	Gm38374	84809190	0.0182158210211924	0.343003773189897	0.70436722441358	0.936837413504874	Insig	-0.0600461841448442	-1.22534763063885	0.128952046026449	0.892117239093429	Insig	0.142369411141955	0.173076106432664	0.0696237757344031	Insig
chr1	84819968	84824683	-	ENSMUSG00000104503.1	TEC	Gm37738	84824683	0.115863915412438	1.08746308274582	0.228993742021287	0.828238239565302	Insig	-0.101286995535744	-0.996656382763666	0.216871016853211	0.932918819581456	Insig	0.416243539405179	0.532313387311482	0.439438050854812	Insig
chr1	84839841	84900487	+	ENSMUSG00000073633.9	protein_coding	Fbxo36	84839841	-0.0568456651716658	-1.09390017522291	0.226249841637446	0.826516537158107	Insig	0.0504446924329354	0.864285420980467	0.284223826475237	0.947988322215897	Insig	115.366977402317	114.206434978389	119.259602372144	Insig
chr1	84905898	84935134	-	ENSMUSG00000026220.6	protein_coding	Slc16a14	84935134	0.276415042794014	2.51353812226722	0.00542780106924234	0.119320655115327	Insig	-0.0900319580814753	-0.836693992039088	0.299879277037661	0.950569416187233	Insig	2.44304078754739	3.69199912400014	3.18548457382264	Insig
chr1	84992690	85270566	-	ENSMUSG00000052477.15	protein_coding	C130026I21Rik	85270566	-0.0186804370286016	-0.319409770536341	0.723839510796348	0.938431960630833	Insig	0.0261592106624774	0.483875438256472	0.54881409545671	0.972371004181183	Insig	0.0744662325945895	0.0631862996167536	0.0850798028929657	Insig
chr1	85012114	85012704	+	ENSMUSG00000064281.7	processed_pseudogene	Rpl19-ps1	85012114	0.0593565138625782	0.843622550883694	0.350707504986716	0.880739353044721	Insig	-0.0257848897865311	-0.393866020065621	0.625540354439028	0.975677439682003	Insig	0.606025879905971	0.904249311799422	0.811591986911334	Insig
chr1	85083069	85109853	-	ENSMUSG00000089844.7	protein_coding	A530032D15Rik	85109853	-0.0494702341140417	-0.537782242402593	0.551912751843548	0.920772369269161	Insig	-0.0639651248540407	-0.745114343463912	0.355891520505812	0.958022513336043	Insig	0.821076416153409	0.747623978136632	0.578051873643414	Insig
chr1	85105946	85114035	+	ENSMUSG00000072109.11	antisense_RNA	A530040E14Rik	85105946	0.00354711005046268	0.0775190404015113	0.93166372400143	0.951499714478577	Insig	0.0213044942280009	0.502864547471411	0.533240970380654	0.971587034850647	Insig	0.0832100191927972	0.090637721562977	0.127133674920766	Insig
chr1	85159764	85194260	+	ENSMUSG00000089716.7	transcribed_unprocessed_pseudogene	Gm6264	85159764	-0.0524993145464024	-0.895357529780784	0.321955568809742	0.871457926335093	Insig	0.0355410097182976	0.655844893574484	0.416439329547536	0.963905496193722	Insig	0.263574709707987	0.168046251921915	0.241251843067503	Insig
chr1	85266698	85285491	+	ENSMUSG00000079455.9	transcribed_unprocessed_pseudogene	Gm16026	85266698	0.0238884059005126	0.429173087516244	0.634963336297657	0.930413920474254	Insig	0.000566787147225384	0.010984340022486	0.98914114963013	0.984479462796523	Insig	0.0796810904300135	0.109045130138346	0.110753886552084	Insig
chr1	85326729	85342615	+	ENSMUSG00000089652.1	lincRNA	Gm16025	85326729	-0.0439102798831083	-1.40544009111204	0.120017029757387	0.716492948678481	Insig	0.0221030508744941	0.765798898095451	0.34269646120969	0.956476573827074	Insig	0.0815353335038866	0.0135000811311421	0.0479465662669557	Insig
chr1	85501090	85514604	+	ENSMUSG00000101751.1	unprocessed_pseudogene	Gm2427	85501090	0.014336450489256	0.581610441283884	0.519978047140403	0.916313766554349	Insig	-0.0205040820664498	-0.900661178607761	0.264443610606214	0.944314522461546	Insig	0.0631468594399184	0.122603890429075	0.0237190261403417	Insig
chr1	85576899	85598817	-	ENSMUSG00000070034.13	protein_coding	Sp110	85598817	0.088778297306433	0.886012889360844	0.327031743179452	0.873200157305811	Insig	0.0757536938394384	0.797863271554031	0.322868809218484	0.953926907369449	Insig	0.18675703314202	0.243635256232506	0.294435291139842	Insig
chr1	85600378	85645037	+	ENSMUSG00000070031.11	protein_coding	Sp140	85600378	0.166305109699088	1.62563770944863	0.0721317927635146	0.603002812376095	Insig	-0.121179927138521	-1.2531926491116	0.12048327593325	0.885403156280883	Insig	0.448678930117813	0.658670048513571	0.489103954488155	Insig
chr1	85641222	85650585	-	ENSMUSG00000090246.1	antisense_RNA	Gm17017	85650585	-0.00880508138308401	-0.193400551049182	0.83059362852359	0.945917179038481	Insig	-0.00800389373414527	-0.190607878419294	0.813301034309833	0.981186967557876	Insig	0.0837712299254207	0.0744422112545577	0.0633480132311307	Insig
chr1	85649988	85709998	+	ENSMUSG00000026222.16	protein_coding	Sp100	85649988	-0.00858524984201225	-0.0782135358692679	0.931053016551994	0.951469445487335	Insig	0.0340093076764838	0.319144858502561	0.692524588932474	0.977978223817431	Insig	0.936044939499601	0.954344158025768	0.98845738128508	Insig
chr1	85717083	85778643	-	ENSMUSG00000052760.15	protein_coding	A630001G21Rik	85778643	0.0535739308854103	0.561263002350779	0.534684604408515	0.918427802574928	Insig	-0.0736709648502969	-0.823589265724409	0.307512669352509	0.951737213201857	Insig	0.559896412610047	0.660836461398311	0.513768970320098	Insig
chr1	85751948	85752074	+	ENSMUSG00000098634.1	miRNA	Mir8096	85751948	0.00249594504054317	0.183921359781468	0.838779907523744	0.946416730539991	Insig	0.00977809394513691	0.775593204233693	0.336559028161078	0.955718034015488	Insig	0	0.128888569854407	0.671530195991443	Insig
chr1	85775271	85784694	+	ENSMUSG00000100217.1	lincRNA	9930111H07Rik	85775271	-0.0300042125385259	-0.275270293210751	0.760743306998151	0.941243149698876	Insig	-0.141575770373937	-1.31064196193016	0.104390757025098	0.87003327544662	Insig	7.28195647652305	7.2102847433034	5.76959482709497	Insig
chr1	85793441	85851576	+	ENSMUSG00000036707.16	protein_coding	Cab39	85793441	-0.0726856504513889	-1.85858187222868	0.0397855101232116	0.455865299350257	Insig	0.0428222365906952	0.961220234360611	0.233659646650614	0.937437112433819	Insig	52.6582017387392	51.5619635048463	52.0594857568361	Insig
chr1	85894281	85908675	+	ENSMUSG00000026223.15	protein_coding	Itm2c	85894281	0.201734577173887	2.2368678680033	0.01334489457788	0.219365398701496	Insig	-0.130522410952375	-1.37111071868343	0.0893469206370876	0.851401862893081	Insig	72.5314381540551	88.9644440552344	76.7701365921627	Insig
chr1	85928483	85940624	+	ENSMUSG00000026224.11	protein_coding	4933407L21Rik	85928483	0.0574185756456337	0.522458091506486	0.563301431102374	0.922249631745858	Insig	0.00665948403199857	0.0622681393483005	0.938502353970132	0.983655708168158	Insig	1.24900171729384	1.39732336260586	1.45127486634297	Insig
chr1	85933247	85937332	-	ENSMUSG00000099767.1	antisense_RNA	Gm28884	85937332	0.0496615341476188	0.457887250737513	0.612494267818596	0.928044869624804	Insig	0.0277843428838636	0.257613506471627	0.749581002400193	0.979620310287068	Insig	1.19436298562843	1.31240303917424	1.4194713246484	Insig
chr1	85938318	85961007	-	ENSMUSG00000049608.8	protein_coding	Gpr55	85961007	0.335173541440809	4.26202919401012	2.42103152325868e-06	0.000308171604641486	Sig	0.036248503803315	0.428900098020652	0.595126513094719	0.97446617783845	Insig	10.7640256523986	14.6721711662059	15.3400657687157	Insig
chr1	85972365	85986917	-	ENSMUSG00000100108.1	lincRNA	Gm28100	85986917	0.0473263453641952	0.463081845199873	0.608467271055274	0.927603128302643	Insig	-0.0303647252078391	-0.314198184361553	0.697052582798497	0.978118145155329	Insig	2.63436592079036	3.05586339154689	2.80661397933395	Insig
chr1	86014403	86015886	-	ENSMUSG00000099342.1	processed_pseudogene	Gm18180	86015886	-0.0116356101212295	-0.137365811005994	0.879222838773478	0.948755174847528	Insig	-0.0168289009758248	-0.21376587740935	0.791114854646881	0.980669569862314	Insig	0.53801999651309	0.53776839503653	0.483830445048784	Insig
chr1	86016816	86029958	+	ENSMUSG00000026226.16	protein_coding	Spata3	86016816	-0.138222021864269	-2.52722931010237	0.00517988606477138	0.115514513987019	Insig	-0.0723997667347316	-1.18321519492755	0.142636337144879	0.901447300927036	Insig	354.092542176539	329.592783076521	314.26863484785	Insig
chr1	86045863	86055456	+	ENSMUSG00000026227.11	protein_coding	2810459M11Rik	86045863	-0.152521424039743	-3.30207358414358	0.000259432771638757	0.0132243882159003	Sig	0.0174515797591228	0.406407292041699	0.614575909947119	0.975254246911742	Insig	4.51784875658052	0.325312271259695	0.423490323793463	Insig
chr1	86064387	86139151	+	ENSMUSG00000026229.17	protein_coding	Psmd1	86064387	-0.0154644128823947	-0.370089645527817	0.682250325253275	0.934923085837055	Insig	0.0535956455456399	1.1297350025279	0.161579182474346	0.911984269310145	Insig	35.5846177415943	36.3089873167966	37.3757584271343	Insig
chr1	86099026	86111970	-	ENSMUSG00000026228.6	protein_coding	Htr2b	86111970	-0.0431361026407053	-0.560043330129761	0.535572769658976	0.91855205967863	Insig	-0.00879030770375007	-0.123087771641705	0.878784755128791	0.982564401129706	Insig	0.376506270188054	0.318893887371622	0.288989428528987	Insig
chr1	86120883	86123561	+	ENSMUSG00000103272.1	TEC	Gm37914	86120883	-0.0316751360728457	-0.360263185306499	0.690243797433862	0.935628206127796	Insig	-0.0303599790110365	-0.371107939794357	0.645648758683895	0.976417089147696	Insig	0.428970028907378	0.39584497305987	0.339945822090525	Insig
chr1	86154780	86278284	+	ENSMUSG00000062590.13	protein_coding	Armc9	86154780	0.0216902083371803	0.496654815060661	0.58273023827567	0.924646569748448	Insig	0.00233414480683969	0.0471988510254702	0.953365511102248	0.983906418097182	Insig	16.7226984633222	17.5510068948288	18.0820912311102	Insig
chr1	86275509	86301375	-	ENSMUSG00000087538.1	antisense_RNA	Gm16341	86301375	0.00289183217498754	0.0575817054251016	0.949211447123403	0.952353601337554	Insig	0.00443950360496915	0.0954677199862422	0.905839662009206	0.983076340847201	Insig	0.673262047272913	0.734590843855955	0.776965067884818	Insig
chr1	86302832	86307305	+	ENSMUSG00000079445.3	protein_coding	B3gnt7	86302832	-0.0665463826093698	-0.971994780344988	0.282274634972199	0.855990282408455	Insig	-0.0534408108663554	-0.844292194991621	0.295511752904334	0.949875474512803	Insig	0.28632002216547	0.201819645012472	0.106076678148816	Insig
chr1	86344719	86359400	-	ENSMUSG00000026234.12	protein_coding	Ncl	86359400	0.0485038409968287	0.981728024702787	0.277483178646189	0.853866974934428	Insig	0.0846795768212878	1.52408762939562	0.0589727538613312	0.790871632385437	Insig	38.0718704277899	40.6787533465413	42.2509723882483	Insig
chr1	86359574	86373791	+	ENSMUSG00000073627.7	processed_transcript	C130036L24Rik	86359574	0.0137656697070266	0.125326215803339	0.889737602492462	0.949330091430207	Insig	0.0946060439689471	0.886641451730378	0.27195178049753	0.945768537825239	Insig	0.45095852406733	0.476300874242603	0.543325956853921	Insig
chr1	86386303	86426228	-	ENSMUSG00000026237.5	protein_coding	Nmur1	86426228	-0.0349266460712364	-0.436959916412916	0.628835605810413	0.92978344715769	Insig	-0.0223622573165695	-0.25832521421531	0.748912442861225	0.979602488284969	Insig	12.7966470131856	12.8360066521862	13.0347751255431	Insig
chr1	86426329	86428052	+	ENSMUSG00000036574.5	protein_coding	Tex44	86426329	-0.101841294467076	-1.7912095239657	0.0475417900620265	0.500276719548263	Insig	-0.0742206397740588	-1.1681739978592	0.14778287961377	0.904551813389888	Insig	169.444360893144	161.885413371808	159.412569854222	Insig
chr1	86473659	86474006	+	ENSMUSG00000101328.1	processed_pseudogene	Rpl30-ps6	86473659	0.00835659331784443	0.213012752475172	0.813715634957433	0.944857257552668	Insig	0.0169342988260204	0.466679593776607	0.563107573060663	0.973053418798753	Insig	0.282248680950729	0.36526308460753	0.533775161999102	Insig
chr1	86526726	86530712	+	ENSMUSG00000026238.14	protein_coding	Ptma	86526726	0.0474351083159477	0.644089908888429	0.47615878736202	0.909310839171162	Insig	0.0923796466149492	1.15137065495786	0.15369885913366	0.907887272551718	Insig	129.231348986368	137.68545239193	141.09347068334	Insig
chr1	86542994	86582629	-	ENSMUSG00000026239.14	protein_coding	Pde6d	86582629	-0.0155250999958368	-0.283909110322372	0.753474614925052	0.94070993528133	Insig	0.0723771537391689	1.18253840004529	0.142864916005641	0.901589464334564	Insig	77.7963484037076	79.3557909344411	83.8875933814137	Insig
chr1	86580058	86581232	+	ENSMUSG00000102927.1	TEC	Gm37152	86580058	0.0453097027463386	0.587846236575995	0.515513116462913	0.915650086809894	Insig	-0.0429614787655335	-0.600786584375306	0.456637537392496	0.966978002284121	Insig	0.470682166617117	0.600544838895547	0.480795914174903	Insig
chr1	86582904	86609375	+	ENSMUSG00000026240.12	protein_coding	Cops7b	86582904	-0.0317224308515289	-0.535218768852167	0.553809985281078	0.921022350168568	Insig	0.0917710270961864	1.38878912591727	0.0852949362047806	0.845433744054289	Insig	9.07211381461959	9.13907340976645	9.90010642535913	Insig
chr1	86638201	86640454	+	ENSMUSG00000103609.1	TEC	Gm37022	86638201	0.0111408496707769	0.178640878690448	0.843347796110801	0.946691486086894	Insig	-0.000936493942334198	-0.0161923162827179	0.983993251110173	0.984399531656911	Insig	0.180387960075525	0.197849022167191	0.204600753541846	Insig
chr1	86666291	86670571	-	ENSMUSG00000026241.5	protein_coding	Nppc	86670571	0.035574434240375	0.785730566593362	0.384750024120342	0.890132144501418	Insig	-0.0109751704516845	-0.261935590889689	0.745523865902981	0.979511676416532	Insig	0.136023745044301	0.254584996573123	0.237052517766393	Insig
chr1	86703808	87050095	+	ENSMUSG00000053333.15	protein_coding	Dis3l2	86703808	-0.0384048892393735	-0.773329945469043	0.392296569287661	0.892017432291575	Insig	0.0346572464531352	0.619052584337906	0.443065341083875	0.966000847855321	Insig	16.645930696485	16.6799968482135	17.4177116868104	Insig
chr1	86764944	86765365	-	ENSMUSG00000100225.1	processed_pseudogene	Gm29097	86765365	-0.0380123165141513	-0.652957893345226	0.470107585117905	0.908250595998613	Insig	0.0608894081629985	1.12989982988911	0.16151801569377	0.911953872513171	Insig	0.644399092078395	0.447322756374668	0.84266639024052	Insig
chr1	86774819	86776528	+	ENSMUSG00000100768.1	sense_intronic	Gm29055	86774819	-0.0982002888306095	-1.03812132666159	0.250814622999174	0.840802587353654	Insig	0.0111165311287711	0.125952615650713	0.875986063049661	0.98250967035134	Insig	0.745144669050661	0.579774816606231	0.577967989615779	Insig
chr1	86801075	86804027	+	ENSMUSG00000104121.1	TEC	Gm37485	86801075	0.0482667992378973	1.01246767627187	0.262715963521574	0.846910360093143	Insig	-0.0446179275548465	-1.01259250664671	0.209610728299499	0.93075621551118	Insig	0.0524561857827042	0.102879608219364	0.0544338338385822	Insig
chr1	86826101	86829655	+	ENSMUSG00000102383.1	TEC	Gm38142	86826101	0.0569563506926591	1.06873272436656	0.237112309202764	0.833137930413142	Insig	-0.0761490926301323	-1.54914566320521	0.0549281468673313	0.778877645541891	Insig	0.0581555082518503	0.101492815367925	0.036977639885015	Insig
chr1	86834995	86837778	+	ENSMUSG00000104400.1	TEC	Gm38010	86834995	-0.0493156148506036	-1.15602287045212	0.200968893010333	0.808864358773739	Insig	0.0390054545820961	0.989048423641978	0.220400208067621	0.933921989467272	Insig	0.0852332195087112	0.0304093611231359	0.0860628093765991	Insig
chr1	86893573	86895132	+	ENSMUSG00000102649.1	TEC	Gm38021	86893573	0.00550892776860552	0.10268946086729	0.909558537927172	0.950379490483601	Insig	-0.0291994364249538	-0.588119876785403	0.466184869890581	0.967632393732548	Insig	0.242838077728612	0.277020385269904	0.174831139768558	Insig
chr1	86908793	86909683	-	ENSMUSG00000084106.4	processed_pseudogene	Gm6136	86909683	-0.0582667246135669	-0.539710629356365	0.550487654729957	0.920583554154168	Insig	0.057605493125725	0.557106148833227	0.490022231991823	0.969158369871683	Insig	2.60017635226824	2.4295595393748	2.64945382689396	Insig
chr1	86917992	86920656	+	ENSMUSG00000102571.1	TEC	Gm37967	86917992	-0.0621223997463255	-0.636448696776482	0.481406935123112	0.910210732530506	Insig	0.0086437708405236	0.0942539303728544	0.907031361760832	0.983098200120309	Insig	0.675157363442985	0.595455897519401	0.614668538324094	Insig
chr1	86929387	87057596	-	ENSMUSG00000099401.1	antisense_RNA	Gm28375	87057596	-0.00312119429891564	-0.0319399747169594	0.971814929176553	0.953410179536594	Insig	-0.146456412031427	-1.60399570832917	0.0468775085347803	0.750381851258529	Insig	3.40830446495329	3.51745518302238	2.08224883098516	Insig
chr1	87036723	87039650	+	ENSMUSG00000103984.1	TEC	Gm37447	87036723	0.0231991781259048	0.220758587799672	0.807072965835963	0.944428622856679	Insig	0.00271858047907886	0.0255731688549425	0.974722439016557	0.9842534884322	Insig	2.83819804516563	3.02125187508909	3.14808219376887	Insig
chr1	87067672	87071098	+	ENSMUSG00000101940.2	transcribed_unprocessed_pseudogene	Akp-ps1	87067672	0.0136060922482299	0.158710397247513	0.860634973688708	0.947706274347121	Insig	-0.181807187786889	-1.97722720166384	0.0142915045791492	0.478208099974861	Insig	12.50566552388	13.0342848512019	11.2232957021969	Insig
chr1	87080171	87096418	+	ENSMUSG00000101625.1	lincRNA	Gm29371	87080171	0.126894766920725	1.15904466762672	0.199793978013612	0.807956217198803	Insig	-0.142836993876869	-1.35002587790495	0.0943808596824114	0.85820372437651	Insig	4.02215524484964	5.02306383885737	3.95367219385644	Insig
chr1	87086694	87089928	-	ENSMUSG00000026246.12	protein_coding	Alppl2	87089928	0.131358589847113	1.42088682982658	0.115999412633481	0.709525963074575	Insig	-0.323947924967225	-3.30805085837351	4.1532010081724e-05	0.0142208634041921	Sig	6.18983780953993	7.18277669809662	5.18733688081564	Insig
chr1	87098002	87101606	-	ENSMUSG00000079440.2	protein_coding	Alpi	87101606	0.093075668584436	0.871732922762202	0.334888714409241	0.875805597338698	Insig	-0.117773723790282	-1.09817513147212	0.173615996689817	0.91758349160504	Insig	2.840430179888	3.25028495968049	2.92664573114747	Insig
chr1	87116321	87117158	-	ENSMUSG00000100940.1	processed_pseudogene	Gm29372	87117158	-0.0758433389920322	-1.28669433499828	0.154636109734323	0.765050714557485	Insig	0.0143301006384113	0.263282577597258	0.744260885869685	0.979477622095016	Insig	1.49128645921811	0.816404724788929	0.920255006791698	Insig
chr1	87124973	87127912	+	ENSMUSG00000036500.4	protein_coding	Akp3	87124973	0.0206536147832722	0.197889239801064	0.826723520906983	0.945677756374826	Insig	-0.062532661577772	-0.632070223123097	0.433535215010522	0.965279415861925	Insig	1.02596834997618	1.10547341536768	0.939234764083675	Insig
chr1	87147655	87156521	-	ENSMUSG00000026247.13	protein_coding	Ecel1	87156521	0.0108267517356954	0.104220430769394	0.908216089731134	0.950309790164405	Insig	-0.0381423759722462	-0.360989845450557	0.654673847842052	0.976734630656356	Insig	2.68518606659898	2.80210350862936	2.75302153801538	Insig
chr1	87183313	87188405	+	ENSMUSG00000036480.9	protein_coding	Prss56	87183313	0.0737362161480089	0.910838903137142	0.313659604327222	0.868505180884796	Insig	-0.146888983230239	-1.68112078349477	0.0372543390907936	0.704928835485472	Insig	21.3259614040741	23.3978293530347	20.4373977065416	Insig
chr1	87190607	87200070	+	ENSMUSG00000026251.13	protein_coding	Chrnd	87190607	-0.029435722315545	-0.48487295700218	0.591704280695003	0.925704504323759	Insig	0.00371982041479732	0.0662989655842351	0.934530078810353	0.983587376016743	Insig	0.122384942851161	0.100826001627333	0.102095508500059	Insig
chr1	87204657	87212694	+	ENSMUSG00000026253.14	protein_coding	Chrng	87204657	0.0186847709627209	0.316141582932499	0.726551256285547	0.938647655886168	Insig	-0.00442364069362006	-0.0807559372976877	0.920297205241683	0.983337775642944	Insig	0.0744819130504775	0.0911704059506446	0.0886600568107161	Insig
chr1	87213914	87240488	+	ENSMUSG00000026254.17	protein_coding	Eif4e2	87213914	-0.048372881198866	-1.16037326629501	0.199278991928776	0.807555436706907	Insig	0.0346704179516788	0.733550743848397	0.363405913454258	0.958854796652843	Insig	79.6921726556119	79.4180379982909	81.9771217247569	Insig
chr1	87264363	87310839	+	ENSMUSG00000026255.15	protein_coding	Efhd1	87264363	0.0329027438324277	0.61359916533557	0.497286602738776	0.912827999534014	Insig	0.0101432979367144	0.169039019918142	0.834100793159462	0.981647493534361	Insig	432.095715366074	456.863379856815	472.648620136384	Insig
chr1	87264481	87265174	-	ENSMUSG00000089821.1	antisense_RNA	Efhd1os	87265174	0.0092124432930366	0.473307439637894	0.600574775681661	0.926721437605847	Insig	-0.0171567918503563	-0.953119624530877	0.237623529103872	0.938416475529293	Insig	0.164410212914652	0.296117701894813	0	Insig
chr1	87326998	87450796	+	ENSMUSG00000048000.15	protein_coding	Gigyf2	87326998	0.00702039803674056	0.200932524208313	0.824102014103722	0.9455143699965	Insig	0.0611466820120931	1.53534462016629	0.0571261711267814	0.785561239559415	Insig	34.1147818801667	35.3894997237171	36.9509653839625	Insig
chr1	87386363	87394729	-	ENSMUSG00000079436.3	protein_coding	Kcnj13	87394729	-0.022280663876646	-0.259421795793612	0.774132854338569	0.942200679536551	Insig	0.00721400512947292	0.0903115147200375	0.910903459376355	0.983168837569176	Insig	0.659308717721329	0.620406690002739	0.625338871151835	Insig
chr1	87415255	87415349	-	ENSMUSG00000089613.1	snRNA	Gm23504	87415349	-0.0100131012597715	-0.474659593512823	0.599534605792136	0.926603633355191	Insig	0.00747122020480615	0.382928350524267	0.635171025326556	0.976037389208709	Insig	0.777612180206775	0.344607334137047	0.677767082750234	Insig
chr1	87476834	87573870	-	ENSMUSG00000026259.14	protein_coding	Ngef	87573870	0.00888784891686037	0.0857601272253351	0.924419583191709	0.95113821666615	Insig	-0.0475858224770803	-0.484054145268083	0.548666496478257	0.972363777002656	Insig	1.08525298981778	1.1366022186957	0.981660204683414	Insig
chr1	87509889	87597845	+	ENSMUSG00000079434.8	protein_coding	Neu2	87509889	0.129771077506851	1.36251713510016	0.131754118134062	0.735057363921278	Insig	-0.137540086220311	-1.53985468111142	0.056399964797101	0.783398187124532	Insig	0.439316244664108	0.641487070797348	0.431177282110855	Insig
chr1	87543635	87544692	-	ENSMUSG00000090994.1	processed_pseudogene	Gm6153	87544692	-0.0210291203252115	-1.01393172583532	0.262026439025354	0.846569314133521	Insig	0.00284583827166986	0.148487982086672	0.854027842912348	0.982068034140498	Insig	0.0878975055104126	0.019537493455505	0.019750909290776	Insig
chr1	87620312	87720507	+	ENSMUSG00000026288.14	protein_coding	Inpp5d	87620312	-0.334292849421593	-3.58060858952521	7.46740076325025e-05	0.00505906637722381	Sig	0.123149340739258	1.2574090473343	0.119239750393231	0.884346269039132	Insig	13.2542078936216	10.0540449836923	11.0226752124626	Insig
chr1	87755870	87792428	+	ENSMUSG00000026289.15	protein_coding	Atg16l1	87755870	0.0267471144012425	0.295739360235402	0.743556112762528	0.939966528262205	Insig	0.0974563988027251	1.02115099884152	0.205785015753718	0.929559594510054	Insig	4.58107905300723	4.83195946408937	5.07529526764964	Insig
chr1	87776938	87777209	+	ENSMUSG00000087968.1	scaRNA	Gm25395	87776938	-0.024013054074004	-0.619961456184178	0.492837183303725	0.912110165262397	Insig	0.0142331772213423	0.397921402361297	0.621985631613518	0.975541833160059	Insig	0.654017145397656	0.377253296814311	0.560117543459078	Insig
chr1	87784556	87784820	+	ENSMUSG00000089281.1	scaRNA	Scarna6	87784556	0.0915351205781216	1.87452500635095	0.0381159840759726	0.445253242310894	Insig	-0.0627143676445652	-1.39028961798843	0.0849579684995181	0.844915764924151	Insig	0.306935751007633	1.16120080607981	0.53042965574229	Insig
chr1	87803680	87845158	+	ENSMUSG00000056055.13	protein_coding	Sag	87803680	0.0782456266957819	0.824936865022181	0.361480482969911	0.883880887464882	Insig	-0.302479177739835	-3.04486071406966	0.000161499504407692	0.0355668538911186	Sig	3.43970068540402	3.80887598012252	2.87782199466256	Insig
chr1	87853287	87945180	+	ENSMUSG00000070738.10	protein_coding	Dgkd	87853287	-0.00956223381910135	-0.24475765440824	0.786582037864107	0.943063380848758	Insig	0.0647715190678582	1.46035863079188	0.0703836040026264	0.81862690267514	Insig	109.133767993036	111.879014936847	118.499877866287	Insig
chr1	87853347	87854299	-	ENSMUSG00000101942.1	antisense_RNA	Gm19582	87854299	-0.0209554338336443	-0.448291996304882	0.619963572873396	0.928850102360264	Insig	0.0176261249423786	0.408403852065831	0.612838213994498	0.975185821722845	Insig	0.222123394640302	0.166055188086714	0.216833273282983	Insig
chr1	87897540	87900532	+	ENSMUSG00000103591.1	TEC	Gm38365	87897540	0.0579213156389629	1.12222508071087	0.214454766287078	0.81870474987031	Insig	-0.0391653212164453	-0.819312764693053	0.31003129061267	0.952110512430481	Insig	0.0501377401235737	0.105827823878713	0.0693723674245449	Insig
chr1	87945119	88008551	-	ENSMUSG00000005501.14	protein_coding	Usp40	88008551	0.0876068330748457	1.51367397073182	0.0940459703472927	0.664470694049265	Insig	0.0414729494394446	0.643452928577859	0.425300010820183	0.964630890198871	Insig	8.21076610789699	9.05392642158864	9.4175393693199	Insig
chr1	88022381	88023962	+	ENSMUSG00000084021.1	processed_pseudogene	Gm5832	88022381	-0.00775722098566087	-0.229297387338654	0.79976637475084	0.94394938454566	Insig	-0.00263269251213512	-0.0842609201203849	0.916850220102954	0.98327618006793	Insig	0.0649034650334736	0.0581746322765806	0.0492253303936687	Insig
chr1	88095062	88220002	+	ENSMUSG00000090124.7	protein_coding	Ugt1a7c	88095062	0.189661478688366	1.79155105561642	0.0474994745773332	0.500054103180942	Insig	-0.444473732290253	-4.15814031861513	2.57616851628839e-07	0.000188904148564927	Sig	5.07373909522065	6.44940299512184	3.68933956824155	Insig
chr1	88103252	88219003	+	ENSMUSG00000090145.7	protein_coding	Ugt1a6b	88103252	0.126775349317517	1.2919314431303	0.152964428040447	0.76309135652166	Insig	-0.268503260073004	-2.92048652911385	0.000296221497163573	0.053262246851224	Insig	0.941469180584025	1.30553897706226	0.52502386726596	Insig
chr1	88134809	88218997	+	ENSMUSG00000054545.17	protein_coding	Ugt1a6a	88134809	0.0912704483862272	0.835349036288514	0.355452134253058	0.882143645712421	Insig	-0.129481209559559	-1.19861565945571	0.137510565353437	0.898147866023724	Insig	1.44157697934552	1.66970710182359	1.35643418252568	Insig
chr1	88166012	88218997	+	ENSMUSG00000089943.1	protein_coding	Ugt1a5	88166012	-0.0305446396389539	-0.746813551012729	0.408731809224879	0.895907475468514	Insig	0.0108624152556449	0.287870224490214	0.721330632588976	0.978839044846424	Insig	0.0757461270765593	0.0447915008646462	0.0543201982487816	Insig
chr1	88186662	88187519	+	ENSMUSG00000081488.1	unprocessed_pseudogene	Gm15368	88186662	0.0580680795144505	1.53204829136642	0.0901216232946409	0.654902162681364	Insig	-0.0694220025879831	-1.98540085938751	0.0138945074688144	0.471183340655569	Insig	0.103693885356653	0.316836220934438	0.0263344391631588	Insig
chr1	88191901	88192683	+	ENSMUSG00000083277.1	unprocessed_pseudogene	Gm15376	88191901	-0.0116799073573897	-0.235835295498422	0.794183719260034	0.943577611532198	Insig	-0.0217741786486773	-0.477031639855511	0.554481275485754	0.972645667005365	Insig	0.302106136850178	0.278458832414061	0.164464553924067	Insig
chr1	88200601	88218997	+	ENSMUSG00000090171.1	protein_coding	Ugt1a2	88200601	0.104220351407006	1.43554525474405	0.112285311897529	0.702773635389931	Insig	-0.0821482698624565	-1.22010320200516	0.130597636453193	0.89333160953733	Insig	0.171720540913283	0.316260581293563	0.192260764296617	Insig
chr1	88204732	88205782	-	ENSMUSG00000081984.3	protein_coding	Dnajb3	88205782	-0.0383408123482741	-0.809019669370382	0.370819147840955	0.886473227523452	Insig	-0.0162611586628432	-0.304525642462287	0.705937574072197	0.978387599865729	Insig	1661.6620578007	1667.24074783359	1622.01447245505	Insig
chr1	88211959	88218997	+	ENSMUSG00000089960.1	protein_coding	Ugt1a1	88211959	0.0325070638035404	0.346746066810689	0.701296024192131	0.936578347294232	Insig	-0.0798837017475079	-0.910338514233356	0.259345100006858	0.943281882990654	Insig	0.530684392219105	0.59640646521589	0.463301373256557	Insig
chr1	88226986	88262289	+	ENSMUSG00000079429.9	protein_coding	Mroh2a	88226986	0.00128388264121559	0.0328988165557963	0.970969178033071	0.953371490283377	Insig	-0.0386060700718376	-0.871294307784645	0.280336701471798	0.947305135673007	Insig	160.235928076622	165.638034138373	164.093611312926	Insig
chr1	88262471	88277633	-	ENSMUSG00000044783.16	protein_coding	Hjurp	88277633	-0.0584279142621335	-1.37750735910607	0.127557968560309	0.728706281737339	Insig	0.105917877135406	2.2032654077657	0.00633495489859515	0.305354887586948	Insig	45.260887341314	44.7736681193627	47.8286032650733	Insig
chr1	88277661	88389293	+	ENSMUSG00000036251.16	protein_coding	Trpm8	88277661	0.0497075411437556	0.605911454925635	0.502691359608067	0.913684342898671	Insig	-0.231448396296502	-2.61024626565078	0.00121990881154921	0.123799057703906	Insig	6.71080051017135	7.1929009226526	5.98439973482127	Insig
chr1	88347489	88352930	-	ENSMUSG00000085420.1	antisense_RNA	4930453O03Rik	88352930	0.0295105521087041	0.280042528173592	0.75672529608357	0.940949589127559	Insig	-0.107338781552653	-1.00706113477791	0.212110538274132	0.931516394828894	Insig	5.59267216577856	5.94146021716859	5.46799412384545	Insig
chr1	88406961	88426438	+	ENSMUSG00000026295.12	protein_coding	Spp2	88406961	-0.00321523029430185	-0.0586094453817193	0.948306212196455	0.952310288038608	Insig	-0.0607077822100614	-1.20430762137909	0.135652462360687	0.896896585730594	Insig	0.291771182310076	0.28390642127626	0.0978552902621731	Insig
chr1	88443969	88462608	-	ENSMUSG00000099553.1	lincRNA	Gm29538	88462608	-0.00629233818551293	-0.132559627348553	0.883417865249081	0.948986103806126	Insig	0.00454400119689078	0.103593532201735	0.897867321704176	0.98292863764141	Insig	0.464417186069715	0.437897255809726	0.46738177967482	Insig
chr1	88459683	88465558	+	ENSMUSG00000100908.1	lincRNA	Gm28888	88459683	-0.0554830081230578	-0.591937856823929	0.512594300038673	0.915210506080134	Insig	0.0397495392137173	0.452097697434602	0.575367292127027	0.973612435951157	Insig	4.57201222515795	4.04445376605897	4.79017139162089	Insig
chr1	88499871	88510066	-	ENSMUSG00000062310.7	protein_coding	Glrp1	88510066	-0.223991330820892	-2.22378562846113	0.0138953101581514	0.226365103880434	Insig	-0.0636173893360485	-0.611266224545843	0.44882245044617	0.966422316182731	Insig	6.83826023521145	5.65370805657887	5.06516476161	Insig
chr1	88551517	88562167	+	ENSMUSG00000100798.1	lincRNA	Gm19589	88551517	0.0677218565574826	1.01724813375473	0.260469135137858	0.845793435778407	Insig	-0.418174715010964	-5.62552749342739	3.16435766478662e-12	7.75938069973102e-09	Sig	22.2406427965526	24.1695101277945	17.7918154674171	Insig
chr1	88673125	88702221	-	ENSMUSG00000049866.12	protein_coding	Arl4c	88702221	-0.13382570770762	-1.560343336987	0.0843372374359361	0.639759683324107	Insig	-0.0591385517729161	-0.73608698740611	0.361749340592172	0.958674165342926	Insig	11.1319870875464	7.2069686696328	4.67690977848852	Insig
chr1	88722366	88722824	-	ENSMUSG00000101736.1	processed_pseudogene	Gm29335	88722824	0.0111787103308603	0.390244379753281	0.665967082324532	0.933437832662801	Insig	-0.0195956895452621	-0.740572071076184	0.358831470194754	0.958352116151248	Insig	0.193732701333669	0.292199479220965	0.0947525290449483	Insig
chr1	88754890	88755736	+	ENSMUSG00000097398.2	lincRNA	Platr5	88754890	-0.015981405664929	-0.438036769054992	0.627990188540947	0.929695565443286	Insig	0.0317671995642802	0.940672575710501	0.243806420797349	0.939884338291788	Insig	0.252670037637549	0.167739508393216	0.397808881879317	Insig
chr1	88932319	88933573	+	ENSMUSG00000101333.1	processed_pseudogene	Gm4753	88932319	0.0136246214296002	0.399480796378227	0.658556594496343	0.932739212067125	Insig	-0.0163939730653275	-0.52060549348888	0.51889613803974	0.970824477845949	Insig	0.0700567021172148	0.103809025843638	0.0606979967413822	Insig
chr1	89016113	89022210	+	ENSMUSG00000099378.1	lincRNA	1700067G17Rik	89016113	0.0556378576547737	0.655426661660356	0.468430574897496	0.907952362248238	Insig	-0.0527786245157486	-0.581705323143364	0.471061695598135	0.967956752752942	Insig	56.4828446390088	60.807489055734	59.9865171662671	Insig
chr1	89070415	89155068	+	ENSMUSG00000036206.12	protein_coding	Sh3bp4	89070415	0.186919826118192	2.06173330846573	0.0225664610316658	0.322121894558953	Insig	-0.0531556852616529	-0.556039350568064	0.490853685247753	0.969209003674601	Insig	4.15595777964802	5.06302094986153	4.73766289437656	Insig
chr1	89454806	89897617	+	ENSMUSG00000055013.15	protein_coding	Agap1	89454806	-0.0714182771891277	-1.21364234449682	0.179422633275108	0.790715202865618	Insig	-0.0808990618970109	-1.22773345742104	0.128208775958754	0.891559628088431	Insig	6.40684652680365	6.26181446038504	5.8663334481305	Insig
chr1	89483438	89485821	+	ENSMUSG00000104114.1	TEC	Gm37297	89483438	-0.00649301528401682	-0.154044965067016	0.864691631907419	0.947938835441829	Insig	0.008751017030247	0.225016987326388	0.780395475162162	0.980409252088054	Insig	0.0610442157230402	0.0549701232265509	0.0642068713493641	Insig
chr1	89563360	89563474	+	ENSMUSG00000088371.1	rRNA	Gm25180	89563360	-0.00266539372202968	-0.124502595338587	0.890457641193281	0.949368989471847	Insig	0.0177911812637566	0.897869743525497	0.26592703471053	0.944607946968891	Insig	0.32554480815084	0.237415924561178	1.04911890468174	Insig
chr1	89568765	89576602	+	ENSMUSG00000101662.1	sense_intronic	Gm28499	89568765	0.00956118515894248	0.194263864132382	0.829848965344941	0.945871274862494	Insig	0.00482111189670552	0.106002704889217	0.895505593998835	0.982884385719447	Insig	0.247405905393172	0.285253372244581	0.312835893660177	Insig
chr1	89650529	89683908	-	ENSMUSG00000102009.6	processed_transcript	4933400F21Rik	89683908	-0.0700476451120852	-1.21887456763111	0.177554592501328	0.788977974139434	Insig	-0.04867754778894	-0.75663581239114	0.348502707686337	0.957170641402798	Insig	40.232485974523	39.371713070762	38.2993956423696	Insig
chr1	89684802	89685112	+	ENSMUSG00000088775.1	misc_RNA	Gm26037	89684802	-0.00963178023944933	-0.331268512723579	0.714029136806249	0.937638801141599	Insig	-0.00693798145637849	-0.258807908596405	0.748459119799333	0.97959038616554	Insig	0.320188900225396	0.228322333455121	0.134382392473576	Insig
chr1	89825481	89827525	+	ENSMUSG00000103252.1	TEC	Gm37521	89825481	-0.0436710332762275	-0.677056469178192	0.453880149809247	0.905281013733772	Insig	0.0605984491066992	1.01252139398333	0.209642730509391	0.93076605384362	Insig	0.198575952713014	0.148021600020378	0.254634023886487	Insig
chr1	89927956	89931179	-	ENSMUSG00000034486.8	protein_coding	Gbx2	89931179	-0.00686126725980575	-0.327231908923146	0.717363287138405	0.937910646518868	Insig	-0.0110686139407247	-0.571644261316994	0.478767247155664	0.968456207110063	Insig	0.0377024124830434	0.0250984829274381	0	Insig
chr1	89950220	90014666	-	ENSMUSG00000067081.12	protein_coding	Asb18	90014666	-0.122953809933479	-3.06610586467856	0.000694514076132302	0.0274370322582987	Sig	0.0134762099228754	0.36153847638852	0.654183171143424	0.976717586518982	Insig	3.61570790403361	0.152419040152411	0.221339727508679	Insig
chr1	90042132	90153401	-	ENSMUSG00000026301.16	protein_coding	Iqca	90153401	-0.0463830091015533	-0.614175314701065	0.496882797951876	0.912763337002785	Insig	-0.0429308059849771	-0.522452729008771	0.517414055039924	0.970743352349675	Insig	21.4497514994114	21.2636274097352	20.9434532455877	Insig
chr1	90153628	90159462	+	ENSMUSG00000100850.1	lincRNA	4930434B07Rik	90153628	-0.0112275155592253	-0.11312919848515	0.900409657235328	0.949900565839068	Insig	-0.0808000544614142	-0.786247653809771	0.329963409637591	0.954872828785245	Insig	9.2996135125523	9.48820733619648	8.71220435412184	Insig
chr1	90203980	90216751	+	ENSMUSG00000044337.5	protein_coding	Ackr3	90203980	-0.0585456960798378	-0.597174652507092	0.508871163292432	0.914643098868023	Insig	-0.013531166367918	-0.132950640593088	0.869156215653683	0.982374653398218	Insig	4.59614280297057	4.49253661286642	4.35352583687386	Insig
chr1	90227160	90228526	-	ENSMUSG00000104087.1	TEC	Gm38277	90228526	0.0313940093494135	0.478855100833158	0.596312337950352	0.926236279847319	Insig	0.0814476890825466	1.33190420690274	0.0988867834566391	0.86378477496166	Insig	0.211731538296705	0.291633076618323	0.533790196886815	Insig
chr1	90280458	90283912	+	ENSMUSG00000101028.1	lincRNA	Gm28723	90280458	0.0523893204128099	1.19109556426909	0.187639746286443	0.798029133730234	Insig	-0.0387948913595245	-0.952452183018748	0.237952234549816	0.938496314370269	Insig	0.125279578240065	0.305071553618681	0.174055655491354	Insig
chr1	90520496	90523297	+	ENSMUSG00000103292.1	TEC	Gm35048	90520496	0.0313877493730606	0.525687843830548	0.56089172897101	0.921941674641443	Insig	-0.0419409579643572	-0.759718659431793	0.346542302758529	0.956938787048191	Insig	0.113824151195437	0.151298196441219	0.101287466670984	Insig
chr1	90602981	90613341	+	ENSMUSG00000034432.11	protein_coding	Cops8	90602981	0.0819204965699289	1.56948720098785	0.0825335091940973	0.634762282054279	Insig	0.0585109400800781	0.99987653037659	0.215389561943438	0.93248858233662	Insig	36.0248213791903	39.4954887008998	41.0609722267261	Insig
chr1	90765923	90843971	-	ENSMUSG00000048126.16	protein_coding	Col6a3	90843971	-0.0407486074100182	-0.37183789925145	0.680831880208844	0.93479634499515	Insig	-0.00573595075437912	-0.0530808144348919	0.947561789561613	0.983809442440612	Insig	2.30100084130972	2.25609047141819	2.20359622317353	Insig
chr1	90915085	90951142	+	ENSMUSG00000026303.6	protein_coding	Mlph	90915085	-0.0831622356311164	-1.49534748889876	0.0980954228186059	0.673803479245601	Insig	-0.0315788792543885	-0.610215054840528	0.44960290814622	0.966478649231707	Insig	4.04958887750193	2.02928799549768	0.861946525854473	Insig
chr1	90958133	90969661	-	ENSMUSG00000026304.13	protein_coding	Rab17	90969661	0.0797561158743939	1.30685966034315	0.148274792956079	0.757416078391898	Insig	-0.143937998337411	-2.54012716875302	0.00164783571414495	0.146990140595607	Insig	0.838751117180077	1.48700980789335	0.230658439613942	Insig
chr1	90998737	91128944	+	ENSMUSG00000026305.15	protein_coding	Lrrfip1	90998737	0.25956396977152	2.37626206620123	0.00857299966048464	0.162974885996564	Insig	-0.0664703480982201	-0.615173176802172	0.445928420973089	0.966211763464317	Insig	1.37173219319799	1.94498174088714	1.73454433481769	Insig
chr1	91145089	91170795	+	ENSMUSG00000070732.2	protein_coding	Rbm44	91145089	-6.09462747311945e-05	-0.00118693204826935	0.998952387563097	0.954618397304009	Insig	0.0275590838672869	0.478020278163639	0.553660842708667	0.972606242852019	Insig	53.9574251994275	55.6540378437794	57.5114439598369	Insig
chr1	91171429	91172148	-	ENSMUSG00000100018.1	processed_pseudogene	Gm7776	91172148	0.0564995177019048	0.754639287740911	0.403839176374071	0.894779058697056	Insig	0.0346604179302262	0.495750510743961	0.539048986486206	0.971884564891356	Insig	0.57229354371859	0.823333354135996	1.00987879087899	Insig
chr1	91179822	91225196	+	ENSMUSG00000034353.14	protein_coding	Ramp1	91179822	0.159259262803669	1.82630663771422	0.0433558058719474	0.477250315192465	Insig	-0.145562735386167	-1.78129671630824	0.0273079672350578	0.636519723236122	Insig	3.56871916675176	6.36977718874088	3.4658842360134	Insig
chr1	91250304	91290337	+	ENSMUSG00000034343.14	protein_coding	Ube2f	91250304	-0.0464667168209911	-0.933834516623901	0.301598941508762	0.863962160070233	Insig	0.0112943937439843	0.201530603260247	0.802816828443027	0.980945964273117	Insig	29.0698968184591	28.9940906470734	29.5982925316974	Insig
chr1	91296045	91296936	+	ENSMUSG00000083064.1	processed_pseudogene	Gm7785	91296045	-0.0916070755020847	-0.838354666407357	0.35372382596214	0.88163595502692	Insig	0.0444764447175356	0.411723357386972	0.609953914949141	0.975071407613863	Insig	5.51018155546234	5.10544789044967	5.39667246949406	Insig
chr1	91297203	91304405	-	ENSMUSG00000097285.1	lincRNA	Gm26683	91304405	-0.0359158590915596	-0.521420357071559	0.564076737867995	0.922348199019114	Insig	0.0292704883378952	0.459671975038013	0.568983485508124	0.97332427381416	Insig	0.873563032936995	0.71861643093528	0.874222852260198	Insig
chr1	91298338	91321075	+	ENSMUSG00000026307.12	protein_coding	Scly	91298338	-0.112454062625997	-1.70834826487072	0.058787380747809	0.553154631404018	Insig	0.0513276985604304	0.703731516741392	0.383237138217189	0.960900674310028	Insig	9.9061973238148	9.37857065332649	10.0703939439208	Insig
chr1	91305092	91321101	-	ENSMUSG00000090322.1	antisense_RNA	Gm17090	91321101	-0.0199013386933051	-0.515523667678975	0.568491970950463	0.922904792010732	Insig	0.0106211687031988	0.297944663725473	0.71200580743588	0.978567848789471	Insig	0.354525522053791	0.234017715318232	0.314388691006569	Insig
chr1	91322075	91348306	+	ENSMUSG00000049515.12	protein_coding	Espnl	91322075	0.0431722352457592	0.39532699432204	0.661885146166037	0.933054815542763	Insig	-0.0269263760015077	-0.255474864585412	0.751591116976691	0.979673707451406	Insig	0.542858995408753	0.598592681898882	0.58427250396927	Insig
chr1	91351016	91362416	+	ENSMUSG00000026308.8	protein_coding	Klhl30	91351016	0.0838122929105724	0.885398814074941	0.327367129991293	0.873313606091417	Insig	-0.0540500297599984	-0.609546189113954	0.450099918500781	0.966514424784501	Insig	0.33107710072044	0.432725237893299	0.357822238561464	Insig
chr1	91366430	91374217	+	ENSMUSG00000047443.14	protein_coding	Erfe	91366430	0.150480978080284	1.40192310198255	0.120946836362662	0.718057974433078	Insig	-0.0906583591598321	-0.881946570958225	0.274498400362407	0.946244616841955	Insig	0.867220893591153	1.18662770540616	1.0105119646575	Insig
chr1	91373861	91398815	-	ENSMUSG00000026309.14	protein_coding	Ilkap	91398815	0.024266485390601	0.404630012655667	0.654439770064144	0.932344726487529	Insig	0.0659727659190862	0.987671790878974	0.221043178999347	0.93410153113879	Insig	10.0640288945751	10.5817446445526	10.9949332265351	Insig
chr1	91404879	91406029	-	ENSMUSG00000100253.1	lincRNA	1700020N18Rik	91406029	0.00360050271816097	0.0566343691298453	0.950045920473142	0.952393459232509	Insig	0.0301705266177911	0.428901564910541	0.595125253890331	0.974466125191838	Insig	174.567306394949	181.195287379552	191.992795679166	Insig
chr1	91411483	91414038	-	ENSMUSG00000067071.8	protein_coding	Hes6	91414038	-0.0749005023308864	-0.692822658188589	0.443436822360079	0.903266084086867	Insig	-0.0375636565357022	-0.348262404775445	0.666098336884294	0.977124535208831	Insig	4.81757447974517	4.5585806940396	4.23112229553764	Insig
chr1	91415982	91459324	-	ENSMUSG00000055866.9	protein_coding	Per2	91459324	0.0430958185727328	0.562730286094753	0.533617114032116	0.918277954717144	Insig	-0.0393311486828271	-0.472544328790696	0.558212579344721	0.972823544580576	Insig	5.00376250532237	5.35544770957631	5.30249497884246	Insig
chr1	91483024	91484774	+	ENSMUSG00000100151.1	lincRNA	Gm28382	91483024	0.0501982186222219	1.34344486757418	0.137246639039957	0.74293457391491	Insig	-0.0354044934039527	-1.02388143108753	0.204575231419699	0.929172539120948	Insig	0.0413614719551673	0.149521375017252	0.0646370783061136	Insig
chr1	91487729	91490009	-	ENSMUSG00000101958.1	processed_pseudogene	Gm19085	91490009	-0.0364407460436909	-0.732717938246582	0.417632861132387	0.897899496593796	Insig	-0.00626903834937028	-0.136647575609909	0.865552029479153	0.982302559753947	Insig	0.12626485168177	0.0862349027039377	0.071253681125448	Insig
chr1	91494647	91529307	+	ENSMUSG00000034292.13	protein_coding	Traf3ip1	91494647	-0.0528815452311241	-1.1335292407381	0.209873445346668	0.815477507094014	Insig	0.0880720996941148	1.6726974423182	0.0382161332225046	0.710202889658341	Insig	73.1840011086864	72.7755957004762	78.6445211625484	Insig
chr1	91540544	91559589	+	ENSMUSG00000026311.16	protein_coding	Asb1	91540544	0.0111224611712087	0.211411821036081	0.81509025018604	0.944945133578271	Insig	-0.010318021578308	-0.174821160890587	0.828512787914565	0.981525999547767	Insig	51.2263026884188	53.2810885556949	52.8046372396033	Insig
chr1	91798528	91802937	-	ENSMUSG00000100980.1	antisense_RNA	Gm29100	91802937	0.0327312951809131	0.966739580611589	0.284884839404341	0.857121221539867	Insig	-0.0235577203445565	-0.753692469501448	0.350380963589568	0.957390450124937	Insig	0.0126150528722377	0.0319241403390014	0.0172734661928423	Insig
chr1	91801461	91848028	+	ENSMUSG00000007805.4	protein_coding	Twist2	91801461	-0.0774949947447982	-1.38703337133116	0.124945894998175	0.724596682327338	Insig	0.0510670068370626	0.989850059541516	0.220026414110909	0.933817161717158	Insig	0.0989730481874607	0.0448514810949952	0.0862375095574305	Insig
chr1	91822515	91823985	+	ENSMUSG00000101414.1	sense_intronic	Gm29101	91822515	0.0301851738506697	0.657225897022762	0.46721046132599	0.907734160097908	Insig	-0.0203785659482587	-0.478973847765712	0.552870075828402	0.972568136530675	Insig	0.118595549860497	0.190951198747128	0.150318215855319	Insig
chr1	91916260	91919551	+	ENSMUSG00000102745.1	TEC	Gm37600	91916260	-0.0420973291895842	-0.407601612423561	0.652068724594893	0.932115419199363	Insig	0.0192621193839344	0.183026143606216	0.820598225229753	0.981351143067393	Insig	5.25152005881615	5.15681261764074	5.44612592866348	Insig
chr1	91928779	92195699	-	ENSMUSG00000026313.16	protein_coding	Hdac4	92195699	0.0677282248212352	1.31934305882471	0.144438179541568	0.75256684453875	Insig	-0.00772610992754647	-0.133797146847691	0.868330703760869	0.982358192796219	Insig	5.3193711034114	5.77161278146249	5.82595470160764	Insig
chr1	91975987	91981564	+	ENSMUSG00000103101.1	TEC	Gm37048	91975987	0.000169902084859954	0.0029385418789105	0.997406381868051	0.954551251631569	Insig	-0.033527899000642	-0.628023375363497	0.436485116522304	0.965505974207931	Insig	0.0520769460972569	0.0537742926942398	0.0354144620697113	Insig
chr1	92439010	92473860	-	ENSMUSG00000026260.12	protein_coding	Ndufa10	92473860	0.0445602124084705	0.784520959385624	0.385482213759557	0.890317939922614	Insig	0.0786006320997645	1.23947521640055	0.12459922984486	0.888767621367087	Insig	26.583713082964	28.3981818720837	29.6321649245329	Insig
chr1	92506366	92518661	-	ENSMUSG00000042849.11	protein_coding	Olfr1414	92518661	-0.0248521667425795	-0.879574240148431	0.330559410665189	0.874383358815213	Insig	-0.00895310024045427	-0.343003996321161	0.670841328480168	0.977282595448529	Insig	0.0342076371167009	0.0146246064558976	0.0037144416902828	Insig
chr1	92571322	92574397	+	ENSMUSG00000058904.3	protein_coding	Olfr1413	92571322	0.0266301712458069	0.261951262505765	0.771991216142635	0.94204962622211	Insig	0.0318110694603787	0.330393898591184	0.682268683182406	0.977654588155576	Insig	1.15663156623779	1.2761016634682	1.40685417331867	Insig
chr1	92572374	92572749	-	ENSMUSG00000097001.1	antisense_RNA	1700054K02Rik	92572749	0.0375664702031031	0.500010844059785	0.580185678010447	0.924341090984927	Insig	0.00502471286968404	0.0718205812168554	0.929091333596372	0.983492885212076	Insig	1.68195120700021	2.13385863138612	2.29550336044727	Insig
chr1	92585779	92591375	+	ENSMUSG00000046300.4	protein_coding	Olfr1412	92585779	-0.00770556468393573	-0.289168911159729	0.749059654261141	0.940381313498319	Insig	-0.0109438347856904	-0.445260654142525	0.581158643201087	0.973868521351907	Insig	0.0240865890465317	0.0187429463202397	0.00616842719137053	Insig
chr1	92605782	92614806	+	ENSMUSG00000063583.6	protein_coding	Olfr1410	92605782	0.0524044545192068	0.860733477871376	0.341022942459642	0.877766505924819	Insig	-0.0185699106119438	-0.3286664991407	0.683839826403931	0.97770478281236	Insig	0.0384113997280315	0.0614654734002052	0.0567233572921003	Insig
chr1	92617788	92623412	+	ENSMUSG00000061616.5	protein_coding	Olfr12	92617788	-0.0132824131295512	-0.430429965047071	0.633972546351159	0.930312747974456	Insig	0.0206589474611734	0.724795448345917	0.369160914681051	0.959470229148717	Insig	0.0193207852962898	0.0121911813635646	0.0263534801503734	Insig
chr1	92637145	92641985	-	ENSMUSG00000073616.10	protein_coding	Cops9	92641985	-0.00727386258542772	-0.12512915911702	0.889909868296977	0.949339403038139	Insig	0.0597195328571851	0.919497351114533	0.254582848421835	0.942282145542823	Insig	68.1857706748699	69.7838686541456	70.4613864107507	Insig
chr1	92644218	92648841	-	ENSMUSG00000044055.5	protein_coding	Otos	92648841	-0.0389218341258309	-0.816933061017008	0.366157763336955	0.885193895170556	Insig	0.022192204422378	0.503676123487313	0.532580402731	0.971552796322732	Insig	0.0921161642408881	0.0532966585287242	0.0793089726804606	Insig
chr1	92714234	92717202	-	ENSMUSG00000100546.1	lincRNA	Gm29483	92717202	-0.126220283103833	-1.66425348824563	0.0656212233018894	0.580151886904296	Insig	0.00292704919364293	0.0417670770729554	0.958727235875723	0.983994981654017	Insig	0.909443511861624	0.506599046906137	0.484624365139346	Insig
chr1	92759213	92760480	-	ENSMUSG00000099665.1	lincRNA	Gm29482	92760480	-0.13772155209244	-1.2540982757428	0.165354161738474	0.776881944266107	Insig	0.0343108044564693	0.322099725940569	0.689825037836591	0.977893949217041	Insig	23.8654112029927	20.1951177115147	20.3286190691655	Insig
chr1	92831645	92860779	+	ENSMUSG00000034220.7	protein_coding	Gpc1	92831645	-0.283015223870466	-2.59845894863715	0.00404766170955706	0.0979643446230865	Insig	0.0202751029571676	0.187601708325316	0.81619248133327	0.981252365212121	Insig	7.0649927464005	5.15154727270363	5.11069121571382	Insig
chr1	92842177	92848771	-	ENSMUSG00000101995.1	antisense_RNA	Gm29480	92848771	-0.00424245498012092	-0.110122551705445	0.903043235130856	0.950039373057039	Insig	-0.00559155196962117	-0.156984635553349	0.845777112801443	0.981896271002219	Insig	0.110787421713258	0.106742111748882	0.0880116731654107	Insig
chr1	92859803	92902906	-	ENSMUSG00000034212.14	protein_coding	Ankmy1	92902906	-0.0295682338473794	-0.676329183085187	0.454365218858015	0.905372564683988	Insig	-0.0309496803223904	-0.62400602408421	0.43942492344874	0.965728834761839	Insig	45.610979958468	46.0806605019773	46.5544691532141	Insig
chr1	92906981	92908435	+	ENSMUSG00000047067.7	protein_coding	Dusp28	92906981	-0.0990467634813752	-0.934165197882578	0.301427789401829	0.863895430263754	Insig	-0.00596403016918753	-0.0557614541362344	0.944917711826257	0.983764873393807	Insig	12.4846102739798	11.470369100115	10.7651134037831	Insig
chr1	92908378	92910764	-	ENSMUSG00000097251.2	antisense_RNA	5033417F24Rik	92910764	0.158557948400325	1.65929794542112	0.0664286115579353	0.583127544902914	Insig	-0.110269872750029	-1.10628254839173	0.170461727781612	0.91618625545697	Insig	5.82429745643016	6.96514341566491	6.31208454487315	Insig
chr1	92910783	92924384	+	ENSMUSG00000026269.14	protein_coding	Rnpepl1	92910783	-0.028412351669035	-0.442775200854343	0.62427594115175	0.929306846160337	Insig	-0.0483568367592555	-0.681388665575312	0.398522049639312	0.962343819745831	Insig	23.9992094492286	24.2004482625777	24.0881483551526	Insig
chr1	92933526	92950590	-	ENSMUSG00000100632.1	antisense_RNA	9430060I03Rik	92950590	0.0173458299810719	0.213434248326005	0.813353819216685	0.944834080838856	Insig	-0.00430540910183058	-0.0568357340943403	0.943858252918381	0.98374694603065	Insig	0.520282711715452	0.58147918748384	0.597898847999138	Insig
chr1	92934376	92947941	+	ENSMUSG00000026270.11	protein_coding	Capn10	92934376	0.0752508075112965	1.20639465608909	0.18203433153689	0.793096609017247	Insig	0.0223440315312062	0.323204747102023	0.688816507403416	0.977862299172363	Insig	22.7364163876906	24.829847029072	25.1621863992093	Insig
chr1	92950865	92986391	+	ENSMUSG00000026271.15	protein_coding	Gpr35	92950865	-0.0951367867316627	-0.870615300474607	0.335508731100872	0.876006649608615	Insig	0.0685347565612468	0.634264113874157	0.431940835340269	0.965155720932637	Insig	1.23519419738984	1.13348210918622	1.31078474426059	Insig
chr1	92999396	93002771	-	ENSMUSG00000100021.1	processed_pseudogene	Gm18697	93002771	-0.0784217680044749	-0.714332192162058	0.429413048107385	0.900421529221502	Insig	0.182521995286724	1.71175652500905	0.0339281525747237	0.685110207085134	Insig	2.07464281487532	1.88119729986651	2.52289898857367	Insig
chr1	93006334	93012269	+	ENSMUSG00000045091.4	protein_coding	Aqp12	93006334	0.0790509148377238	0.888804263448177	0.325510004228752	0.872682847190001	Insig	-0.0658149293321823	-0.791606623290087	0.326677801364145	0.954439634482851	Insig	0.756728043375442	1.02514727076252	0.824751426393647	Insig
chr1	93015464	93101951	-	ENSMUSG00000014602.15	protein_coding	Kif1a	93101951	0.00576959044241325	0.0768483231614741	0.932253560163717	0.951528913186193	Insig	0.126701651670762	1.55442120824271	0.0541067789066825	0.776271896471181	Insig	9.44338946945162	9.82341223370825	11.3264100640025	Insig
chr1	93122931	93124103	-	ENSMUSG00000101378.1	lincRNA	Gm28086	93124103	0.0237909742481102	0.512540718985929	0.570731773037309	0.923184106392373	Insig	0.0190793125390809	0.443786080302082	0.58241125468569	0.97392325764123	Insig	0.30532564283149	0.492180635812102	0.689079909951075	Insig
chr1	93135240	93145421	+	ENSMUSG00000026272.6	protein_coding	Agxt	93135240	0.0164403053182482	0.392763390652087	0.6639427744865	0.933248436736544	Insig	-0.00682167855604521	-0.176242452664844	0.827140532315322	0.981495917655197	Insig	0.0621224261353078	0.088024663175705	0.0844099132824931	Insig
chr1	93151349	93160948	-	ENSMUSG00000034159.12	protein_coding	2310007B03Rik	93160948	-0.0369474490320206	-1.21618108201962	0.178514420659629	0.789874176090792	Insig	-0.0125152898764757	-0.44661790730596	0.5800068078062	0.973817985556571	Insig	0.101216089669223	0.0357373001194461	0	Insig
chr1	93168725	93231072	+	ENSMUSG00000084989.3	protein_coding	Crocc2	93168725	0.0275999372883713	0.313267727179271	0.728938644712951	0.938836304294448	Insig	-0.100740992269339	-1.22545598384623	0.128918217732579	0.892091985249526	Insig	0.253214764638573	0.286274799101863	0.179248255090274	Insig
chr1	93235841	93301065	+	ENSMUSG00000047793.13	protein_coding	Sned1	93235841	-0.0691325961178803	-0.868457888353141	0.33670767498261	0.876393589430303	Insig	0.0700245474700884	0.814655582883258	0.312789563639557	0.952512762373843	Insig	5.30869666814652	5.19658479680421	5.59261658340625	Insig
chr1	93299211	93305915	-	ENSMUSG00000026273.13	protein_coding	Mterf4	93305915	-0.0542979561457941	-0.90143539674443	0.31868171497605	0.870308659837358	Insig	0.0576559028183192	0.857665786139084	0.287928420159815	0.948623142253468	Insig	10.0321206346206	9.9307075791626	10.4554268976955	Insig
chr1	93305964	93317309	+	ENSMUSG00000101172.1	antisense_RNA	Gm28535	93305964	0.0123781190508097	0.118496015102912	0.895711505284056	0.949651016878819	Insig	0.0368901338325201	0.371587922291314	0.645221906205898	0.976401855822669	Insig	1.96695870165851	2.07849995740972	2.26275836437895	Insig
chr1	93306694	93307239	-	ENSMUSG00000100351.1	processed_pseudogene	Gm7867	93307239	-0.0408504660854068	-0.397171139194638	0.660406554241713	0.932914986183639	Insig	0.118727678266088	1.21632296554151	0.131793864152189	0.894197350134586	Insig	3.22819944797943	3.07302814827481	4.06300552054663	Insig
chr1	93308770	93343482	-	ENSMUSG00000026274.11	protein_coding	Pask	93343482	0.00162727408111715	0.0353878586772483	0.968773860956811	0.953270764036467	Insig	-0.0213579920223927	-0.411334779108389	0.610291236652104	0.975084842912132	Insig	48.9845314212851	50.6477976510106	51.2485022077125	Insig
chr1	93342854	93373489	+	ENSMUSG00000026275.13	protein_coding	Ppp1r7	93342854	0.00447458264991556	0.106768544117496	0.905982330832459	0.950193377722868	Insig	0.0117816903448657	0.247489297136882	0.75911157604261	0.97987102505171	Insig	22.2701552651106	23.0643000552817	23.1953802335959	Insig
chr1	93363255	93363357	+	ENSMUSG00000064389.1	snRNA	Gm26446	93363255	0.0106848202288082	0.354125763688684	0.695254025915202	0.936062430750049	Insig	-0.0271520248000098	-0.976289073403936	0.226411164657755	0.935563243713396	Insig	0.816781487471251	1.12856138452866	0.202878272132437	Insig
chr1	93373930	93404303	+	ENSMUSG00000034107.10	protein_coding	Ano7	93373930	-0.0467764591937783	-0.52330956553453	0.562665666263121	0.922168617968183	Insig	-0.0649219871049007	-0.781778710204274	0.332719643607376	0.955229923702221	Insig	0.269309501476471	0.239370470178089	0.174976887154306	Insig
chr1	93405940	93478815	-	ENSMUSG00000034088.15	protein_coding	Hdlbp	93478815	-0.058328858832294	-1.90918113524156	0.0346914244175807	0.422136315804914	Insig	0.00735484285247708	0.210722865719181	0.79402094642112	0.980738955935535	Insig	207.577454026605	205.620921388264	207.758497420196	Insig
chr1	93421700	93422488	+	ENSMUSG00000090489.3	processed_pseudogene	Gm17415	93421700	-0.113276412070724	-1.05475994850007	0.243299761180344	0.836688447089406	Insig	0.0504986102487349	0.491723022828959	0.542351090307956	0.972050961338584	Insig	3.23367446508015	2.74902107973536	3.11691409460021	Insig
chr1	93478964	93510260	+	ENSMUSG00000026276.19	protein_coding	Sept2	93478964	-0.00138334416774448	-0.0381210502299473	0.966363479040683	0.953159667712443	Insig	0.0385232390719731	0.932028561851691	0.248166158732805	0.940878000498321	Insig	78.5474563668703	80.9671847491249	82.0873864170402	Insig
chr1	93512079	93621976	+	ENSMUSG00000034066.13	protein_coding	Farp2	93512079	0.00638119934847375	0.0729229073768575	0.93570634981296	0.95169913412293	Insig	-0.167064204844096	-1.78341233098271	0.0271253975546482	0.634966320436024	Insig	3.21074132913478	3.33283484148872	2.87835313305935	Insig
chr1	93619751	93658659	-	ENSMUSG00000026277.13	protein_coding	Stk25	93658659	-0.00750719822439804	-0.172101735264322	0.84901178804354	0.947028283255059	Insig	0.05219458206758	1.05778953796526	0.189980361444059	0.924144103544288	Insig	96.5746248217188	99.0934080138853	103.376491236156	Insig
chr1	93635193	93636509	+	ENSMUSG00000100927.1	antisense_RNA	Gm28536	93635193	0.0591121227075431	0.581831821749834	0.51981919438648	0.916290333464219	Insig	0.0230685409035151	0.221640537498132	0.78360807358764	0.980488002138428	Insig	7.74668284021773	8.52661956662615	8.61345495906344	Insig
chr1	93685660	93695764	+	ENSMUSG00000026278.14	protein_coding	Bok	93685660	0.433755293687208	4.45887258010534	8.12176882192261e-07	0.000119887442229697	Sig	-0.0454905769627083	-0.45310403585571	0.574517176106922	0.97357442194514	Insig	6.53757712490852	10.2508929711385	9.89492033972082	Insig
chr1	93701935	93754864	-	ENSMUSG00000026279.14	protein_coding	Thap4	93754864	0.0612050924971056	1.09123423865897	0.227383374648833	0.827231956784934	Insig	-0.0143913806624847	-0.229838355114553	0.775814581906509	0.980295855387963	Insig	40.9585709342596	44.2054751871156	45.0412069257374	Insig
chr1	93731104	93751072	+	ENSMUSG00000101952.1	antisense_RNA	Gm10550	93731104	-0.0863025152570503	-1.01047400628394	0.263656936862913	0.847373336343467	Insig	0.0344297135494167	0.433804047515564	0.590923688539248	0.974289242900619	Insig	0.923299383801846	0.691165421122992	0.785728531121018	Insig
chr1	93751500	93790610	+	ENSMUSG00000026280.17	protein_coding	Atg4b	93751500	0.0723950087218827	1.27562870089482	0.158213843807652	0.769137120203242	Insig	0.0816240093431241	1.2903071113452	0.109879632595786	0.875718701106277	Insig	13.2409859017075	14.4301003061157	15.3960904211327	Insig
chr1	93792576	93801934	-	ENSMUSG00000026281.15	protein_coding	Dtymk	93801934	0.0153565466682636	0.292207341833775	0.746512994983331	0.940190094276513	Insig	0.0371808592677589	0.629347115475194	0.435518921335583	0.96543209479123	Insig	52.9641444118324	55.2814733768989	55.1763449775441	Insig
chr1	93803965	93822101	+	ENSMUSG00000026283.13	protein_coding	Ing5	93803965	-0.0437772833866305	-0.802793610538807	0.374512381256302	0.88746678037265	Insig	0.0777357463178628	1.27077938041622	0.115362923036544	0.880922475658049	Insig	14.9330903320805	14.9515971049695	16.0466060376785	Insig
chr1	93824909	93852348	+	ENSMUSG00000073609.9	protein_coding	D2hgdh	93824909	-0.00871512491811899	-0.107338044842787	0.905483189044413	0.950167290328433	Insig	-0.113085913274469	-1.2874183678664	0.110677547644898	0.876504039507613	Insig	6.7743501187521	6.96470626538077	6.35566830043131	Insig
chr1	93861306	93876494	+	ENSMUSG00000094651.2	protein_coding	Gal3st2	93861306	0.03006951542868	0.295702262830239	0.743587149855206	0.939968883615686	Insig	-0.0105505917860556	-0.109736338764339	0.891847324894025	0.982815385642899	Insig	0.629409997012094	0.698168152043716	0.682654883437757	Insig
chr1	93918311	93942650	+	ENSMUSG00000093805.7	protein_coding	Gal3st2b	93918311	0.00191709634582627	0.058485054838844	0.948415772051129	0.952315534400539	Insig	-0.0194858908669398	-0.644141818769103	0.424804558847037	0.964591099664356	Insig	0.0394906444193865	0.0434261643326368	0.015826568716023	Insig
chr1	93990509	94017147	+	ENSMUSG00000073608.4	protein_coding	Gal3st2c	93990509	-0.0716305192698155	-1.70052029968388	0.0599554954618606	0.55801263454866	Insig	-0.00828569322505196	-0.214217738431335	0.790683571466642	0.980659229888374	Insig	0.033027345364656	0.0106135979971903	0.00432325685934437	Insig
chr1	94038305	94052553	-	ENSMUSG00000026285.7	protein_coding	Pdcd1	94052553	0.0182826146982221	0.489332221537073	0.588300271145686	0.925306727088145	Insig	0.00235659391034914	0.0683530149336398	0.932506486738501	0.983552345494985	Insig	0.0327167066258038	0.0559716437112273	0.061123787549076	Insig
chr1	94204417	94205259	+	ENSMUSG00000100990.1	processed_pseudogene	Gm7891	94204417	0.0666057331469889	1.07764085650772	0.233226112530727	0.830827907413498	Insig	-0.0770628528969168	-1.34913922990609	0.0945974262728504	0.858482406019012	Insig	0.338880671855519	0.578309211285645	0.271939700127306	Insig
chr1	94468715	94469887	-	ENSMUSG00000100347.1	processed_pseudogene	Gm7895	94469887	0.0115348120959665	0.105508949780514	0.907086440288333	0.950250986528833	Insig	0.13639828281909	1.2629160258309	0.117630772347667	0.882949499735666	Insig	3.43486579368273	3.60066579667137	4.26335782076652	Insig
chr1	94797083	94802472	+	ENSMUSG00000100518.1	lincRNA	4930440C22Rik	94797083	-0.0954732065721784	-1.0298080067533	0.254629436474119	0.842812752796171	Insig	-0.231151231382291	-2.35551569915665	0.00351647618402118	0.227617334159149	Insig	13.1312459725471	12.4282898305454	9.8668961324461	Insig
chr1	95313623	95335284	+	ENSMUSG00000051185.9	protein_coding	Fam174a	95313623	0.0826473028513137	1.71439000941427	0.0578987871285337	0.54938699176617	Insig	-0.0687887551064514	-1.2584202651829	0.118943016431748	0.884091183984665	Insig	23.6066454820137	25.8413746992399	23.5673282166683	Insig
chr1	95328681	95331218	+	ENSMUSG00000103973.1	TEC	BC055308	95328681	-0.117140263723674	-1.06514737115538	0.238689273371589	0.834057410852287	Insig	0.0123907793975553	0.115636750669834	0.886070735370573	0.982705290996749	Insig	1.58913438143722	1.39777351584777	1.40106497566239	Insig
chr1	95498621	95499151	+	ENSMUSG00000081051.4	processed_pseudogene	Gm15427	95498621	0.0488315095982814	0.44401113298742	0.623308711390835	0.92920491304231	Insig	-0.0273371559239507	-0.254615291295208	0.752399507883084	0.979695102930992	Insig	6.4346544709527	7.1426457181389	7.20213979174013	Insig
chr1	95587682	95667571	-	ENSMUSG00000040710.10	protein_coding	St8sia4	95667571	-0.0706165038378168	-0.71708268298757	0.427638558458832	0.900049627214341	Insig	0.0167952424593724	0.181320314524493	0.822242200548751	0.981387735255003	Insig	0.13227490841776	0.114039077408672	0.114009462518813	Insig
chr1	95701184	95716518	-	ENSMUSG00000100777.1	lincRNA	4930598F16Rik	95716518	0.139854643789086	1.27179419047429	0.159468130945284	0.770536289513561	Insig	-0.0907560393389523	-0.844460366537675	0.295415570482924	0.949859973067735	Insig	4.61685044695382	5.74028563528589	5.03162460913726	Insig
chr1	95832129	95832235	-	ENSMUSG00000095955.1	snRNA	Gm22360	95832235	0.00386858800201423	0.0689127231589696	0.939234950293866	0.951871861687334	Insig	-0.0186602371310647	-0.360532044038409	0.655083403937112	0.976748837894203	Insig	2.16549761427308	2.3148498171799	1.83031198740655	Insig
chr1	96313242	96315535	+	ENSMUSG00000102658.1	TEC	Gm37076	96313242	0.0585881516970108	0.551931557660877	0.541498609408883	0.919371512030121	Insig	-0.106047134964883	-1.04867796964135	0.193824642670954	0.925536583953744	Insig	1.09754744620856	1.25764689921761	1.01932540487395	Insig
chr1	96543059	96556703	-	ENSMUSG00000100336.1	lincRNA	Gm29601	96556703	-0.0325146088633669	-0.380643033362251	0.673705073295521	0.93415200562791	Insig	-0.0976761415846612	-1.0659570894615	0.186582373434973	0.922869190040344	Insig	21.8927437344489	21.9344616212085	19.650219089345	Insig
chr1	96612057	96662573	-	ENSMUSG00000100589.1	lincRNA	4930533P14Rik	96662573	-0.020081426277799	-0.504490715161335	0.576797152682076	0.92393042666402	Insig	-0.00108654247023473	-0.0296325873516253	0.97071162374906	0.984189455189783	Insig	0.262711474961772	0.18065023078573	0.163591700116169	Insig
chr1	96645420	96646170	+	ENSMUSG00000100362.1	processed_pseudogene	Gm1833	96645420	-0.0252911393424071	-0.859790365836971	0.341552230475993	0.877932803699747	Insig	0.00148767747720936	0.0548051854465876	0.945860869607026	0.983780799555285	Insig	0.197829935410026	0.0909266924160895	0.0785645705402411	Insig
chr1	96816270	96872171	-	ENSMUSG00000040693.7	protein_coding	Slco4c1	96872171	-0.110896921166242	-2.93629170984589	0.00116164201579871	0.0400512216902692	Sig	0.00730106505824749	0.207978075728875	0.796644691239044	0.98080117417661	Insig	3.10615053564489	0.14692861125693	0.0579716159511231	Insig
chr1	96871126	96907796	+	ENSMUSG00000097814.5	antisense_RNA	Panct2	96871126	-0.147125455852069	-2.19604827034842	0.0151290396001185	0.241607566982398	Insig	0.00617872513351007	0.0994081530004562	0.901972416101062	0.983005013095508	Insig	0.652643212174726	0.265115236095914	0.231215795096379	Insig
chr1	96906176	96997577	-	ENSMUSG00000045463.15	transcribed_unprocessed_pseudogene	Slco6b1	96997577	0.0470585465317166	0.706287756301696	0.434627439067363	0.901498532253246	Insig	-0.0891980005447355	-1.21389521040493	0.132566575671549	0.894749149488455	Insig	74.4079599083198	79.6916609700841	72.6761602344248	Insig
chr1	97001820	97002783	-	ENSMUSG00000097480.1	processed_pseudogene	Gm9499	97002783	0.00606498812725867	0.182708639540987	0.839828498594489	0.946480052773084	Insig	0.00235299524299842	0.0767648603056549	0.924224061659952	0.983407395671819	Insig	0.0755445691293983	0.0878095606557638	0.102459475842764	Insig
chr1	97024516	97025565	-	ENSMUSG00000100454.1	lincRNA	Gm28901	97025565	-0.0251567416188086	-0.655896134214171	0.468112041986348	0.907895496205556	Insig	0.0102307168892549	0.289236036059521	0.720063981382122	0.978802610050665	Insig	0.290528555152223	0.173666820523122	0.229663630778983	Insig
chr1	97024681	97025928	+	ENSMUSG00000044757.7	processed_pseudogene	Gm6430	97024681	0.0464270299560107	0.52487599662372	0.561496974359696	0.922019253482731	Insig	-0.107043516165987	-1.3022691305996	0.106623823748119	0.872407923335114	Insig	0.785118127684981	0.932309035214211	0.577964791378054	Insig
chr1	97059038	97128301	-	ENSMUSG00000026331.13	protein_coding	Slco6c1	97128301	-0.0155494325711044	-0.263719291011755	0.770495298954656	0.941943647489386	Insig	-0.037986673818053	-0.578890279627218	0.47321075747296	0.968097632962807	Insig	174.070007870585	177.373476915324	172.991005498647	Insig
chr1	97162860	97310664	+	ENSMUSG00000100484.1	unprocessed_pseudogene	Gm7133	97162860	-0.170902370443937	-2.09041235469236	0.0207545202072343	0.30412353400766	Insig	0.0693995381866226	0.787140784146217	0.329414346567767	0.954801011215406	Insig	20.1673777496142	18.1014943664572	19.0483630732095	Insig
chr1	97346475	97573015	+	ENSMUSG00000101348.6	transcribed_unprocessed_pseudogene	Gm7135	97346475	-0.0706510654566067	-1.11905586238811	0.215752025814811	0.819598177536251	Insig	-0.0147584683202423	-0.210718716582288	0.794024910830871	0.980739050249869	Insig	70.4335083845314	68.8275427161543	67.5437596969053	Insig
chr1	97544264	97545448	-	ENSMUSG00000103179.1	TEC	Gm37171	97545448	-0.00543216509112993	-0.179893494373319	0.842263736012191	0.9466265358847	Insig	-0.017446088815766	-0.626142374878392	0.437860177091332	0.965610574350614	Insig	0.0961863377651933	0.0878569973192401	0.0275819198977244	Insig
chr1	97606318	97662074	-	ENSMUSG00000044768.16	protein_coding	D1Ertd622e	97662074	-0.143181899355171	-1.89956490924691	0.0356142449105565	0.428553191481816	Insig	0.0119191006088569	0.14434350627079	0.858058221919614	0.982150758838594	Insig	1.10579259125464	1.0151431134645	0.96140021696797	Insig
chr1	97706048	97770411	-	ENSMUSG00000040648.14	protein_coding	Ppip5k2	97770411	-0.0242479613195617	-0.610294761214976	0.499605926655848	0.913197551549987	Insig	0.00628694319409493	0.138948674041052	0.86331006726911	0.982257416043295	Insig	16.9144990428046	17.165649399426	17.3887033142525	Insig
chr1	97770172	97793709	+	ENSMUSG00000026333.14	protein_coding	Gin1	97770172	-0.00817587694757579	-0.118299401513376	0.895883558810966	0.949660199590612	Insig	0.0370856102945699	0.487475077063291	0.545844840046559	0.972224884007237	Insig	8.17913967159673	8.38229267524651	8.53147605878577	Insig
chr1	97795114	98095646	-	ENSMUSG00000026335.16	protein_coding	Pam	98095646	0.152071941147696	2.21009329230714	0.0144927687776943	0.233822351117445	Insig	-0.0519060921475598	-0.68665755344385	0.394884872969576	0.962010155386005	Insig	6.76347330934528	7.86157587200002	7.4028814809852	Insig
chr1	97878382	97880065	-	ENSMUSG00000104140.1	TEC	Gm37140	97880065	-0.0197945470628137	-0.655188578823629	0.468592157809956	0.907981181978455	Insig	-0.00550461287601367	-0.197195216898972	0.80697402730192	0.981042261977488	Insig	0.11253218921455	0.0583995318961044	0.0388177851292202	Insig
chr1	97948901	97949389	-	ENSMUSG00000089782.1	processed_pseudogene	Gm3531	97949389	-0.0397379907148119	-0.383223868745281	0.671621668302545	0.933961231093656	Insig	-0.0112582235490393	-0.106642008572337	0.89487903500145	0.982872607290695	Insig	22.4367933882171	22.1817412256077	22.1673789090347	Insig
chr1	98031116	98057680	-	ENSMUSG00000089706.7	processed_transcript	B230216N24Rik	98057680	0.0191777820555047	0.329328334684487	0.71563100645747	0.937769703863762	Insig	-0.066922323301614	-1.24895980967213	0.121741838231386	0.886453335444784	Insig	0.0514881599831206	0.0619135658181259	0.0260297235299623	Insig
chr1	98131456	98144655	+	ENSMUSG00000100182.6	lincRNA	1810006J02Rik	98131456	-0.00989832821027391	-0.108072726301319	0.904839328945866	0.95013359891574	Insig	-0.0178491597759589	-0.208366835698843	0.796272935082866	0.980792382980515	Insig	0.567936664699469	0.568910969136746	0.534498429907123	Insig
chr1	98173648	98190698	+	ENSMUSG00000100711.1	lincRNA	Gm29461	98173648	-0.0123877833297826	-0.303995026925325	0.736659559371913	0.939438536551292	Insig	-0.0153663158073599	-0.410082391378504	0.611378987519102	0.975128068829321	Insig	0.0357572026415933	0.0291452161659239	0.0178346501767446	Insig
chr1	98421124	98516991	+	ENSMUSG00000026336.13	protein_coding	Slco6d1	98421124	-0.0626855503746399	-1.03264769472739	0.253321848608373	0.842129479556569	Insig	-0.0235214490741707	-0.348468058987093	0.665913109922913	0.977118317881694	Insig	74.6777178730506	73.5047859464659	72.0481556101322	Insig
chr1	98457768	98459162	+	ENSMUSG00000089791.1	processed_pseudogene	Gm3555	98457768	-0.135009907418635	-1.33941386853257	0.138429797781533	0.744570497171152	Insig	0.199456448889975	1.92773641334484	0.016915882375848	0.520329994135208	Insig	6.18061487851936	5.60150599673319	7.07663431221735	Insig
chr1	98589517	98607384	+	ENSMUSG00000100009.6	lincRNA	Gm7967	98589517	0.169546321410573	1.97151298508495	0.0291912811336641	0.380687264205214	Insig	-0.0740031258609524	-0.91928120941164	0.254694528500011	0.942305993886756	Insig	0.0983241477857444	0.192592824868005	0.159004906979497	Insig
chr1	98764841	98765554	+	ENSMUSG00000099686.1	processed_pseudogene	Gm29460	98764841	-0.113088134649983	-1.17467005261182	0.193798597653531	0.803184423709795	Insig	-0.0379151409838259	-0.421115001539199	0.601826435477725	0.974743257456415	Insig	2.43049356702297	1.89543515082079	1.60595613070021	Insig
chr1	99772765	100485942	+	ENSMUSG00000067028.11	protein_coding	Cntnap5b	99772765	-0.0404133762273853	-0.587615442216145	0.51567801361155	0.915674784732519	Insig	0.0215309237750635	0.285088986886718	0.72391230831113	0.978912919431897	Insig	52.6040454693498	52.5429617077268	53.4082367372489	Insig
chr1	99790429	99791025	-	ENSMUSG00000082431.3	processed_pseudogene	Tdpx-ps1	99791025	-0.0124898799536528	-0.115659423840654	0.898194233764885	0.949783199436338	Insig	0.0259465134701141	0.24079344851614	0.765435076055872	0.980033996664943	Insig	10.7148392306797	10.8053633120282	11.5569836124056	Insig
chr1	100252917	100253048	-	ENSMUSG00000087883.1	snoRNA	Gm23602	100253048	-0.00324465267127542	-0.182609579881589	0.839914164137789	0.946485219324802	Insig	0.00620723999049497	0.376921928761465	0.640486221595203	0.976231520916237	Insig	0.327319597310359	0.227511431275995	0.47491959158275	Insig
chr1	100282329	100282643	-	ENSMUSG00000099835.1	processed_pseudogene	Gm29668	100282643	0.00746161520229585	0.205292674383484	0.820349574063873	0.945278780084379	Insig	-0.0480889416291261	-1.43736023796638	0.0749225446338688	0.827721830611148	Insig	0.476241944336515	0.560926760724955	0	Insig
chr1	100282791	100283280	+	ENSMUSG00000100794.1	processed_pseudogene	Gm29667	100282791	-0.019914319407097	-0.221239703449227	0.806660824220188	0.944401808741337	Insig	0.109691246398115	1.29860128384586	0.107613902960035	0.87343323282576	Insig	1.97094891840211	1.88109328572698	2.85899691750535	Insig
chr1	101155809	101175202	+	ENSMUSG00000100684.1	lincRNA	Gm20268	101155809	-0.0490216903812872	-0.613116059961191	0.497625330629964	0.912882167211512	Insig	-0.0682822651024445	-0.789039249873994	0.328249208515241	0.954647851124089	Insig	60.8303811442818	60.2679315173716	55.8054829107122	Insig
chr1	101385886	101386590	+	ENSMUSG00000100222.1	processed_pseudogene	Psmb6-ps2	101385886	0.0328309877001307	1.11352874538687	0.218027951853252	0.821144522878312	Insig	-0.00641210112183842	-0.234957557542854	0.770959235226509	0.980174222871277	Insig	0.0272949258271279	0.165462980937313	0.154412143247146	Insig
chr1	101880506	101880741	-	ENSMUSG00000100349.1	processed_pseudogene	Gm28188	101880741	0.0313133388961667	0.765582787699581	0.397056427566335	0.893173627947054	Insig	0.00127999160065294	0.0338335832552136	0.966561707222893	0.984122650671185	Insig	0.349093925830197	0.717264165911037	0.787092188032574	Insig
chr1	101892958	101895091	-	ENSMUSG00000099375.1	lincRNA	Gm28187	101895091	0.02932158548015	0.321082671004645	0.72245277616984	0.938321071063641	Insig	0.0803388031477211	0.936180051830515	0.246065531388888	0.940403363576021	Insig	0.441947281666218	0.504236580637068	0.679238688250376	Insig
chr1	103724345	103727233	+	ENSMUSG00000102325.1	TEC	Gm37789	103724345	-0.0416387646166239	-0.711916864664088	0.430974828476612	0.90074656870794	Insig	0.011115472118043	0.206216075327253	0.798330201603896	0.980840931955863	Insig	0.12402310378095	0.0874824183771851	0.0970614427370714	Insig
chr1	104768529	104995481	+	ENSMUSG00000050840.8	protein_coding	Cdh20	104768529	0.076007822405917	0.69112301047421	0.444556002810855	0.903486110027238	Insig	-0.0707728865264988	-0.659007869504807	0.414195265103815	0.963717035490818	Insig	0.907308225087673	1.0380904731457	0.942211841844142	Insig
chr1	105276914	105356710	-	ENSMUSG00000047496.6	protein_coding	Rnf152	105356710	-0.0923618165784809	-0.918580908557631	0.309564149453757	0.866996915791253	Insig	-0.0893927398303054	-0.860553469374455	0.286308379383178	0.948347448512669	Insig	1.09830353973331	1.03718337041722	0.924782777803362	Insig
chr1	105356007	105361737	+	ENSMUSG00000097482.2	antisense_RNA	Gm17634	105356007	0.0408149731436061	0.720825469896285	0.425230757170534	0.899540529524167	Insig	-0.0466929936013893	-0.892758330051045	0.268658167847651	0.945140161223891	Insig	0.132569527131946	0.195850176169955	0.119360646178157	Insig
chr1	105382260	105569139	-	ENSMUSG00000101214.1	sense_overlapping	Gm28403	105569139	-0.116486069940935	-1.06157356196944	0.240268511080154	0.834968117282071	Insig	-0.108291668558251	-1.02140603665206	0.205671795459133	0.929523550609223	Insig	1.25213435289225	1.08149043808184	0.883878409385235	Insig
chr1	105455971	105458829	+	ENSMUSG00000067017.5	pseudogene	Gm3608	105455971	-0.0535334538191675	-0.493242827679288	0.585322552260573	0.924955255153747	Insig	-0.0602674149570914	-0.558257151473094	0.489126001018148	0.969103604412586	Insig	2.13285137252662	2.06299420194767	1.93118645931278	Insig
chr1	105518422	105663677	-	ENSMUSG00000056536.14	protein_coding	Pign	105663677	-0.0170108390717637	-0.368002982426923	0.683944808989798	0.935073846906256	Insig	0.0110598714569467	0.21106490395536	0.793694154660366	0.980731178297575	Insig	11.364404518795	11.5801181273415	11.5144005000283	Insig
chr1	105574537	105574811	+	ENSMUSG00000101219.1	processed_pseudogene	Gm20302	105574537	0.00252258877655594	0.0430692955809622	0.962000454051842	0.952957223298866	Insig	-0.00987828486262996	-0.182154845410045	0.82143783196018	0.981369849291747	Insig	1.67069074874332	1.75276296577272	1.55812917601643	Insig
chr1	105615742	105616358	+	ENSMUSG00000101656.1	processed_pseudogene	Gm8004	105615742	-0.020183384925555	-1.0959221880713	0.225392792363207	0.825971672043687	Insig	-0.000726389567754405	-0.0425567603722206	0.957947614704367	0.983982164686996	Insig	0.164141055040286	0.0265297380413448	0	Insig
chr1	105663861	105755191	+	ENSMUSG00000026319.13	protein_coding	2310035C23Rik	105663861	0.011231258094779	0.160950545855399	0.858688432423006	0.947593943285632	Insig	0.0545211512973795	0.711942032773734	0.377711706943221	0.960351379914311	Insig	9.78541328471235	10.1674820960492	10.3439478636249	Insig
chr1	105708573	105712927	+	ENSMUSG00000104044.1	TEC	Gm37566	105708573	0.037599278209299	0.891105556350916	0.324258905937777	0.872254368143633	Insig	-0.0544774131096618	-1.40035721278247	0.0827248282200475	0.841393298743436	Insig	0.0279141552576086	0.0506053040444808	0.0150101378088649	Insig
chr1	105764444	105764674	+	ENSMUSG00000101330.1	processed_pseudogene	Gm10193	105764444	-0.0892215535968373	-1.25266786202992	0.165836996935615	0.777386942029594	Insig	0.0542091500695321	0.823271438582991	0.30769938464289	0.951765086953227	Insig	2.40871017439159	1.46212001099386	2.07951547073858	Insig
chr1	105780718	105847981	+	ENSMUSG00000026321.7	protein_coding	Tnfrsf11a	105780718	0.111869687053744	1.07103778991145	0.236102357019192	0.832543685945624	Insig	-0.121526325370894	-1.2283872789391	0.128005669791212	0.89140625096843	Insig	0.331079516542108	0.427199670029727	0.308303260600624	Insig
chr1	105887633	105891012	-	ENSMUSG00000102690.1	TEC	Gm37779	105891012	-0.0463012245803401	-0.546513657311214	0.545474663857262	0.919912157556525	Insig	-0.0152675302670634	-0.193663458554664	0.810364668498613	0.981120085345258	Insig	0.335659347676991	0.289291503864242	0.272215169876129	Insig
chr1	105979350	105990282	-	ENSMUSG00000099843.1	lincRNA	Gm7160	105990282	-0.0350587080343429	-0.321852497755116	0.721814941626158	0.938269932704234	Insig	0.0814170468722858	0.775809028988221	0.336424586337662	0.955701121988739	Insig	1.89868430217419	1.85772177507827	2.15356863873945	Insig
chr1	105990406	106034074	+	ENSMUSG00000038866.15	protein_coding	Zcchc2	105990406	-0.131421044988096	-2.98102351325364	0.000975089329971368	0.035057886403417	Sig	0.0723636826881827	1.45112534453441	0.0721780139065542	0.822334890647825	Insig	93.4709225059163	87.8273405532466	94.8377368142353	Insig
chr1	106090068	106091015	+	ENSMUSG00000097612.1	processed_pseudogene	Gm26509	106090068	0.0254003004152201	0.751833998370633	0.405588991874951	0.8951854283678	Insig	0.00109878555761355	0.0351070958042579	0.965303852845692	0.984102290352638	Insig	0.0576268295480153	0.146037838033909	0.164292136461569	Insig
chr1	106152625	106171524	-	ENSMUSG00000101583.1	lincRNA	Gm20753	106171524	0.0190785226827514	0.188163929841303	0.835113789054764	0.946194158650843	Insig	-0.141322383068839	-1.35532635021266	0.093094479441346	0.856525497960417	Insig	21.6234549675827	22.6987398558304	18.9232289528316	Insig
chr1	106171752	106394250	+	ENSMUSG00000044340.7	protein_coding	Phlpp1	106171752	-0.0794604893667365	-1.91070873690513	0.0345467244368076	0.421117044449823	Insig	-0.0364991630357461	-0.773943563491185	0.337587765756208	0.955847017229733	Insig	132.829002190041	129.49398030729	127.765598622337	Insig
chr1	106219314	106224265	+	ENSMUSG00000103291.1	TEC	Gm38235	106219314	0.0131141288765373	0.177864790036932	0.844019601112515	0.946731657228658	Insig	-0.0350325167799158	-0.512447978053907	0.525467239990524	0.971178809862063	Insig	0.12362903799932	0.132824192359529	0.10782494160926	Insig
chr1	106400178	106401987	-	ENSMUSG00000100247.1	lincRNA	A530053M12Rik	106401987	0.012732160684838	0.286939184826947	0.7509302426597	0.940520991990449	Insig	-0.0331172362480993	-0.808068786581207	0.316718184346143	0.953074160171257	Insig	0.131111635687575	0.165332765770137	0.0746951400581137	Insig
chr1	106538178	106714274	-	ENSMUSG00000057329.7	protein_coding	Bcl2	106714274	-0.209496523243447	-2.08533016184093	0.0210660508754719	0.307285755277555	Insig	-0.0439947449569223	-0.464818571233812	0.564665189270112	0.973125752732095	Insig	0.724650027214799	0.46407498060147	0.360374424942789	Insig
chr1	106720459	106759727	-	ENSMUSG00000009905.5	protein_coding	Kdsr	106759727	0.045249214610206	0.416304999384519	0.645144554166933	0.931436785785028	Insig	-0.0828158051817527	-0.766680278361169	0.342141247772944	0.95640902446154	Insig	3.56653549896219	3.87065366024534	3.22776503401651	Insig
chr1	106764071	106796728	-	ENSMUSG00000009907.17	protein_coding	Vps4b	106796728	0.0360959818412555	0.652281586874713	0.470567571562547	0.908332060974598	Insig	0.0470490516880459	0.759360446118018	0.34676973199421	0.956965813422745	Insig	13.8515884118341	14.6635580734585	14.7666153890824	Insig
chr1	106861173	106883348	+	ENSMUSG00000067006.12	protein_coding	Serpinb5	106861173	-0.0128764454523137	-0.653282259705678	0.469887057134839	0.908211488461532	Insig	-0.00676650871990791	-0.369577856447482	0.647010253358598	0.976465546437151	Insig	0.401742015175646	0.177651190830627	0	Insig
chr1	106934449	106957080	+	ENSMUSG00000059956.14	protein_coding	Serpinb12	106934449	-0.0131491682360505	-0.347991123291157	0.700275317725419	0.936491776067809	Insig	-0.0208793357273592	-0.597423807037042	0.459161409455334	0.9671535522423	Insig	0.144052680448561	0.113633419437779	0.0476181694419741	Insig
chr1	107020137	107025325	-	ENSMUSG00000084228.1	unprocessed_pseudogene	Gm8080	107025325	-0.080265201275793	-1.02959854901754	0.254726070820346	0.842863013946174	Insig	-0.01923515425884	-0.266672430015278	0.741085495157045	0.979391500340618	Insig	0.762950600250563	0.561515124013603	0.463764153784768	Insig
chr1	107361198	107380475	+	ENSMUSG00000026327.8	protein_coding	Serpinb11	107361198	0.00134115796570744	0.0386024998665749	0.965938923286	0.95314004487759	Insig	0.00768018518532485	0.239586528532183	0.766576559083203	0.980063134623154	Insig	0.03768809080326	0.0387332599549241	0.0493500840315204	Insig
chr1	107385200	107387412	-	ENSMUSG00000087210.1	lincRNA	Gm15391	107387412	-0.0772399694185355	-0.78470923180336	0.385368194313753	0.890289048449397	Insig	0.196922815968138	2.11647814454823	0.00873158600017132	0.358946145359564	Insig	6.12135447484183	5.14637835639296	9.19236124715879	Insig
chr1	107399655	107452689	+	ENSMUSG00000067001.11	protein_coding	Serpinb7	107399655	-0.0189682036913494	-0.253915292207739	0.778801005738823	0.942527218539582	Insig	0.0444186454387624	0.639723523402727	0.427988062537096	0.964845222558053	Insig	0.325747600155847	0.299026331216873	0.395137406404287	Insig
chr1	107511423	107535478	+	ENSMUSG00000062345.10	protein_coding	Serpinb2	107511423	0.144650470710064	1.45644616356232	0.107152438600111	0.692908082221284	Insig	-0.0312181388579745	-0.33295818272026	0.67993889699108	0.977579739029166	Insig	0.504404231863083	0.742919787422995	0.697924554801387	Insig
chr1	107529003	107549271	+	ENSMUSG00000092572.7	polymorphic_pseudogene	Serpinb10	107529003	0.108092564731955	1.4912106610424	0.0990285030157505	0.675880822225493	Insig	-0.000331599202107168	-0.00490447399274331	0.995151436910652	0.984571753972115	Insig	0.0886458652706101	0.180239207926408	0.186514826224195	Insig
chr1	107590006	107610484	+	ENSMUSG00000026315.13	protein_coding	Serpinb8	107590006	-0.022738979441737	-0.247141575501612	0.784554388027626	0.942924629070967	Insig	-0.00222666522642824	-0.0259243753721616	0.974375410766863	0.984247968580652	Insig	0.298909058607161	0.285327931128847	0.266085832053846	Insig
chr1	107687008	107693514	+	ENSMUSG00000086161.1	lincRNA	Gm15389	107687008	-0.0949574019551983	-0.869362921225703	0.336204383751713	0.876231454784916	Insig	-0.00220899376716943	-0.0204436849571068	0.979791409342448	0.984333677067416	Insig	9.67952924011606	8.84675961915297	9.2014059876274	Insig
chr1	107917259	108028337	+	ENSMUSG00000100457.6	lincRNA	D830032E09Rik	107917259	-0.136371457402139	-1.25323434850976	0.165645653110948	0.777187089053552	Insig	-0.00287325201212075	-0.0275435341523886	0.972775578703098	0.984222471433918	Insig	0.79840122485779	0.664626662761498	0.622887298456341	Insig
chr1	107952837	107953435	+	ENSMUSG00000101477.1	processed_pseudogene	Gm18448	107952837	-0.019114456769935	-0.393201196991921	0.663591197460929	0.933215432991435	Insig	-0.0163208364277258	-0.364873306386538	0.651203834033411	0.976613557753648	Insig	0.355935726173051	0.294996952459123	0.196943088430245	Insig
chr1	107963122	107963307	-	ENSMUSG00000099484.1	processed_pseudogene	Gm28282	107963307	-0.00789948618902159	-0.0888499711137857	0.921705107981608	0.951001366811575	Insig	0.00669838703524074	0.0806350923395634	0.920416077639856	0.983339891729675	Insig	5.002603199235	4.98656688234667	5.39278068376961	Insig
chr1	108376970	108379438	-	ENSMUSG00000100041.1	processed_pseudogene	Gm5702	108379438	-0.00410581911170269	-0.038399824070448	0.966117647301607	0.953148307449419	Insig	0.00472793849719283	0.0462876598798528	0.95426481064952	0.983921340836777	Insig	1.19566162183345	1.21249068967894	1.22811105594246	Insig
chr1	110888326	110977584	-	ENSMUSG00000047216.8	protein_coding	Cdh19	110977584	-0.00150295548890638	-0.0275065686261302	0.975725833905919	0.953588253884439	Insig	-0.0268372041521978	-0.532399799981397	0.509471105526095	0.970300770925721	Insig	0.0755659051009089	0.0766130387200957	0.0506401506266686	Insig
chr1	111804934	111807775	-	ENSMUSG00000100555.1	processed_pseudogene	Gm8173	111807775	-0.0206584300961609	-0.667157867182914	0.46050711503212	0.90651665150132	Insig	0.0295475044535175	1.03253505383736	0.200775224581455	0.927928624700061	Insig	0.0446278076264266	0.0187352131752322	0.0664924176991544	Insig
chr1	111858702	111864918	-	ENSMUSG00000038702.6	protein_coding	Dsel	111864918	-0.140143380696139	-1.56705564805083	0.0830100800449038	0.636096095198674	Insig	0.0782598012980283	0.821727420608663	0.308607523065271	0.951900200364807	Insig	2.54093099150874	2.3203764266935	2.38489042896461	Insig
chr1	111880735	111881308	-	ENSMUSG00000101875.1	processed_pseudogene	Gm6028	111881308	0.0410940967917668	0.741818110498957	0.411873316821179	0.896619347785617	Insig	-0.00659822943825255	-0.128618454639003	0.873383172225822	0.982458459343399	Insig	0.350326338286407	0.571510055924469	0.570207129692908	Insig
chr1	112404187	112404855	-	ENSMUSG00000101054.1	processed_pseudogene	Gm18406	112404855	0.000801093529835304	0.0336263037827411	0.970327516088803	0.953342094283251	Insig	-0.0190888748162892	-0.868442578336335	0.281913889730022	0.947584488644302	Insig	0.108856449388251	0.112537482241628	0	Insig
chr1	113891385	113964134	-	ENSMUSG00000097648.1	lincRNA	9330185C12Rik	113964134	0.0343079054367715	1.29989929675235	0.150447512184736	0.760078882857756	Insig	-0.0244454856191742	-1.00254554936438	0.214167195153787	0.932129410701304	Insig	0.0190712811775274	0.124865958993067	0.0414201427743132	Insig
chr1	115219190	115219763	-	ENSMUSG00000101687.1	processed_pseudogene	Gm4854	115219763	0.00169841798980704	0.0513576561749685	0.954694957925251	0.952614301470019	Insig	-0.00412294167475336	-0.135072862089063	0.867086899189947	0.982333333348461	Insig	0.15674477768477	0.164433974904277	0.153247559163061	Insig
chr1	115684756	116587323	+	ENSMUSG00000070695.4	protein_coding	Cntnap5a	115684756	0.0188237958959355	0.223117307350654	0.805052913193753	0.944296949469531	Insig	-0.177413213161527	-1.94469571457663	0.0159724645086929	0.505994247807591	Insig	1.52279678270098	1.59709187797344	1.34171032424448	Insig
chr1	117392257	117393532	-	ENSMUSG00000101154.1	processed_pseudogene	Gm17777	117393532	-0.0723587596998115	-0.937942133226491	0.29947753313491	0.863130403626778	Insig	0.0264810353149348	0.371091961102645	0.645662970677579	0.976417596000826	Insig	0.555633912708982	0.408659607905129	0.447215183848975	Insig
chr1	118176542	118202307	+	ENSMUSG00000102030.1	protein_coding	Gm29106	118176542	-0.0232353372396085	-0.337873556228288	0.708585292800593	0.937189791627947	Insig	0.0213299734942307	0.334731588789148	0.67832944877301	0.977527738700331	Insig	0.100464547572072	0.0897319984074473	0.106198860208413	Insig
chr1	118249863	118251025	+	ENSMUSG00000099870.1	processed_pseudogene	Gm7200	118249863	-0.0613480015152826	-0.582246205900967	0.519521918087065	0.916246445612172	Insig	0.00568886871005307	0.0568520358003703	0.943842176875157	0.983746673699049	Insig	2.02987922476216	1.87968181173037	1.83321935311602	Insig
chr1	118294778	118311739	-	ENSMUSG00000026374.14	protein_coding	Tsn	118311739	0.0852178153298664	1.67913695486302	0.0632448236898644	0.571141766129553	Insig	0.0708243579521853	1.24203329877516	0.123823462736701	0.888148685972551	Insig	13.428352313831	14.7463906217961	15.173909507817	Insig
chr1	118321839	118333822	+	ENSMUSG00000026377.12	protein_coding	Nifk	118321839	-0.00629132285551421	-0.0967245261881159	0.914791386627413	0.950649325107059	Insig	0.116179699124943	1.61460795870733	0.0454404567498135	0.74450461321013	Insig	28.0043877290119	28.7471544143467	30.331769435208	Insig
chr1	118389058	118612678	+	ENSMUSG00000064302.13	protein_coding	Clasp1	118389058	-0.108615523061703	-2.16492720255236	0.0166272076017022	0.259328449758741	Insig	-0.0333788105737134	-0.591108536240072	0.463922275255278	0.967479667388236	Insig	22.9796360032339	21.8851701437056	21.4151611317573	Insig
chr1	118458652	118459267	-	ENSMUSG00000107722.1	antisense_RNA	2900060B14Rik	118459267	-0.00563021227248294	-0.429539077803581	0.634674760498918	0.930384483477059	Insig	-0.00090176329060005	-0.0740257647608802	0.926920157099725	0.983454859408162	Insig	0.0701399137093626	0.0265728057979054	0	Insig
chr1	118478604	118479591	-	ENSMUSG00000100770.1	processed_pseudogene	Gm28466	118479591	-0.00333340665083293	-0.0855782141653373	0.924579424350559	0.951146251206002	Insig	-0.00590470056202733	-0.164173130536742	0.838809823260129	0.981748643014279	Insig	0.210489656900157	0.205958175640218	0.183078412804857	Insig
chr1	118627945	118685168	+	ENSMUSG00000026380.10	protein_coding	Tfcp2l1	118627945	-0.124099168242978	-1.5020420868357	0.0966003186052282	0.670418793043887	Insig	-0.0211508860672468	-0.237938822161555	0.768135747726434	0.980102797954792	Insig	7.84739886801646	7.27163320127427	6.73688091646523	Insig
chr1	118834132	119053619	-	ENSMUSG00000048402.14	protein_coding	Gli2	119053619	0.0722269618947952	0.670238706336363	0.458438759268481	0.906134468977935	Insig	0.121601353692317	1.13051086215685	0.161291416583852	0.911841081017116	Insig	0.938537026137717	1.059001260923	1.31421308748392	Insig
chr1	119305346	119326833	-	ENSMUSG00000099860.1	lincRNA	Gm29456	119326833	-0.00370395300760401	-0.0369171117838569	0.967425187105517	0.953208667666889	Insig	0.0581307990064923	0.612142282241226	0.448172595313018	0.966375265297632	Insig	2.0294531552511	2.04436168911014	2.50098318422713	Insig
chr1	119329200	119385581	+	ENSMUSG00000101179.1	lincRNA	Gm29455	119329200	0.0102514021442308	0.13260269022917	0.883380263570665	0.948984043143271	Insig	0.0458036982644269	0.635224882578206	0.431243680996504	0.965101357032894	Insig	0.145061056116149	0.163906471911873	0.209454634494973	Insig
chr1	119415465	119422248	-	ENSMUSG00000037035.5	protein_coding	Inhbb	119422248	-0.0151088040809477	-0.224367474372554	0.803982772672867	0.94422694118542	Insig	0.164432846724435	2.22146703162529	0.005914698759373	0.296351397850511	Insig	16.3563837253891	16.7057195608911	19.0185023294826	Insig
chr1	119470305	119504794	-	ENSMUSG00000004451.14	protein_coding	Ralb	119504794	0.332363558980914	4.52808972843712	5.47173597098549e-07	8.48310190602121e-05	Sig	0.0631795392529026	0.793302325468489	0.325642600619243	0.954301419179667	Insig	13.280829002327	17.8921671655475	19.023382999735	Insig
chr1	119499477	119499869	+	ENSMUSG00000101437.1	processed_pseudogene	Gm29454	119499477	-0.00687946947099417	-0.158377028683477	0.860924721652441	0.947722953968851	Insig	0.00534376885060668	0.133129421754239	0.868981856566568	0.982371179259491	Insig	0.48141524711695	0.435797224184556	0.472655868640426	Insig
chr1	119520090	119526359	-	ENSMUSG00000098447.2	antisense_RNA	Gm27184	119526359	0.0167324429377334	0.152985260498398	0.865613560970083	0.9479913998441	Insig	0.0111546731415401	0.103267769180771	0.898186739241724	0.98293460503831	Insig	7.69326895914886	8.09501066677921	8.461945036397	Insig
chr1	119526160	119528983	+	ENSMUSG00000098923.1	protein_coding	Tmem185b	119526160	0.254475250362593	3.65643028305148	5.23780176786559e-05	0.00387604808526893	Sig	0.0246336519884004	0.324322678206109	0.687796756880155	0.977830204734345	Insig	12.5850131516135	15.8718975004346	16.005375332513	Insig
chr1	119529480	119536165	-	ENSMUSG00000101731.1	lincRNA	3830432H09Rik	119536165	0.0217324488041112	0.253905491012523	0.778809321899358	0.942527796965982	Insig	0.00834945655445018	0.104533800871718	0.896945461364418	0.982911391908971	Insig	0.275352047363218	0.308704037629876	0.327889638542846	Insig
chr1	119545037	119649000	-	ENSMUSG00000026383.14	protein_coding	Epb41l5	119649000	0.0644992424149414	1.296199481531	0.151612269138735	0.761482437518334	Insig	0.123727183610205	2.21351519073553	0.00609510639753852	0.300302037032989	Insig	10.3924489386139	11.258775367905	12.1329702387547	Insig
chr1	119630744	119631669	-	ENSMUSG00000102687.1	TEC	Gm37219	119631669	0.0137988050778348	0.520336836140281	0.564886800403144	0.922450918288174	Insig	-0.0144370463045129	-0.589409100338558	0.465208099599248	0.967566637542475	Insig	0.0559824138434152	0.10366304360641	0.0469669663408545	Insig
chr1	119652467	119837613	-	ENSMUSG00000026384.13	protein_coding	Ptpn4	119837613	0.0281381003393171	0.514105130183349	0.569556581930907	0.923037807109244	Insig	-0.0415258945599815	-0.678066479074987	0.400825731206871	0.96255213802583	Insig	32.1139398164725	33.7991302514796	32.877679470849	Insig
chr1	119790763	119798925	-	ENSMUSG00000103146.1	TEC	Gm37745	119798925	0.0647848627364672	0.905599258170694	0.316451470452015	0.86951390556086	Insig	-0.0647330941860283	-0.976190852088849	0.226457886160544	0.935575681466997	Insig	0.056486652885443	0.0815709866480645	0.0557830979652406	Insig
chr1	119874781	119875010	+	ENSMUSG00000100042.1	processed_pseudogene	Gm29658	119874781	0.0176037579980389	0.515877074509064	0.568226887579917	0.922871600320397	Insig	0.0137726872662286	0.436281094700723	0.588805990689794	0.974199157504892	Insig	0.195428319819912	0.4103211160887	0.625916662245241	Insig
chr1	119897461	119898124	+	ENSMUSG00000100636.1	processed_pseudogene	Gm3551	119897461	-0.145707410068147	-1.40803826913909	0.119333736750042	0.715331727122928	Insig	-0.0562831210041139	-0.531973463697297	0.509810229824419	0.970319940412907	Insig	12.3922840246599	10.97772610669	9.95519715737858	Insig
chr1	119903130	119906897	+	ENSMUSG00000101224.1	lincRNA	Gm28209	119903130	-0.017634182166938	-0.183501842504135	0.839142615184966	0.946438650644928	Insig	0.0236961315642202	0.262877115607126	0.74464098849037	0.979487882882059	Insig	1.7915627070011	1.76947667810869	1.85624158789186	Insig
chr1	119907890	119913208	-	ENSMUSG00000036975.5	protein_coding	Tmem177	119913208	-0.0517427894204055	-0.726689860739546	0.421474054720714	0.898735783442029	Insig	0.0265135949113821	0.339642767793899	0.673879997719828	0.977382716229976	Insig	21.2010945408275	21.0001385817277	21.5332282426792	Insig
chr1	119923341	119997234	-	ENSMUSG00000036962.12	protein_coding	Cfap221	119997234	-0.0645255289670325	-1.09752499414441	0.224715076941828	0.825538388318005	Insig	0.0721519169454856	1.10095000435291	0.172531533159231	0.917108395630312	Insig	39.2716908463996	38.5933552706083	41.5263162274438	Insig
chr1	119986795	119987314	+	ENSMUSG00000092245.1	processed_pseudogene	Gm17973	119986795	-0.0731307475231627	-1.42261685979057	0.115556101877498	0.708736180931685	Insig	0.0309935731026395	0.653121207073955	0.418377463686202	0.964066695699004	Insig	0.607610109489444	0.255808172946761	0.42196078605928	Insig
chr1	120006894	120063536	+	ENSMUSG00000026387.15	protein_coding	Sctr	120006894	0.00702930492677491	0.0714221288621765	0.937026755442482	0.951763913911524	Insig	0.0802353555491881	0.862276321656542	0.28534476738319	0.948182056017848	Insig	0.811812779006326	0.874645921930125	1.13694458255386	Insig
chr1	120067377	120074074	-	ENSMUSG00000050777.7	protein_coding	Tmem37	120074074	-0.0866988731403264	-0.794378891305548	0.379539903649891	0.888791662639221	Insig	0.0131968900989024	0.122124636584817	0.879725992600143	0.982582730931992	Insig	6.53066307845203	6.04373375077286	6.03485702384508	Insig
chr1	120113280	120121078	-	ENSMUSG00000026385.16	protein_coding	Dbi	120121078	0.0466517471546186	0.694186911846389	0.442539657300752	0.903088979639263	Insig	-0.00672020950327827	-0.0906073473264959	0.910612828718227	0.983163556187625	Insig	54.2108799585402	57.9255680260274	55.1557056070811	Insig
chr1	120121187	120188189	+	ENSMUSG00000026388.15	protein_coding	3110009E18Rik	120121187	-0.0808211228910748	-0.786852249454662	0.384071816640098	0.889959484786521	Insig	-0.00336583429496963	-0.0320445419247692	0.968328891656555	0.984151167340501	Insig	4.05492882059597	3.83194707401705	3.83025130657834	Insig
chr1	120190757	120272705	-	ENSMUSG00000026389.16	protein_coding	Steap3	120272705	0.146600300818122	1.35155941910884	0.13488856639316	0.739610819192442	Insig	-0.0912794801131556	-0.846256855129128	0.29438941229288	0.949693991301258	Insig	0.887965710049992	1.09351989857527	0.998362046037547	Insig
chr1	120435805	120438455	+	ENSMUSG00000101275.1	lincRNA	1700012E03Rik	120435805	0.00471925066709472	0.0443036695991346	0.960912239513932	0.952906457173694	Insig	-0.0388057201047331	-0.362205485424211	0.653586822373426	0.976696838109044	Insig	5.01583032583378	5.24268368174608	5.11451550142453	Insig
chr1	120474538	120505024	-	ENSMUSG00000026390.7	protein_coding	Marco	120505024	-0.0021684628904014	-0.0205933017549562	0.981825463830996	0.953863285890175	Insig	0.0170549586803658	0.170051053586182	0.833122125010094	0.981626330966124	Insig	1.27686561075016	1.31767416531719	1.41624437571051	Insig
chr1	120602418	120607992	+	ENSMUSG00000058665.8	protein_coding	En1	120602418	-0.0191772827246448	-0.395255043714495	0.661942861249072	0.933060261796339	Insig	-0.00619284661160768	-0.138326407269778	0.863916234533429	0.982269644409484	Insig	0.103516921622234	0.0819302470957285	0.0688484359979572	Insig
chr1	120816500	120836997	+	ENSMUSG00000101922.1	lincRNA	Gm29345	120816500	0.0138032607729669	0.983542964501444	0.276595889121249	0.853466887709616	Insig	-0.0122616847960371	-0.940452062199041	0.243916967077422	0.939909946311709	Insig	0	0.223874888338252	0	Insig
chr1	120868996	120872100	+	ENSMUSG00000102360.1	TEC	Gm37043	120868996	0.0174894645592842	0.540481191761149	0.549918708422668	0.920507921252005	Insig	-0.0147761622801474	-0.495209275568266	0.539492154020225	0.971907011582356	Insig	0.0196756529964084	0.0356695491035635	0.0207368350599911	Insig
chr1	121087405	121178441	+	ENSMUSG00000097881.7	lincRNA	Celrr	121087405	0.104081007518382	1.12897690964447	0.21170980777445	0.81678480445187	Insig	-0.068098049940206	-0.787644888491982	0.32910470358806	0.954760408949676	Insig	0.257122150041439	0.370313708350107	0.305581195231115	Insig
chr1	121224276	121227526	+	ENSMUSG00000101700.1	lincRNA	Gm29359	121224276	-0.0463747022869028	-1.15977123398822	0.199512228971796	0.807737157119479	Insig	0.0326821142416372	0.884228596853345	0.273258545536586	0.946013880206976	Insig	0.494009177811858	0.165517138914978	0.410612615880061	Insig
chr1	121304353	121332589	-	ENSMUSG00000003721.14	protein_coding	Insig2	121332589	-0.033898657015503	-0.691836043758939	0.444086290036768	0.903393888571395	Insig	0.119320121069342	2.16037631835685	0.00743334867190026	0.327080334814626	Insig	50.9909862928711	51.3578671210192	54.4868436833535	Insig
chr1	121328092	121331149	+	ENSMUSG00000104253.1	TEC	Gm37174	121328092	0.0269702694314286	0.247748102918267	0.784038737346719	0.942889235246303	Insig	0.0237404461815675	0.226566867781538	0.778922057792023	0.98037292135955	Insig	0.881940091431346	0.950479913797203	0.962138019772373	Insig
chr1	121355116	121359900	-	ENSMUSG00000101791.1	lincRNA	2210011K15Rik	121359900	-0.00788030877659375	-0.204132703525944	0.821347472555297	0.94534162989812	Insig	0.00745851764548504	0.209131381295653	0.795541964563353	0.980775073673703	Insig	0.0865469760083503	0.0721568944562133	0.0933036175173363	Insig
chr1	121431049	121506460	+	ENSMUSG00000026339.18	protein_coding	Ccdc93	121431049	-0.0328171681356508	-0.574376546034213	0.525182507299737	0.917074309925345	Insig	0.0557437377547589	0.872788709111358	0.279512600265915	0.947157982417805	Insig	9.66601321050809	9.72369305488663	10.1055405573949	Insig
chr1	121489296	121493203	-	ENSMUSG00000085857.1	antisense_RNA	Gm15392	121493203	0.0187390323398764	0.321372189360109	0.722212875111666	0.938301846949701	Insig	0.0206253200557478	0.381017130144094	0.636860279028836	0.976099430225914	Insig	0.363965899938282	0.48125851762003	0.586214187874388	Insig
chr1	121509842	121528465	-	ENSMUSG00000050534.8	protein_coding	Htr5b	121528465	-0.00837769765952614	-0.0989334983257793	0.912853082283052	0.950549718300522	Insig	0.0236027126954416	0.260437826486334	0.746929023505781	0.979549431765082	Insig	12.4706855315278	12.8287263360317	13.1573702432607	Insig
chr1	121520583	121521047	+	ENSMUSG00000081130.1	processed_pseudogene	Gm8217	121520583	-0.00924288388436295	-0.320079958584737	0.723283855777725	0.938387575853791	Insig	0.00554116468769921	0.20807944309335	0.796547753089467	0.980798882583333	Insig	0.174920374230157	0.123275473888845	0.160166664813087	Insig
chr1	121553835	121567989	-	ENSMUSG00000001674.11	protein_coding	Ddx18	121567989	-0.00433970424266048	-0.0818615366135067	0.927845807001198	0.951309861695686	Insig	0.0777033911878249	1.30629680852712	0.105544945287969	0.871271572766041	Insig	51.5014165152696	52.9508126451509	55.7232216597009	Insig
chr1	122205145	122252180	+	ENSMUSG00000099960.1	lincRNA	Gm28590	122205145	-0.0361128097505577	-0.770526117701722	0.394015233118409	0.892437780811654	Insig	-0.0198410973514298	-0.459311247921593	0.569286747338434	0.973338105230519	Insig	0.162444416561123	0.110048336792264	0.0551157914453771	Insig
chr1	123321471	124045559	-	ENSMUSG00000036815.16	protein_coding	Dpp10	124045559	0.0854879715077063	0.966486736661534	0.28501083475458	0.857175363073876	Insig	-0.0560599522411014	-0.596729390490381	0.459683563149858	0.967189638298756	Insig	1.03163663514817	1.14535095326752	1.08844359423685	Insig
chr1	123363740	123367234	-	ENSMUSG00000102801.1	TEC	Gm37478	123367234	0.0162952659501238	0.177135039947079	0.844651397635335	0.946769380827351	Insig	0.0396536771483485	0.459622026020556	0.569025472842245	0.973326189663056	Insig	0.276398557527851	0.300197245503883	0.35616815362336	Insig
chr1	123371172	123374178	-	ENSMUSG00000102681.1	TEC	Gm37221	123374178	0.0292274083252319	0.391809730336732	0.664708860109222	0.933320238972533	Insig	-0.0465266653781966	-0.672747811361733	0.404530430189039	0.962882356971346	Insig	0.171382870675474	0.203779173292875	0.156156048549313	Insig
chr1	123756558	123757750	+	ENSMUSG00000101985.1	processed_pseudogene	Gm28929	123756558	-0.0669260345153747	-0.842571628613398	0.351307943376781	0.880918914690855	Insig	0.0518380690090839	0.703047042030405	0.383699994227034	0.960945997697784	Insig	0.556067593149285	0.418455234203819	0.536571590754075	Insig
chr1	124375578	124379242	-	ENSMUSG00000103914.1	TEC	Gm38073	124379242	-0.031884571739152	-0.658979767641059	0.46602280896162	0.907520767340174	Insig	0.0190549463976702	0.426667120394001	0.597044749159365	0.974546126905055	Insig	0.0596623163560187	0.0407548727188315	0.05297268646116	Insig
chr1	125190282	125197455	-	ENSMUSG00000099574.1	lincRNA	1700121L03Rik	125197455	-0.0349204420846802	-0.375341561656301	0.677992584605739	0.934541159467601	Insig	-0.0760713448041334	-0.775992040310601	0.336310611771303	0.955686774507017	Insig	29.5606139142244	29.6329255144765	26.3329614104687	Insig
chr1	125392905	125435727	-	ENSMUSG00000026341.16	protein_coding	Actr3	125435727	0.110386101086218	1.5840815594064	0.0797195110007067	0.626682817204085	Insig	0.0259133188121755	0.339062776023542	0.674404871198779	0.977399920913057	Insig	25.0169415968161	28.0464235201328	27.3716425853458	Insig
chr1	125444567	125447398	+	ENSMUSG00000102063.1	lincRNA	Gm28706	125444567	-0.00239175429434847	-0.0444790992155325	0.960757587991091	0.952899233656368	Insig	0.0059483959101151	0.119637806700498	0.882157065431135	0.982629896176177	Insig	0.582374174184023	0.5823195452304	0.643740726003673	Insig
chr1	125560595	125595820	+	ENSMUSG00000026342.10	protein_coding	Slc35f5	125560595	0.0875317636211155	1.50966503092583	0.0949201420745074	0.666530321855071	Insig	0.0161022002566676	0.248556568516723	0.75810512880196	0.979844840777021	Insig	22.7162792204002	24.9981791007263	24.4394419858511	Insig
chr1	125676995	125873862	+	ENSMUSG00000026343.6	protein_coding	Gpr39	125676995	-0.0919737868828687	-0.871232443435836	0.33516627102592	0.875895680928678	Insig	-0.0218227247559938	-0.204486896604858	0.799985229514101	0.980879810816486	Insig	2.57278660449162	2.37623000095615	2.41440061985471	Insig
chr1	125867622	125913101	-	ENSMUSG00000026344.9	protein_coding	Lypd1	125913101	-0.00140734477297324	-0.0136977369352722	0.98791053403967	0.954134432517276	Insig	0.0623033419518989	0.638442680787216	0.428913534916589	0.964918415408113	Insig	0.244396175513697	0.249550005089501	0.308653713171794	Insig
chr1	125913620	126830799	-	ENSMUSG00000049690.15	protein_coding	Nckap5	126830799	0.21768293963781	2.22381870629882	0.0138938935536201	0.2263472498639	Insig	-0.0259389624182006	-0.256364440733548	0.750754796630379	0.979651525265645	Insig	1.1366583848403	1.45403874553857	1.44616403105858	Insig
chr1	125919266	125921962	-	ENSMUSG00000104519.1	TEC	Gm37161	125921962	0.0884638025711503	1.26544242327764	0.161562353443786	0.772834995578702	Insig	-0.0457015973388683	-0.703300467701195	0.383528582643585	0.960929225136753	Insig	0.166573217063117	0.306683957033343	0.229236992378063	Insig
chr1	126872203	126876615	-	ENSMUSG00000101600.1	lincRNA	4930599A14Rik	126876615	-0.00989967786874328	-0.129323489484509	0.886244344170288	0.949140526557422	Insig	0.0876580115175506	1.22796326034235	0.128137360372016	0.891505747493659	Insig	1.26472126212701	1.23836605322271	2.0104498713352	Insig
chr1	127205015	127488336	+	ENSMUSG00000036155.13	protein_coding	Mgat5	127205015	0.0363903327702785	0.879378778108395	0.330666885955132	0.874419060171267	Insig	0.0450717243329544	0.960669740284613	0.233927527129311	0.937504278479433	Insig	23.4782020458712	24.9095905229851	26.0992920723132	Insig
chr1	127242091	127243484	+	ENSMUSG00000104039.1	TEC	Gm37772	127242091	0.0149869324294012	0.304435795805512	0.73629194350006	0.939410131485058	Insig	0.0302476109686041	0.661889696555084	0.412156911507364	0.963544136955555	Insig	0.131530260355411	0.174865821380363	0.272596805317877	Insig
chr1	127270524	127275285	+	ENSMUSG00000104378.1	TEC	Gm37510	127270524	0.0655234510562561	0.781167836903243	0.387516345544734	0.890830824801673	Insig	-0.0559345610547057	-0.71631706323823	0.374787594062831	0.960054396056424	Insig	0.146859709291751	0.191828102704426	0.151491254514299	Insig
chr1	127282662	127283108	-	ENSMUSG00000099471.1	processed_pseudogene	Gm8451	127283108	0.0311496165183679	0.399162056256773	0.658811770947881	0.932763512429139	Insig	0.014954128332382	0.205411610304177	0.799100057237076	0.980859036563097	Insig	1.40205725995158	1.67775016162063	1.89138031673421	Insig
chr1	127375131	127375239	+	ENSMUSG00000065687.1	snoRNA	Gm23734	127375131	-0.00712708803095334	-0.273101961921548	0.762571088003276	0.941375725825611	Insig	0.00942443406301903	0.390865206529519	0.628176322941464	0.975777030324273	Insig	0.620881556825044	0.440227011881778	0.791427634745393	Insig
chr1	127406776	127407318	+	ENSMUSG00000103390.1	TEC	Gm38301	127406776	-0.0020437030010994	-0.0645126594351423	0.943107980155512	0.95206003274346	Insig	-0.020101374898444	-0.688886028733365	0.393352589430112	0.961867811102322	Insig	0.182734235222658	0.181723160966511	0.0601925876221057	Insig
chr1	127486546	127679548	-	ENSMUSG00000026347.13	protein_coding	Tmem163	127679548	-0.0996563045240006	-1.13131361266364	0.210765760877172	0.816115064212032	Insig	-0.0509014065717175	-0.623230671114439	0.439993615175889	0.965771614078549	Insig	0.260562565822223	0.19230775028954	0.146855626587399	Insig
chr1	127729413	127767978	+	ENSMUSG00000026348.7	protein_coding	Acmsd	127729413	-0.0508432971780651	-0.560109185497356	0.535524794806641	0.918545357518871	Insig	0.0281658695189918	0.33226713002101	0.680566454913307	0.977599949903958	Insig	0.421673843868143	0.374563747285346	0.400177325919505	Insig
chr1	127753616	127774092	-	ENSMUSG00000102014.1	antisense_RNA	2900009J06Rik	127774092	-0.0224689217875846	-0.2327371153412	0.796827929687962	0.943754313701775	Insig	0.0123383394590287	0.136238786768057	0.865950426548801	0.982310557771839	Insig	2.38557005400148	2.33164025334377	2.41438871516088	Insig
chr1	127774164	127808061	+	ENSMUSG00000026349.14	protein_coding	Ccnt2	127774164	-0.0146995380634916	-0.233059107675353	0.796553009018901	0.943735993407347	Insig	0.0669306782103105	0.957520497006538	0.235464190690167	0.9378867989076	Insig	9.08458142906926	9.28574750777353	9.61648100247997	Insig
chr1	127815253	127855031	-	ENSMUSG00000051590.9	protein_coding	Map3k19	127855031	-0.106303269382306	-1.73700104403519	0.0546717432403923	0.535153098047888	Insig	0.0391072058357442	0.693265983733911	0.390351478553995	0.961585903987955	Insig	0.106455275865194	0.0451333399782334	0.0653097999056451	Insig
chr1	127868773	127943868	+	ENSMUSG00000036104.12	protein_coding	Rab3gap1	127868773	-0.0581415080975776	-1.00998431411491	0.263888417263327	0.847486800124065	Insig	0.0377708641664564	0.586683640946418	0.467274362484557	0.967705424537383	Insig	9.75635416034051	9.63035213077214	9.81450891808278	Insig
chr1	127954184	128103047	-	ENSMUSG00000036086.16	protein_coding	Zranb3	128103047	-0.0644040349568819	-0.959203619435195	0.288656285509898	0.858724276294169	Insig	0.0441632360785656	0.595809289695865	0.460375927725871	0.967237365538284	Insig	8.19976333626817	8.05962992791914	8.28335695692152	Insig
chr1	127959516	127967452	+	ENSMUSG00000099760.1	antisense_RNA	Gm28800	127959516	-0.116198671182073	-1.1066135258232	0.220899697806455	0.823058266345738	Insig	0.0838616973100775	0.84063844204147	0.297606622543244	0.950210736734786	Insig	0.986664311977954	0.817731827008852	0.971549959817467	Insig
chr1	127978905	127984687	-	ENSMUSG00000104164.1	TEC	Gm38248	127984687	0.0320678742859137	0.293756358245027	0.745215750217854	0.940092216639349	Insig	-0.0945681089488487	-0.875715070247694	0.27790360608294	0.946868295249897	Insig	0.793101247655039	0.849170384996358	0.720944559886006	Insig
chr1	128038569	128038982	+	ENSMUSG00000058603.10	processed_pseudogene	Rpl28-ps1	128038569	-0.0849631807460074	-0.778725500286961	0.389002070924511	0.891202413941017	Insig	0.0356692453422684	0.339448773630699	0.674055538404591	0.977388473144304	Insig	7.57641492216334	6.83585375689665	7.12336591946635	Insig
chr1	128084460	128089331	-	ENSMUSG00000102782.1	TEC	Gm37625	128089331	0.0583257386285985	0.977192638438618	0.279708910824286	0.854861030123592	Insig	-0.0589945761879603	-1.06868400036427	0.185457941259633	0.922437817176893	Insig	0.0563162721275459	0.0941330463668794	0.0513426989402627	Insig
chr1	128097591	128101470	-	ENSMUSG00000103999.1	TEC	Gm38026	128101470	-0.0305690937528953	-0.426569203283423	0.637018044460339	0.930622799324787	Insig	0.0521484503813699	0.783203474196046	0.331839306458388	0.955116483921916	Insig	0.125823300727769	0.10646450457161	0.155776732299926	Insig
chr1	128103301	128237736	+	ENSMUSG00000056211.13	protein_coding	R3hdm1	128103301	-0.060153244045901	-1.70476224406457	0.0593201317761578	0.555383437952526	Insig	0.019195449026238	0.477439304292206	0.554142898461595	0.972629420774274	Insig	29.6563934088462	29.3611266470111	30.3468239755577	Insig
chr1	128128410	128128889	-	ENSMUSG00000101535.1	processed_pseudogene	Gm29383	128128889	0.0131940807382424	0.369374820406581	0.682830622212125	0.934974794601391	Insig	-0.00125788170027727	-0.03812445785508	0.962323940350513	0.984053846837872	Insig	0.178897541506565	0.25920127192393	0.266788617180271	Insig
chr1	128132157	128134652	+	ENSMUSG00000104239.1	TEC	Gm37588	128132157	-0.0512034639099598	-1.15917468104752	0.199743539869335	0.807917038196142	Insig	0.0127486341934184	0.312884671267131	0.698256745230982	0.978155056661881	Insig	0.110221576828512	0.047677978723682	0.0617189337312574	Insig
chr1	128143614	128146348	+	ENSMUSG00000102179.1	TEC	Gm37868	128143614	-0.000581788865223718	-0.0116094094381508	0.989753557566509	0.954215928695134	Insig	0.0285507533825417	0.614465920137409	0.446451523854624	0.966250016670644	Insig	0.0766118285293763	0.0754470180206218	0.120912565260851	Insig
chr1	128163214	128164529	+	ENSMUSG00000103497.1	TEC	Gm37407	128163214	-0.00291941405791552	-0.0334295948018331	0.970501016456564	0.953350046387014	Insig	0.0126183593901344	0.154938965552779	0.847762064485887	0.98193789348871	Insig	0.781672967405541	0.800827907902877	0.830601550312695	Insig
chr1	128243964	128279378	+	ENSMUSG00000026353.9	protein_coding	Ubxn4	128243964	-0.00394010086466661	-0.103477603492183	0.908867413695553	0.95034363154128	Insig	-0.00250410285541543	-0.0577816188534167	0.942925499984695	0.98373112988575	Insig	96.5404815520146	99.3847481509145	99.8989332684827	Insig
chr1	128284756	128328318	-	ENSMUSG00000026354.8	protein_coding	Lct	128328318	0.0744188039848618	0.714745483677377	0.429146138663475	0.900365766603171	Insig	-0.055784750469255	-0.527581721722175	0.513310454970562	0.970516359414656	Insig	1.01136352776891	1.13525758675337	1.08537682881242	Insig
chr1	128331590	128359664	-	ENSMUSG00000026355.11	protein_coding	Mcm6	128359664	0.11369851824411	1.67429276231007	0.0640103497948787	0.574086192229697	Insig	0.0817095143043113	1.09661736853916	0.17422702268837	0.917848786885503	Insig	13.0662698786125	14.7477344259822	15.7500746980626	Insig
chr1	128363707	128417368	-	ENSMUSG00000026356.15	protein_coding	Dars	128417368	0.0499459514735686	1.05315218956683	0.244018925322087	0.837091344312896	Insig	0.0144753510485492	0.270613674421569	0.737399136552178	0.979290609225725	Insig	68.2283065742655	72.9958030531701	73.0182455121411	Insig
chr1	128520073	128521460	-	ENSMUSG00000100078.1	processed_pseudogene	Gm6170	128521460	-0.0800672469563546	-0.844238823290395	0.350355704124858	0.880633894866545	Insig	0.0989522822688119	1.11031701145029	0.168908171431711	0.915480522006511	Insig	0.923119642300664	0.747263010541465	1.05402158540909	Insig
chr1	128588199	128592293	-	ENSMUSG00000045382.6	protein_coding	Cxcr4	128592293	0.344889279170541	3.37685443035754	0.000187352497932114	0.0103436599162544	Sig	-0.0334841703839669	-0.32191403532573	0.689994568041317	0.977899260588747	Insig	4.12368126989675	6.07957679825603	5.9180449938496	Insig
chr1	128770599	128774421	-	ENSMUSG00000097283.1	lincRNA	Gm26686	128774421	-0.103919688181266	-0.948744985866293	0.293945939508927	0.860912978096393	Insig	0.00105183741943237	0.00974181213181408	0.990369418909954	0.984498413185902	Insig	1.53653488492892	1.38377491029073	1.36801675530959	Insig
chr1	129273302	130219278	+	ENSMUSG00000042581.14	protein_coding	Thsd7b	129273302	0.0192129181502395	0.323912726633628	0.720108905743425	0.938132733680965	Insig	-0.150106186665062	-2.26088403865361	0.00508952530074658	0.276431335059094	Insig	7.32916042061223	7.67587130141868	6.93370808069396	Insig
chr1	129796608	129797858	-	ENSMUSG00000089648.1	processed_pseudogene	Gm15790	129797858	0.0551963547947418	0.77416255373439	0.391787081716518	0.89189219043602	Insig	-0.00422684997030791	-0.06367640881168	0.937114361750178	0.983631896317537	Insig	0.269525216309106	0.389408525769833	0.410898422154877	Insig
chr1	129801387	129801764	-	ENSMUSG00000094122.1	processed_pseudogene	Rpl31-ps9	129801764	-0.013973843201482	-0.22616967610969	0.802440738320727	0.944125751700119	Insig	0.0282829154863695	0.494060175883418	0.540433650227568	0.971954580153133	Insig	1.08824660646211	0.979190647623062	1.25473898446357	Insig
chr1	129833148	129836988	+	ENSMUSG00000102800.1	TEC	Gm37479	129833148	-0.0595496775376386	-0.743031131954392	0.411109164200338	0.896447086820128	Insig	0.013499243108407	0.181451207988236	0.82211602556568	0.981384931895805	Insig	0.221508480208384	0.176157575084243	0.190069398938266	Insig
chr1	129860815	129863045	+	ENSMUSG00000103803.1	TEC	Gm37064	129860815	-0.0150758590010942	-0.273795127744626	0.761986643766542	0.941333398905545	Insig	-0.0221843946254341	-0.436420940385291	0.588686537208323	0.974194057224278	Insig	0.157725738415369	0.14179486454921	0.100149035147582	Insig
chr1	130195980	130196388	+	ENSMUSG00000100623.1	processed_pseudogene	Gm29428	130195980	0.013861797200173	0.256758880865097	0.77638933853675	0.942358983519228	Insig	0.0256772241565338	0.513023594832356	0.525002172925507	0.971154015410601	Insig	0.55574461549871	0.681793362055624	0.980584797324694	Insig
chr1	130269950	130281258	-	ENSMUSG00000086633.1	lincRNA	Gm16081	130281258	-0.0322203139154992	-0.611618410951933	0.498676182918105	0.913049786722788	Insig	-0.0527713795762717	-1.09246155109477	0.175864980204181	0.918551601534965	Insig	0.496333315136345	0.373520283749841	0.0941343170486436	Insig
chr1	130388537	130423009	-	ENSMUSG00000026401.15	protein_coding	Cd55b	130423009	0.0169215799518695	0.292182552936183	0.746533760633185	0.940191658452396	Insig	-0.0841252784500972	-1.30327285011659	0.106354146977205	0.872125765617319	Insig	258.074405264263	269.615729200942	256.463768998574	Insig
chr1	130422824	130437914	+	ENSMUSG00000087691.1	antisense_RNA	Gm15674	130422824	-0.0375044057193719	-0.416937578642848	0.644642479878337	0.93138704983421	Insig	0.0342497109102725	0.359514930607701	0.655993700359825	0.976780353433783	Insig	7.77750797109682	7.76332663348711	7.9891311476453	Insig
chr1	130429781	130437191	-	ENSMUSG00000086825.1	lincRNA	Gm15675	130437191	0.0255880651340402	0.251998511630588	0.780427844721464	0.942640151305426	Insig	-0.220739013977134	-2.11154847096402	0.00888935336352126	0.363077003257014	Insig	2.3087875295116	2.43575059831693	1.90575895971198	Insig
chr1	130439027	130462744	-	ENSMUSG00000026399.12	protein_coding	Cd55	130462744	0.0160068977547277	0.209933012702624	0.816360512308109	0.945026089919129	Insig	-0.101813613789033	-1.22853437082231	0.127960010974376	0.891371711626505	Insig	22.832667293451	23.8209195870227	21.4469601975322	Insig
chr1	130462576	130557075	+	ENSMUSG00000085526.1	antisense_RNA	Gm16083	130462576	-0.00516634469131427	-0.0483071698940349	0.957383296295722	0.952741072570354	Insig	0.0703954358715887	0.656253530429961	0.416149007457971	0.963881224738564	Insig	2.27303804357561	2.33796663664721	2.60324694947174	Insig
chr1	130467972	130470225	+	ENSMUSG00000102139.1	TEC	Gm37109	130467972	-0.00639323445483648	-0.0887521926825901	0.921790994027686	0.951005708485851	Insig	-0.00913874848225606	-0.136919646028912	0.865286894259007	0.982297233024093	Insig	0.250534828157931	0.246760461480497	0.235817841437752	Insig
chr1	130473743	130475313	+	ENSMUSG00000103751.1	TEC	Gm37283	130473743	0.0646123532662256	1.07470989204708	0.234499736350567	0.831591985651684	Insig	-0.0025127430645332	-0.0449163307101653	0.955618352543161	0.983943749054762	Insig	0.135544175213903	0.256501741210479	0.26904701057381	Insig
chr1	130576713	130629621	-	ENSMUSG00000042554.10	protein_coding	Zp3r	130629621	-0.00665693417445272	-0.116056697535231	0.897846459102141	0.949764725436355	Insig	-0.0311688586189341	-0.487169549788613	0.546096552440408	0.972237330968532	Insig	194.250124217152	199.419399158165	193.81121143958	Insig
chr1	130595570	130595676	-	ENSMUSG00000064395.1	snRNA	Gm23623	130595676	0.0150351878280905	0.526885860115051	0.559999165523012	0.921826986011312	Insig	-0.00703051640871556	-0.266532756361913	0.741216245601414	0.979395060771251	Insig	0.449037824966698	0.922097490749174	0.727798810119476	Insig
chr1	130634773	130661632	-	ENSMUSG00000026405.14	protein_coding	C4bp	130661632	-0.107519842071581	-3.00340417918639	0.000892546934071481	0.0329142168609889	Sig	0.00922744503440483	0.277228754479464	0.731225458858002	0.979119412429395	Insig	29.8409601966275	0.380433053380442	0.200832750215889	Insig
chr1	130670209	130715799	-	ENSMUSG00000101904.1	protein_coding	Gm29427	130715799	-0.0692080390688104	-0.631274322931664	0.484978605558602	0.910813018097795	Insig	-0.0298168474588474	-0.276212721344133	0.732172576388949	0.979145859679624	Insig	3.05182504327623	2.91275922302248	2.74268595438666	Insig
chr1	130670261	130684071	-	ENSMUSG00000100257.1	unprocessed_pseudogene	C4bp-ps1	130684071	-0.0768334528861132	-0.702865199031347	0.436856976418252	0.901951953202713	Insig	-0.0923942612127849	-0.877504080598343	0.276923070734587	0.946690194501111	Insig	5.12645439295856	4.71771954393725	3.93024929183305	Insig
chr1	130689182	130729253	-	ENSMUSG00000026409.14	protein_coding	Pfkfb2	130729253	-0.0203992274261724	-0.356262594392337	0.693508119527167	0.935911783766289	Insig	-0.00110808006581154	-0.0173133125952996	0.982885266123198	0.984382220246664	Insig	16.4669654720111	16.7480637265694	17.0154243815971	Insig
chr1	130717327	130724358	+	ENSMUSG00000046404.5	protein_coding	Yod1	130717327	-0.0470077988838129	-0.978495230692688	0.279068427654672	0.854576366527734	Insig	-0.0528334847206452	-0.971899042073974	0.22850611693833	0.936116262346844	Insig	25.5080592886849	25.4537562814219	25.3928603780711	Insig
chr1	130727132	130728821	-	ENSMUSG00000104515.1	TEC	Gm37163	130728821	0.0271022176538164	0.256678479097475	0.776457498348304	0.942363751789855	Insig	-0.008145401444127	-0.0810142021818463	0.920043162005261	0.98333325153313	Insig	1.15472489715585	1.26332879316665	1.27941728226407	Insig
chr1	130731976	130744622	+	ENSMUSG00000042510.7	protein_coding	AA986860	130731976	0.0572624792105581	0.61227163330942	0.498217692726553	0.912976733182966	Insig	-0.0101778247553029	-0.103866174310963	0.897600003063336	0.982923640353628	Insig	4.66775798477857	5.08558442165784	5.17568603248498	Insig
chr1	130740162	130741327	-	ENSMUSG00000099556.1	antisense_RNA	Gm28857	130741327	0.0055265980719665	0.0705245555058275	0.937816535858753	0.951802577967676	Insig	0.0137943708912674	0.188990896215047	0.814855994811914	0.981222193666019	Insig	1.65455211133821	1.72806921699284	1.89432587405398	Insig
chr1	130766384	130784433	+	ENSMUSG00000100106.1	lincRNA	Gm28856	130766384	-0.0297144691954973	-0.552054849145548	0.541408297694888	0.919359147065045	Insig	0.0170841356280714	0.34315409059828	0.670705762969494	0.977278108056019	Insig	0.106452813274659	0.0808008000556853	0.101557445246392	Insig
chr1	130800902	130814740	+	ENSMUSG00000026415.11	protein_coding	Fcamr	130800902	0.0871249690088697	1.0959453416331	0.22538299195083	0.825965421683799	Insig	-0.0299749157490773	-0.404478564090027	0.616256625530784	0.975320070334569	Insig	0.29359781014565	0.455265771109485	0.401982440615459	Insig
chr1	130809977	130824084	-	ENSMUSG00000086706.7	antisense_RNA	Gm15848	130824084	0.0351984306668139	0.987535011323279	0.27465106500071	0.852582238488253	Insig	-0.0261232469225599	-0.793907394624342	0.325273731955116	0.954251966646003	Insig	0.0654094098760629	0.158815040285471	0.0815973936803588	Insig
chr1	130826684	130852249	+	ENSMUSG00000026417.13	protein_coding	Pigr	130826684	-0.0379119251297787	-0.548379429833538	0.544103788652693	0.919726573142571	Insig	0.0860403062851218	1.34025267418692	0.0967900625386433	0.861243442768467	Insig	0.116444599582393	0.0916585148016736	0.163564374094551	Insig
chr1	130865669	130880791	+	ENSMUSG00000042474.6	protein_coding	Fcmr	130865669	-0.0786608999755112	-0.721227763416057	0.424972426678451	0.899485600735911	Insig	0.0426320729527868	0.394604077499604	0.624892762653881	0.97565284730876	Insig	3.38543284673671	3.19740586906605	3.43509623135966	Insig
chr1	130882074	130887454	-	ENSMUSG00000026420.16	protein_coding	Il24	130887454	-0.0242166217441505	-1.12029713237917	0.215243263755605	0.81924884269313	Insig	0.0040928802451452	0.204933162320846	0.799558014287865	0.980869790065133	Insig	0.0675971825863819	0.0118101359101802	0.0150768124311984	Insig
chr1	131019845	131024974	+	ENSMUSG00000016529.5	protein_coding	Il10	131019845	-0.0155015009782813	-0.472805610287349	0.600961024816255	0.926765085954466	Insig	0.0199724941536402	0.660074666002043	0.413440011859521	0.96365316450623	Insig	0.0730839971745638	0.0437580880597809	0.0913491578183709	Insig
chr1	131053700	131097826	-	ENSMUSG00000016528.10	protein_coding	Mapkapk2	131097826	0.214875793189927	2.51651291339125	0.0053730414169828	0.118489302317058	Insig	-0.0264634237757118	-0.2908436526655	0.718574064783381	0.978759592186811	Insig	21.7686158291432	26.9751988822609	26.3362661660154	Insig
chr1	131073658	131073751	-	ENSMUSG00000088705.1	snRNA	Gm25549	131073751	0.023701340424336	0.703674713043645	0.436329045307763	0.901844965475119	Insig	-0.0286553889680622	-0.923638743601018	0.252449574909484	0.941822787557885	Insig	0.712084167397521	1.35225056854703	0.462674583315226	Insig
chr1	131086252	131092149	-	ENSMUSG00000102856.1	TEC	Gm37084	131092149	0.0295862893579402	0.348085511094577	0.700197959950744	0.936485205331858	Insig	-0.0654971977220947	-0.827315559907557	0.305329162441105	0.951408841394809	Insig	0.145099420940252	0.17148158479768	0.12973157555935	Insig
chr1	131127455	131138340	-	ENSMUSG00000016526.8	protein_coding	Dyrk3	131138340	-0.0631314547822304	-1.1123741349473	0.218505562062642	0.821465669063436	Insig	0.0221361715466931	0.349640694950462	0.664857339356422	0.977082815261536	Insig	196.738787769709	193.514558816881	200.841823286497	Insig
chr1	131153181	131187658	+	ENSMUSG00000026427.16	protein_coding	Eif2d	131153181	-0.0205840026664346	-0.32082574472559	0.722665693597549	0.93833812285292	Insig	0.0583896217222093	0.821200775298155	0.308917682732466	0.951946172874501	Insig	7.12212713771251	7.23084170505627	7.60447246233642	Insig
chr1	131176410	131245258	-	ENSMUSG00000026430.16	protein_coding	Rassf5	131245258	0.0140668122635569	0.131906227629244	0.883988433485968	0.949017351909012	Insig	0.00916594594743123	0.0854983886374528	0.915633598136105	0.983254330880804	Insig	2.34775524094791	2.46064636857757	2.38971147698332	Insig
chr1	131216877	131218089	+	ENSMUSG00000101729.1	processed_pseudogene	Gm17796	131216877	-0.00982774965842007	-0.400513796130175	0.657729870566123	0.932660362663344	Insig	-4.62662844786588e-06	-0.000204032888320847	0.999798291843162	0.984642360002544	Insig	0.0775912848992732	0.0450355749698094	0.0441723306747275	Insig
chr1	131254343	131279606	-	ENSMUSG00000042349.13	protein_coding	Ikbke	131279606	-0.12498994524491	-1.13692813410706	0.208509905995776	0.814494676771388	Insig	-0.0625669587186972	-0.584898767818668	0.468630287740732	0.967795855829095	Insig	0.952587299375383	0.822762915241716	0.704826202591631	Insig
chr1	131263330	131266749	+	ENSMUSG00000102055.1	antisense_RNA	Gm28913	131263330	-0.0314627132453901	-0.545788856431166	0.546007672658217	0.919984082998952	Insig	-0.0265121233178905	-0.499553103254251	0.535940547131197	0.971726106784392	Insig	0.926307817589811	0.728515328651578	0.480623408304559	Insig
chr1	131285251	131527352	-	ENSMUSG00000026425.15	protein_coding	Srgap2	131527352	-0.0382804654417457	-0.720932331489586	0.425162127663866	0.899525942695461	Insig	0.0256327151782209	0.429833364376421	0.594325626537814	0.97443264933235	Insig	12.2461925666091	12.3051232120429	12.5960249896833	Insig
chr1	131376461	131378531	-	ENSMUSG00000104060.1	TEC	Gm37954	131378531	-0.0368037181331921	-0.850335068152154	0.346887711139235	0.879584237019898	Insig	-0.0180750922482736	-0.453477770414648	0.57420161095678	0.973560283163957	Insig	0.116222033484041	0.0695149578850773	0.0319103619669829	Insig
chr1	131406812	131409213	-	ENSMUSG00000101778.1	sense_intronic	Gm29488	131409213	0.0235727310015855	0.630229447832858	0.485701580392828	0.910933950316218	Insig	-0.0332630374994446	-0.965591905210611	0.231540030209872	0.93690052381023	Insig	0.03502435187741	0.057480443874169	0.0230139566531198	Insig
chr1	131527903	131539872	+	ENSMUSG00000055184.4	protein_coding	Fam72a	131527903	-0.0243534255593894	-0.245960585362007	0.785558700203681	0.942993438427817	Insig	0.0498441659760727	0.487248487018763	0.546031513522756	0.972234115918991	Insig	5.37085466679761	5.37534413342547	5.76003747236298	Insig
chr1	131599239	131612000	+	ENSMUSG00000026432.7	protein_coding	Avpr1b	131599239	0	0	1	0.954663784246006	Insig	0.00915322084099671	0.751388063633793	0.351855962467408	0.957561491190621	Insig	0	0	0.0155827457342588	Insig
chr1	131632509	131632969	-	ENSMUSG00000095841.2	processed_pseudogene	Gm8532	131632969	0.00722281470393389	0.55104159788734	0.54215073301184	0.919460684654754	Insig	-0.00347522387080345	-0.285281190122864	0.723733794763393	0.978907827875163	Insig	0	0.0889110231469957	0.0490129041257923	Insig
chr1	131638306	131675505	+	ENSMUSG00000004552.16	protein_coding	Ctse	131638306	-0.0183510716575451	-0.240388651398096	0.790301853777744	0.943316181045172	Insig	0.00811602723492269	0.114459693409896	0.887222618407044	0.982727356918952	Insig	0.239287406130959	0.222061615810022	0.231825852939623	Insig
chr1	131688695	131715439	+	ENSMUSG00000052688.12	protein_coding	Rab7b	131688695	0.359196214192896	3.34186946466944	0.000218346075265607	0.0115992777047146	Sig	0.137924169640678	1.28788164745894	0.110549275564505	0.876378459448209	Insig	0.833524002730743	1.32474020735866	1.62212911726222	Insig
chr1	131744022	131771504	+	ENSMUSG00000042268.10	protein_coding	Slc26a9	131744022	0.353788774685839	3.26891339082041	0.000299095698760077	0.0146909197339203	Sig	-0.0498843009948496	-0.477933724811673	0.553732646240324	0.972609697755138	Insig	0.355866296371037	0.69465841231281	0.655220690895445	Insig
chr1	131797381	131821473	+	ENSMUSG00000042251.12	protein_coding	Pm20d1	131797381	-0.043069813241943	-0.39412786582208	0.662847287493109	0.933145491905435	Insig	-0.157187870194262	-1.49203860808105	0.0645030832037838	0.805310963659474	Insig	0.822184385876616	0.800394562664809	0.576203043978188	Insig
chr1	131827493	131848865	+	ENSMUSG00000013275.9	protein_coding	Slc41a1	131827493	0.0670264056884378	0.980573243252864	0.27804873742321	0.854120852613194	Insig	0.017413319897329	0.231869871246345	0.77388671433359	0.980247738975074	Insig	17.0024070358572	18.5394330791863	18.9362183612876	Insig
chr1	131867224	131872887	+	ENSMUSG00000026433.13	protein_coding	Rab29	131867224	0.0969532878975071	0.892846994635214	0.323314256833813	0.871928926738809	Insig	-0.101510560250245	-0.9735412801779	0.227720819665252	0.935910077952026	Insig	2.52864648051763	3.03566753575498	2.32416013755436	Insig
chr1	131907165	131907954	+	ENSMUSG00000100026.1	unprocessed_pseudogene	Gm29105	131907165	-0.0444491479879106	-1.06390526422802	0.239237317886634	0.834374590887363	Insig	0.0121868243080731	0.31657049539646	0.6948797024333	0.978051222691354	Insig	0.44479921043388	0.203680942202575	0.247280571639116	Insig
chr1	131910534	131936321	+	ENSMUSG00000026434.12	protein_coding	Nucks1	131910534	0.0241398145925841	0.299961264046852	0.740026641827706	0.939697471586283	Insig	0.0525936306271716	0.606616731914085	0.452280358101446	0.966670477939258	Insig	16.5918550475625	17.3737121357256	17.1171852867564	Insig
chr1	131914529	131916439	+	ENSMUSG00000103569.1	TEC	Gm38067	131914529	0.0648168326651911	0.754722504328029	0.403787338658008	0.894766972065339	Insig	-0.0467742138254568	-0.585381302512526	0.468263503079893	0.967771443713345	Insig	0.332006276852974	0.430051805906498	0.356465527133898	Insig
chr1	131962967	131982969	+	ENSMUSG00000026435.15	protein_coding	Slc45a3	131962967	-0.375980210424302	-3.46735649690827	0.000125257953725866	0.00758023623189937	Sig	0.0514486190783392	0.47643682875481	0.554975172619248	0.972669345512019	Insig	7.67972966104942	5.04965875532491	4.82816356362094	Insig
chr1	132007607	132032612	+	ENSMUSG00000026436.15	protein_coding	Elk4	132007607	-0.0815996756857595	-0.804069079182818	0.373753939894708	0.887264166155336	Insig	-0.00453023825692813	-0.0435201006807048	0.956996603793396	0.983966502253463	Insig	5.16835044577831	4.89457825895317	4.68251316917721	Insig
chr1	132022806	132068062	-	ENSMUSG00000059149.17	protein_coding	Mfsd4a	132068062	-0.160064642072692	-1.47325517746792	0.103160820681056	0.684771384813678	Insig	0.0628313291935008	0.58171622906181	0.471053380281144	0.967956205231774	Insig	2.14074481961154	1.81122458522073	1.84743371866206	Insig
chr1	132102365	132108323	+	ENSMUSG00000103966.1	TEC	Gm37120	132102365	0.0537604852031875	0.73907185207186	0.413606454308453	0.897007928514181	Insig	0.00500915254213165	0.0739462261553885	0.92699845974631	0.983456233839118	Insig	0.0812582435431645	0.115791330102741	0.123877099010912	Insig
chr1	132112237	132139684	-	ENSMUSG00000026437.11	protein_coding	Cdk18	132139684	-0.0706965660559573	-1.1277125355715	0.212221897582457	0.817146062159218	Insig	-0.0820741444410532	-1.17309629835196	0.146083257391231	0.903548420384283	Insig	9.35088135496966	9.15461724225402	9.25047331785814	Insig
chr1	132139504	132142800	+	ENSMUSG00000099874.1	antisense_RNA	Gm29629	132139504	0.0427422628861559	0.556980388198323	0.537806476072985	0.918862895373003	Insig	-0.0156069278158403	-0.218778679831327	0.786333945553606	0.980554326309189	Insig	1.1651673708066	1.48544784768236	1.41382700491767	Insig
chr1	132191431	132259227	+	ENSMUSG00000079330.8	protein_coding	Lemd1	132191431	0.0140515456419824	0.188717704868326	0.834635519674238	0.946164986260649	Insig	-0.0677021828138953	-0.834803771363363	0.3009724474708	0.950740110359258	Insig	15.9481410163183	16.6246215191378	15.6235571453349	Insig
chr1	132198088	132198184	+	ENSMUSG00000065435.1	miRNA	Mir135b	132198088	0.0202954516138075	0.421646573086652	0.640910084856285	0.931015040971484	Insig	-0.029744490226091	-0.66879307991476	0.407298314757823	0.963125296699879	Insig	1.97891391586912	2.59318978207795	1.69216582340239	Insig
chr1	132201069	132203803	-	ENSMUSG00000097540.1	lincRNA	1700037F24Rik	132203803	0.0640983440650041	0.643217688173299	0.476756257445153	0.909414195452238	Insig	-0.0901198727807395	-0.959632202185029	0.234433003651181	0.93763062529689	Insig	1.3501535051404	1.60834944931463	1.30230069670639	Insig
chr1	132229048	132229767	-	ENSMUSG00000066936.4	protein_coding	Gm10188	132229767	0.0774106489776478	1.07401053351	0.234804362851558	0.831773716840742	Insig	-0.00759771569094795	-0.113130779793901	0.888523396222432	0.982752207530485	Insig	0.69239474748269	1.12531188693886	1.16752167928259	Insig
chr1	132284453	132284809	+	ENSMUSG00000089808.3	processed_pseudogene	Gm7241	132284453	0.0174907319399599	0.499519325785009	0.580558024291914	0.924385946391515	Insig	-0.00573942022806445	-0.177337151999833	0.826083960817305	0.981472689192267	Insig	0.216350956720213	0.392204516965446	0.330445125965593	Insig
chr1	132298626	132307357	+	ENSMUSG00000042115.4	protein_coding	Klhdc8a	132298626	0.208188770537279	1.89549808602885	0.0360107727317727	0.431266899772065	Insig	-0.190932091568078	-1.78977229763745	0.0265828861744253	0.630270981265836	Insig	1.08869509592504	1.52362732090718	1.11768786337116	Insig
chr1	132316126	132333488	+	ENSMUSG00000009772.15	protein_coding	Nuak2	132316126	0.401690562817836	4.48062833058671	7.1780003585431e-07	0.000107794164420976	Sig	0.0115499317688704	0.122915773804406	0.878952829943034	0.982567677073285	Insig	4.08015651189995	6.04282927808789	6.3598372045215	Insig
chr1	132342023	132349626	+	ENSMUSG00000100658.1	lincRNA	F730311O21Rik	132342023	0.0352646332148872	0.62209872868243	0.491347299659045	0.911867149749685	Insig	0.0569718169887678	1.08005503997544	0.180823126515995	0.920607598496579	Insig	0.0298736904273728	0.0491824880371611	0.0881894756270631	Insig
chr1	132356315	132391281	-	ENSMUSG00000042066.15	protein_coding	Tmcc2	132391281	0.102665704223916	0.986898753936125	0.274960406314402	0.852723663392028	Insig	0.0638145154950509	0.604575323892853	0.453803331700915	0.966778616557733	Insig	1.91211275797291	2.21765634404788	2.4126829162762	Insig
chr1	132417555	132466958	+	ENSMUSG00000042046.15	protein_coding	Dstyk	132417555	-0.0737946893828975	-1.01195235117688	0.262958964399654	0.847030189815602	Insig	0.0948149163898778	1.18860956755008	0.140824480868057	0.90030572678898	Insig	6.79858197691752	6.60349671839454	6.84667411987971	Insig
chr1	132466433	132477064	-	ENSMUSG00000097760.2	processed_transcript	6030442K20Rik	132477064	0.0873281079766403	1.03614018629141	0.251720087066962	0.841284348932917	Insig	-0.00873647170159963	-0.110765818899526	0.89083902651005	0.982796269814359	Insig	0.342371954384175	0.520590584298761	0.503832900186269	Insig
chr1	132477365	132505659	+	ENSMUSG00000026439.14	protein_coding	Rbbp5	132477365	-0.00607754028870787	-0.0902472538470458	0.920477871185541	0.950939243907158	Insig	0.0355283035747524	0.47785690130355	0.553796381840486	0.972612763731165	Insig	12.8155429022943	13.140442244226	13.3491209026317	Insig
chr1	132506230	132508639	+	ENSMUSG00000048174.2	protein_coding	Tmem81	132506230	0.0730557828149399	0.922155391214152	0.307685253234415	0.866293320719931	Insig	-0.0652817233023568	-0.762430116697549	0.344823882946487	0.956733477492633	Insig	32.7691257138521	35.8260557358809	33.500029560883	Insig
chr1	132509427	132543256	-	ENSMUSG00000053024.14	protein_coding	Cntn2	132543256	-0.151814473002779	-1.5670542077766	0.0830103629899936	0.636096884203815	Insig	0.194839476697879	2.13302689881721	0.00822010402391182	0.345177536522646	Insig	0.161005445637851	0.10995301264274	0.201980463160735	Insig
chr1	132564690	132741797	-	ENSMUSG00000026442.14	protein_coding	Nfasc	132741797	0.0583718374533479	0.532541844310134	0.555794586667709	0.921282160158194	Insig	-0.15372079737645	-1.42461763917632	0.0775386092602828	0.832561066669778	Insig	0.303561685687831	0.340284544964192	0.271497087660797	Insig
chr1	132729355	132732826	+	ENSMUSG00000101126.1	antisense_RNA	Gm10538	132729355	0.0738107375561555	0.749170250647986	0.407254705467592	0.895569361073736	Insig	-0.0977513419538143	-0.957797032653801	0.235328970546546	0.937853326663273	Insig	5.00396218326978	5.51127901319497	5.08755251531109	Insig
chr1	132880273	132940005	+	ENSMUSG00000026443.3	protein_coding	Lrrn2	132880273	-0.0755358114445237	-0.946226325280642	0.295229452085654	0.861433871671243	Insig	-0.0216849090948299	-0.291983513062433	0.717518305545498	0.978729003754881	Insig	0.608607326085589	0.450675284167234	0.371873707620015	Insig
chr1	132943512	132945320	-	ENSMUSG00000102709.1	TEC	Gm38308	132945320	0.000365016974063072	0.0170264862059445	0.984972931435001	0.954003933967358	Insig	-0.0153728158269417	-0.776079663110407	0.336256051426333	0.955679902987018	Insig	0.0396775965515956	0.0433282767270773	0	Insig
[truncated: 33,522 more rows]
