# Supplementary material for: The Tug1 lncRNA locus is essential for male fertility
Source: Genome Biol. 2020 Sep 7;21:237. doi: 10.1186/s13059-020-02081-5 (PMC7487648; doi:10.1186/s13059-020-02081-5)
Supplement: Supplementary file 7 — Additional file 7: Table S3. Prostate, spleen, eyes, brain, heart, liver, and MEF RNA-seq. [file 13059_2020_2081_MOESM7_ESM.csv]

chrom	start	end	strand	gene_id	gene_type	gene_name	Tissue	baseMean	log2FoldChange	lfcSE	stat	pvalue	padj	tpmMeanWT	tpmMeanKO	tpmMeanLog2FC	sig
chr6	148354656	148355598	+	ENSMUSG00000063171.4	transcribed_processed_pseudogene	Rps4l	Brain	267.663580737354	0.699224014687072	0.0667796264733139	10.4706188341214	2.22044604925031e-16	4.75350261993499e-13	47.6098062827135	121.142128237506	1.34736999823703	SigFC
chr9	64306756	64341288	-	ENSMUSG00000032396.17	protein_coding	Dis3l	Brain	599.516346557793	-0.445968639015043	0.0571151119554438	-7.80824240286789	2.22044604925031e-16	4.75350261993499e-13	26.0457081069796	16.9884671987233	-0.616489970494702	Sig
chr11	3415982	3452363	-	ENSMUSG00000020448.16	protein_coding	Rnf185	Brain	745.191192796558	0.86993873439394	0.0518773435636909	16.7691457317181	2.22044604925031e-16	4.75350261993499e-13	46.6619107379292	95.234726587693	1.02924235196121	SigFC
chr11	3494375	3504821	-	ENSMUSG00000034570.12	protein_coding	Inpp5j	Brain	1801.54193388061	0.606698504942354	0.0651042100207199	9.31888283030034	2.22044604925031e-16	4.75350261993499e-13	65.7847940937027	125.799223090016	0.935296958351859	SigFC
chr11	3514684	3517351	+	ENSMUSG00000075702.9	protein_coding	Selenom	Brain	1645.53039991861	0.690555537860335	0.0655493737131854	10.5348914679474	2.22044604925031e-16	4.75350261993499e-13	199.09552066702	424.049474089018	1.09077183156791	SigFC
chr11	3639785	3649673	-	ENSMUSG00000056579.18	antisense_RNA	Tug1	Brain	2008.96266358531	-3.31514116696186	0.0621370453792392	-53.3520888662899	2.22044604925031e-16	4.75350261993499e-13	57.0259496445672	0.214977409188309	-8.0512896937247	SigFC
chr11	3649494	3690477	+	ENSMUSG00000034543.14	protein_coding	Morc2a	Brain	850.286675998803	-0.642928347243757	0.0531354412078654	-12.0998025541677	2.22044604925031e-16	4.75350261993499e-13	34.2260235172458	19.1662311899733	-0.836527009240754	SigFC
chr18	10325177	10562934	+	ENSMUSG00000042942.16	protein_coding	Greb1l	Brain	209.961638455217	0.489975670430331	0.0664395640666225	7.37475745534703	2.22044604925031e-16	4.75350261993499e-13	3.65837118025602	6.49993367535004	0.829223537998118	Sig
chr18	37655451	37661742	+	ENSMUSG00000073590.3	lincRNA	3222401L13Rik	Brain	72.958288110477	0.427354826598246	0.0620940493668309	6.88237972810529	2.22044604925031e-16	4.75350261993499e-13	2.01930219374071	4.65221265660398	1.20406021530688	Sig
chr18	37714764	37841873	+	ENSMUSG00000103472.1	protein_coding	Pcdhga7	Brain	276.758475997103	0.825240118079689	0.0643305844062013	12.8281147403992	2.22044604925031e-16	4.75350261993499e-13	9.14989381242247	21.6611329308607	1.24328179579264	SigFC
chr18	37765580	37841873	+	ENSMUSG00000102428.1	protein_coding	Pcdhga12	Brain	313.517035893611	0.66716895920929	0.0637874351823045	10.4592535709034	2.22044604925031e-16	4.75350261993499e-13	8.65263438743144	17.1016386480214	0.982923219423151	SigFC
chr18	37725706	37841873	+	ENSMUSG00000103897.1	protein_coding	Pcdhga8	Brain	175.48569489552	0.416017264705647	0.066561727722941	6.25009714948045	5.79536418854332e-14	1.05163828999185e-10	7.22888935189163	11.8978103105403	0.718850169033291	Sig
chr16	58717435	58718724	-	ENSMUSG00000047293.6	protein_coding	Gpr15	Brain	8.54099440309135	0.178477190982622	0.028773073686021	6.20292405775655	8.90398865749376e-14	1.49323182097705e-10	0.684963420205522	4.50470680005898	2.71733435819303	Sig
chr2	177498215	177509763	+	ENSMUSG00000094786.1	protein_coding	Gm14403	Brain	104.391675722723	0.402556882208308	0.0650238831152608	6.19090806211526	9.9475983006414e-14	1.62684014248836e-10	11.6631573025241	22.701488780889	0.960828524079993	Sig
chr11	3452365	3479831	+	ENSMUSG00000034587.8	processed_transcript	8430429K09Rik	Brain	98.9295043646692	0.407847348233711	0.0660699045785276	6.17296711468628	1.17017506795491e-13	1.83707031251754e-10	7.02724525810708	12.9579172121657	0.882802689504472	Sig
chr18	37668953	37841870	+	ENSMUSG00000103332.1	protein_coding	Pcdhga2	Brain	194.363580665124	0.403573116334936	0.0662705110330762	6.08978428027375	2.47801779096335e-13	3.64712488514512e-10	8.15601836367211	12.9861470043079	0.671036517234002	Sig
chrX	73086293	73097095	-	ENSMUSG00000057836.12	protein_coding	Xlr3a	Brain	19.7243336870626	0.256473233981731	0.0427427097477933	6.00039715532944	5.48450174164827e-13	7.5972156578608e-10	0.7268662019699	2.44218481699993	1.7484106538182	Sig
chr18	37707039	37841873	+	ENSMUSG00000103793.1	protein_coding	Pcdhga6	Brain	252.60596014584	0.386303762209309	0.0659355908664012	5.85880489024568	1.88826732028247e-12	2.34825468068357e-09	10.6047393083214	16.2866954130269	0.618984753111605	Sig
chr18	10566602	10610352	-	ENSMUSG00000024293.15	protein_coding	Esco1	Brain	593.09425511331	0.354726186741223	0.0605737668309504	5.85610248956771	1.93267624126747e-12	2.39536502548976e-09	26.5471427551311	36.6435378990405	0.465002207577958	Sig
chr7	16959679	16964607	+	ENSMUSG00000041141.7	protein_coding	Pnmal1	Brain	3167.93425677135	0.234102959591635	0.0413760462740315	5.65793449768455	1.03861363953683e-11	1.19035279144085e-08	164.823611809685	193.718318594943	0.233037455402581	Sig
chr6	117716342	117718868	+	ENSMUSG00000104222.1	lincRNA	Gm7292	Brain	36.3900955851784	0.0947002882018037	0.0168139328657448	5.63225088133529	1.28628219187021e-11	1.44239151712969e-08	3.18560454599718	13.3007777193585	2.06187151497998	Sig
chr18	37674307	37841873	+	ENSMUSG00000104346.1	protein_coding	Pcdhga3	Brain	278.869833193583	0.367596238627398	0.066814447212983	5.50174780995522	3.75837139188206e-11	4.02293680227718e-08	11.6147917358471	18.5390836678073	0.674606652069458	Sig
chr11	99385254	99389364	-	ENSMUSG00000019761.10	protein_coding	Krt10	Brain	141.152287944171	0.348338233026817	0.0660313503409816	5.27534619885889	2.28040697436427e-10	2.29514340216644e-07	12.8837476539486	21.8723930087699	0.763558762075679	Sig
chr11	107933387	108343928	-	ENSMUSG00000050965.14	protein_coding	Prkca	Brain	3918.12217586193	-0.260767635692886	0.0498048237886053	-5.23579074990214	3.10159453675851e-10	3.04326645269821e-07	100.351863110981	79.1641719087407	-0.342147852968868	Sig
chr18	37806364	37841873	+	ENSMUSG00000102918.1	protein_coding	Pcdhgc3	Brain	582.756690512596	-0.313177826204547	0.0609799245533556	-5.13575293013894	6.68519239965804e-10	6.27956219063531e-07	24.7539278475791	17.8670796898309	-0.470353613733741	Sig
chrX	73074345	73082478	-	ENSMUSG00000079845.8	protein_coding	Xlr4a	Brain	2.20039090788216	0.0761020263864333	0.0149653547127252	5.08521367166278	9.80120651306038e-10	8.87712610361037e-07	0.0537905537531028	1.34563172909936	4.64478697767351	Sig
chr18	37761801	37841870	+	ENSMUSG00000103081.2	polymorphic_pseudogene	Pcdhgb8	Brain	48.9119009894983	0.274961975628631	0.0569254181754907	4.83021441811763	6.39463881846325e-09	5.56317253347209e-06	1.92906765154925	3.93519718614963	1.02853218962856	Sig
chr7	120186380	120202111	-	ENSMUSG00000030905.5	protein_coding	Crym	Brain	964.354972675897	0.265254409043069	0.0559480173828917	4.74108684187585	1.20539687120669e-08	1.00712242772278e-05	59.7559800784278	74.0389720238399	0.309201766604441	Sig
chr11	93859243	93885766	-	ENSMUSG00000054079.12	protein_coding	Utp18	Brain	412.691798604114	0.294338723585471	0.0632749284365977	4.65174328692291	2.25029550549039e-08	1.75200353479192e-05	23.6635718909282	31.6596505402425	0.4199774737756	Sig
chr11	71031941	71033513	-	ENSMUSG00000018451.6	lincRNA	6330403K07Rik	Brain	3776.98119960296	0.26026474912652	0.056046986702956	4.6436885270193	2.37925974477804e-08	1.83695821544272e-05	531.43287640413	657.764156671197	0.307682912959738	Sig
chr5	146574888	146576120	+	ENSMUSG00000094090.2	processed_pseudogene	Gm8494	Brain	7.73960949891879	0.128148269309915	0.0276835383682517	4.62904227072648	2.63237822650808e-08	1.99964450192045e-05	0.825096485690041	3.58406810382635	2.11896331030824	Sig
chr13	119488039	119611059	+	ENSMUSG00000074634.12	protein_coding	Tmem267	Brain	260.918604021986	0.304635979896827	0.0668205588410697	4.55901574575862	4.2507353636978e-08	3.12809754264955e-05	9.69328193885976	14.2277239282426	0.553647766748963	Sig
chr18	10644411	10706771	-	ENSMUSG00000002475.15	protein_coding	Abhd3	Brain	1428.45724774044	0.229386759396188	0.0516575081827359	4.44053086309823	9.41424960210213e-08	6.60313148793091e-05	154.478711293067	183.870780774629	0.251284202723247	Sig
chrX	21360865	21364622	+	ENSMUSG00000051537.9	transcribed_processed_pseudogene	Gm5124	Brain	205.259441522879	0.293147383901097	0.0665221857769751	4.40676115009081	1.17663131016243e-07	8.08031472910585e-05	15.2189766678064	21.5160287284192	0.499540465831753	Sig
chr12	84417196	84418578	+	ENSMUSG00000098134.1	protein_coding	Rnf113a2	Brain	184.668591516902	0.284612810885855	0.0657896658098892	4.32610209190443	1.99144702062171e-07	0.000127522793841132	27.3872822823419	37.4317937911486	0.450758075710175	Sig
chr18	37731009	37841873	+	ENSMUSG00000103749.1	protein_coding	Pcdhgb5	Brain	95.3739596502829	0.275585946009281	0.0637935154646773	4.31996800931708	2.07198331825253e-07	0.000131800131424285	2.75527139797467	4.57833212782405	0.732627691490922	Sig
chr18	37736936	37841870	+	ENSMUSG00000102440.1	protein_coding	Pcdhga9	Brain	159.238453020885	0.285191485154998	0.0660664466352147	4.31673715902537	2.11565861052421e-07	0.000134096117442942	5.66593609337618	8.71609252708463	0.621367182181473	Sig
chr6	56069804	56569103	-	ENSMUSG00000004347.16	protein_coding	Pde1c	Brain	656.415849869484	-0.287136944672507	0.0668136285170933	-4.29758046442646	2.39348511454907e-07	0.000148324649778414	7.77274236464312	5.00801861892348	-0.634183771490347	Sig
chr11	99415666	99422259	-	ENSMUSG00000020912.4	protein_coding	Krt12	Brain	77.4866730351776	-0.250567296971084	0.0589994207612384	-4.24694503332654	3.3082166006615e-07	0.000197068919626153	10.3716233831652	4.69352005882079	-1.14389949466259	Sig
chr7	98143359	98145502	-	ENSMUSG00000074006.3	protein_coding	Omp	Brain	175.401017145915	-0.276477790305841	0.0652971313337336	-4.23414910668529	3.58813339929043e-07	0.000211239332655235	19.6828728650324	11.5033807300532	-0.774882891044355	Sig
chr15	33683875	33687884	-	ENSMUSG00000038984.4	protein_coding	Tspyl5	Brain	1048.64052593781	0.227419755550927	0.0545527654135768	4.1688034296118	5.41323279312778e-07	0.000301153081201926	55.3816383615101	66.4664984492803	0.263219618895174	Sig
chr18	57878678	57946821	+	ENSMUSG00000024597.10	protein_coding	Slc12a2	Brain	2783.64961525237	-0.171878847028003	0.0412449181738531	-4.16727331846094	5.46521676136891e-07	0.000303569395366973	96.9015752829936	83.2139654214106	-0.219694449406776	Sig
chr6	18844220	18847360	+	ENSMUSG00000097815.1	lincRNA	Gm26809	Brain	59.5279487625882	-0.245633485494216	0.0593737957213323	-4.13706892931493	6.59555049686844e-07	0.000354301379432497	4.93321909234621	2.31966488039296	-1.08861296547339	Sig
chr17	58593659	58594843	+	ENSMUSG00000046952.8	processed_pseudogene	Gm5815	Brain	9.93677126401045	0.134986454791758	0.0326528889897051	4.13398198347218	6.72301379234241e-07	0.00035981355735426	1.29378586190728	4.03179148993494	1.63982217703294	Sig
chr2	177387124	177398320	-	ENSMUSG00000078867.9	protein_coding	Gm14418	Brain	38.4039805064893	0.175249091044116	0.0427788298772321	4.0966312437028	8.46621029060302e-07	0.000440766471359747	2.70619693085735	6.47910837332846	1.25952846082634	Sig
chr6	54039554	54301810	+	ENSMUSG00000004633.17	protein_coding	Chn2	Brain	2331.30100352888	-0.250486290880451	0.0614397230432607	-4.07694368518035	9.55266127089516e-07	0.000489026894171058	92.8683837809351	70.9457023746325	-0.388472233577542	Sig
chr18	37447656	37456350	+	ENSMUSG00000044043.4	protein_coding	Pcdhb14	Brain	271.332579382477	0.26537994639957	0.0654861341790671	4.05246010817965	1.1091887477388e-06	0.000555742735638571	6.4463015982648	8.55365775587	0.40806979580434	Sig
chr6	81984321	81992413	+	ENSMUSG00000107412.1	lincRNA	Gm20383	Brain	27.1589447832148	0.134614736112576	0.0336732339931208	3.99767768489587	1.54476433045225e-06	0.000752207026604378	2.81837804096378	8.31507385062769	1.56086393750411	Sig
chr16	59490775	59555752	-	ENSMUSG00000022723.15	protein_coding	Crybg3	Brain	171.718788113723	-0.263568959206099	0.0667389739463911	-3.94925099414645	2.06307774974768e-06	0.000972053030487014	5.40349479446765	3.69529511812874	-0.548203207422029	Sig
chr12	20804381	20815779	-	ENSMUSG00000099759.1	processed_transcript	1700030C10Rik	Brain	4.78011761736188	0.08884266243082	0.0224991263199612	3.94871610423375	2.06964355187189e-06	0.000974746641957261	0.349330963533489	1.62010201555496	2.21341823125855	Sig
chr16	58670208	58680391	+	ENSMUSG00000022742.5	protein_coding	Cpox	Brain	913.133608592628	-0.22511746720914	0.057493236323705	-3.9155469687192	2.51843191390044e-06	0.00116285679604207	65.8854351240724	52.5886525746494	-0.325208040432704	Sig
chr2	104069849	104091187	+	ENSMUSG00000068686.12	protein_coding	Cd59b	Brain	15.2394711942757	0.144978053931684	0.0375809928792621	3.85774943193919	3.53234065131325e-06	0.00157996580669192	1.96648845268118	4.99548729083758	1.34500369958306	Sig
chr11	105177726	105181433	-	ENSMUSG00000099681.1	antisense_RNA	1700052K11Rik	Brain	111.917847904352	0.245154537043733	0.0639332059808589	3.83454158574702	4.04104063234101e-06	0.00177955374810211	5.96494280476075	9.37894138316544	0.652916787910214	Sig
chr11	97923238	97986444	-	ENSMUSG00000017417.14	protein_coding	Plxdc1	Brain	516.299196372289	-0.228324894119147	0.0600800458125178	-3.80034487376464	4.9203699972189e-06	0.00211038178978856	24.600951490265	19.327105096314	-0.348088555558055	Sig
chr11	98036623	98053462	-	ENSMUSG00000017400.10	protein_coding	Stac2	Brain	1372.19722211594	-0.215334022074316	0.0566928039544495	-3.79826022095023	4.97951834144139e-06	0.00213201788803179	100.244414080234	80.8600740931433	-0.310022416936958	Sig
chr9	22332012	22389188	-	ENSMUSG00000036777.8	protein_coding	Anln	Brain	1139.8701454996	-0.241773775859452	0.0642557620992303	-3.76267852034935	6.10043246274117e-06	0.00255539013991304	29.1892171924884	21.9219292959634	-0.413060748629302	Sig
chr3	124320855	124324743	+	ENSMUSG00000044528.5	protein_coding	Tram1l1	Brain	675.137434000471	0.19978297069825	0.0534462406932934	3.73801726944135	7.01494480082054e-06	0.00288745859255617	37.0200028773732	43.1687681707546	0.221682918459767	Sig
chr6	57702540	57739439	+	ENSMUSG00000062190.12	protein_coding	Lancl2	Brain	1504.26854893317	-0.221195214414934	0.059756435388798	-3.70161327354543	8.60802060143051e-06	0.00343919463531155	114.566092164026	90.9243645697359	-0.333441273005045	Sig
chr11	110176820	110251776	-	ENSMUSG00000044749.13	protein_coding	Abca6	Brain	69.6086202645095	-0.223376094000349	0.0603751535156429	-3.69980167325741	8.69571679107395e-06	0.0034686277648099	3.14236996970854	1.67193844098897	-0.910331317723088	Sig
chr11	98836785	98853697	+	ENSMUSG00000038020.5	protein_coding	Rapgefl1	Brain	1894.88829591563	0.197946331388851	0.053754996944255	3.6823801068043	9.58380289040051e-06	0.00376142857874769	71.1591783709893	82.9775427646261	0.221671082107152	Sig
chr18	37333921	37337674	+	ENSMUSG00000051678.4	protein_coding	Pcdhb6	Brain	98.1904096785462	0.227810428488704	0.0637732338569456	3.57219502149949	1.75553586467814e-05	0.00662550537063425	5.21237733109236	7.91425736832255	0.602512455564815	Sig
chr15	78554408	78554848	-	ENSMUSG00000068226.3	processed_pseudogene	Gm6723	Brain	5.83475387672107	0.0964936213580112	0.0272287468669848	3.54381425738733	2.04614142100823e-05	0.00761565846487867	1.97873128239757	6.61918046365937	1.74207690121116	Sig
chr13	47012557	47014850	-	ENSMUSG00000044231.3	protein_coding	Nhlrc1	Brain	290.727094984043	0.233152182963542	0.0667848249965103	3.49109521475463	2.71161033571499e-05	0.00978322005441334	26.1675584718047	34.8517424501251	0.413451464996945	Sig
chr19	8617996	8628299	+	ENSMUSG00000024650.4	protein_coding	Slc22a6	Brain	111.873430633968	-0.231373208814684	0.0664181754125613	-3.48358272984003	2.82174672545654e-05	0.0101292073306906	6.55777957939923	4.41249052730049	-0.571614229346297	Sig
chr11	94133485	94155776	+	ENSMUSG00000086003.7	processed_transcript	B230206L02Rik	Brain	23.3340414909669	-0.149351341173022	0.0428872093478346	-3.48242152949882	2.83914535639251e-05	0.0101835450224513	5.78545702563687	1.54225140709328	-1.90739296786102	Sig
chr19	34583531	34588731	+	ENSMUSG00000074896.3	protein_coding	Ifit3	Brain	139.668245600023	0.22955011339207	0.0660597825513801	3.4748844838163	2.95457903682905e-05	0.0105418752815557	16.3119331115665	22.856018964674	0.486646373868126	Sig
chr16	33684466	33771576	+	ENSMUSG00000075254.11	protein_coding	Heg1	Brain	716.947054337551	-0.193248413200284	0.0568515564511273	-3.3991754186433	4.38998277738634e-05	0.0149911037575988	12.9733435663761	10.7118436107637	-0.27634354428269	Sig
chr2	177464733	177478129	+	ENSMUSG00000078866.10	protein_coding	Zfp970	Brain	164.582415828331	0.220576318207124	0.0653171388897415	3.37700520807361	4.9223259941833e-05	0.0165456101485407	15.3578713157365	22.0270528402639	0.520298214721718	Sig
chr7	4539765	4547541	-	ENSMUSG00000004961.7	protein_coding	Syt5	Brain	1846.56653891442	0.152175359881009	0.0454754092974419	3.3463219404068	5.76075461760084e-05	0.0188975252938838	167.336299380011	185.37339503631	0.147683766329817	Sig
chr11	99428403	99438150	-	ENSMUSG00000035775.2	protein_coding	Krt20	Brain	36.307623448324	-0.151736998378151	0.0454316231544922	-3.33989824361245	5.95262976113009e-05	0.0194199220438809	4.80181580910628	1.63069462567275	-1.55809342585584	Sig
chr5	147561604	147726011	-	ENSMUSG00000029648.13	protein_coding	Flt1	Brain	1183.07868657953	-0.176085658431038	0.0527532691017622	-3.33790988557249	6.01323797386755e-05	0.0195837451001278	19.937927554624	16.8379960871962	-0.243795005252094	Sig
chr18	37720369	37841870	+	ENSMUSG00000103585.1	protein_coding	Pcdhgb4	Brain	94.8377345513996	0.217067282839493	0.0650588972343632	3.33647344278748	6.0573860070301e-05	0.0197027205190411	3.30078415105942	4.76577223851657	0.529901206042133	Sig
chr18	6910459	7004780	-	ENSMUSG00000061013.5	protein_coding	Mkx	Brain	220.933457326261	-0.218186544432254	0.0658891608056734	-3.31141786849814	6.87859898613752e-05	0.0218625262179324	13.0656688014406	9.84609678508594	-0.408157148630923	Sig
chr18	37442500	37446209	+	ENSMUSG00000047307.2	protein_coding	Pcdhb13	Brain	124.743143744277	0.21908018210871	0.0661820797344964	3.31026439464576	6.91883303494123e-05	0.0219658085446542	6.87334730755202	9.55986607520647	0.475977547515822	Sig
chr18	37815079	37841873	+	ENSMUSG00000023036.14	protein_coding	Pcdhgc4	Brain	352.994933057033	-0.209237180394739	0.0634509509955941	-3.29762087268429	7.37469414389125e-05	0.0231200851160408	14.5429906662067	11.3950042701633	-0.351922514860478	Sig
chr7	127271879	127274055	-	ENSMUSG00000049091.6	protein_coding	Sephs2	Brain	452.220961587428	0.190178162890334	0.0579238604088016	3.28324392656391	7.9275365953535e-05	0.0244817445030274	44.256290956036	51.7707267378032	0.226254023941898	Sig
chr7	31051678	31057199	-	ENSMUSG00000036570.14	protein_coding	Fxyd1	Brain	378.601598951528	0.204276852944607	0.0624108856699374	3.27309652397713	8.34107996918743e-05	0.0254739859675356	36.6078223204492	44.2867055791245	0.274721726329994	Sig
chr17	35342242	35346762	+	ENSMUSG00000091705.8	protein_coding	H2-Q2	Brain	29.0648883057585	0.163519985226952	0.0503510850502013	3.2475960560516	9.47213805915226e-05	0.0280790043651871	2.54394997266081	4.47605511426603	0.815157500536933	Sig
chr5	114808196	114813976	-	ENSMUSG00000072694.7	protein_coding	1500011B03Rik	Brain	1057.25234363907	0.173719274127797	0.0537861327444793	3.229815293713	0.000103448834559927	0.029986853955819	129.739885404668	147.854543718937	0.188556509969692	Sig
chrX	36598206	36606079	+	ENSMUSG00000006373.10	protein_coding	Pgrmc1	Brain	5042.26019339308	0.128303724832267	0.0397515603306792	3.22763996595237	0.00010456722625718	0.0302252456204882	588.600888092113	637.180521087893	0.114412444617174	Sig
chr6	8259288	8459470	+	ENSMUSG00000089862.8	protein_coding	Umad1	Brain	689.312956666186	-0.180108138921932	0.0558346940054042	-3.22573880147887	0.000105553998228869	0.0304344638885533	31.3418972708966	26.0768968319444	-0.265320317384074	Sig
chr14	27428834	27483555	+	ENSMUSG00000040651.9	protein_coding	Fam208a	Brain	1050.87413904682	0.176683337305448	0.0548852831781565	3.21913866658823	0.000109048340928952	0.031167036173858	16.5047424627016	18.9429631612434	0.198781395498437	Sig
chr6	57581000	57664632	+	ENSMUSG00000029798.11	protein_coding	Herc6	Brain	156.165152229001	-0.186438569516255	0.0580131320125793	-3.21373046150703	0.000111992696984142	0.0317744329098043	4.07009186626489	2.26760232421985	-0.84389370502025	Sig
chr18	12252362	12305720	-	ENSMUSG00000057766.13	protein_coding	Ankrd29	Brain	542.315445892465	-0.191411611809185	0.0599899090359679	-3.19073015587373	0.000125372722036943	0.0346494264545383	37.6688243859556	30.8663953542002	-0.287333996945451	Sig
chr10	88518279	88605152	-	ENSMUSG00000020061.17	protein_coding	Mybpc1	Brain	205.747904671794	-0.211123444228811	0.0666424533824654	-3.16800227952533	0.000140063830178727	0.0376393681827624	10.6453915297896	7.54294029769578	-0.497030099880529	Sig
chr11	120948480	120960868	+	ENSMUSG00000025161.16	protein_coding	Slc16a3	Brain	43.836970336354	0.180460605930272	0.0572107901254303	3.15431067346956	0.000149681239183019	0.039508755263312	1.62441193646367	2.57869135696734	0.66672157400053	Sig
chr2	148871722	148875692	-	ENSMUSG00000027447.6	protein_coding	Cst3	Brain	12093.792572069	0.178307490348114	0.0566957864662648	3.14498662884252	0.000156582977180797	0.0408098339876942	2041.54344602036	2353.89786162134	0.205391451674431	Sig
chr5	9118801	9161776	-	ENSMUSG00000042508.16	protein_coding	Dmtf1	Brain	1244.03126708552	-0.185493607194755	0.0590787016449286	-3.13977122093166	0.00016057297883787	0.0415471626406717	25.7773569806338	21.1978576717608	-0.282185879568596	Sig
chr2	177897096	177905784	+	ENSMUSG00000074521.9	protein_coding	Gm14327	Brain	11.4374288271278	0.106880553358497	0.0341078814147681	3.13360281920706	0.000165415535287483	0.0424278404999913	1.35227788098296	3.23762214596644	1.25954297948583	Sig
chr15	81235499	81238963	+	ENSMUSG00000050164.10	protein_coding	Mchr1	Brain	281.130333501068	0.208232228018238	0.0664539630563566	3.13348096097212	0.000165512570918791	0.042445331057651	26.8573491666915	34.0944228315019	0.344218845279567	Sig
chr16	57624258	57754737	-	ENSMUSG00000068196.4	protein_coding	Col8a1	Brain	127.859967310975	-0.204804735142105	0.0653861561294396	-3.13223390493655	0.000166508683831612	0.042624527361015	5.90664802740143	3.97380248765839	-0.571819478224227	Sig
chr6	5483351	5496309	-	ENSMUSG00000019577.6	protein_coding	Pdk4	Brain	304.985448087134	0.197700151645414	0.0631899056749539	3.12866666809687	0.00016938932238908	0.0431391583597305	17.5649954560435	25.3813747923439	0.531067012106898	Sig
chr16	23889581	23890844	-	ENSMUSG00000004366.3	protein_coding	Sst	Brain	1773.96066055818	0.164103318807921	0.0525177333007993	3.12472204137233	0.000172629265396074	0.0437116973976467	635.958114167622	718.235633088837	0.175525480686271	Sig
chrX	73214333	73222453	+	ENSMUSG00000067768.12	protein_coding	Xlr4b	Brain	2.91244024106614	0.0547697259581507	0.0176437786726587	3.10419479717366	0.000190451428892846	0.0470271131871881	0.148808222026674	0.648873734349279	2.12448352743346	Sig
chr18	12972252	12992948	+	ENSMUSG00000024423.5	protein_coding	Impact	Brain	6368.21653515199	0.182370037063637	0.059167549003221	3.08226452060248	0.000211394424192157	0.0507186507152097	395.767807948467	460.82293132254	0.219558242236477	Insig
chr2	127791388	127792488	-	ENSMUSG00000051319.6	protein_coding	1500011K16Rik	Brain	350.757107424739	0.198038944460573	0.0643506556747764	3.07749691722565	0.000216224966361978	0.0515405978760971	92.5141431573872	112.647317922342	0.284067123610629	Insig
chr6	85587531	85702753	+	ENSMUSG00000063810.7	protein_coding	Alms1	Brain	393.469127203576	-0.197897046149004	0.0643338077141043	-3.07609720581823	0.000217662718474454	0.0517831821026763	4.4668306587507	3.53977841317544	-0.335592510142236	Insig
chr11	100347327	100356128	-	ENSMUSG00000006930.15	protein_coding	Hap1	Brain	3750.05935141168	0.147141589233088	0.0478770190609211	3.07332394788109	0.000220537896362671	0.0522654979311544	214.767064847603	237.604105256532	0.145786994014845	Insig
chr5	3928054	4081310	+	ENSMUSG00000040407.17	protein_coding	Akap9	Brain	2969.30185322389	-0.122306678059046	0.0398570990264394	-3.0686297057875	0.000225486061917302	0.0530869349688998	31.333682164189	28.0000066856017	-0.162287145714185	Insig
chr18	37513621	37518325	+	ENSMUSG00000044022.5	protein_coding	Pcdhb21	Brain	96.9508571394517	-0.200117842510084	0.0652874392668558	-3.06518136960652	0.000229187115869278	0.0536943167087598	4.86868700881094	3.25447966195089	-0.581105859175578	Insig
chr11	116752167	116759373	+	ENSMUSG00000056032.12	antisense_RNA	BC018473	Brain	9.99716372128077	0.0713284697632894	0.0233385861663697	3.05624639191177	0.000239043904003866	0.055283302798947	0.275710962430765	0.904656936338005	1.71421416674014	Insig
chr18	37661793	37841873	+	ENSMUSG00000103144.1	protein_coding	Pcdhga1	Brain	109.695586425234	0.200385948573099	0.0655912439816546	3.05507162860253	0.000240369060294121	0.0554938161676096	4.18340390218648	5.7744458777843	0.465005215528709	Insig
chr11	103723950	103724532	+	ENSMUSG00000086794.1	processed_transcript	Gm11642	Brain	16.4323944445009	-0.123700003852665	0.0407625528671243	-3.03464810596862	0.000264537708890566	0.0595154025752931	9.54570344347229	3.12341637520488	-1.6117266124338	Insig
chr14	50888582	50897507	-	ENSMUSG00000090799.2	protein_coding	Klhl33	Brain	332.148104440142	-0.201427067749244	0.066591254019634	-3.02482767016003	0.000276953365319521	0.06150257404603	12.2229878920133	9.22632131715098	-0.405769551130085	Insig
chr11	102761439	102780262	+	ENSMUSG00000020926.16	protein_coding	Adam11	Brain	2464.55824752876	0.153753341531256	0.0510120754228789	3.01405775508395	0.000291196218659806	0.0637197978379627	93.5952177117263	104.497664127054	0.158963971923023	Insig
chr2	153065955	153081735	+	ENSMUSG00000027474.12	protein_coding	Ccm2l	Brain	48.5684574508539	-0.170741813421631	0.0566894843369728	-3.01187804790585	0.000294161065840903	0.0641732137885389	4.88538734543035	2.73512649014038	-0.836865398801549	Insig
chr18	15389394	15403684	-	ENSMUSG00000024411.9	protein_coding	Aqp4	Brain	4983.69293856149	-0.151970039972725	0.0504610362920911	-3.01163137223448	0.000294498370443597	0.0642246236889194	222.288156269001	191.905057888052	-0.212038346212621	Insig
chr11	3488284	3499350	+	ENSMUSG00000034579.17	protein_coding	Pla2g3	Brain	111.025595411548	0.172898426298012	0.057458435870897	3.00910429734803	0.000297974824678748	0.0647524230550111	4.68721766574158	7.27175122157318	0.633571050965541	Insig
chr7	106504239	106511671	-	ENSMUSG00000063286.7	transcribed_unprocessed_pseudogene	Gm8995	Brain	74.4425473836793	-0.183382528412336	0.061026045054538	-3.00498792357345	0.000303720061257895	0.0656165176561739	2.39462381407199	1.47532991188092	-0.698761427425164	Insig
chr15	66379858	66500910	-	ENSMUSG00000022375.6	protein_coding	Lrrc6	Brain	102.11745632714	0.197611804384771	0.0663216128211948	2.97959889663025	0.000341512444686387	0.0713438082416291	10.0988731185982	13.5539841515901	0.424522670625059	Insig
chr6	57686576	57692078	-	ENSMUSG00000043162.7	protein_coding	Pyurf	Brain	311.268766334095	-0.195715100015086	0.0657244458413308	-2.97781285958003	0.000344330203198906	0.0717557068603343	20.4458020987048	14.2804622247907	-0.517761984849249	Insig
chr18	78750380	79109391	-	ENSMUSG00000024548.11	protein_coding	Setbp1	Brain	841.436892403897	-0.172497268063799	0.0579858473596767	-2.97481671680723	0.000349105992312415	0.0724492259162673	19.2812447901613	16.1389805169841	-0.256648746529647	Insig
chr2	181251449	181288035	-	ENSMUSG00000038705.13	protein_coding	Gmeb2	Brain	407.585199610462	-0.183854003871138	0.0619386671396912	-2.96832354265051	0.00035966940496257	0.0739629506486473	18.7142635416388	15.2761514291204	-0.292857149027635	Insig
chr16	14194527	14291408	-	ENSMUSG00000018830.8	protein_coding	Myh11	Brain	194.326025934774	-0.191395741415435	0.0645609390176233	-2.96457493226965	0.000365903156254399	0.0748433972538819	6.91181596248494	4.6749912822674	-0.564101129359343	Insig
chr11	115279622	115297663	-	ENSMUSG00000044788.10	protein_coding	Fads6	Brain	1032.32555834548	-0.171355012226581	0.057869455315647	-2.96106143200987	0.000371837512315176	0.0756728725183071	35.3731975119064	29.564901503773	-0.258771164647275	Insig
chr9	48132504	48158965	-	ENSMUSG00000110924.1	lincRNA	Gm40518	Brain	52.7615093946443	0.147910086929027	0.0500772113532604	2.95364064675293	0.000384668248144981	0.0774379408469027	2.3599210754687	4.01546542855241	0.766828607453263	Insig
chr2	102550012	102643041	+	ENSMUSG00000027188.8	protein_coding	Pamr1	Brain	399.990178603362	0.179479148860136	0.0610450202222056	2.94011121966749	0.000409132081669927	0.080699730895255	14.1012093250591	16.4632352259052	0.223428976733782	Insig
chr3	133310110	133378235	+	ENSMUSG00000028013.16	protein_coding	Ppa2	Brain	600.668091576678	0.162320639028923	0.0552514153024644	2.9378548610986	0.000413350750229968	0.0812489408730205	13.4928936871295	15.2803868697568	0.179481288106847	Insig
chr9	68653786	69388246	+	ENSMUSG00000032238.17	protein_coding	Rora	Brain	3751.84177384771	-0.139266827505304	0.0474995327295415	-2.93196205314857	0.000424560804964891	0.0826899780091561	64.9170530806875	56.8334087574666	-0.191858261985027	Insig
chr10	77052178	77166548	-	ENSMUSG00000001435.15	protein_coding	Col18a1	Brain	293.955853431122	-0.187346742548659	0.0642208930798161	-2.91722418615103	0.000453852086072626	0.0863339418854074	9.61474637543025	7.70604892266642	-0.319257456509942	Insig
chr11	55250609	55336564	-	ENSMUSG00000055333.14	protein_coding	Fat2	Brain	1730.80672709488	-0.193746075068682	0.0664792262793529	-2.91438522847032	0.000459706788961345	0.0870420108785716	27.5911245600657	21.1301353374693	-0.384902251614205	Insig
chr18	37355121	37358604	+	ENSMUSG00000045876.4	protein_coding	Pcdhb8	Brain	102.570050724264	0.191953942460593	0.0659193835086026	2.91194990371144	0.000464785168698523	0.0876508923159125	6.08721216094591	8.05820832054574	0.404677452741036	Insig
chr15	75657035	75678800	-	ENSMUSG00000000934.8	protein_coding	Top1mt	Brain	205.818369908033	0.19140112103024	0.0657930608954264	2.90913841711148	0.000470713035139125	0.0883554803133663	22.7667523292871	28.1004721880037	0.303665866947728	Insig
chr2	52428320	52676831	-	ENSMUSG00000017412.15	protein_coding	Cacnb4	Brain	6029.69666870879	-0.114803539879046	0.0396071130347351	-2.89855864471527	0.000493657815456183	0.091021950769243	151.437868923409	135.938179393604	-0.155775308096984	Insig
chr2	31633453	31640589	-	ENSMUSG00000085224.2	antisense_RNA	Gm13425	Brain	4.35884461114858	0.0692771117755412	0.0239090556140622	2.89752606266872	0.000495952215356033	0.0912834056299284	0.126174804757348	0.383146856643948	1.60247361559361	Insig
chr17	44188572	44280168	+	ENSMUSG00000023959.8	protein_coding	Clic5	Brain	190.442690761713	-0.190798620189998	0.0659497939987108	-2.89308894874982	0.000505925119341777	0.0924091974185091	7.59620295277515	5.40744372806698	-0.490331704411781	Insig
chr12	103442167	103443680	-	ENSMUSG00000079017.3	protein_coding	Ifi27l2a	Brain	11.706733289456	0.104024113412226	0.0359760430402671	2.89148290421474	0.000509580734801007	0.0928175752532479	4.53862689293094	9.62069365432824	1.08388502293934	Insig
chr11	103101682	103112200	+	ENSMUSG00000056938.16	protein_coding	Acbd4	Brain	424.971259767772	0.17345643764183	0.0600644980842472	2.88783629555245	0.000517972621820073	0.0937465001170613	30.8674475337223	35.873248473776	0.21682220362358	Insig
chr11	83817682	83849493	-	ENSMUSG00000085235.1	lincRNA	Gm12576	Brain	10.3304015192987	0.0794883671463399	0.0276189320637661	2.87803912775551	0.000541160944361518	0.0962529597852031	0.569171079871846	1.4582792375107	1.35733273537839	Insig
chr18	37694380	37841873	+	ENSMUSG00000103567.1	protein_coding	Pcdhga5	Brain	184.428373860073	0.191854091077451	0.0668229933261455	2.87107897338663	0.000558218210918948	0.0980421704705915	8.25412292675	10.5200418961528	0.349953620844192	Insig
chr11	98152154	98193293	-	ENSMUSG00000018160.15	protein_coding	Med1	Brain	1049.40556897001	0.167397379476649	0.0583266497314909	2.86999819546073	0.000560911361264127	0.0983205742766692	25.6577723752089	29.4923391761689	0.200944333743007	Insig
chr11	3517523	3540612	-	ENSMUSG00000020439.17	protein_coding	Smtn	Brain	108.451558516053	0.181801445394079	0.0633942952353233	2.86778872955716	0.000566454745517087	0.0988901724021007	5.04371789529568	7.07866259908617	0.488989226477433	Insig
chr18	57133090	57297467	+	ENSMUSG00000024593.15	protein_coding	Megf10	Brain	864.885503580914	-0.163013284410537	0.0569523405587648	-2.86227541855521	0.000580510501935194	0.100313972333214	25.495509127681	21.5889456909374	-0.239950357669768	Insig
chr16	44173246	44227465	+	ENSMUSG00000068284.14	protein_coding	Usf3	Brain	1642.22470073429	-0.150710180536921	0.0528537807989045	-2.85145505693029	0.00060904495780667	0.10311719877219	28.5399669081629	24.6311691472717	-0.21249855335183	Insig
chr4	146449023	146470292	+	ENSMUSG00000070605.4	protein_coding	Zfp992	Brain	9.32759574543829	-0.0876401384268171	0.0307469936771467	-2.85036447293243	0.000611992225167501	0.103400294060595	0.549158204056898	0.0710531326635004	-2.95025166442138	Insig
chr5	150952607	150993817	+	ENSMUSG00000058488.7	protein_coding	Kl	Brain	464.980558768079	-0.181619258247727	0.0637215448085408	-2.85020174563288	0.000612433126539136	0.103442542757271	11.4240798517836	9.26944707120073	-0.301522779839945	Insig
chr16	93607837	93610505	+	ENSMUSG00000051483.8	protein_coding	Cbr1	Brain	807.311732791104	0.146162692442799	0.0512907466538752	2.84968931002598	0.000613823476577791	0.103575598648366	140.689260580041	156.049640133375	0.149492824633732	Insig
chr13	64927942	64929161	-	ENSMUSG00000113263.1	processed_pseudogene	Gm4811	Brain	2.35777144884783	0.0491393779724021	0.0172647948115752	2.84621847573055	0.00062331820538164	0.10447730296057	0.248813335348756	1.12647803695914	2.17868347045373	Insig
chr4	58042442	58206859	-	ENSMUSG00000028369.15	protein_coding	Svep1	Brain	171.005352586686	-0.189167675587508	0.0665401700081967	-2.84290941192674	0.000632497475248739	0.105337703776346	2.47547503821495	1.80488496875831	-0.455798509410892	Insig
chr18	12128850	12157367	+	ENSMUSG00000024404.6	protein_coding	Riok3	Brain	1297.39688920945	0.150961604664594	0.0531207994224051	2.84185491005472	0.00063544896015566	0.105612021445885	76.302645227247	85.3319739382376	0.161353348825878	Insig
chr7	35547185	35556304	-	ENSMUSG00000034875.5	protein_coding	Nudt19	Brain	856.661417064241	0.146103328762387	0.0514218632804396	2.84126866359514	0.000637095363557716	0.105764553147159	68.9256120801378	76.440755878122	0.149301870499413	Insig
chr7	104470014	104507849	-	ENSMUSG00000057596.13	protein_coding	Trim30d	Brain	38.227076674043	0.160926372449181	0.056649669298534	2.84072924770534	0.000638613753192629	0.10590491602402	2.02427876346806	3.10452409153584	0.616964149977435	Insig
chr5	5664829	5694578	-	ENSMUSG00000015653.13	protein_coding	Steap2	Brain	1049.84598988512	-0.142652282435586	0.0504198670918235	-2.82928715729835	0.000671625604822701	0.109489343007376	19.5729168735906	17.0161707566896	-0.201952355184549	Insig
chr4	115737744	115777327	+	ENSMUSG00000034210.13	protein_coding	Efcab14	Brain	1493.10251296102	-0.145159874311093	0.0513751842134812	-2.82548620571178	0.000682938269409128	0.110689845993929	41.2429618607398	35.7496325261491	-0.206219531112469	Insig
chr2	135659011	136014593	+	ENSMUSG00000039943.16	protein_coding	Plcb4	Brain	3155.58823126409	-0.131926352900666	0.0467628356951606	-2.8211794887862	0.000695970153643533	0.112055699996711	79.4486102563202	70.041474609638	-0.181812525958522	Insig
chr12	38779380	38870484	+	ENSMUSG00000004151.17	protein_coding	Etv1	Brain	2593.45446467097	-0.1586605760423	0.0562857012672038	-2.81884337354339	0.000703135423081536	0.112799009296499	44.3534936977442	37.7016124144872	-0.234421523527893	Insig
chr11	94235956	94246005	-	ENSMUSG00000044177.4	protein_coding	Wfikkn2	Brain	43.6971212332998	0.14958084347707	0.0532356183731447	2.80978878518161	0.000731560135604159	0.115695391103746	2.23576839202293	3.60980805843023	0.691151383738581	Insig
chrX	160902116	160907052	-	ENSMUSG00000055691.5	protein_coding	Gja6	Brain	4.05416433899392	0.0631277930640472	0.022476788859299	2.80857703737027	0.000735444094060567	0.116084789043998	0.301301447280949	1.00192697686069	1.73349785691162	Insig
chr2	58045113	58052864	-	ENSMUSG00000026830.9	protein_coding	Ermn	Brain	1991.9769322303	-0.17295501554672	0.0616570328274558	-2.80511415511554	0.000746649339871119	0.117199814219386	125.267455477913	103.199351471995	-0.279577746171469	Insig
chr2	10153571	10256529	+	ENSMUSG00000025780.7	protein_coding	Itih5	Brain	979.411972404921	-0.145893870268131	0.0521077927223715	-2.79984744403679	0.000763995735036049	0.118901754026257	28.075390110546	24.3611203735534	-0.204725584518718	Insig
chr6	50650672	50654439	-	ENSMUSG00000029831.7	protein_coding	Npvf	Brain	2.98973157620591	0.0543179409863269	0.0194249325693748	2.79630010515271	0.000775889307643052	0.120052042684686	0.525591634208593	1.93571524169349	1.88085251918593	Insig
chr15	85814676	85821733	-	ENSMUSG00000052496.4	protein_coding	Pkdrej	Brain	31.424740773151	0.146220353953298	0.0523428681001373	2.7935105442362	0.000785362672503842	0.12095875286356	0.871276633400016	1.40997364441975	0.694465438232083	Insig
chr12	86980763	86990430	-	ENSMUSG00000048483.6	protein_coding	Zdhhc22	Brain	1029.66475637934	0.137685848718135	0.0493698216619877	2.78886664126127	0.000801371864627365	0.122472200102793	60.9430331628947	66.9030878494637	0.134611493234546	Insig
chr17	80307407	80400081	+	ENSMUSG00000054901.7	protein_coding	Arhgef33	Brain	488.710531199274	-0.174474125892684	0.0625956443768844	-2.78732054968852	0.000806768638446531	0.122977140858392	23.9031603775975	19.5606287006472	-0.28924863714474	Insig
chrX	73192207	73202930	+	ENSMUSG00000073125.10	protein_coding	Xlr3b	Brain	30.418781348302	0.0598327486791977	0.0214812024271089	2.78535379396127	0.000813682518019609	0.123620212101895	1.21709570802041	3.93856620439149	1.69422790571295	Insig
chr5	103425192	103598303	+	ENSMUSG00000034573.14	protein_coding	Ptpn13	Brain	412.930823132955	-0.174974877067346	0.063116063913089	-2.77227168836584	0.000861088351858053	0.128716511097209	7.8127354182337	6.37651393142855	-0.293059845800493	Insig
chr3	152462815	152668360	-	ENSMUSG00000039058.11	protein_coding	Ak5	Brain	2126.50728424264	0.113265990273294	0.0408921453153419	2.76987155845793	0.000870059015548375	0.129662484253338	135.736218792661	145.36552185445	0.0988793983326031	Insig
chr12	107079360	107099673	-	ENSMUSG00000085120.1	lincRNA	Gm16086	Brain	0.783513348611871	0.0258952589294342	0.00940472974932646	2.75342935093789	0.000933881486091748	0.136230336392883	0.122390710684254	1.81571133183109	3.89096888774592	Insig
chr6	129697218	129717132	-	ENSMUSG00000067610.1	protein_coding	Klri1	Brain	1.28354131075485	0.0341090475452335	0.012422187328342	2.74581654934567	0.000964877083598825	0.139320832571603	0.151144789832438	1.07180414337205	2.82603814506702	Insig
chr14	51905271	51914158	-	ENSMUSG00000004558.15	protein_coding	Ndrg2	Brain	12896.5250325821	0.147531581132269	0.0538048133086189	2.74197738194988	0.000980867166659571	0.14089072195277	817.181907060391	911.806051304074	0.158069721626408	Insig
chr9	62242596	62244100	-	ENSMUSG00000111232.1	lincRNA	AC113291.2	Brain	4.49836303546366	0.0524753069048391	0.0191433928559353	2.74117066393325	0.000984258182228359	0.141221545163075	0.542497841745427	1.92293200753149	1.82561844857576	Insig
chr12	51875871	51971321	-	ENSMUSG00000035181.6	protein_coding	Heatr5a	Brain	392.84633344749	-0.172079221948165	0.0627927435749124	-2.7404316510374	0.000987374124753471	0.141524888534101	4.3467178281032	3.56879900648194	-0.284487792951916	Insig
chr5	52533517	52566462	-	ENSMUSG00000039252.11	protein_coding	Lgi2	Brain	2869.55659689156	-0.123549665298203	0.0451688254645441	-2.7352862074128	0.00100932361633088	0.143644400517498	99.1361485662042	88.0722755339392	-0.170723269820857	Insig
chr18	37742094	37841873	+	ENSMUSG00000103088.1	protein_coding	Pcdhgb6	Brain	258.582296716426	0.180149008485837	0.0661129231638643	2.7248682990363	0.00105515397446188	0.147974363916528	11.6467161426755	14.1816796180986	0.284105173180826	Insig
chr5	104202613	104214102	+	ENSMUSG00000029307.7	protein_coding	Dmp1	Brain	165.272440448602	-0.181805019323666	0.0668109878697992	-2.72118442071185	0.00107181559898994	0.149517348421361	13.8673542663376	10.4592786053838	-0.406909214257635	Insig
chr7	43824499	43832030	+	ENSMUSG00000050063.18	protein_coding	Klk6	Brain	238.719278786933	-0.180836804276185	0.066535859896615	-2.71788483018291	0.00108694542756527	0.150904429456498	36.7675758176824	26.9418766435526	-0.448583713418814	Insig
chr2	105386291	105399319	-	ENSMUSG00000005973.6	protein_coding	Rcn1	Brain	508.276954003366	0.16119866866193	0.0593138642386956	2.71772326303378	0.00108769132071562	0.150972469569845	34.0786854579329	38.8220986506389	0.188008423071665	Insig
chr2	29761224	29788502	-	ENSMUSG00000039826.13	protein_coding	Trub2	Brain	425.085488864578	0.168061013701801	0.0618442006276108	2.71749027388623	0.00108876777525047	0.151070606974658	14.3500433105144	16.7201381171885	0.220531673721821	Insig
chr18	37755731	37841873	+	ENSMUSG00000102742.1	protein_coding	Pcdhga11	Brain	221.520434044503	0.178558232715038	0.0657757888221801	2.71464981131214	0.00110197072488827	0.152268888513584	9.85278385984956	11.8834199585831	0.270346778354018	Insig
chr7	29071603	29081142	+	ENSMUSG00000097079.2	antisense_RNA	Gm26604	Brain	4.24297928163561	0.0638724368613596	0.0235373223338575	2.71366623422078	0.00110657696026073	0.15268461046183	0.186047152869005	0.54346391781847	1.54651594095735	Insig
chr11	42306437	42321072	-	ENSMUSG00000020428.13	protein_coding	Gabra6	Brain	2035.03040608745	-0.174369724755855	0.064287379548909	-2.712347679737	0.00111277987806879	0.153242543168285	187.497872823357	151.771547453859	-0.30497287353539	Insig
chr6	85817218	85820972	-	ENSMUSG00000079494.2	protein_coding	Nat8f5	Brain	19.4639478948739	-0.0858415481717111	0.0317269725018077	-2.70563313807581	0.00114486901646882	0.156481742358821	5.19435324855639	1.01107571777714	-2.36105308733561	Insig
chr11	101627195	101636100	+	ENSMUSG00000010362.9	protein_coding	Rdm1	Brain	81.5289235316027	-0.166004257943044	0.0618750132379002	-2.68289652407479	0.0012599884367408	0.167713828328263	12.2699815622279	7.96578273290831	-0.62324504532578	Insig
chr6	86438374	86473500	+	ENSMUSG00000046679.16	protein_coding	C87436	Brain	291.106100698703	-0.173876224423381	0.0648582569560898	-2.68086489806685	0.00127077861820379	0.168736584378626	16.313082615662	13.1888911294437	-0.306706154405245	Insig
chr11	101464999	101471853	+	ENSMUSG00000001313.12	protein_coding	Rnd2	Brain	2194.66009204157	0.146063785779428	0.0545197167595483	2.6791002312727	0.00128022011208206	0.169627410820079	237.493811911375	264.460941328548	0.155164740692724	Insig
chr2	52397951	52424901	-	ENSMUSG00000036093.7	protein_coding	Arl5a	Brain	2343.1161665467	-0.150566422781706	0.056204966625098	-2.67888109935238	0.00128139704219898	0.169738190359544	98.3639139419241	84.1016805917009	-0.22599451159021	Insig
chr6	73017606	73221651	-	ENSMUSG00000052861.13	protein_coding	Dnah6	Brain	160.590822955375	0.161389581219936	0.0602704132907521	2.67775799779857	0.00128744477261167	0.170306509857072	2.45985236313814	3.50314674848308	0.510079694941371	Insig
chr19	46707443	46741095	+	ENSMUSG00000003559.7	protein_coding	As3mt	Brain	235.710402406586	0.175345008810406	0.0655070289259352	2.67673578981361	0.00129297209795509	0.170824570373542	28.4908855982454	34.247903508293	0.265515209472777	Insig
chr2	105126529	105173616	+	ENSMUSG00000016458.14	protein_coding	Wt1	Brain	2.54007026976701	0.0466934051112174	0.0174667905469152	2.67326759233762	0.00131188911299085	0.172587880089606	0.0584073404132988	0.215952381971788	1.88649163161258	Insig
chr16	24393350	24992576	+	ENSMUSG00000033306.14	protein_coding	Lpp	Brain	267.37946730058	-0.176208790236319	0.0662101163795562	-2.66135750655057	0.0013788133619006	0.178894848498134	3.84636053436455	3.05657392999241	-0.331578536154043	Insig
chr11	121222588	121229322	-	ENSMUSG00000039294.14	protein_coding	BC017643	Brain	389.067259863801	0.158740492957107	0.0596988332737818	2.65902169694196	0.00139230234340837	0.180145084512429	19.7939057667891	22.5523716218456	0.188222840704842	Insig
chr9	70207350	70399766	+	ENSMUSG00000032220.10	protein_coding	Myo1e	Brain	325.589077653881	-0.171377958551501	0.0646760515222376	-2.64979006166719	0.00144681329036755	0.1851277679539	13.0770922220356	10.6771965487275	-0.292508887262507	Insig
chr17	67697265	67822645	+	ENSMUSG00000032796.7	protein_coding	Lama1	Brain	90.7686461305553	-0.165018775784661	0.0623101555277216	-2.64834479046108	0.00145552327935294	0.185913728268575	2.25147778097192	1.50601720482849	-0.580133988772832	Insig
chr15	98949841	98953551	-	ENSMUSG00000072235.5	protein_coding	Tuba1a	Brain	8536.99040903001	0.0991419714734766	0.0376166304299073	2.6355888430308	0.00153451957869133	0.192917464720796	1129.28813896057	1193.55450589263	0.0798508131692013	Insig
chr6	86513891	86516273	-	ENSMUSG00000107689.1	lincRNA	Gm44386	Brain	7.15613164992359	0.0725595632805568	0.0276143731869565	2.62760131433401	0.00158597651722814	0.197362158255341	2.82016780814608	7.07557101404267	1.32706557157701	Insig
chr9	53301670	53377514	+	ENSMUSG00000034584.3	protein_coding	Exph5	Brain	686.995489369618	-0.158871399106392	0.0605308838687678	-2.62463372335399	0.00160549556137712	0.199024632914198	14.8793492995464	12.50906369516	-0.250337628543997	Insig
chr13	38345107	38500302	+	ENSMUSG00000039004.6	protein_coding	Bmp6	Brain	193.522717539458	-0.175119596237287	0.0668189003473648	-2.62080931184006	0.00163097636778442	0.201175782212384	11.468128377209	8.84544304568185	-0.374623648931518	Insig
chr10	82650433	82690650	-	ENSMUSG00000020251.13	protein_coding	Glt8d2	Brain	184.645201941523	0.173033937518714	0.066069879854146	2.61895341569712	0.00164347525489728	0.202223148780513	6.7693221369342	8.13806774565776	0.265674917088459	Insig
chr6	56777524	56797813	-	ENSMUSG00000059486.11	protein_coding	Kbtbd2	Brain	1311.6480212658	-0.121301593723366	0.0464059001189939	-2.61392610448939	0.00167777672988789	0.20507143168662	72.4096209999532	64.5542792060654	-0.165668666825288	Insig
chr6	85152621	85156223	+	ENSMUSG00000068303.6	transcribed_unprocessed_pseudogene	Spr-ps1	Brain	3.22913502900261	0.0391862496312096	0.0149999156390824	2.61243133455428	0.00168810188986668	0.205921399034991	0.120415129212635	0.548635358734536	2.18783093798111	Insig
chrX	136066564	136068236	-	ENSMUSG00000042750.7	protein_coding	Bex2	Brain	2848.77461296983	0.146118950889792	0.0561028905440884	2.60448168486015	0.00174400306665845	0.210464870223771	678.735278808696	759.201964310369	0.161634722673163	Insig
chr6	55396887	55412285	+	ENSMUSG00000108228.2	lincRNA	6430584L05Rik	Brain	61.7226122413987	0.131836638868758	0.0508248290139166	2.59394161134628	0.00182074502956775	0.216546196923509	3.79790668205379	6.00042114320737	0.659859303081414	Insig
chr18	59062248	59076962	+	ENSMUSG00000050875.11	protein_coding	A730017C20Rik	Brain	953.012059664709	0.157218992541156	0.0606533860504879	2.59208929259591	0.00183454805999794	0.217621373909457	38.1677847445869	43.5851653085882	0.191481726320033	Insig
chr7	15946958	15967567	-	ENSMUSG00000074364.6	protein_coding	Ehd2	Brain	137.20727234534	-0.164444030889132	0.0634904488812866	-2.59005935202327	0.00184978506148648	0.218801784748824	6.29849866822989	4.39174491121625	-0.520213724133092	Insig
chr4	132348014	132353686	-	ENSMUSG00000085241.7	processed_transcript	Snhg3	Brain	12.5175449111816	0.0922321471530409	0.0356251897769709	2.58895876009234	0.00185809477556198	0.219442699963016	2.33887421935693	4.57248677048371	0.96716471773711	Insig
chr3	106567605	106569636	+	ENSMUSG00000105272.1	TEC	Gm43071	Brain	26.3888535647179	0.121292885315308	0.0469668793480844	2.58251957547304	0.00190740320049088	0.223205123568228	2.53436207869898	4.14124921062773	0.70844336946117	Insig
chr8	126812640	126908215	-	ENSMUSG00000110697.1	lincRNA	Gm31718	Brain	0.915413236957738	0.0266769680285696	0.0103345923102602	2.58132756742466	0.0019166618339943	0.22390392920233	0.0410902893372886	0.383510837975268	3.2223979543202	Insig
chr18	10551289	10551406	-	ENSMUSG00000084693.1	snoRNA	Gm24894	Brain	0.596291823706848	0.0200505875716029	0.00777034537508816	2.58039850273391	0.00192390671807829	0.224449075545686	0.155504631309978	4.87186541124451	4.96944482520443	Insig
chr11	116803062	116828046	-	ENSMUSG00000020814.13	protein_coding	Mxra7	Brain	204.003573853603	-0.172274824458959	0.0668241483892393	-2.57803247196638	0.0019424708358875	0.225839299504996	19.6970072745201	15.2363243896474	-0.370461536912612	Insig
chr2	157560078	157562522	+	ENSMUSG00000067786.16	protein_coding	Nnat	Brain	2821.47403217088	0.157711747879286	0.0612169920771062	2.57627404627525	0.00195637400242421	0.226874259851989	329.990198530565	378.555122909543	0.198080218302032	Insig
chr15	85064689	85131964	-	ENSMUSG00000022432.7	protein_coding	Smc1b	Brain	4.27517657784737	0.0578776156785706	0.0224878074968028	2.57373315236709	0.00197662525737385	0.228372343570948	0.165849513405955	0.499354265462813	1.5901889153532	Insig
chr18	9995432	10045119	-	ENSMUSG00000047879.16	protein_coding	Usp14	Brain	2823.56780916497	0.114947703447012	0.0447327586070316	2.56965380688467	0.00200954097661143	0.23078370564372	102.6146572831	110.227935340656	0.103253078562889	Insig
chr9	107935674	107949691	+	ENSMUSG00000032936.13	protein_coding	Camkv	Brain	6274.1587444337	0.105282239178917	0.0409986181184105	2.56794604332383	0.00202346947856769	0.231795407360099	362.688707943014	386.001616827217	0.089875061741	Insig
chr2	58267453	58357895	-	ENSMUSG00000026834.13	protein_coding	Acvr1c	Brain	519.560615605483	-0.153833443342895	0.0600275151882308	-2.56271549572747	0.00206668279245359	0.234901898191038	12.718453023304	10.7723303612849	-0.239592823156387	Insig
chr6	31519488	31563981	-	ENSMUSG00000025608.9	protein_coding	Podxl	Brain	585.825455629606	-0.171222184088063	0.0668232581799696	-2.56231421142207	0.00207003280952822	0.235140702378401	24.6918813518722	19.0268598617297	-0.375999281114059	Insig
chr6	34880426	34910876	-	ENSMUSG00000058486.11	protein_coding	Wdr91	Brain	422.538568696983	0.154291432443397	0.0602943311819727	2.55897079242383	0.00209813872502873	0.237132923807405	19.4698575152152	22.1979008273352	0.189180926607351	Insig
chr17	24718116	24721929	+	ENSMUSG00000044533.15	protein_coding	Rps2	Brain	2145.91744614921	0.150773295302034	0.0590010370413322	2.55543466458755	0.00212824510770382	0.239244801351132	251.665539448094	284.694360301535	0.177906232214567	Insig
chr19	16956118	17223932	+	ENSMUSG00000039126.10	protein_coding	Prune2	Brain	2962.14044105708	-0.116266709364863	0.0455385770636082	-2.55314761377945	0.00214792733743008	0.240613244432869	32.878803049112	29.3808375160982	-0.162282257492634	Insig
chr11	69125896	69149115	+	ENSMUSG00000020892.10	protein_coding	Aloxe3	Brain	97.2689706005217	0.167786731735266	0.0658350289332173	2.5485935747893	0.00218761701293868	0.2433438451391	3.16779949087616	4.07283274604555	0.362551548753362	Insig
chr6	54325835	54330201	+	ENSMUSG00000045725.5	protein_coding	Prr15	Brain	14.6237950600367	0.0959308301054797	0.0376662563094861	2.54686394414302	0.00220286653714963	0.244382854709442	0.861285346557443	1.6500304899201	0.937929492055167	Insig
chr5	130369455	130847412	+	ENSMUSG00000060371.12	protein_coding	Caln1	Brain	6488.37593566661	-0.0913480925463316	0.0358727476275225	-2.54644816992627	0.00220654676282672	0.244632768444669	138.811536115725	127.141210582458	-0.12669573965773	Insig
chr9	105128903	105131824	-	ENSMUSG00000032565.9	protein_coding	Nudt16	Brain	197.217177365761	0.169637432711208	0.066675244274301	2.5442341390355	0.00222623933035626	0.245964559686019	16.0385878358925	19.6847370834638	0.295530322359527	Insig
chr10	79996494	80015572	+	ENSMUSG00000035722.15	protein_coding	Abca7	Brain	492.126474818272	-0.168449156908408	0.0662247241232433	-2.54359922428558	0.00223191618358665	0.246346775792373	16.7539086963338	13.3552208455708	-0.327093883435776	Insig
chr2	176798612	176811223	+	ENSMUSG00000078877.11	protein_coding	Gm14295	Brain	174.686755918266	0.162055721382411	0.0638098022356687	2.53966813411975	0.00226736088521751	0.248716159022802	10.2285877830979	13.6633370858707	0.417702913313251	Insig
chr5	8660077	8748575	+	ENSMUSG00000040584.8	protein_coding	Abcb1a	Brain	707.301561461847	-0.137638005206475	0.0542199308883884	-2.53851310673564	0.00227787278986757	0.249413245155614	29.2233486480973	25.38315465935	-0.203250122516804	Insig
chr10	6885796	7052478	-	ENSMUSG00000064065.15	protein_coding	Ipcef1	Brain	1991.1811255778	-0.119055124658619	0.0469499075175447	-2.53579039775806	0.00230282906111201	0.251058047899915	49.8555521971767	44.3912580410829	-0.167478585289422	Insig
chr6	86849517	87003223	+	ENSMUSG00000057230.13	protein_coding	Aak1	Brain	9612.03440099625	-0.119418219499554	0.0472018642294404	-2.5299470995273	0.00235723614527439	0.254657734787756	101.028696803645	89.94399510899	-0.167666271239405	Insig
chr17	25242659	25256364	-	ENSMUSG00000047507.12	protein_coding	Baiap3	Brain	915.84716668524	0.149888528834051	0.0592505796604271	2.52973945053503	0.00235919105029603	0.254785860030387	38.4612547044417	43.4522198595106	0.176024054568172	Insig
chr8	13884794	13890281	-	ENSMUSG00000031458.8	protein_coding	Coprs	Brain	396.115226082796	0.151149902234259	0.0598377428425046	2.5259960528941	0.00239468870994064	0.257097948910987	31.1205347273909	35.2438470148849	0.179504559526724	Insig
chr11	103697724	103722832	+	ENSMUSG00000085154.7	processed_transcript	C130046K22Rik	Brain	18.2179912417585	-0.0990266610640066	0.0393172865041097	-2.51865451227555	0.00246573013251061	0.261644374660528	5.90433026002053	2.22156429313482	-1.41019752688423	Insig
chr15	62037986	62378096	+	ENSMUSG00000097039.8	lincRNA	Pvt1	Brain	166.678917363324	-0.167977064775743	0.0667832892035613	-2.51525593870848	0.00249926546489831	0.26375396502111	5.5007791644936	4.26956668442454	-0.365546326305308	Insig
chr11	69326258	69333042	+	ENSMUSG00000018470.8	protein_coding	Kcnab3	Brain	1152.23639489827	-0.13121528458914	0.0521687067071501	-2.51521060941226	0.0024997155567954	0.263782121971575	90.9479316599095	79.6884576542354	-0.190670053925842	Insig
chr3	151437887	151545086	+	ENSMUSG00000039167.11	protein_coding	Adgrl4	Brain	410.004508022664	-0.165189336626855	0.0657510255762904	-2.51234616006388	0.00252830862381037	0.265562429806363	20.5322339998712	16.5495802290558	-0.311095983393409	Insig
chr14	34375465	34404287	+	ENSMUSG00000041445.9	protein_coding	Mmrn2	Brain	89.8956190909812	-0.157639122470848	0.0627707145131079	-2.51134822494222	0.00253834011503473	0.266183121300669	5.31588817044126	3.68599162236362	-0.528257963199414	Insig
chr2	25765569	25768099	+	ENSMUSG00000026936.3	protein_coding	Lcn3	Brain	0.844243134465288	0.0206011122176076	0.00820711311530239	2.51015331800365	0.00255039950038638	0.266926624088121	0.060075686039906	1.10345774082423	4.19910635104681	Insig
chr11	35797382	35798884	-	ENSMUSG00000051062.6	protein_coding	Fbll1	Brain	373.830501252621	0.166086890681543	0.0664448003368859	2.49962208990705	0.00265897198615983	0.274107934542118	52.5345699351578	63.6663536749578	0.277264051276369	Insig
chr3	84496093	84582625	-	ENSMUSG00000074513.9	protein_coding	Arfip1	Brain	103.861733122563	0.163098134966805	0.0655529206757737	2.488037653936	0.00278326967616316	0.282068852402977	7.23538876470345	9.36633262228207	0.372413736422384	Insig
chr12	119158022	119238802	-	ENSMUSG00000025321.14	protein_coding	Itgb8	Brain	2027.39119624371	-0.106183834318011	0.0427089573253915	-2.48621930779102	0.00280325495946854	0.283323792501805	41.2208533446702	37.2216668020209	-0.147231710189579	Insig
chr15	71445678	71727838	-	ENSMUSG00000036800.7	protein_coding	Fam135b	Brain	621.441612376898	-0.149950237150415	0.0603249179915325	-2.4857097554855	0.00280887886520031	0.283675709314214	30.575715033289	25.9784621387132	-0.235070208220392	Insig
chr7	16983086	16988152	+	ENSMUSG00000108348.2	protein_coding	Gm42372	Brain	2820.63655438489	0.119498086449177	0.0480777896660837	2.4855153965923	0.00281102670869227	0.28380996937593	120.673925781276	130.559297809968	0.113591218949189	Insig
chr14	25711642	25769039	-	ENSMUSG00000055538.7	protein_coding	Zcchc24	Brain	1930.00829973822	-0.144462350551734	0.0581445672623422	-2.48453737560614	0.00282185751470987	0.28448580545059	96.0965741307878	82.4705524711163	-0.220605927208118	Insig
chr5	30933143	30945591	-	ENSMUSG00000029161.7	protein_coding	Cgref1	Brain	275.212950689987	0.162131762864274	0.0652835421288486	2.48350131713562	0.00283337259390049	0.285202169830126	28.1042391746086	33.1995691391024	0.240376759085958	Insig
chr10	81396186	81455635	-	ENSMUSG00000055053.18	protein_coding	Nfic	Brain	2199.26386849111	-0.126884449235336	0.0510982274162886	-2.48314776560897	0.00283731188482639	0.285446725410138	74.8826447842584	66.1169092138585	-0.179612106319663	Insig
chr8	69209038	69230536	+	ENSMUSG00000059897.5	protein_coding	Zfp930	Brain	329.479384847564	0.153719630208572	0.0619170892212133	2.48266887449073	0.00284265569090403	0.28577805917575	13.5361838577749	15.4380324576522	0.189667826717659	Insig
chr14	55518978	55524981	-	ENSMUSG00000040632.16	protein_coding	Nrl	Brain	6.47161579444125	0.070866588567206	0.0285496912841929	2.4822190846751	0.00284768313113104	0.286089341133677	0.196804054121729	0.464128110862081	1.2377631397161	Insig
chr2	174760619	174784042	+	ENSMUSG00000027524.9	protein_coding	Edn3	Brain	104.732583994832	-0.163188962627594	0.0657975417929111	-2.48016807590183	0.00287071095869962	0.287737136529675	5.93025456672769	4.35402228065494	-0.445745246164239	Insig
chr11	115182832	115187859	-	ENSMUSG00000015542.17	protein_coding	Nat9	Brain	201.263787273547	0.164280697275526	0.066340306860378	2.47633309296076	0.00291422510709505	0.290830188225869	20.6088508676366	24.8319096277621	0.268931148516144	Insig
chr11	99387340	99387897	+	ENSMUSG00000087692.1	antisense_RNA	Gm11940	Brain	3.20238752194843	0.0495831631836126	0.0200793251781291	2.46936402213456	0.00299484468491507	0.296490325738031	1.15051787677989	3.83416348471605	1.73662845295016	Insig
chr6	49822710	49829507	+	ENSMUSG00000029819.6	protein_coding	Npy	Brain	619.592556804774	0.143474154439561	0.0581786493302029	2.4660963444725	0.00303334206864259	0.299161396872636	235.615835645595	263.465957412411	0.161180057069601	Insig
chr4	140906344	140952586	+	ENSMUSG00000028927.6	protein_coding	Padi2	Brain	673.283329181293	-0.158778261693036	0.0644260808972761	-2.46450287650119	0.00305227839056132	0.300467830898981	30.7204533630042	25.2952659273519	-0.280332100889534	Insig
chr18	61730261	61786702	-	ENSMUSG00000033032.15	protein_coding	Afap1l1	Brain	424.182876377271	-0.148690908267641	0.0605416516518309	-2.456010105617	0.00315503493732594	0.307473022795904	26.1959845783821	22.3120969823234	-0.23151957649874	Insig
chr8	71908608	71916354	+	ENSMUSG00000089857.9	protein_coding	Zfp882	Brain	215.651173563698	0.160558554025868	0.0654531424271628	2.4530304897819	0.00319182689931674	0.309947241518401	12.8376607262026	15.1973652200612	0.243438885049184	Insig
chr3	53488653	53508502	+	ENSMUSG00000027744.4	protein_coding	Stoml3	Brain	53.9793992020984	-0.137951781352842	0.0562726757634523	-2.45148785767244	0.00321102838289833	0.3112315119976	5.98061072997622	3.7931396455921	-0.656900331686058	Insig
chr2	148436640	148443563	-	ENSMUSG00000027435.8	protein_coding	Cd93	Brain	157.764053867899	-0.160547769836506	0.0654901989852677	-2.45147781384238	0.0032111537448507	0.311239880989698	5.5023749124443	4.07159783114258	-0.434459375772792	Insig
chr11	4091480	4095445	-	ENSMUSG00000004748.5	protein_coding	Mtfp1	Brain	925.050080588235	0.141075989771864	0.0575497332905964	2.45137521419089	0.0032124345967568	0.311325377254183	114.604717758402	127.721132974132	0.156330821219417	Insig
chr15	101128522	101145336	+	ENSMUSG00000000530.16	protein_coding	Acvrl1	Brain	228.546395154448	-0.163682031032457	0.066783336618749	-2.45094119760563	0.00321785800264696	0.311687151971784	12.3702295208227	9.61139844433456	-0.364054007354338	Insig
chr4	97772734	98118874	+	ENSMUSG00000028565.18	protein_coding	Nfia	Brain	734.667843420028	-0.155864273075311	0.0636372483517975	-2.44926166847546	0.00323892385075619	0.313088776167802	15.401553977588	12.7804158970338	-0.269141137658316	Insig
chr3	125865271	125938619	-	ENSMUSG00000032854.12	protein_coding	Ugt8a	Brain	1930.31441242746	-0.157399850548715	0.0642885474761784	-2.44833421702425	0.0032506103848633	0.313863885153066	97.275710334625	80.3156821381103	-0.27639789974523	Insig
chr9	15239045	15259416	+	ENSMUSG00000031937.7	protein_coding	Vstm5	Brain	179.118566843689	0.162790015747278	0.0664943791341867	2.44817709206315	0.0032525940701511	0.313995279386169	19.0281990287246	23.0239767255309	0.274998018191402	Insig
chr17	53566861	53672720	+	ENSMUSG00000000708.14	protein_coding	Kat2b	Brain	907.494518072776	-0.134425108004369	0.054981038930878	-2.44493575636808	0.00329376240701462	0.316710849998602	42.20452051397	36.7904053917858	-0.198067960467926	Insig
chr11	99315516	99322951	-	ENSMUSG00000035831.2	protein_coding	Krt25	Brain	24.7488647861213	-0.11429807268441	0.0467978502080052	-2.44237870279045	0.00332657394986002	0.318859837127019	3.03972036610712	1.56689600585156	-0.956029179503528	Insig
chr12	16988648	17000408	-	ENSMUSG00000045679.14	protein_coding	Pqlc3	Brain	50.5669396548365	-0.140455987310079	0.0575190364845098	-2.44190438321936	0.00333269294442906	0.319259105165865	2.22928383728204	1.40820919183288	-0.662718650713981	Insig
chr10	11343404	11459644	+	ENSMUSG00000055493.4	protein_coding	Epm2a	Brain	862.506391350302	0.152476669865052	0.0624912813318606	2.4399670900541	0.00335779171633388	0.320891929084823	56.1729019408669	64.3757799117272	0.196643669800858	Insig
chr1	60180599	60338328	+	ENSMUSG00000073664.11	protein_coding	Nbeal1	Brain	834.63935026941	-0.139578289068676	0.0572270171455128	-2.43902785835868	0.00337002186241087	0.321684737541529	6.65827751188844	5.73896937101517	-0.214357327415779	Insig
chr4	152120331	152152371	-	ENSMUSG00000028943.18	protein_coding	Espn	Brain	88.6000179853042	0.155072024724163	0.0636886218170922	2.43484660681645	0.00342496148442906	0.325223434691836	2.21785555451313	2.92070497526815	0.397151228693209	Insig
chr15	9578193	9748868	-	ENSMUSG00000072663.12	protein_coding	Spef2	Brain	55.9685597623196	-0.147584077630874	0.0606515694210863	-2.43331011941736	0.0034453541780497	0.3265275637154	1.33416810910772	0.893919355795525	-0.577723870959583	Insig
chr12	80758406	80762793	+	ENSMUSG00000097575.2	antisense_RNA	Gm26796	Brain	5.03361917355379	0.0616195258827774	0.0253502254599423	2.4307289093009	0.0034798616517433	0.328722899579213	0.370986622457232	0.943181412470108	1.34616812190438	Insig
chr2	131127280	131146321	+	ENSMUSG00000074793.10	protein_coding	Hspa12b	Brain	143.443179376855	-0.161314154509452	0.0663838602411452	-2.43002069966199	0.00348938434051105	0.329326207333738	9.0250286467386	6.8536610579997	-0.397056664968144	Insig
chr17	27189601	27204438	-	ENSMUSG00000044857.7	protein_coding	Lemd2	Brain	415.773858518648	0.152318983063735	0.0626908810574024	2.42968324092088	0.00349393019617117	0.329613826733231	34.2824873498993	39.3760709152346	0.199847373851146	Insig
chr11	98767932	98775333	-	ENSMUSG00000020889.11	protein_coding	Nr1d1	Brain	1567.13257706974	0.141673723751326	0.0583111186715526	2.42961766090147	0.00349481423987164	0.329669732133439	109.640974730748	122.560224290143	0.16070378337983	Insig
chr17	29614876	29703359	+	ENSMUSG00000098374.1	protein_coding	Gm28043	Brain	74.6572943800516	-0.15428262231485	0.0635113953247372	-2.42921166392259	0.00350029176651367	0.330015913720421	2.67931699064074	1.91855277018778	-0.481846829767301	Insig
chr12	116281196	116391050	+	ENSMUSG00000021171.8	protein_coding	Esyt2	Brain	1276.01082789379	-0.12779955277697	0.0526571097877671	-2.42701419223467	0.00353007486223356	0.331891975610159	31.5286027221179	27.7665364328526	-0.183314006196527	Insig
chr15	66891320	66923201	+	ENSMUSG00000005124.9	protein_coding	Wisp1	Brain	102.872667740102	-0.157188064982237	0.0647749585232844	-2.4266795157535	0.00353463102659179	0.332178046002127	4.35542355684328	3.15420748650198	-0.465535460076987	Insig
chr3	90104132	90212048	+	ENSMUSG00000027939.11	protein_coding	Nup210l	Brain	11.0382790712671	-0.0827337540974661	0.0341660123389683	-2.42152210438394	0.00360552195195152	0.336597762556588	0.494825086666938	0.152294838334668	-1.70005159800011	Insig
chr2	163685004	163692279	-	ENSMUSG00000087129.1	antisense_RNA	Gm16316	Brain	2.67827167953162	0.0456498670383096	0.0188717975397394	2.41894641685203	0.00364140794956369	0.338812858306134	0.1176699179007	0.397069793167895	1.75464706776459	Insig
chr2	172509521	172509691	-	ENSMUSG00000081344.5	processed_pseudogene	Gm14303	Brain	63.532253148477	-0.113461414777075	0.0469928283563036	-2.41444106996073	0.00370496091981942	0.342699641088218	90.6471826413736	47.5885242283916	-0.929648465342607	Insig
chr5	143395503	143398244	+	ENSMUSG00000105594.1	TEC	Gm43398	Brain	133.882920421328	-0.160775384015429	0.0666014893671008	-2.41399082127505	0.00371136728673882	0.34308890883531	11.3062549316176	8.66017899682033	-0.384652382761694	Insig
chr11	107732357	107794557	-	ENSMUSG00000020723.3	protein_coding	Cacng4	Brain	785.371509266317	0.142706904815744	0.0591903812061617	2.41098134372022	0.00375444690858417	0.345694613086573	47.2028522753148	53.2085631046509	0.172784405736669	Insig
chr15	78439668	78468634	-	ENSMUSG00000016942.5	protein_coding	Tmprss6	Brain	12.3181505702247	-0.0818146632045836	0.0339743372202906	-2.40813125136467	0.00379566350279581	0.348168353867146	0.987438959444028	0.320891900532667	-1.62160419203693	Insig
chr5	149144263	149153540	+	ENSMUSG00000107388.1	lincRNA	Gm42788	Brain	1.11820579441261	0.0272588080913911	0.0113266998867437	2.4065975406741	0.00381801302203	0.349501923790593	0.0677309813437455	0.463333947025685	2.77416458397861	Insig
chr4	116807723	116819440	+	ENSMUSG00000028687.17	protein_coding	Mutyh	Brain	28.9831476876633	-0.118263303415198	0.0491777760489825	-2.40481194792957	0.00384418361661143	0.351056573652004	2.69067664179801	1.48887206942211	-0.853749225823442	Insig
chr19	55180733	55196313	+	ENSMUSG00000024979.13	protein_coding	Tectb	Brain	8.83650155858718	0.0783159297391468	0.0326143114544751	2.40127496937854	0.00389650517239359	0.354142533847318	0.42240756643768	0.853393437974018	1.01457533980467	Insig
chr6	67291318	67376188	-	ENSMUSG00000018341.12	protein_coding	Il12rb2	Brain	13.0121091948931	-0.0868201351708565	0.0361896595902526	-2.39903155083119	0.00393002584237334	0.356104227096502	0.871244017269026	0.300560736729115	-1.53542028679162	Insig
chr2	83724397	83806916	+	ENSMUSG00000027087.11	protein_coding	Itgav	Brain	1939.39068500572	-0.114853604613092	0.0478791002969867	-2.39882545621518	0.0039331183603426	0.356284606874931	40.6621358565023	36.3650491310012	-0.161133472036678	Insig
chr13	92751590	92794818	-	ENSMUSG00000021702.7	protein_coding	Thbs4	Brain	79.0945070621378	-0.141332118799253	0.0589924841447895	-2.39576483086169	0.00397930490549148	0.358966590890186	5.67999619485213	3.81246002435537	-0.575167753011415	Insig
chr16	59558013	59600886	-	ENSMUSG00000091562.3	processed_transcript	Crybg3	Brain	69.9917587542189	-0.149195658026345	0.0623347892670501	-2.39345732584692	0.00401445144959478	0.360992571796284	5.72838396285771	3.97742619201525	-0.526293037875504	Insig
chr4	135975460	135987264	-	ENSMUSG00000028669.15	protein_coding	Pithd1	Brain	1269.98745424861	0.119369995339821	0.0499601329396525	2.3893049981274	0.00407840784583957	0.364646595844061	111.091618196081	120.427694332757	0.116417231495159	Insig
chr5	120648812	120679597	+	ENSMUSG00000029602.11	protein_coding	Rasal1	Brain	937.501310102928	0.119956083674689	0.0503113583511556	2.38427439858485	0.00415713000818752	0.369087258912853	57.4026154845938	62.3055525103539	0.118244265094594	Insig
chr7	122107262	122132985	-	ENSMUSG00000044702.13	protein_coding	Palb2	Brain	25.0329535940494	-0.109836106440752	0.0461182091079224	-2.38162124170351	0.00419920133529561	0.371435116619453	0.831754592848168	0.435534234030671	-0.933371804961621	Insig
chr8	79965851	80058006	-	ENSMUSG00000064325.4	protein_coding	Hhip	Brain	324.998136266637	-0.154683501751898	0.0649568735860282	-2.38132615091207	0.00420390440304663	0.371696493386373	8.18268560345726	6.76366684001221	-0.274768823285888	Insig
chr15	75979872	75982455	-	ENSMUSG00000098176.1	protein_coding	Ccdc166	Brain	106.45030591052	0.149564290142219	0.0628952847153268	2.37798891950595	0.00425742574619381	0.374655744371805	8.49494995586407	11.3726123866347	0.42088633816172	Insig
chr6	76284416	76284929	+	ENSMUSG00000107770.1	processed_pseudogene	Gm44126	Brain	6.98408574679077	0.0692205652532253	0.0291350758344364	2.37584983978005	0.00429205577353597	0.376555666626759	2.41911319583744	5.24224828100649	1.11570740566163	Insig
chr9	9660891	10904775	-	ENSMUSG00000039488.15	protein_coding	Cntn5	Brain	152.027080330757	0.158586161076404	0.0668203589476743	2.3733209993767	0.00433332507364836	0.378804819690548	7.09548005455839	8.56865191984559	0.272167952207761	Insig
chr11	115523102	115536276	-	ENSMUSG00000020738.16	protein_coding	Sumo2	Brain	114.980493965476	0.155561988135394	0.0656601868451735	2.3691980728323	0.00440138094375619	0.382478588627434	13.8690204346472	17.4289768856563	0.329621988906092	Insig
chr6	56017497	56032689	+	ENSMUSG00000002930.6	protein_coding	Ppp1r17	Brain	667.017532439217	-0.158225404152157	0.0667944594793746	-2.36884025090458	0.004407332847153	0.382797817009276	87.3828026991063	68.9112961076972	-0.34260888684202	Insig
chr10	77530252	77565708	+	ENSMUSG00000000290.13	protein_coding	Itgb2	Brain	78.5376804032814	0.152794746665133	0.0645664353224312	2.36647332165867	0.00444688771277169	0.384910972697999	5.35281579333855	6.90385347203502	0.367103838975596	Insig
chr12	99190078	99563582	-	ENSMUSG00000033713.12	protein_coding	Foxn3	Brain	1388.64855609463	-0.127302648570441	0.0538039898010177	-2.36604476807838	0.00445408377328316	0.385293856054933	27.2847057373285	23.9749297854334	-0.186565894403335	Insig
chr12	112690986	112693588	-	ENSMUSG00000103898.1	TEC	Gm30238	Brain	34.9249987224198	0.126051873494447	0.0533710633909163	2.36180179831119	0.00452590113596951	0.389089111579537	2.69599283265718	3.9681046983006	0.557633430588495	Insig
chr17	49456022	49564343	-	ENSMUSG00000040260.8	protein_coding	Daam2	Brain	2081.61832661499	-0.150887065002248	0.0639214872666688	-2.3605061686499	0.00454803936635639	0.390249595198777	48.6100259070922	40.5225614037187	-0.262528534222535	Insig
chr9	88407432	88456616	-	ENSMUSG00000092541.7	protein_coding	Gm20537	Brain	0.581701518179684	0.0179388559961669	0.00760020399934349	2.36031243341843	0.00455135810846063	0.390423183395995	0.0281972436215533	0.516144028527147	4.19414765560651	Insig
chr5	24751003	24758008	-	ENSMUSG00000038135.4	protein_coding	Crygn	Brain	5.62279807527838	0.0587812699721265	0.0249053060430897	2.36019063047957	0.00455344575196404	0.390532327832523	1.20883980816909	2.85547091297253	1.24010561314338	Insig
chr2	121128307	121140653	-	ENSMUSG00000074890.4	protein_coding	Lcmt2	Brain	149.151768001313	0.157605091701687	0.0668073249456035	2.35909897350348	0.00457219498391503	0.391510810578384	9.38259576880426	11.493290478818	0.292732878415611	Insig
chr6	7844842	7875687	+	ENSMUSG00000042460.5	protein_coding	C1galt1	Brain	534.857776367789	-0.147128605587746	0.0624332248363246	-2.35657546079766	0.00461580429207942	0.393774580863772	20.0044149397944	16.8161260572416	-0.250473046241055	Insig
chr18	38327558	38339003	-	ENSMUSG00000052102.14	protein_coding	Gnpda1	Brain	291.388750517077	0.14718114954261	0.0625527718944952	2.3529117109447	0.00467978882841091	0.397065712854838	26.0975136707674	29.8238437384052	0.192553839415621	Insig
chr5	66676091	66687234	+	ENSMUSG00000029223.12	protein_coding	Uchl1	Brain	6516.36536976176	0.0937737339771562	0.0398639368824264	2.35234503440365	0.00468975678477879	0.397575213913656	870.266459351987	917.429702634116	0.0761404218583301	Insig
chr7	29568903	29573928	-	ENSMUSG00000100111.2	lincRNA	A330087D11Rik	Brain	3.08472290244309	0.0454625016466216	0.0193406798760804	2.35061548704125	0.00472029884856617	0.399130990267142	0.35859141674374	1.10423687456719	1.62263682265334	Insig
chrX	134222339	134276984	-	ENSMUSG00000067369.12	protein_coding	Trmt2b	Brain	429.939248698185	-0.144156639325923	0.0613401979160168	-2.35011695794157	0.00472913573736822	0.399579633126628	21.0274104003978	17.8327384595587	-0.237742922614129	Insig
chr1	187125138	187127852	+	ENSMUSG00000089730.2	antisense_RNA	1700007P06Rik	Brain	7.5004664033891	0.0670043149242667	0.0285210154106511	2.34929626310725	0.00474371593339673	0.400318397005945	1.61222719332126	3.55831274164912	1.14213825404544	Insig
chr4	154316125	154636873	-	ENSMUSG00000039410.16	protein_coding	Prdm16	Brain	262.53457196176	-0.156019891287339	0.0664319193420698	-2.34856817073078	0.00475668503063087	0.400974002059022	6.51654767415897	4.96429685673606	-0.392518469427479	Insig
chr19	10789341	10830058	-	ENSMUSG00000024670.16	protein_coding	Cd6	Brain	24.4023775463818	0.104936747437124	0.0447080843258371	2.34715374231502	0.00478197120653712	0.402248138427626	1.40316515647619	2.26385555286431	0.69009708057514	Insig
chr6	119923969	120038672	-	ENSMUSG00000045962.16	protein_coding	Wnk1	Brain	5136.92344326149	-0.140091056649313	0.0597114715443092	-2.34613304656808	0.00480029399998982	0.403168017756202	51.0957629980904	43.829822935275	-0.221290813220182	Insig
chr14	55878913	55884392	-	ENSMUSG00000040380.14	protein_coding	Cbln3	Brain	3773.19057514688	-0.147945444054675	0.0630698020217114	-2.34574137403739	0.00480734187284826	0.403521096347598	176.616090253765	148.421764050836	-0.250914123554767	Insig
chr12	102764323	102764712	-	ENSMUSG00000114106.1	processed_pseudogene	AC132315.1	Brain	2.21120096695154	0.0380140173966215	0.0162105693871949	2.34501432297929	0.00482044947533655	0.404176640616401	0.822075290399852	2.92391650038529	1.83055967677029	Insig
chr14	4664192	4670850	+	ENSMUSG00000090872.8	protein_coding	Gm3239	Brain	0.694498991594306	0.0208195841700758	0.00889710325384683	2.34004074990071	0.00491098595940742	0.408665546326845	0.030110719332952	0.312869629728939	3.37721254390336	Insig
chr11	117765988	117782198	-	ENSMUSG00000025572.17	protein_coding	Tmc6	Brain	66.2028771535991	-0.144028746047391	0.0615655935145352	-2.33943567868614	0.00492210468317533	0.409212166702208	3.79826852459541	2.66532795116189	-0.511028844608767	Insig
chr6	31605190	31798053	+	ENSMUSG00000086804.8	lincRNA	Gm43154	Brain	13.3188200236333	0.0824918257534151	0.0352677260291015	2.33901742588524	0.00492980375577901	0.409590077894424	0.367251450110762	0.679622826781404	0.887966122402347	Insig
chr16	17069696	17087045	+	ENSMUSG00000022773.16	protein_coding	Ypel1	Brain	329.19872805729	0.150190470739701	0.0642374347370694	2.33805212419279	0.00494761433571766	0.410462465161561	15.1739647006705	17.5424150611406	0.209249290339056	Insig
chr3	123076519	123236149	-	ENSMUSG00000050315.13	protein_coding	Synpo2	Brain	417.875782539973	-0.144620005655294	0.0618656860068627	-2.33764490446693	0.00495514529966878	0.410830567338021	7.23070754506836	6.13757534664922	-0.23646799537352	Insig
chr11	94539798	94549255	-	ENSMUSG00000039096.10	protein_coding	Rsad1	Brain	282.147822918017	0.150855603161286	0.0645792671966343	2.33597576606054	0.004986122151313	0.412339847538297	13.7174107119527	15.8944718364935	0.212516892218134	Insig
chr19	9283238	9284494	+	ENSMUSG00000067608.4	protein_coding	Pcna-ps2	Brain	6.11985285171136	-0.0607622482674603	0.026052445066547	-2.33230501445267	0.00505486297489233	0.415661632588275	2.55024996463238	0.178634023895342	-3.83555986322314	Insig
chr8	22974844	23150497	+	ENSMUSG00000031543.18	protein_coding	Ank1	Brain	2822.60431886345	-0.138723043964715	0.0594931324364525	-2.33174886383553	0.00506535221311077	0.416165207948809	47.3426513291731	40.6909142639502	-0.218433807570477	Insig
chr17	51766643	51771443	-	ENSMUSG00000103779.1	TEC	Gm36931	Brain	1.68330656843919	0.0333373992247342	0.0142977784334129	2.33164889076943	0.0050672398329128	0.416255738105077	0.0455794439789817	0.202015259499434	2.14800904257056	Insig
chr9	96435783	96438138	-	ENSMUSG00000056418.3	lincRNA	BC043934	Brain	13.2584883300266	0.0887979085303968	0.0380997311053012	2.33067021614863	0.005085752075626	0.417142098815954	1.07040327201211	1.90960914846923	0.83512295201358	Insig
chr5	100798627	100804471	+	ENSMUSG00000016833.14	protein_coding	Mrps18c	Brain	215.379774300886	0.155341486534201	0.0666853377410714	2.32946989242774	0.00510854040861242	0.418229508216612	42.4856724929599	50.4878749326774	0.248960553643899	Insig
chr10	128624534	128626747	-	ENSMUSG00000025362.6	protein_coding	Rps26	Brain	1060.08362715478	0.13787422750881	0.0591921784676368	2.3292642892708	0.00511245306196129	0.418415803477575	147.756815215652	165.006171778878	0.159295311478918	Insig
chr17	75435905	75529043	+	ENSMUSG00000071042.11	protein_coding	Rasgrp3	Brain	353.617120375614	-0.150395065011126	0.0646707881855244	-2.325548663172	0.00518363022538892	0.421784093330317	16.4153819801028	13.5688503243871	-0.274749833527783	Insig
chr2	52136647	52378474	-	ENSMUSG00000026950.17	protein_coding	Neb	Brain	180.702765533522	-0.144835029241982	0.0622995191498413	-2.3248177709627	0.00519773626450526	0.422447001102304	1.59501892759319	1.12510795771002	-0.503510104813312	Insig
chr10	26229707	26272172	+	ENSMUSG00000051354.14	protein_coding	Samd3	Brain	30.7794046974771	0.11725960271119	0.0504587937490903	2.32386852714458	0.00521610820766494	0.423308107727898	1.62549840610953	2.43381972597962	0.58234016961137	Insig
chr8	44934712	44935159	-	ENSMUSG00000110409.1	bidirectional_promoter_lncRNA	Gm9908	Brain	4.95787797929029	-0.055893363786189	0.0240602397324964	-2.32305930479562	0.00523181643939941	0.424042330516306	3.00516962294263	0.220421396389469	-3.76911024552477	Insig
chr4	123183227	123194701	+	ENSMUSG00000046093.9	protein_coding	Hpcal4	Brain	13544.1285032542	0.0846666093288171	0.0364958699554023	2.31989563291076	0.00529363907504199	0.426913931422791	553.930125495398	579.273341000805	0.0645402700004944	Insig
chr17	3532554	3533213	+	ENSMUSG00000091530.1	protein_coding	Cldn20	Brain	4.37727850642392	0.0512170869856099	0.0220834732028328	2.31924962686757	0.0053063437831371	0.427500509456701	1.09998193397103	2.87135231799097	1.38425053240741	Insig
chr15	79659227	79667660	+	ENSMUSG00000022428.7	protein_coding	Cby1	Brain	482.789210759915	0.14104964629492	0.0608270536832178	2.31886369228888	0.00531394691798392	0.427850973211793	92.7495183265561	104.083346541477	0.166327559631354	Insig
chr19	34241090	34255336	-	ENSMUSG00000035783.8	protein_coding	Acta2	Brain	201.746077891464	-0.153950835798789	0.0664206686219148	-2.31781520711755	0.00533465238377651	0.428803212450778	26.2130746183195	20.1656013847558	-0.378390151189848	Insig
chr2	73312601	73337818	+	ENSMUSG00000008226.14	protein_coding	Scrn3	Brain	879.426536360867	-0.130601180140924	0.056399068976086	-2.31566198719169	0.00537740274697485	0.430759297168219	41.3342279236954	35.9691037296625	-0.200578727985423	Insig
chr14	79426511	79431036	+	ENSMUSG00000043881.9	protein_coding	Kbtbd7	Brain	1133.74779229007	0.123079224780902	0.0531593465589584	2.31528851928977	0.00538484903827841	0.431098640319698	54.2308305502329	59.1183675239735	0.12449316637495	Insig
chr11	5528887	5542187	-	ENSMUSG00000020482.4	protein_coding	Ccdc117	Brain	478.582391265816	0.152472412440528	0.0658772139284913	2.31449394028767	0.005400722526683	0.431820679762626	30.2500820995874	35.3405104279058	0.224383819176956	Insig
chr9	108479736	108490530	+	ENSMUSG00000052911.9	protein_coding	Lamb2	Brain	428.528345146333	-0.152617305193217	0.0659784960595062	-2.31313707204801	0.00542792669379644	0.433053866381395	16.124335836872	13.1737677363627	-0.291571717355814	Insig
chr11	101246028	101259546	+	ENSMUSG00000001240.13	protein_coding	Ramp2	Brain	194.449413956024	-0.154394828003359	0.0668036971242809	-2.31117190589205	0.00546754612344302	0.43484030192226	13.5779791021376	10.6517491609709	-0.35017841008708	Insig
chr9	100597798	100959375	+	ENSMUSG00000037286.15	protein_coding	Stag1	Brain	958.298131247622	-0.119918160566833	0.0519050987265645	-2.31033489019181	0.00548450020292512	0.435601324486926	18.3643537226331	16.2073091186036	-0.180263544020781	Insig
chr1	166384622	166409863	-	ENSMUSG00000040596.15	protein_coding	Pogk	Brain	1850.99607098094	-0.114405317076373	0.0496072103373782	-2.30622355698504	0.00556846781479514	0.439340391131104	43.5091656637997	38.8431213536312	-0.16366021444401	Insig
chr2	129686565	129699844	-	ENSMUSG00000027400.11	protein_coding	Pdyn	Brain	494.371679511089	0.144005447066795	0.0624806541948339	2.30480056463144	0.00559779935194271	0.440634871980267	36.7431869499504	41.6208687375268	0.179830313051668	Insig
chr7	63098692	63212569	-	ENSMUSG00000030525.8	protein_coding	Chrna7	Brain	287.405974931565	0.149412585124394	0.0648768395961084	2.30301885934278	0.00563472139166876	0.4422558690548	13.6245438062477	15.7631157493826	0.21034480256751	Insig
chr12	72650353	72664909	-	ENSMUSG00000021094.10	protein_coding	Dhrs7	Brain	352.076532289429	0.150883560740475	0.065531170631078	2.30247009609987	0.00564613751126486	0.442755173821903	21.1733684956993	24.8107348383341	0.22871365762684	Insig
chr6	48840919	48847071	+	ENSMUSG00000023367.14	protein_coding	Tmem176a	Brain	213.975184082292	0.151339744050164	0.0657778801353374	2.30076955564369	0.00568164709912722	0.444302551146693	11.9705511200898	13.9570724932667	0.221506791882224	Insig
chr4	41639378	41641416	+	ENSMUSG00000084761.1	antisense_RNA	Gm12406	Brain	4.07159597780463	0.0508402099622251	0.0221005927550437	2.30040028906567	0.00568938445455558	0.444638577089427	0.968677948917598	2.53844813116223	1.38985777586344	Insig
chr12	112500189	112516747	-	ENSMUSG00000054013.6	protein_coding	Tmem179	Brain	1862.02797440827	0.110263411839007	0.0479364636488131	2.30019912705298	0.00569360346131909	0.444821633361728	161.73192809834	173.869105007927	0.104397086658892	Insig
chr1	88262471	88277633	-	ENSMUSG00000044783.16	protein_coding	Hjurp	Brain	1536.83018835087	-0.11403478655701	0.0495882615904969	-2.29963267312568	0.0057054989655263	0.44533711196985	41.5704498760932	37.0976485983737	-0.164230615120688	Insig
chr6	90122596	90132264	+	ENSMUSG00000062818.7	protein_coding	Vmn1r51	Brain	4.98047576277111	0.0414400613559705	0.0180283211687878	2.298609003467	0.00572705284593633	0.446268691219108	0.096653567272466	0.312235078160712	1.69173774124685	Insig
chr14	14803415	15012059	+	ENSMUSG00000042567.20	protein_coding	Nek10	Brain	87.7743725231145	0.148958078784723	0.0648847057383771	2.29573482825582	0.00578796313793228	0.448884455294729	1.54958072041209	1.95555158163174	0.335697681146204	Insig
chr6	127887589	127953977	+	ENSMUSG00000030351.5	protein_coding	Tspan11	Brain	138.907695067329	-0.152042423886352	0.0662428825330214	-2.29522656733061	0.00579879491629165	0.449347034980287	6.03183400337823	4.63734011925837	-0.379299183000528	Insig
chr3	109000024	109002094	+	ENSMUSG00000106108.1	antisense_RNA	Gm43221	Brain	1.00053571848611	0.0241730550318256	0.0105371305834646	2.29408327441241	0.00582322697146131	0.450387579508663	0.0472978583150728	0.33832655769233	2.83856966535015	Insig
chr7	74275419	74554780	-	ENSMUSG00000025790.14	protein_coding	Slco3a1	Brain	850.778155006429	-0.147221463797439	0.0642135759005158	-2.29268440096724	0.00585324697723366	0.451660738968447	22.9003845103839	19.1154360006076	-0.260633715465245	Insig
chr6	88545114	88637950	-	ENSMUSG00000033182.12	protein_coding	Kbtbd12	Brain	5.56598138412444	0.057993923371499	0.0252959334401386	2.29261843642728	0.00585466602304496	0.451720775237794	0.103807202676381	0.235470790063909	1.18164155718388	Insig
chr4	136469761	136554780	+	ENSMUSG00000001089.14	protein_coding	Luzp1	Brain	3024.40211274484	-0.114853473816404	0.050099837109159	-2.2924919609251	0.00585738766328481	0.451835884231782	84.024589065683	74.8779067261445	-0.166271478092151	Insig
chr1	169655501	169695813	+	ENSMUSG00000026678.10	protein_coding	Rgs5	Brain	2076.90896990551	-0.14770355079117	0.0646055238047108	-2.28623718364465	0.00599341610180359	0.457528130563579	104.24528536165	86.7816839469576	-0.264519651072967	Insig
chr9	52111344	52168572	-	ENSMUSG00000035164.8	protein_coding	Zc3h12c	Brain	574.304815216567	-0.134253493934955	0.0587660367950451	-2.28454225019773	0.00603076429422567	0.4590703768183	19.0294923319176	16.387640171318	-0.215628953401206	Insig
chr6	56882400	56923932	-	ENSMUSG00000029780.14	protein_coding	Nt5c3	Brain	809.781662785968	-0.122060547199646	0.0534331787940764	-2.28435870660155	0.0060348212696395	0.459237376620366	43.0239927283058	37.9449218289881	-0.181234593885327	Insig
chr10	33905111	33916021	+	ENSMUSG00000039552.14	protein_coding	Rsph4a	Brain	89.8430909457036	-0.149271388684981	0.0653618331715662	-2.28376992262691	0.00604785211820191	0.459773076732194	5.71409914096303	4.28149007398171	-0.416413086799508	Insig
chr9	106203108	106215389	+	ENSMUSG00000023277.12	protein_coding	Twf2	Brain	542.867237219107	0.144092230949525	0.0631079063190649	2.28326749141406	0.00605899186249714	0.460230192480273	50.1613485839522	57.2193627775416	0.189927295796595	Insig
chr7	81762925	81769491	+	ENSMUSG00000038646.13	protein_coding	Fam103a1	Brain	702.335800847513	0.148859972222587	0.0652030905642531	2.2830201902147	0.00606448173062968	0.460455182977139	86.1259732686402	99.6770893637558	0.210813560218412	Insig
chr6	52201754	52204587	-	ENSMUSG00000038253.6	protein_coding	Hoxa5	Brain	45.841866013901	0.122004650173783	0.0534627411226824	2.28205003357039	0.00608606164455749	0.461337774806719	4.92839846554875	7.1338246578228	0.533556852289753	Insig
chr1	69531214	69687245	-	ENSMUSG00000025997.13	protein_coding	Ikzf2	Brain	108.498988554596	-0.149920276995374	0.0658324004322349	-2.27730230116242	0.00619266971623689	0.465655885664211	2.16710371428227	1.63804604214685	-0.403792291494738	Insig
chrX	104854952	104857267	-	ENSMUSG00000031224.6	protein_coding	Magee2	Brain	157.361480684062	0.150547720030368	0.0661164225307534	2.27700946705552	0.0061992998914695	0.465922152299621	14.2469805581356	17.7728037696639	0.319015100096212	Insig
chr1	132509427	132543256	-	ENSMUSG00000053024.14	protein_coding	Cntn2	Brain	3620.87714309214	-0.117400225098468	0.0517029019987454	-2.27066993456801	0.00634441162382937	0.471684068628878	87.7895873208286	77.9748873662463	-0.171040268922662	Insig
chr7	24081924	24107713	+	ENSMUSG00000057101.8	protein_coding	Zfp180	Brain	1102.05381304196	-0.128806012834838	0.0568891172483698	-2.26415910573	0.00649661936650436	0.477595646146778	54.6848596869569	47.7105642844349	-0.196832707292071	Insig
chr15	83779467	83858494	+	ENSMUSG00000041708.12	protein_coding	Mpped1	Brain	2470.91173984216	0.0890815470500169	0.0393534067296074	2.26362987230269	0.00650913477844162	0.47807584982032	125.498826027526	131.837952690437	0.0710918755975943	Insig
chrX	73757090	73772514	+	ENSMUSG00000031385.14	protein_coding	Plxnb3	Brain	476.840196543282	-0.135394575392495	0.0598339508583159	-2.26283863007983	0.00652788667506066	0.478793691061357	16.6524975120758	14.3621247647188	-0.21346936590269	Insig
chr13	119623819	119654359	+	ENSMUSG00000074715.3	protein_coding	Ccl28	Brain	64.4628141782034	0.105084080319802	0.0464794016790484	2.26087420499587	0.00657465243113342	0.480575357185856	2.63491385931472	4.1287016375999	0.647932367300605	Insig
chr12	101834043	101913267	-	ENSMUSG00000021188.14	protein_coding	Trip11	Brain	1362.16879135523	-0.123936101042029	0.0548261292312997	-2.26052983823041	0.00658288150862019	0.480887606323786	30.3279659794758	26.6892338876738	-0.18439084964447	Insig
chr13	59445742	59585227	-	ENSMUSG00000021557.15	protein_coding	Agtpbp1	Brain	4354.63170968449	-0.0804717705699955	0.03560959131776	-2.25983415119569	0.0065995340883529	0.481518334847073	44.6704306934781	41.2581609470594	-0.114640649005573	Insig
chr17	34969190	34972156	-	ENSMUSG00000091971.3	protein_coding	Hspa1a	Brain	48.5328442043658	0.127379044254159	0.0564450321700658	2.2566918532418	0.00667522383641495	0.484365929816495	3.33463584166391	4.66440000633849	0.484162294724492	Insig
chr11	69561758	69580255	-	ENSMUSG00000041346.11	protein_coding	Wrap53	Brain	177.715727369195	-0.150546278425537	0.0667146847636978	-2.25656883426443	0.00667820285312581	0.484477366564748	19.802002193023	15.7886636021372	-0.326757246980762	Insig
chr12	76530891	76580488	+	ENSMUSG00000052609.9	protein_coding	Plekhg3	Brain	421.956670412169	-0.14404846768378	0.0638762702306722	-2.25511707498868	0.00671344891313241	0.485792176998823	8.19171677544555	6.91976417122851	-0.243442964749087	Insig
chr5	139377697	139396415	+	ENSMUSG00000044197.8	protein_coding	Gpr146	Brain	382.648912768873	-0.143129370271733	0.0635009779356943	-2.2539711186287	0.00674138862979157	0.486829677603015	12.8369692007488	10.8142224171273	-0.247374689514114	Insig
chr6	55677822	55681263	-	ENSMUSG00000037984.9	protein_coding	Neurod6	Brain	1059.89127765052	0.146251977454876	0.0648957657392149	2.25364437554513	0.0067493741221698	0.487125438353413	105.425963467394	121.431401248505	0.203911333755577	Insig
chr5	142562358	142608800	-	ENSMUSG00000039533.8	protein_coding	Mmd2	Brain	2469.38511388486	0.0987128410748148	0.0438913549159062	2.24902697271351	0.00686313445794573	0.491302088776097	103.555306732062	109.686156846985	0.0829799721966468	Insig
chr9	101922128	102354693	-	ENSMUSG00000032537.15	protein_coding	Ephb1	Brain	916.707433355889	-0.117050228986483	0.0520523260826219	-2.24870313769822	0.00687117715681973	0.491594799003115	29.5140782869605	26.2938497491841	-0.166677901632923	Insig
chr5	144735915	144761818	-	ENSMUSG00000043388.8	protein_coding	Tmem130	Brain	4403.90282542624	0.100523414515462	0.0447259288715174	2.24754224343181	0.00690007851904406	0.492643875973802	330.12904613343	350.835956823892	0.0877665372369188	Insig
chr18	38838673	38929404	-	ENSMUSG00000036585.15	protein_coding	Fgf1	Brain	2133.89438675627	-0.0992142611128483	0.0441591148662301	-2.24674478674211	0.00691999504899421	0.493364300547071	103.120477569749	93.5009961628736	-0.14127720949361	Insig
chr4	75941238	78211961	-	ENSMUSG00000028399.18	protein_coding	Ptprd	Brain	5677.40479383558	-0.112705117994146	0.0501713046592375	-2.24640596372044	0.006928472795523	0.493670338814405	56.0812740152367	50.0529146804725	-0.164065041359309	Insig
chr3	144729677	144760977	-	ENSMUSG00000056025.12	protein_coding	Clca3a1	Brain	38.0507317882767	0.11524187247435	0.0513229230678362	2.2454269084017	0.00695302235406436	0.49455447173906	1.95302829710966	2.93950350647913	0.589859646511147	Insig
chr6	116018611	116193486	-	ENSMUSG00000030126.17	protein_coding	Tmcc1	Brain	1880.11941390288	0.106532031744239	0.0474606796321931	2.24463772052638	0.00697286787854368	0.495266938883071	20.3093855850046	21.7043641559149	0.0958385636935907	Insig
chr2	38931978	38963753	+	ENSMUSG00000046618.7	protein_coding	Olfml2a	Brain	103.206800138781	-0.147113459658951	0.0655636853453254	-2.24382535673675	0.00699334932636853	0.496000133009184	4.28943563604958	3.24531120478558	-0.402431013674636	Insig
chr14	20836660	20843385	+	ENSMUSG00000021822.3	protein_coding	Plau	Brain	34.1281977687144	-0.117559354680543	0.0524388967996544	-2.24183500903317	0.0070437588354515	0.497795649957466	3.44853669808381	2.10587380170735	-0.711565336652319	Insig
chr17	85984665	86145175	-	ENSMUSG00000024135.9	protein_coding	Srbd1	Brain	204.076081682029	-0.148121139756655	0.0662549462021539	-2.23562387787193	0.00720317264875314	0.503390489070787	13.2291395401678	10.8259800422652	-0.289221594237758	Insig
chrX	44786570	44790197	-	ENSMUSG00000045284.9	protein_coding	Dcaf12l1	Brain	1117.14067860982	0.120355831540391	0.0538708607851609	2.23415460206538	0.00724135325416708	0.50471203350091	68.4686432629599	74.6127180993984	0.123978140742538	Insig
chr2	41987473	41988829	-	ENSMUSG00000081999.3	processed_pseudogene	Gm13461	Brain	8.31781151404079	-0.0652347761025981	0.0292867541560906	-2.22744984831416	0.00741789835952567	0.510732442909067	3.26887746210609	0.786690822936391	-2.05492663772082	Insig
chr11	53462379	53463613	-	ENSMUSG00000085707.1	antisense_RNA	Gm12212	Brain	3.28951597836776	0.0443309077697094	0.019940485186168	2.22316093895549	0.00753284615631422	0.514574254176305	1.42240054673074	3.87200843589733	1.44475431198613	Insig
chr6	29768011	29912310	+	ENSMUSG00000029772.17	protein_coding	Ahcyl2	Brain	4018.06716376239	-0.0930144737799746	0.0418645737743777	-2.22179435723533	0.00756980623456727	0.515796756046262	49.3857290921955	45.1116076885748	-0.130595507194299	Insig
chr10	120928186	120928972	+	ENSMUSG00000082936.1	processed_pseudogene	Gm16166	Brain	1.99156657518216	0.032031563679047	0.0144206619431465	2.22122700090547	0.00758519845224925	0.516304059107544	0.355274867493305	1.35784503994824	1.93431130599739	Insig
chr2	180176373	180225859	-	ENSMUSG00000015647.9	protein_coding	Lama5	Brain	208.870113481812	-0.14788755016563	0.0666595811353218	-2.21854904646658	0.00765823004230115	0.518696648833315	4.20042149653504	3.42372148294055	-0.294968759787492	Insig
chr1	193221634	193264075	-	ENSMUSG00000016194.14	protein_coding	Hsd11b1	Brain	452.54335862727	0.136000494516192	0.0613166001090662	2.21800449265423	0.00767315767486321	0.519182782816462	22.909496228057	25.6712642215346	0.164208610811645	Insig
chr8	117095854	117133720	+	ENSMUSG00000031845.15	protein_coding	Bco1	Brain	2.5800567964571	0.0394643586623869	0.0177953164075617	2.21768232486259	0.00768200140328101	0.519470325134286	0.154754437727738	0.490959112322527	1.66562209947137	Insig
chr9	109537100	109552780	+	ENSMUSG00000104674.1	antisense_RNA	Gm42756	Brain	56.4325525664717	-0.111050936509748	0.0501165680635882	-2.21585277684709	0.00773239722516283	0.521102338120759	5.1861678590551	3.06810376957368	-0.75732162362438	Insig
chr7	130532526	130573118	-	ENSMUSG00000040331.16	protein_coding	Nsmce4a	Brain	602.900635999168	-0.134040268042255	0.0606113532638601	-2.21147129744383	0.00785429362669698	0.525004357091662	27.1079360812795	23.2845598401734	-0.219341664368284	Insig
chr8	85408759	85432833	-	ENSMUSG00000036934.9	protein_coding	4921524J17Rik	Brain	231.730287640836	0.147552682580842	0.0667267425091892	2.21129755525713	0.00785916256791475	0.525158896274639	29.3298583441724	34.6136935653054	0.238972793865979	Insig
chr1	120190757	120272705	-	ENSMUSG00000026389.16	protein_coding	Steap3	Brain	92.0017248032685	-0.143172542990211	0.0647525612622486	-2.21107150357128	0.00786550147489629	0.525359941249604	3.73999557909648	2.77991372318561	-0.427996456294732	Insig
chr1	113891385	113964134	-	ENSMUSG00000097648.1	lincRNA	9330185C12Rik	Brain	2.53854988890452	0.0370203197058387	0.0167668773640492	2.20794360822463	0.00795368477858749	0.52813921158541	0.378986683234019	1.25482816412708	1.72727075414268	Insig
chrX	170009659	170019281	+	ENSMUSG00000095562.7	protein_coding	Gm21887	Brain	2.28392459846865	0.0322917849596645	0.0146267691380567	2.20771823598733	0.0079600726589435	0.528339274469744	0.416346232219252	1.6217344238052	1.96168190902748	Insig
chr2	170346991	170427845	-	ENSMUSG00000013523.13	protein_coding	Bcas1	Brain	3395.38366402243	0.124681764998718	0.0564864768123018	2.20728521293728	0.00797235902473381	0.528723596252431	194.376267775466	213.567063054808	0.135837082549647	Insig
chr7	141091175	141100572	-	ENSMUSG00000025494.8	protein_coding	Sigirr	Brain	19.0638901296446	-0.0938219766230738	0.0425111547416848	-2.20699666224488	0.00798055563454358	0.528979640949229	1.54014322330792	0.743687898564735	-1.05029531678613	Insig
chr9	119753759	119825456	-	ENSMUSG00000034115.10	protein_coding	Scn11a	Brain	4.81295124538459	0.0542869385778942	0.0246046629037862	2.20636790636706	0.00799844230134994	0.529537417603712	0.138707803622744	0.33617287395996	1.2771543619777	Insig
chr7	12603196	12604643	+	ENSMUSG00000082872.1	processed_pseudogene	Gm15773	Brain	8.02945722068423	-0.0599366803796088	0.0271733778169441	-2.20571328244054	0.00801710298996205	0.530117925031087	1.45770424225536	0.310142221044813	-2.23269619192228	Insig
chr17	35220834	35224134	+	ENSMUSG00000081650.1	protein_coding	Gm16181	Brain	0.766227458541317	0.0214472535450036	0.00974649624559671	2.20050908599006	0.0081668458705757	0.534724849252058	0.127491009149555	0.966198803624994	2.92192455665526	Insig
chr18	64340364	64398488	+	ENSMUSG00000045991.18	protein_coding	Onecut2	Brain	99.7305400439641	-0.134813111543653	0.0612842843126618	-2.1997990684832	0.00818746843898932	0.535352246489486	1.74471431797196	1.24620140567604	-0.485453577483208	Insig
chr6	39603237	39725463	-	ENSMUSG00000002413.15	protein_coding	Braf	Brain	2664.99826889856	-0.120706502024413	0.0548865734946447	-2.19919908165138	0.00820493146753876	0.535882200007504	43.4315706856087	38.3141596617207	-0.180866464580212	Insig
chr15	6299788	6440712	+	ENSMUSG00000022150.16	protein_coding	Dab2	Brain	253.29064248552	-0.146428770592371	0.0665837487671989	-2.1991668132766	0.00820587160459474	0.535910696217576	7.90624350999868	6.4418655756247	-0.295513834552093	Insig
chr9	71626509	71771602	-	ENSMUSG00000032232.14	protein_coding	Cgnl1	Brain	730.603898206068	-0.137060843110224	0.0623446884821984	-2.19843657009144	0.00822717298580344	0.536555419390928	21.1601672817293	18.0388454594708	-0.230244028011364	Insig
chr7	114705217	114706235	-	ENSMUSG00000086583.3	transcribed_processed_pseudogene	Gm15500	Brain	37.4985689356706	-0.106632772390275	0.0485122635748564	-2.19805806887852	0.00823823342250729	0.536889476625236	8.88006307114415	5.00585345357392	-0.826953866705873	Insig
chr9	63398601	63568691	+	ENSMUSG00000086539.8	processed_transcript	Gm16759	Brain	11.4089716405865	-0.0770065407292666	0.0350395673334161	-2.19770238589185	0.00824863919725383	0.537203321797192	0.471769241174438	0.174983469205709	-1.43086272332363	Insig
chr7	55927177	55928908	-	ENSMUSG00000108701.1	TEC	Gm44616	Brain	17.0120185306104	0.0931426804602622	0.0423948328929573	2.19702907416661	0.00826836965055389	0.537797239103306	1.9193885633703	3.13723396346085	0.708846322075208	Insig
chr7	131542867	131544925	+	ENSMUSG00000040148.5	protein_coding	Hmx3	Brain	2.04752942240591	0.0338171225799038	0.0154014270084359	2.19571358948629	0.00830703996574611	0.53895686513403	0.197088798438996	0.752003735971684	1.93189404626389	Insig
chr16	45746243	45953598	-	ENSMUSG00000033149.16	protein_coding	Phldb2	Brain	192.500838822448	-0.146299873481604	0.0666635149581793	-2.19460185340337	0.00833984690606093	0.539936110631841	5.83149615755982	4.69840624332793	-0.31169461587913	Insig
chr1	92637145	92641985	-	ENSMUSG00000073616.10	protein_coding	Cops9	Brain	679.723270062101	0.126585792240991	0.0577430462680746	2.19222573837395	0.00841035410217628	0.542026648063758	97.9911018684014	107.430866435948	0.132685904320605	Insig
chr11	83224454	83260960	+	ENSMUSG00000083161.2	transcribed_unprocessed_pseudogene	Gm11427	Brain	1.88020138735343	0.0344617333759745	0.0157212809382445	2.19204360709189	0.00841578047599834	0.542186752889154	0.0901838979524876	0.337025239259047	1.90191486349698	Insig
chr17	26091734	26095508	-	ENSMUSG00000024177.8	protein_coding	Nme4	Brain	26.5848282369583	0.109367363305067	0.0498944682290943	2.19197372347769	0.00841786340202288	0.542248179765316	3.76875202917962	5.54808439657275	0.557902860082811	Insig
chr2	136891218	137071950	+	ENSMUSG00000027281.16	protein_coding	Slx4ip	Brain	222.424314940641	-0.143509837290664	0.0654972664932188	-2.19108132253919	0.00844450255249019	0.543032335043578	8.60179177538787	7.12554529869882	-0.271636784275415	Insig
chr19	60466733	60468304	-	ENSMUSG00000045052.2	protein_coding	Prlhr	Brain	9.66889973031545	0.0743471443626481	0.0339501652188501	2.18989050225206	0.00848016726760537	0.544077972072084	1.15091998360535	2.1537895136862	0.904089729317847	Insig
chr6	90223317	90224438	-	ENSMUSG00000057697.2	protein_coding	Vmn1r53	Brain	0.788449347170098	0.0215142688135071	0.00982858315887859	2.18894915632599	0.00850845555962243	0.54490394634551	0.0698875981438342	0.488266240334556	2.80455965975897	Insig
chr7	28607634	28631332	-	ENSMUSG00000037469.9	protein_coding	Acp7	Brain	16.5087535490024	-0.0919056288300759	0.0419934942412295	-2.18856826493477	0.00851992564583259	0.545238002952322	1.81437761683218	0.905415193695342	-1.00282332597271	Insig
chr12	108836046	108856815	+	ENSMUSG00000048856.9	protein_coding	Slc25a47	Brain	53.9346030266798	0.131087681368275	0.0599118650281686	2.18800869087688	0.00853680162196047	0.545728610924562	3.71844724054649	5.01555191319664	0.431708161761641	Insig
chr2	75935849	75938585	-	ENSMUSG00000075273.4	protein_coding	Ttc30b	Brain	269.972945774564	0.144208634721686	0.0659340788132749	2.18716386604998	0.00856233699136655	0.546468950054195	21.0241748409715	24.4894628563147	0.220111952113896	Insig
chr8	122611640	122616660	+	ENSMUSG00000015013.9	protein_coding	Trappc2l	Brain	437.121147337541	0.138139152284879	0.0631843047094684	2.18628903048099	0.00858885140332166	0.547235124920602	48.1395944992677	54.2402971683393	0.172141093226967	Insig
chr11	110025634	110095978	-	ENSMUSG00000041828.15	protein_coding	Abca8a	Brain	239.15356267501	-0.142897710659338	0.0653932591134149	-2.18520551807188	0.00862179210394864	0.548183399028174	8.83502966413325	6.69606422447063	-0.399921613333317	Insig
chrX	37191245	37192467	+	ENSMUSG00000036537.6	protein_coding	Rnf113a1	Brain	101.893679036417	0.140581133505055	0.0643799109299211	2.18361801801932	0.00867025887493922	0.549571427425366	17.4109983405236	22.096309351848	0.343806493822988	Insig
chr18	49832670	49965473	+	ENSMUSG00000037416.13	protein_coding	Dmxl1	Brain	2272.42526356791	-0.110702687556286	0.0507016469146028	-2.18341403668293	0.00867650409811827	0.549749662876708	23.3561825095773	20.857354015902	-0.163248341997899	Insig
chr6	41605482	41620509	+	ENSMUSG00000029869.7	protein_coding	Ephb6	Brain	1347.65505005937	0.115182748340243	0.052756900874555	2.18327358944233	0.00868080645757452	0.54987236796198	77.4303849005107	83.8723323099942	0.115295161185074	Insig
chr3	93442330	93449077	+	ENSMUSG00000052415.5	protein_coding	Tchh	Brain	130.67881355558	0.141371208483535	0.0648037812305961	2.18152715472703	0.00873446496667674	0.551397131403848	4.70470171321586	5.87461932090632	0.3203921108228	Insig
chr11	98804905	98833814	+	ENSMUSG00000078676.9	protein_coding	Casc3	Brain	1171.42863808032	0.113110568264672	0.0518503984285856	2.18147924977783	0.00873594099455755	0.551438928329321	59.0371846685564	63.7837243903324	0.111564415716074	Insig
chr3	96104527	96161129	+	ENSMUSG00000038495.14	protein_coding	Otud7b	Brain	1601.75271931715	-0.121641116538614	0.0557623002090581	-2.18142214511543	0.00873770077148395	0.551488750046198	39.4207223720833	34.6509413102439	-0.18605966911611	Insig
chr10	58446920	58494356	+	ENSMUSG00000003226.7	protein_coding	Ranbp2	Brain	4365.54695771444	-0.0990158577487955	0.0453985960756819	-2.18103347477377	0.00874968672436882	0.551827794757924	83.6541829138132	75.8312421317771	-0.141645325588527	Insig
chr5	122707544	122729738	+	ENSMUSG00000029470.15	protein_coding	P2rx4	Brain	239.118893189852	-0.143872536190941	0.0660713468274849	-2.17753297154057	0.00885830025947199	0.554876919072622	7.78108064224594	6.42294629975008	-0.276735297110513	Insig
chr9	123021326	123023705	+	ENSMUSG00000066233.6	protein_coding	Tmem42	Brain	116.062797445477	0.143018850064729	0.0657606990339161	2.17483773995419	0.0089427468594685	0.557219083209915	16.0475223514275	19.7859510139846	0.302125839861258	Insig
chr13	24937401	24941417	+	ENSMUSG00000086448.1	bidirectional_promoter_lncRNA	9330162012Rik	Brain	50.6571291932781	0.12979966554597	0.0596893309144552	2.17458737696347	0.00895062757492693	0.557436401550789	2.72260034155416	3.64544697733763	0.421110497321013	Insig
chr5	137337409	137338345	+	ENSMUSG00000105802.1	TEC	Gm43012	Brain	13.8648702435166	0.0840251293636757	0.0386649050944627	2.17316269517261	0.00899559069040468	0.558672233692648	2.85294939143454	4.8693305757096	0.771269292436276	Insig
chr8	118283733	119324921	+	ENSMUSG00000031841.19	protein_coding	Cdh13	Brain	1292.77725003067	0.114244158582798	0.0525837432894074	2.17261365274108	0.00901297230302234	0.559148127613618	24.9577959623507	26.9793348094041	0.11236424369384	Insig
chr10	67009189	67096945	-	ENSMUSG00000019873.8	protein_coding	Reep3	Brain	955.399942389115	-0.113485272544191	0.0523183021173479	-2.16913141197985	0.00912391323607986	0.562161581286521	25.9642795797182	23.1234806885927	-0.167169618590709	Insig
chr4	132221025	132261602	-	ENSMUSG00000028901.13	protein_coding	Gmeb1	Brain	351.586285738894	-0.13871076077403	0.0639695208240866	-2.16838830410312	0.00914774519265071	0.562803553657541	10.1739375861127	8.65454856910131	-0.233347674776909	Insig
chr3	35256462	35276131	-	ENSMUSG00000105651.1	lincRNA	1700017M07Rik	Brain	1.86414639172774	0.0316086546886624	0.0145939643791561	2.1658717170646	0.00922886705569415	0.564974730373941	0.276804992725776	1.06055389120028	1.93787606194741	Insig
chr8	47713266	47715021	+	ENSMUSG00000097706.1	antisense_RNA	E030037K01Rik	Brain	0.756350615659474	0.0195093611078431	0.0090282487397356	2.16092419141904	0.00939022396743838	0.569229869735787	0.0355156921252125	0.327380477520986	3.20443978726765	Insig
chr7	99859116	99917822	+	ENSMUSG00000035211.9	protein_coding	Xrra1	Brain	17.2132257439931	0.090848505287339	0.0420745477558778	2.15922713690125	0.00944614803791133	0.57068528284127	0.764126681510622	1.2416404323751	0.70036370100374	Insig
chr18	4920540	5119299	+	ENSMUSG00000024236.18	protein_coding	Svil	Brain	269.604582669026	-0.141316132908987	0.0654477281627144	-2.15922136453156	0.00944633876418344	0.570690229628353	5.75155408345703	4.77968224408498	-0.267037118097881	Insig
chr11	97989578	97996181	-	ENSMUSG00000038352.15	protein_coding	Arl5c	Brain	29.5425771037925	0.107614552826723	0.049856112571928	2.15850268452973	0.00947011169745582	0.571305926818861	2.8465042912851	4.3026763794743	0.596043059144403	Insig
chr11	121177591	121204711	-	ENSMUSG00000025169.6	protein_coding	Ogfod3	Brain	88.3876148707825	0.138574927278084	0.0642456724766934	2.15695348707502	0.00952153855850391	0.572631811756088	14.1263082400332	17.8867535617668	0.340507080636754	Insig
chr6	31398735	31516811	+	ENSMUSG00000025609.15	protein_coding	Mkln1	Brain	2774.84802207668	-0.0842004640564227	0.039049433304582	-2.15625316248937	0.00954486802736798	0.573230590636335	21.4833921404741	19.7594315365657	-0.120680364695567	Insig
chr6	50188888	50263862	-	ENSMUSG00000029821.15	protein_coding	Gsdme	Brain	421.220061389158	-0.137180681785646	0.0636253145502032	-2.15607078338928	0.00955095186610033	0.573386463945384	7.51396716799445	6.38247162097912	-0.235459594342444	Insig
chr13	62670299	62670903	-	ENSMUSG00000113473.1	processed_pseudogene	Gm7045	Brain	4.12097575690836	-0.0503652129534048	0.0233711629490677	-2.15501526659862	0.00958622997169023	0.574288080434958	1.83149812283936	0.207924268518947	-3.13889416066842	Insig
chr2	120506820	120563843	-	ENSMUSG00000027288.16	protein_coding	Zfp106	Brain	4367.67011363883	-0.097206777285724	0.0452162120229836	-2.1498213347972	0.00976152262341867	0.578712176782673	94.054297889379	85.4555751380241	-0.138319253733242	Insig
chr7	80186841	80226527	+	ENSMUSG00000030539.13	protein_coding	Sema4b	Brain	233.987414957612	0.142341692743639	0.0662139344759072	2.14972413088414	0.0097648302637019	0.57879477241464	8.82608461968251	10.3483431141562	0.229554310285782	Insig
chr17	25374285	25433783	-	ENSMUSG00000024112.16	protein_coding	Cacna1h	Brain	863.893809195574	0.130133137641268	0.0606342013418284	2.14620024279095	0.00988541709174262	0.581784009809647	19.0608459717003	21.2473077169296	0.156667895088177	Insig
chr9	70599014	70657174	-	ENSMUSG00000042444.10	protein_coding	Mindy2	Brain	2745.60663001073	-0.0996245875043757	0.0464405576537149	-2.14520652932785	0.00991966075374506	0.58262515942461	71.7634422132172	64.9526273299129	-0.143861208604915	Insig
chr6	93241720	93244206	+	ENSMUSG00000107655.1	TEC	Gm44220	Brain	30.0093351462458	-0.103046135285663	0.0480467757482685	-2.14470448184811	0.00993700160915911	0.583049825034501	2.90365479126705	1.67574089550059	-0.79307084935405	Insig
chr9	75232020	75305451	+	ENSMUSG00000033590.8	protein_coding	Myo5c	Brain	63.3509653718496	-0.125799892871482	0.0586565391402384	-2.14468658934539	0.00993762011908483	0.583064955956153	1.53746742294956	1.06238332812261	-0.533251429932606	Insig
chr8	35465253	35496196	-	ENSMUSG00000031527.7	protein_coding	Eri1	Brain	345.495806546782	-0.138892063741668	0.0647788869340063	-2.14409463199275	0.00995810230934491	0.583565402562078	8.87958753939096	7.41638080788847	-0.259777340605126	Insig
chr8	93499064	93535830	-	ENSMUSG00000058019.13	protein_coding	Ces5a	Brain	9.36783992691258	0.0706190674816415	0.0329376571173662	2.14402218196655	0.00996061171839191	0.5836266329984	0.614373003936764	1.16282586905393	0.920448342828353	Insig
chr15	82338959	82349091	+	ENSMUSG00000022452.14	protein_coding	Smdt1	Brain	929.105073353756	0.117236122628506	0.0546851382052226	2.14383882854135	0.00996696494022808	0.583781573306196	186.815869197297	202.833257404775	0.118677211224511	Insig
chr18	5162880	5165731	-	ENSMUSG00000097888.1	lincRNA	Gm26682	Brain	3.18633049323596	0.0426136908567546	0.0199003638940652	2.14135234328368	0.0100534790895979	0.585880033638967	0.300158969800677	0.820683167686333	1.45109858235964	Insig
chr11	120098928	120100705	+	ENSMUSG00000078572.3	protein_coding	Ndufaf8	Brain	118.452218563656	0.142555046488909	0.0665736009055434	2.14131494390953	0.0100547854435296	0.585911557999391	29.9430201757517	36.6259273933107	0.290645545142882	Insig
chr3	40744495	40796103	+	ENSMUSG00000025757.12	protein_coding	Hspa4l	Brain	6198.91496506266	-0.0880146154577203	0.0411205412521122	-2.1404050816865	0.0100866133906126	0.586678135845803	117.873866088199	107.997306289575	-0.126248564084718	Insig
chr1	190118035	190170714	-	ENSMUSG00000010175.13	protein_coding	Prox1	Brain	724.270731874906	-0.133026786712965	0.0621578648947052	-2.14014408214167	0.0100957599760885	0.58689790711727	19.5973756805846	16.8332850835196	-0.219343721513539	Insig
chr5	100670859	100678105	+	ENSMUSG00000085269.1	antisense_RNA	Gm15777	Brain	33.9148865539687	-0.104106175409329	0.0486671823785192	-2.13914531972741	0.0101308293010154	0.587738380289071	9.3108969639458	5.51571199693592	-0.755373027847642	Insig
chr10	72973303	73086705	-	ENSMUSG00000111994.1	lincRNA	A330049N07Rik	Brain	40.9103779534252	-0.117222858808087	0.0548228707805594	-2.13821088058845	0.0101637382283879	0.588523972772235	3.71450819772127	2.38668381299944	-0.63816375867698	Insig
chr3	92080271	92083142	-	ENSMUSG00000043165.7	protein_coding	Lor	Brain	49.1707577024696	0.111399411394954	0.0521034818605506	2.13804159370967	0.0101697103192546	0.588666215959399	5.56191334149865	8.16920873274949	0.554615079442316	Insig
chr18	11964450	12121537	-	ENSMUSG00000049411.14	protein_coding	Tmem241	Brain	145.888763512663	-0.142367816901914	0.0666484545534222	-2.13610079717301	0.0102384011641181	0.590295250848938	7.4407420592222	5.86738688913562	-0.342728382430561	Insig
chr10	78186725	78244641	-	ENSMUSG00000000374.8	protein_coding	Trappc10	Brain	2266.95533449392	-0.0982754082082274	0.0460081012263304	-2.13604573083282	0.0102403561447386	0.590341425290662	62.6562188460316	56.8147917941876	-0.141191123226637	Insig
chr2	66270778	66440840	-	ENSMUSG00000064329.13	protein_coding	Scn1a	Brain	5423.76679128788	-0.0781298825433763	0.0365987631269688	-2.13476838745417	0.0102857980976525	0.59141178811913	108.917982426329	100.701211910341	-0.113161117691849	Insig
chr3	116581093	116614587	-	ENSMUSG00000033439.12	protein_coding	Trmt13	Brain	90.0319831141696	-0.136482872294016	0.0639734751232219	-2.13342908183634	0.0103336370478544	0.592532583951775	3.41162882983153	2.54921284185469	-0.420408862769249	Insig
chr8	67494858	67502584	+	ENSMUSG00000051147.10	protein_coding	Nat2	Brain	16.0745202007219	-0.0855835856025546	0.0401227838622941	-2.13304206149521	0.0103474979400706	0.592856176171846	2.61188371383869	1.22116578915842	-1.09683158845351	Insig
chr11	3149742	3150955	-	ENSMUSG00000081208.1	processed_pseudogene	Gm11400	Brain	5.15710468340185	-0.0519931755758334	0.0243950095522356	-2.1313037596687	0.0104099583958919	0.594308005572738	1.13888801754683	0.162683337038685	-2.80748750481512	Insig
chr10	7905653	7956230	-	ENSMUSG00000015755.16	protein_coding	Tab2	Brain	1368.54164511947	-0.102214098430451	0.0479725940752979	-2.13067690836179	0.0104325645099228	0.594830912991397	50.1538108235276	45.2765543197861	-0.147595155940525	Insig
chr5	101837416	101846410	+	ENSMUSG00000092354.7	antisense_RNA	Gm20548	Brain	9.91018798282605	0.0731118728895037	0.0343191183670476	2.13035405244279	0.0104442246830825	0.595100100634753	1.13766299275188	2.11783341852728	0.896515861624166	Insig
chr4	41738493	41756157	-	ENSMUSG00000036078.16	protein_coding	Sigmar1	Brain	479.750676139572	0.126634567443032	0.0595027387493769	2.12821409744535	0.0105218042496009	0.596882041600437	33.02848573524	36.4143930783923	0.140797972274128	Insig
chr15	18697684	18818774	-	ENSMUSG00000084873.3	lincRNA	C030047K22Rik	Brain	11.4231578947537	0.0731009599292984	0.0343889208956274	2.12571252675141	0.0106131429683112	0.598960019290249	1.8404524995099	3.4258441846332	0.896399020296922	Insig
chr13	12395027	12440289	+	ENSMUSG00000050244.9	protein_coding	Heatr1	Brain	545.144147960315	-0.123184683968262	0.0579898196320459	-2.12424671692182	0.0106669904680072	0.600175055575102	15.7526187381015	13.7769625705174	-0.193333834494733	Insig
chr1	134296783	134332928	-	ENSMUSG00000026458.13	protein_coding	Ppfia4	Brain	1812.22332643096	-0.113916835709197	0.0536289834110708	-2.12416548782987	0.0106699815647411	0.600242332060581	62.1813453942506	55.3054156056047	-0.169061073397419	Insig
chr16	14163275	14192928	+	ENSMUSG00000022678.16	protein_coding	Nde1	Brain	491.898964283152	-0.141869575028959	0.0668050677927499	-2.12363492346244	0.0106895368744089	0.600681617645719	35.2664436639923	28.1799079306949	-0.323629200869811	Insig
chr18	37517871	37524479	+	ENSMUSG00000073591.4	protein_coding	Pcdhb22	Brain	255.94160914018	-0.141206229929408	0.0664939172967039	-2.12359619751877	0.0106909654654659	0.600713671320002	8.85791485033746	7.25254573350464	-0.288479641024091	Insig
chrX	135993824	135995355	+	ENSMUSG00000048040.8	protein_coding	Arxes2	Brain	825.290921601061	0.112846328032888	0.0531679694190882	2.12244946094131	0.0107333453265286	0.601662224341515	116.867363359335	125.881862827096	0.107198337342102	Insig
chr4	117932154	118134914	-	ENSMUSG00000028538.12	protein_coding	St3gal3	Brain	751.826984098555	-0.124500044099342	0.0586631190329272	-2.12228817955385	0.0107393177566222	0.601795538059264	61.4269489987105	53.7461994205433	-0.192708987828375	Insig
chr9	21766784	21798744	-	ENSMUSG00000032194.9	protein_coding	Kank2	Brain	517.536199729892	-0.132654097179571	0.0625432951038193	-2.1209962947966	0.0107872644140845	0.602862555318354	22.4336527342263	19.2513483155513	-0.22070505270129	Insig
chr14	19811351	19823824	-	ENSMUSG00000021807.6	protein_coding	Rtraf	Brain	908.506059030591	0.115552870022892	0.0544953548942432	2.12041687309204	0.0108088306591698	0.603340633843253	102.119852497028	110.873053288991	0.11864541486843	Insig
chr8	111940703	111953612	+	ENSMUSG00000031950.7	protein_coding	Gabarapl2	Brain	1491.40870705385	0.0958821762755863	0.0452415557516033	2.11933861872529	0.0108490656486517	0.604229489387557	139.749289042968	147.662077324459	0.0794584161901889	Insig
chr11	102881204	102885216	+	ENSMUSG00000020930.9	protein_coding	Ccdc103	Brain	33.6155009846401	-0.110561417570101	0.0521960254445289	-2.118196100728	0.010891843841337	0.605170169515854	4.2492292929116	2.62304650358192	-0.695957809958825	Insig
chr19	11770415	11774944	+	ENSMUSG00000024683.5	protein_coding	Mrpl16	Brain	396.23035263685	0.136116311638828	0.0642833985663486	2.1174411228171	0.0109201939444681	0.605791120260198	75.7706218510656	85.910753667089	0.18120014029907	Insig
chrX	136213972	136215513	-	ENSMUSG00000050071.8	protein_coding	Bex1	Brain	642.139128038692	0.141480488522329	0.0668237094671934	2.11721991566163	0.0109285128859653	0.605972959098783	114.842078007023	136.618984544542	0.250506633447042	Insig
chr4	116221618	116303056	+	ENSMUSG00000028698.13	protein_coding	Pik3r3	Brain	1570.70873623782	-0.1014354130856	0.047912301088809	-2.11710585341292	0.0109328046273223	0.606066704162106	66.657448282905	60.1417138280292	-0.148400110375289	Insig
chr4	139192899	139291818	+	ENSMUSG00000028745.18	protein_coding	Capzb	Brain	2978.05459662438	0.0858948176814984	0.0405722733482546	2.11708170612514	0.0109337133927039	0.606086548719837	197.02510454277	206.42618332238	0.0672465086851271	Insig
chr3	86137940	86142702	-	ENSMUSG00000028081.6	protein_coding	Rps3a1	Brain	2418.25299131464	0.114125162091694	0.0539441144325621	2.11561841902822	0.0109889085680497	0.607288099526825	536.391094114676	580.604330333964	0.114270048208035	Insig
chr2	104830741	104849876	-	ENSMUSG00000027171.10	protein_coding	Prrg4	Brain	29.2678377914539	-0.108454288701232	0.0512995289450126	-2.11413810090699	0.0110449979368408	0.60850163009818	2.21258979010871	1.35353206561153	-0.709006937175787	Insig
chr11	114675431	114720977	+	ENSMUSG00000034714.9	protein_coding	Ttyh2	Brain	771.601633410501	-0.1218007898929	0.0576568427349703	-2.11251230756388	0.0111068923162889	0.609832081076387	46.6189250701287	41.0204460359734	-0.184572560422954	Insig
chr3	121952541	122016753	+	ENSMUSG00000039831.16	protein_coding	Arhgap29	Brain	500.384510554197	-0.134458338915723	0.0636594906838462	-2.11214914651905	0.0111207599788981	0.610128934442613	12.8970830456405	10.9904922037253	-0.230788807732663	Insig
chr1	182124737	182132407	+	ENSMUSG00000026511.7	protein_coding	Srp9	Brain	934.696684198303	0.113635385516898	0.0538030385045958	2.11206260232295	0.0111240670228603	0.610199658853231	36.5481699500799	39.5898218177327	0.115330405264857	Insig
chr4	11579665	11587591	+	ENSMUSG00000094595.1	protein_coding	Fsbp	Brain	21.850495515502	-0.0966342792829715	0.045755592509443	-2.11196651563474	0.0111277397297438	0.610278173261541	1.21622823459555	0.667651625188238	-0.86524656860689	Insig
chr18	36684923	36695925	-	ENSMUSG00000044719.4	protein_coding	E230025N22Rik	Brain	6.54991813372642	0.0506971807276228	0.024024308917017	2.110245123085	0.011193718996354	0.611683296558089	0.561745538408617	1.32314991049894	1.2359878594792	Insig
chr7	141338880	141363020	+	ENSMUSG00000025504.13	protein_coding	Eps8l2	Brain	52.1034596268605	-0.115977214839567	0.0549847463401514	-2.10926161452303	0.0112315716642228	0.612484859057723	2.29511068477113	1.50663184755069	-0.60723680040321	Insig
chr17	56607452	56609771	-	ENSMUSG00000049760.5	protein_coding	2410015M20Rik	Brain	567.44102263769	0.126437164278877	0.059965133268348	2.10851135297343	0.0112605236532244	0.613095712144198	162.144909689222	179.147900249782	0.143867401031628	Insig
chr8	26119368	26151790	+	ENSMUSG00000013878.18	protein_coding	Rnf170	Brain	439.849015110226	-0.134950571134329	0.0640239658037842	-2.1078133701982	0.0112875177318676	0.613663523292641	16.044178818147	13.5876921115868	-0.239749517556934	Insig
chr11	87566653	87569250	+	ENSMUSG00000090107.1	protein_coding	Gm11492	Brain	0.735770944566683	0.0189515867181012	0.00899374830422305	2.10719558487115	0.0113114581400375	0.61416570887181	0.0323701785030497	0.277806653983454	3.10134392862816	Insig
chr11	100761069	100762931	-	ENSMUSG00000045471.4	protein_coding	Hcrt	Brain	56.0250958667443	0.120338770240942	0.0571281038024033	2.10647233552814	0.0113395427652361	0.614753163980438	15.2833950352249	21.2977083210828	0.478733144196211	Insig
chr10	16906427	17095807	-	ENSMUSG00000101969.2	processed_transcript	Gm20125	Brain	0.744061299143553	0.0199699328552648	0.00948383757860938	2.10568060552899	0.0113703575376587	0.61539567171704	0.014071494838495	0.0994632018303841	2.82138727720671	Insig
chr6	48593883	48599082	+	ENSMUSG00000052751.16	protein_coding	Repin1	Brain	547.290085157951	0.12331840766591	0.0585778713583873	2.10520465845253	0.0113889175394561	0.615781626528437	29.7060659895048	32.8660420536052	0.145840168027628	Insig
chr12	84783212	84876532	-	ENSMUSG00000002020.15	protein_coding	Ltbp2	Brain	115.638383010997	-0.130115305909499	0.0618521256872093	-2.10365132101524	0.0114496786460201	0.617039751114026	3.30036317028236	2.39345992229653	-0.463527137830435	Insig
chr16	11066298	11074983	+	ENSMUSG00000037972.6	protein_coding	Snn	Brain	4130.79610422261	0.097611544070528	0.0464168296820227	2.10293431798797	0.0114778222186964	0.617619706486222	309.827659816137	328.728493789692	0.0854305666534006	Insig
chr3	10012548	10016607	+	ENSMUSG00000027533.10	protein_coding	Fabp5	Brain	1140.33373001651	0.116027735679528	0.0552192697527348	2.10121821963757	0.0115454314403822	0.619005779077093	69.2687830285853	75.1116446093926	0.116831259479672	Insig
chr3	106934382	107093894	-	ENSMUSG00000098108.7	antisense_RNA	Gm27008	Brain	2.65895309540448	0.0354641930193133	0.0168821653060276	2.10068983311348	0.0115663193530475	0.619431977534505	0.231890604469125	0.748190589534261	1.68996145294254	Insig
chr1	160798682	160800819	+	ENSMUSG00000102852.1	lincRNA	Gm37083	Brain	1.44068862514172	0.0275742429641247	0.0131378800814404	2.09883503222702	0.0116399081260061	0.620925920757523	0.27253221360438	1.12436439741673	2.04461100394271	Insig
chr12	110599745	110601963	-	ENSMUSG00000113662.1	TEC	Gm35558	Brain	40.4903291885847	0.11647899019992	0.0556423748816113	2.0933504446521	0.0118599437509992	0.625323760418735	3.72240885003586	5.18086947350077	0.476957714655097	Insig
chr1	135953578	136006342	-	ENSMUSG00000051985.12	protein_coding	Igfn1	Brain	223.436457655787	0.139648431119224	0.0667215985085694	2.0930018800627	0.0118740516276588	0.625602255275932	5.29460490316961	6.17862330503562	0.222762387995401	Insig
chr2	25255439	25256292	+	ENSMUSG00000078201.5	protein_coding	Tmem203	Brain	78.6780864429687	-0.128226701372331	0.0612813448360781	-2.09242636099658	0.0118973778791012	0.626061817305345	21.4819944470907	15.6712670942712	-0.455006110214142	Insig
chr9	73044854	73097629	+	ENSMUSG00000032202.11	protein_coding	Rab27a	Brain	164.639163869601	0.139389047212273	0.066655195498633	2.09119553501469	0.0119474006614515	0.627043547010231	9.04979961711039	10.5602121553333	0.222681065668963	Insig
chr12	100911523	101029056	-	ENSMUSG00000021182.15	protein_coding	Ccdc88c	Brain	618.047241568164	0.128373399334789	0.0614329693643192	2.08964991702565	0.0120104811561983	0.628274218243006	12.1615972482179	13.5694653355282	0.158031158611412	Insig
chr8	111058920	111092426	-	ENSMUSG00000033633.14	protein_coding	Clec18a	Brain	39.1021523058292	0.112889960614374	0.0540634329580505	2.08810196537037	0.0120739526293847	0.629504346876762	2.1783605343428	3.06600137009328	0.493115591462141	Insig
chr18	37819513	37841873	+	ENSMUSG00000102543.5	protein_coding	Pcdhgc5	Brain	1362.47921398956	-0.095646946541854	0.0458120611709045	-2.08781146486812	0.0120858972510411	0.629734933655936	40.1141212139953	36.4478856597429	-0.13827506596649	Insig
chr4	149744036	149774277	-	ENSMUSG00000028982.9	protein_coding	Slc25a33	Brain	578.019901729037	0.127773335047449	0.0612010699794397	2.08776309123964	0.01208788726514	0.629773322298116	65.9793071235469	73.4800565137039	0.15533910839521	Insig
chr8	124635756	124663369	-	ENSMUSG00000031983.7	protein_coding	2310022B05Rik	Brain	1474.53846732531	0.122503234912888	0.0586876555476945	2.0873765320772	0.0121038001298153	0.630080005531948	96.2792926344067	106.103021048702	0.14016828692678	Insig
chr15	103503034	103530052	+	ENSMUSG00000022489.6	protein_coding	Pde1b	Brain	4217.55768407214	0.0977198549771937	0.046824511304342	2.08693806417008	0.0121218723097372	0.630427688904868	170.122907598167	180.664402352384	0.0867348516747845	Insig
chr6	72598475	72608425	+	ENSMUSG00000056666.13	protein_coding	Retsat	Brain	274.860115670229	-0.134945471966099	0.064709529277808	-2.0854033937839	0.0121853147611755	0.631643075295579	17.7077188886173	14.8415712474334	-0.254734540557115	Insig
chr12	104929933	105009809	-	ENSMUSG00000054150.12	protein_coding	Syne3	Brain	59.3395794179082	-0.124535609353048	0.059744361878206	-2.08447467573467	0.0122238502121588	0.632377416025054	2.50580530258206	1.78397678236691	-0.490177484342092	Insig
chr19	57032733	57314919	-	ENSMUSG00000025085.16	protein_coding	Ablim1	Brain	3219.50603864724	-0.0875758183507444	0.0420375444896873	-2.08327625730444	0.0122737359326002	0.633323712899931	60.414525843095	55.3371694708508	-0.12664661634334	Insig
chr1	105276914	105356710	-	ENSMUSG00000047496.6	protein_coding	Rnf152	Brain	892.406500252262	-0.12229725824354	0.0587044901074008	-2.08326923579091	0.0122740287428944	0.633329252923066	23.6671508057953	20.6481549006011	-0.19687316665144	Insig
chr12	69241176	69284632	+	ENSMUSG00000051890.13	protein_coding	Klhdc1	Brain	374.649126447023	0.133168774003886	0.0639262414577749	2.08316289159355	0.0122784642522791	0.63341315308386	25.6384932597782	28.930109032314	0.174260281357624	Insig
chr1	182494156	182498297	+	ENSMUSG00000104415.1	TEC	Gm37069	Brain	50.2923523748956	-0.109506852699872	0.0525789076465568	-2.08271448764195	0.0122971823509135	0.633766793976038	2.88614868133149	1.85396400412328	-0.638532389465324	Insig
chr2	181306459	181314500	-	ENSMUSG00000027581.12	protein_coding	Stmn3	Brain	7736.19100140044	0.0994812424464677	0.0477753630896937	2.08227077750725	0.0123157293909799	0.634116530722982	1481.7452895653	1577.26190546429	0.0901247693427129	Insig
chr17	27057304	27122223	+	ENSMUSG00000042644.8	protein_coding	Itpr3	Brain	155.361031855552	-0.129725282154558	0.0623270993921127	-2.08136241570348	0.0123537761353811	0.634831881892263	4.02720772972311	2.94819243841658	-0.44994919363296	Insig
chr5	39606927	39610344	-	ENSMUSG00000107134.1	TEC	Gm42528	Brain	140.21898588984	-0.133481319461553	0.0641436106844501	-2.08097607910169	0.0123699893800973	0.635135872458828	9.51902548703045	7.23428083115284	-0.395964280995035	Insig
chr11	49278304	49282769	+	ENSMUSG00000059864.2	protein_coding	Olfr1393	Brain	11.8898099149835	0.0753796333611908	0.0362289287517963	2.08064759180751	0.0123837897070391	0.635394223511756	0.75434292775074	1.32481150528673	0.812494673542986	Insig
chr19	44139266	44146446	-	ENSMUSG00000057506.4	protein_coding	Bloc1s2	Brain	211.169603848633	0.137842084376534	0.0662971067188138	2.07915686217144	0.0124465893850185	0.636565268389572	51.3032961777934	59.7487611756674	0.219857280413257	Insig
chr12	16670615	16800886	-	ENSMUSG00000036523.16	protein_coding	Greb1	Brain	35.6822173995545	-0.0984922152398243	0.0474041387484939	-2.07771341996913	0.0125076655856311	0.637696982007328	0.899035185112207	0.518475020216416	-0.794103096293961	Insig
chr12	91806043	91849157	-	ENSMUSG00000020964.14	protein_coding	Sel1l	Brain	4108.03397475424	-0.108184037602889	0.0520751754007914	-2.07745891915412	0.0125184617266452	0.637896296838127	108.169884263718	96.8167675792148	-0.159970059358186	Insig
chr11	83800464	83801092	+	ENSMUSG00000081342.1	processed_pseudogene	Gm11434	Brain	2.39547587961593	0.0332171024994801	0.016002025022431	2.07580618408718	0.0125887731561347	0.639189017798556	0.571002282979979	1.89891610316888	1.73360774767159	Insig
chr3	20057811	20118490	+	ENSMUSG00000002428.12	protein_coding	Hltf	Brain	632.718987848455	-0.113229470705312	0.054553744762816	-2.07555817107701	0.0125993543564984	0.639382761377679	24.0728063086944	21.3253453602019	-0.174835229142936	Insig
chr8	13705889	13743414	+	ENSMUSG00000090336.5	protein_coding	4932443I19Rik	Brain	21.5406688838912	0.0955031009215825	0.0460192368646671	2.07528649817547	0.0126109540155486	0.639594914177358	0.892048650191539	1.37183777073722	0.620915584447454	Insig
chr10	112925430	112929001	-	ENSMUSG00000074748.3	protein_coding	Atxn7l3b	Brain	4157.36702373666	0.100211858269775	0.048313988538676	2.07417895522233	0.0126583408390444	0.640459012305198	253.190766477563	269.607490460558	0.0906357866333422	Insig
chr11	7063489	7178506	+	ENSMUSG00000020431.5	protein_coding	Adcy1	Brain	19811.4054005294	-0.0971974875551741	0.046862381146547	-2.07410475475457	0.0126615211724412	0.640516857293223	355.540106695152	322.330630029884	-0.141471022689552	Insig
chr10	12382188	12869365	-	ENSMUSG00000019820.11	protein_coding	Utrn	Brain	2005.21653464371	-0.110549586965153	0.0533082710423943	-2.07377926170661	0.0126754806072233	0.640770536261415	26.4149398581825	23.553289938442	-0.16542553468099	Insig
chr17	24073680	24150924	-	ENSMUSG00000024122.16	protein_coding	Pdpk1	Brain	3485.3974092759	-0.0870952846262841	0.0419990112526134	-2.07374607231651	0.0126769047671522	0.640796396798794	71.4616629711226	65.5186375461245	-0.125264130419072	Insig
chr6	50566643	50594865	+	ENSMUSG00000085776.8	antisense_RNA	5430402O13Rik	Brain	7.46935371718769	-0.056045123501995	0.0270425883198418	-2.07247630438072	0.0127314971065	0.641784909866687	1.92383421703484	0.472821581871271	-2.02461668907206	Insig
chr5	138161071	138164646	+	ENSMUSG00000019494.14	protein_coding	Cops6	Brain	1528.64228359311	0.107840721833876	0.0521188553382382	2.06913066555312	0.0128763369730285	0.644381375861009	131.462775712335	140.953271415607	0.100562610498152	Insig
chr7	30161269	30169750	-	ENSMUSG00000037029.8	protein_coding	Zfp146	Brain	723.933824594343	0.116812599545844	0.0564599189447601	2.06894734758887	0.0128843151642313	0.644523303252963	47.9303524336912	52.2058354791619	0.123271529610283	Insig
chr8	85299632	85308278	+	ENSMUSG00000031697.12	protein_coding	Orc6	Brain	342.523589386033	0.12986070961625	0.0628116702428944	2.06746149424263	0.0129491426253501	0.645672359610897	29.8519726165955	33.4109247540295	0.16249364657403	Insig
chr16	96200470	96228933	+	ENSMUSG00000040666.18	protein_coding	Sh3bgr	Brain	98.9578326576228	-0.13477802012504	0.0652048998398152	-2.06699221156909	0.0129696772004804	0.64603478406093	14.8571437177085	11.3047745184108	-0.394224567940342	Insig
chr8	64592542	64693054	-	ENSMUSG00000037852.8	protein_coding	Cpe	Brain	34062.8900411618	0.0860496161248765	0.0416377592364785	2.06662456632607	0.01298578450684	0.646318551091088	2848.82571423509	2988.78378936169	0.0691911722473006	Insig
chr7	16129826	16161063	+	ENSMUSG00000030376.8	protein_coding	Slc8a2	Brain	3875.15621988869	0.122148129921067	0.0591126359195922	2.06636242862217	0.0129972801113614	0.646520794377895	159.09242063169	175.231029517085	0.139393161305964	Insig
chr8	20001099	20008736	+	ENSMUSG00000110649.1	unprocessed_pseudogene	Gm40466	Brain	21.0997113120702	0.0821404660540662	0.0397685092608657	2.06546505214106	0.0130367012166286	0.647212580595415	9.73558791068194	16.004506246591	0.717138161270277	Insig
chr7	4147915	4150374	-	ENSMUSG00000043432.7	protein_coding	Leng9	Brain	105.04465462578	0.131970323840232	0.0639004059582909	2.06525016329899	0.0130461568089306	0.647378110797264	8.90430470903148	11.4135381327069	0.358171220053435	Insig
chr10	40339564	40483818	+	ENSMUSG00000038481.13	protein_coding	Cdk19	Brain	2228.81414325908	-0.0835876882147105	0.0404793911259134	-2.06494430597304	0.0130596256800264	0.647613629670823	85.4214284378023	78.5758856031223	-0.120511396017556	Insig
chr4	131923413	132075321	-	ENSMUSG00000028906.16	protein_coding	Epb41	Brain	2087.49823713438	-0.104524934755929	0.0506756081418235	-2.06262812798219	0.0131620217562871	0.649393908484899	29.4744401649925	26.497034570004	-0.153633502326401	Insig
chr1	78310345	78420289	+	ENSMUSG00000032908.9	protein_coding	Sgpp2	Brain	791.859375115537	-0.125459103237371	0.060834170431037	-2.0623130446004	0.0131760060143575	0.64963564649912	44.8076833610174	38.8915951472324	-0.204287730016249	Insig
chr1	167598384	167639623	+	ENSMUSG00000015843.10	protein_coding	Rxrg	Brain	270.885349622167	0.137318589027975	0.06659184373037	2.06209321345684	0.0131857704977221	0.649804242090373	25.1527588041468	29.1794313539642	0.21423512207927	Insig
chr5	105270702	105293698	-	ENSMUSG00000104713.4	protein_coding	Gbp6	Brain	15.222324993148	0.0777263337406414	0.0377066276812162	2.06134407981972	0.0132190936661951	0.650378387094977	0.495282818375107	0.837185637998204	0.757294988250215	Insig
chr19	56787481	56822190	-	ENSMUSG00000035173.14	protein_coding	Ccdc186	Brain	1594.80904291897	-0.100164883867227	0.0485940564989119	-2.06125792090375	0.013222930980886	0.650444381652897	51.987391189471	46.9132556003162	-0.148166138468606	Insig
chr10	94198955	94221443	+	ENSMUSG00000020022.16	protein_coding	Ndufa12	Brain	825.319233821659	0.126313380930842	0.0613181738677439	2.05996644980468	0.0132805681879313	0.651432643606625	133.348612934352	148.012595045342	0.150517128028766	Insig
chr9	94517864	94538081	-	ENSMUSG00000045414.7	protein_coding	1190002N15Rik	Brain	1290.98494867148	-0.111137729879411	0.0539747428253712	-2.05906918795305	0.0133207428304483	0.652118189611002	73.6621879978116	65.6328361459682	-0.166506473815048	Insig
chr6	60731575	60829855	-	ENSMUSG00000025889.13	protein_coding	Snca	Brain	3350.91369406539	0.114913259377266	0.0558503628393549	2.05752037292571	0.0133903433895219	0.65329950282751	268.51089590941	291.571513609733	0.118869143418173	Insig
chr13	62479827	62571199	-	ENSMUSG00000074865.11	protein_coding	Zfp934	Brain	72.6319502873702	0.129163181913893	0.0627889077714341	2.05710190698134	0.0134092034534889	0.65361822978863	2.63045393221318	3.36102807736673	0.353590810665755	Insig
chr11	86694351	86757565	-	ENSMUSG00000047126.17	protein_coding	Cltc	Brain	16061.9689432285	-0.074311869262017	0.0361264316415159	-2.05699444659846	0.0134140504294069	0.653700046961891	422.861030795625	392.214648305191	-0.108540195567463	Insig
chr19	10191375	10191439	+	ENSMUSG00000098363.1	miRNA	Mir6993	Brain	1.19210778744385	0.0235336475998511	0.0114448337751205	2.05626818722435	0.0134468488048678	0.654252670969984	2.25600851365441	11.0505676299824	2.2922760605884	Insig
chr12	27050950	27160633	-	ENSMUSG00000094002.3	lincRNA	Gm9866	Brain	687.185386961274	0.134617773520424	0.0655413483368311	2.05393659020553	0.0135526248097557	0.656022949534207	11.9281316167332	13.7067128476715	0.200514542855559	Insig
chr8	36457548	36516570	+	ENSMUSG00000039620.17	protein_coding	6430573F11Rik	Brain	492.053587093932	-0.120885768611656	0.0588584225744124	-2.0538397619954	0.0135570334050066	0.656096338817213	17.4239135622047	15.2411744620638	-0.193094623127902	Insig
chr11	108820333	108826942	+	ENSMUSG00000085811.1	sense_intronic	Cep112it	Brain	0.772542434554254	0.01879891177732	0.00915362885595569	2.05371138300945	0.013562880462842	0.656193625694172	0.0155443260473722	0.113823960451978	2.87234431089135	Insig
chr16	33062521	33127695	+	ENSMUSG00000022802.2	protein_coding	Lmln	Brain	392.129852263257	0.12774961254816	0.0622061926246899	2.05364783083438	0.0135657757893055	0.656241779509795	12.9763192225932	14.465776863677	0.156762587229955	Insig
chr11	70644196	70647479	-	ENSMUSG00000014606.14	protein_coding	Slc25a11	Brain	1625.98361135971	0.0950485846135682	0.046335971418891	2.05129150642598	0.0136735120087526	0.658024061926573	167.064674735535	176.732253241304	0.0811586399144801	Insig
chr12	116405402	116463731	+	ENSMUSG00000042029.7	protein_coding	Ncapg2	Brain	154.640554038764	-0.136907163382996	0.0667917714310645	-2.04976092787563	0.013743897592136	0.659178504649458	3.56356645352413	2.90432046305263	-0.295121178797552	Insig
chr3	90608523	90611780	+	ENSMUSG00000001023.10	protein_coding	S100a5	Brain	83.9387717819529	-0.120605259479766	0.0588455303151682	-2.04952285813079	0.0137548742374234	0.659357838038947	45.6544403721972	31.4937477983019	-0.535689733889618	Insig
chr6	108828641	108859356	+	ENSMUSG00000030104.9	protein_coding	Edem1	Brain	425.577529774799	-0.130151443804398	0.0635134653820979	-2.04919449791323	0.0137700265947072	0.659605083209611	14.9891698583065	12.7582985954548	-0.2324845361694	Insig
chrX	141165403	141474076	-	ENSMUSG00000031273.16	protein_coding	Col4a6	Brain	33.1096694714044	-0.106307825690513	0.0519092253433756	-2.04795631195216	0.0138272960195041	0.660536331174408	0.990294878773396	0.625185411845141	-0.663574063821744	Insig
chr7	66059003	66074587	+	ENSMUSG00000030512.13	protein_coding	Snrpa1	Brain	297.105450615254	0.132717322179705	0.0648609018694051	2.04618373094666	0.0139096486939132	0.661866556720607	20.0863587420553	22.7925043103341	0.182343392599009	Insig
chr6	86195223	86275719	+	ENSMUSG00000029999.14	protein_coding	Tgfa	Brain	779.567356151744	-0.126110548198836	0.0616364611800469	-2.04603810446633	0.0139164335913873	0.66197568705954	27.2101633035794	23.543808104952	-0.208797926365517	Insig
chr7	127233061	127238179	+	ENSMUSG00000045598.10	protein_coding	Zfp553	Brain	336.874026355703	0.128687206727573	0.0629075762610329	2.04565514006755	0.0139342902697752	0.662262562895021	18.2229012486438	20.424821935102	0.164570833555806	Insig
chr2	51924448	51935163	-	ENSMUSG00000036249.16	protein_coding	Rbm43	Brain	271.799499531908	0.134690227496178	0.0658486466397499	2.04545171950233	0.0139437834884824	0.662414877706472	22.0554866251124	25.4197356859057	0.204811437358499	Insig
chr4	86983124	87230477	-	ENSMUSG00000037996.17	protein_coding	Slc24a2	Brain	12477.0392155473	-0.10358792295446	0.0506814727587927	-2.04390119930934	0.0140163308810641	0.663574349947805	229.883029119274	206.689099951929	-0.153437656329992	Insig
chr8	105276140	105281939	+	ENSMUSG00000014776.7	protein_coding	Nol3	Brain	246.429565797867	0.134323400905293	0.0657221518673677	2.04380710443517	0.0140207441956286	0.663644627803352	16.5742652639566	19.1788922908833	0.210574480305475	Insig
chrX	85574022	85634469	+	ENSMUSG00000035476.9	protein_coding	Tab3	Brain	609.882307550888	-0.116523137666113	0.0571178626915304	-2.04004723172864	0.0141980994982238	0.666444746747465	20.7370093392976	18.3347374660746	-0.177628237475838	Insig
chr2	13651021	13794064	-	ENSMUSG00000003418.11	protein_coding	St8sia6	Brain	138.627110579174	-0.136247020139678	0.0668207855123155	-2.03899159662777	0.0142482489799827	0.667228080886759	4.14929581434172	3.35380661873212	-0.307067009275608	Insig
chr4	138216296	138244683	+	ENSMUSG00000028759.13	protein_coding	Hp1bp3	Brain	4842.0730337392	0.0720401970477831	0.0353428045460822	2.03832712126318	0.0142798959331016	0.667720515137625	125.656181730903	130.028577735286	0.0493470870142976	Insig
chr10	116776535	116896919	-	ENSMUSG00000034057.8	protein_coding	Myrfl	Brain	3.97274364615135	0.0447024556312854	0.0219726721250362	2.03445695529904	0.0144654555314956	0.670578794367906	0.21557395777477	0.519438737347065	1.26877070248345	Insig
chr2	54084093	54085552	-	ENSMUSG00000075334.2	protein_coding	Rprm	Brain	564.275086993577	0.123542654148944	0.0607913586552495	2.03224038550544	0.0145726864444167	0.672208224552156	83.3593925514964	92.1698145254699	0.144949582980287	Insig
chr14	36874936	36968777	-	ENSMUSG00000058690.14	protein_coding	Ccser2	Brain	2754.30829579055	-0.0983509588244062	0.0484091434333714	-2.03166079482015	0.0146008406095826	0.672633373646508	71.0391304590039	64.3019443257854	-0.143751561152637	Insig
chr12	109611822	109611941	+	ENSMUSG00000080406.1	miRNA	Mir1188	Brain	12.8719103530876	-0.0746042554175223	0.0367254007269378	-2.03140752560395	0.0146131584493268	0.672819035691326	26.7443388353601	11.5992983338182	-1.205196001992	Insig
chr1	172341210	172374085	+	ENSMUSG00000044708.5	protein_coding	Kcnj10	Brain	5880.6203888355	-0.111647289307389	0.0549684700703154	-2.03111509497299	0.0146273923134139	0.673033315127766	245.280568610595	217.985504394018	-0.17020074475789	Insig
chr9	85842380	85847040	+	ENSMUSG00000035274.13	protein_coding	Tpbg	Brain	281.753713874851	-0.133249601251294	0.0656267945612999	-2.03041459120526	0.0146615385793432	0.673546217344712	16.7525865602296	14.1383965728864	-0.244765347271025	Insig
chr9	106870674	106871501	+	ENSMUSG00000103835.1	sense_intronic	Gm37612	Brain	1.4685402178198	0.0250320395644093	0.0123340133011989	2.02951293736452	0.0147055933812936	0.674205580610295	0.327563670733942	1.46651869468429	2.16254819692921	Insig
chr7	127559142	127573116	-	ENSMUSG00000101845.1	antisense_RNA	Gm28198	Brain	1.67719321603762	0.0294409507775344	0.014513998832611	2.02845205632679	0.0147575773939437	0.674980201858367	0.502261461367363	1.90694664999104	1.92475399635773	Insig
chr16	96235801	96319859	+	ENSMUSG00000074892.9	protein_coding	B3galt5	Brain	1602.62956265968	-0.133113087150908	0.0656539792721126	-2.02749458032393	0.0148046334532925	0.675678221483045	59.2830795604611	49.7029828764248	-0.25428795650689	Insig
chr12	8291024	8293694	-	ENSMUSG00000112441.1	lincRNA	AC122860.2	Brain	13.483887289106	0.0783265044789309	0.0386434992299117	2.02689989363859	0.0148339264112922	0.676111234921013	0.986172187180156	1.60386708635735	0.701643119068014	Insig
chr19	36554639	36621135	+	ENSMUSG00000041180.13	protein_coding	Hectd2	Brain	335.41981255949	-0.134874965960611	0.0665695332518723	-2.02607648532398	0.014874570006209	0.676710123804153	8.46694369297734	6.93527452105821	-0.287888304547036	Insig
chr12	17902389	17904675	+	ENSMUSG00000114025.1	unprocessed_pseudogene	AC154636.3	Brain	39.9638524639317	-0.109187834564801	0.0539356698282841	-2.02440861330588	0.014957197271235	0.677920845289006	7.82195904539396	5.08203353841111	-0.622124086000074	Insig
chr4	139061108	139075570	-	ENSMUSG00000028747.10	protein_coding	Htr6	Brain	56.7727669743124	0.115628794345952	0.0571268136559893	2.0240721816248	0.0149739131985642	0.678164678550171	4.97810939781938	6.76796324007052	0.443123797526007	Insig
chrX	61183246	61185558	-	ENSMUSG00000090546.1	protein_coding	Cdr1	Brain	411.632650987312	-0.134050119218103	0.066247154689763	-2.02348493072439	0.0150031307546967	0.678589986152366	41.0026118223783	32.4441255187423	-0.33775852985379	Insig
chr17	35170991	35176068	-	ENSMUSG00000024397.14	protein_coding	Aif1	Brain	61.8179181015842	0.121920767739386	0.0602992820192769	2.02192735396765	0.0150808684140367	0.679716125377938	8.40565025386837	10.7807949349057	0.359032226332225	Insig
chr14	11553532	12242041	+	ENSMUSG00000021745.14	protein_coding	Ptprg	Brain	1760.03062989199	-0.103998071813033	0.0514440209266319	-2.02157743387423	0.0150983814267613	0.679968737676329	35.9765068641086	32.3591224595854	-0.152882630889373	Insig
chr4	136929419	136956816	-	ENSMUSG00000028661.8	protein_coding	Epha8	Brain	256.623669987047	0.13198926842466	0.0653075551559255	2.02104133449075	0.0151252471960577	0.680355483019945	11.6773746046487	13.2839488344741	0.185968118059226	Insig
chr6	117168535	117181367	+	ENSMUSG00000061353.11	protein_coding	Cxcl12	Brain	894.821396792425	-0.134416281743664	0.0665269540856478	-2.0204785201892	0.0151534970321454	0.68076114572633	25.0127656731247	20.6889946257565	-0.273801046144433	Insig
chr14	16243351	16245091	+	ENSMUSG00000114907.1	antisense_RNA	AC173482.6	Brain	12.5996638894199	-0.0730818689401298	0.0361845138971812	-2.01970017195182	0.0151926419131194	0.681321560468248	1.80434130558804	0.783957727275536	-1.20262449345018	Insig
chr4	117159639	117182639	-	ENSMUSG00000028678.13	protein_coding	Kif2c	Brain	4.81523506924015	0.0492732079558516	0.0244135036348645	2.01827679847989	0.015264456915121	0.682344594914883	0.198624240770072	0.415758959261884	1.06570564776892	Insig
chr5	138187485	138193918	+	ENSMUSG00000036968.15	protein_coding	Cnpy4	Brain	196.550753259851	-0.133627476583467	0.0662450068397273	-2.01717054549885	0.0153204781390248	0.683138091431842	18.7207072455544	15.4461290126721	-0.277389612668261	Insig
chr11	106988629	106999541	-	ENSMUSG00000018362.14	protein_coding	Kpna2	Brain	229.441482174428	-0.133162345679995	0.0660308456942282	-2.01666878986581	0.0153459469136452	0.683497527239577	18.22285377233	15.1675747916327	-0.26475848334131	Insig
chr12	20877084	20921262	-	ENSMUSG00000069755.5	transcribed_unprocessed_pseudogene	Zfp125	Brain	102.169984746601	0.122514084363065	0.0607832604176003	2.01558921850119	0.0154008716222513	0.684269900099241	6.81619464976342	8.89442175927306	0.383934281476612	Insig
chr5	112688876	112896362	-	ENSMUSG00000072720.9	protein_coding	Myo18b	Brain	38.9258109701452	0.107449642490419	0.0533272377677688	2.01491108461953	0.0154354610507899	0.684754378685103	0.739363502734961	1.04869775740864	0.504243207731369	Insig
chr2	118598211	118641591	+	ENSMUSG00000040084.9	protein_coding	Bub1b	Brain	43.4586451217931	-0.101323292015269	0.0502904445272072	-2.01476230659392	0.015443058879113	0.684860598953222	2.42635992307694	1.50011632455542	-0.693719196883729	Insig
chr17	17527723	17624489	-	ENSMUSG00000023845.6	protein_coding	Lnpep	Brain	1715.30027626701	-0.120429284417495	0.0597963569549267	-2.01399032566937	0.0154825354418728	0.685411344814712	74.914624013061	65.5537870265878	-0.192568246311488	Insig
chr1	88226986	88262289	+	ENSMUSG00000079429.9	protein_coding	Mroh2a	Brain	57.2579140066106	-0.121753113213418	0.0604751863266525	-2.0132738832052	0.0155192513783278	0.685921851621563	1.57564909459245	1.13906738348271	-0.468093180063757	Insig
chr5	149847747	149864280	+	ENSMUSG00000107214.3	processed_transcript	4930500F04Rik	Brain	0.474639925987609	0.0142708352651112	0.00708895300816559	2.0131090231058	0.0155277108944007	0.686039239907826	0.0106033379433218	0.187406988988192	4.14358435306929	Insig
chrX	153139981	153171943	+	ENSMUSG00000041658.12	protein_coding	Rragb	Brain	1757.71933554535	0.0943413889219182	0.0468752882607606	2.01260392036653	0.0155536546509638	0.686398701284932	169.546243660742	179.320546667276	0.0808619811834359	Insig
chr11	40748552	40755311	-	ENSMUSG00000020326.7	protein_coding	Ccng1	Brain	1794.82970683729	-0.110684352654796	0.0550146089208204	-2.01190837899253	0.0155894423914682	0.686893206381289	115.205482686204	102.59210455435	-0.167289670980884	Insig
chr14	64835855	64839259	-	ENSMUSG00000102764.1	TEC	Gm37183	Brain	0.620712866595149	0.0165861145249085	0.00824518768214824	2.01161151987107	0.015604738752921	0.687104091852689	0.0149592141608345	0.139832990585718	3.2245984792215	Insig
chr5	65605721	65698273	-	ENSMUSG00000029202.12	protein_coding	Pds5a	Brain	1437.99496427968	-0.101647478221359	0.0505648977673022	-2.01023798543284	0.0156756853633708	0.688078504670308	16.7296073281316	15.1006312657402	-0.147794722173547	Insig
chr9	36767887	36782677	+	ENSMUSG00000096993.3	antisense_RNA	Gm26787	Brain	0.622752782133122	0.0165896434710441	0.00825305497453004	2.01012152739098	0.0156817137522713	0.688161021610111	0.0841994104783973	0.783110744974293	3.21733430576354	Insig
chr10	4432467	4455141	+	ENSMUSG00000061759.15	protein_coding	Armt1	Brain	416.887525277065	-0.125727072509934	0.0625686102569037	-2.00942728300508	0.0157176932813277	0.688652605066189	11.4708998021078	9.8471561079113	-0.220199529287614	Insig
chr3	64081642	64105458	+	ENSMUSG00000027824.4	protein_coding	Vmn2r1	Brain	8.3415584213636	0.0624687032807471	0.0311133124778553	2.007780538482	0.015803327107289	0.689816397604797	0.574326044950789	1.04599043108099	0.864927760904132	Insig
chr12	75714249	75735729	-	ENSMUSG00000021054.6	protein_coding	Sgpp1	Brain	1033.53231032969	0.101371498678474	0.0504929967746602	2.00763482371375	0.0158109242751323	0.689919225641882	39.7721883250991	42.4783818635023	0.0949688667928657	Insig
chr7	28277739	28279489	+	ENSMUSG00000070705.3	protein_coding	Eid2b	Brain	413.76443095747	0.133713298047237	0.0666213041273319	2.00706515428868	0.0158406561092013	0.690320992820348	50.3829113995943	58.6941157844253	0.220281385925864	Insig
chr14	50955992	50964749	+	ENSMUSG00000068417.8	protein_coding	Pnp2	Brain	6.96797850742054	0.058741119978641	0.0292948515105281	2.00516872248116	0.0159399881006812	0.691655751976555	0.815865956854735	1.56747652386196	0.942039787501811	Insig
chr1	8468426	8468825	-	ENSMUSG00000086235.1	processed_pseudogene	Gm16284	Brain	0.626313341901816	0.0165764926412919	0.00826895015114697	2.00466713891032	0.0159663516404061	0.692008078263161	0.13082433965627	1.19032833236093	3.18565668997157	Insig
chr11	101971143	101987013	-	ENSMUSG00000003518.13	protein_coding	Dusp3	Brain	2811.98884974246	-0.0996791812210132	0.0497472111598787	-2.00371395495241	0.0160165572429003	0.692676811621864	135.023017590149	122.027417965614	-0.14600002785009	Insig
chr15	76703553	76710559	-	ENSMUSG00000033762.7	protein_coding	Recql4	Brain	37.459518418809	-0.105633168288791	0.0527424047592272	-2.00281289355338	0.0160641450349663	0.693308000708029	2.26933327733424	1.45407704859515	-0.642164783933567	Insig
chr12	80018415	80081434	-	ENSMUSG00000111933.1	lincRNA	Gm36660	Brain	0.48511130729152	0.0142860681829434	0.00713771807302939	2.00148955685498	0.0161342597806522	0.694233270081499	0.00698977193729802	0.109026230741774	3.96328608211064	Insig
chr3	141465216	141834924	+	ENSMUSG00000059921.15	protein_coding	Unc5c	Brain	957.179210655455	-0.115948833338447	0.057937793811217	-2.00126421306707	0.0161462260025476	0.694390624920212	11.3027524967096	9.97302775883456	-0.180570676087281	Insig
chr2	34018289	34107735	-	ENSMUSG00000087461.2	lincRNA	C230014O12Rik	Brain	18.766166546858	-0.0880950154196992	0.0440321642350121	-2.0006969212213	0.0161763849177141	0.694786494640314	1.50271941964594	0.819902848836168	-0.874050783006001	Insig
chr19	7198202	7206316	-	ENSMUSG00000024767.11	protein_coding	Otub1	Brain	2362.43684167647	0.0845529703861273	0.0422623026818239	2.00067116604349	0.0161777553134044	0.69480445826881	202.622632525954	212.161043188542	0.066364445092168	Insig
chr7	112679318	112906807	+	ENSMUSG00000055320.17	protein_coding	Tead1	Brain	428.511085396649	-0.123768940391365	0.0618747891519731	-2.00031292369128	0.0161968274526139	0.695054243258409	7.15566928854062	6.18969614022997	-0.209218124808814	Insig
chr1	180942344	180975112	+	ENSMUSG00000026519.16	protein_coding	Tmem63a	Brain	694.723732442078	-0.106940630950186	0.0534879724455502	-1.99933977791081	0.0162487356575742	0.695732011192464	34.8295175817004	31.2165869080806	-0.157997682859054	Insig
chr13	19623104	19632994	+	ENSMUSG00000021319.7	protein_coding	Sfrp4	Brain	32.8599206761693	-0.103456834686911	0.0517642332128426	-1.9986161924107	0.0162874268669819	0.696235247649818	1.86892777457709	1.20571765551191	-0.632318707669253	Insig
chr11	66211725	66525964	-	ENSMUSG00000053930.13	protein_coding	Shisa6	Brain	1191.71186904162	-0.113339134722102	0.0567868923537864	-1.99586788472225	0.016435121686647	0.698141028149314	36.1175290110345	31.898905580902	-0.17919226644991	Insig
chr8	71366848	71369732	+	ENSMUSG00000002395.14	protein_coding	Use1	Brain	776.161276073559	0.119814548562715	0.0600353228349122	1.9957342262019	0.0164423344375642	0.698233485664681	76.0766619069666	83.6932505156538	0.137657335608209	Insig
chr8	121833247	121841178	+	ENSMUSG00000110631.1	lincRNA	Gm42047	Brain	22.7110750078222	-0.0617352734346965	0.0309490462264525	-1.99473912646557	0.0164961214888999	0.698921179510141	1.0191138565233	0.362658422029305	-1.49063198182125	Insig
chr8	91111784	91199976	-	ENSMUSG00000031667.16	protein_coding	Aktip	Brain	1969.90665574024	0.0868910442287953	0.043602913513297	1.99278069348043	0.0166024301045542	0.700271209074971	61.057893869624	64.0321275556427	0.0686181201950409	Insig
chr18	75365332	75367088	-	ENSMUSG00000092569.1	processed_transcript	Gm20544	Brain	12.6981259226938	-0.072543115796969	0.0364099685491041	-1.99239710133598	0.0166233227589798	0.700535105890393	4.56027593316162	2.0956617301466	-1.12171525761704	Insig
chr2	180042509	180070201	+	ENSMUSG00000039086.9	protein_coding	Ss18l1	Brain	1041.50301798484	0.105822472628445	0.0531490570565499	1.99105080106786	0.0166968329108772	0.701459936101603	52.0851657434531	55.8655515404039	0.101086405669677	Insig
chr14	67752135	67933442	-	ENSMUSG00000044447.5	protein_coding	Dock5	Brain	399.151197070728	-0.12999028291253	0.0652901292916929	-1.99096378461406	0.0167015939536266	0.701519637790125	7.46335073351154	6.32807126443582	-0.23805763887475	Insig
chr6	116633008	116673952	-	ENSMUSG00000042129.8	protein_coding	Rassf4	Brain	501.320559995267	-0.119259295527775	0.0599329600752238	-1.9898782803	0.016761086800315	0.70226364736691	12.3120517698211	10.7522189010618	-0.195436788142604	Insig
chr8	80110806	80112086	-	ENSMUSG00000082491.1	processed_pseudogene	Gm5909	Brain	3.00995421979	-0.0378468975379179	0.0190266649527893	-1.98915036512321	0.0168010855226721	0.702761784339976	0.650064626589277	0	-Inf	Insig
chr4	134396320	134427413	+	ENSMUSG00000037366.14	protein_coding	Pafah2	Brain	106.526816428572	-0.130572967148791	0.0656636432508607	-1.98851237434316	0.0168362118068326	0.703197868207415	6.79594368096287	5.30295029501572	-0.357878670690462	Insig
chr1	92859803	92902906	-	ENSMUSG00000034212.14	protein_coding	Ankmy1	Brain	7.04169023830136	-0.0562626912521928	0.0283158273944875	-1.98696970667175	0.0169214140045382	0.7042503345686	0.37365636689857	0.11304884887647	-1.72476580336208	Insig
chrX	106015700	106022450	+	ENSMUSG00000031231.4	protein_coding	Cox7b	Brain	2040.69811777676	0.110637246814698	0.0557706613997085	1.98378939818843	0.0170982588512467	0.706411173237744	364.458294143254	393.776443030483	0.111623074312996	Insig
chr19	47501033	47537507	-	ENSMUSG00000042694.17	protein_coding	Stn1	Brain	166.327398535655	0.132435645507822	0.0668061132930455	1.98238812257932	0.0171766917098897	0.707359456773994	8.73937042884925	10.3756282843435	0.247597440865582	Insig
chr8	22873589	22876190	+	ENSMUSG00000109652.1	TEC	Gm45555	Brain	0.832055084477858	0.018546753012067	0.00935644701558873	1.98224315075652	0.0171848241286818	0.707457430460558	0.0350883604413454	0.210543705478621	2.58505530236931	Insig
chr1	71242276	71414910	-	ENSMUSG00000050296.14	protein_coding	Abca12	Brain	7.67144413898376	-0.0594241336030517	0.0300110353938057	-1.98007608945464	0.0173067920092396	0.708918983500172	0.132077359180832	0.0454908768307222	-1.53773403193447	Insig
chr12	4595340	4655888	-	ENSMUSG00000111971.1	antisense_RNA	AC158232.1	Brain	27.2900884412275	0.0842700291152991	0.0425594655793713	1.98005374287747	0.0173080536777772	0.70893402588669	1.00931693298501	1.61281139049883	0.676198470534611	Insig
chr9	44877891	44884397	+	ENSMUSG00000110773.1	antisense_RNA	AC061963.1	Brain	9.05451997559026	0.0601919536183396	0.0304126501458818	1.9791748936582	0.0173577367604851	0.709525144543757	0.718647343465249	1.35440082597695	0.914298871887725	Insig
chr15	52033369	52036066	+	ENSMUSG00000115238.1	processed_pseudogene	AC022775.1	Brain	1.82239718030322	0.028470286673502	0.0143990100608754	1.97723916804953	0.0174676084665211	0.71082388681834	0.101785005013249	0.332902843641875	1.70957615501684	Insig
chr13	65259539	65260826	+	ENSMUSG00000074847.2	protein_coding	Gm10775	Brain	3.06645374661394	0.037802931437896	0.0191259792306339	1.9765226649074	0.0175084315108462	0.711303482758514	0.431021619526833	1.07495179923168	1.31843983082117	Insig
chr12	17172100	17176888	-	ENSMUSG00000051726.6	protein_coding	Kcnf1	Brain	2526.50842331887	0.109468780543948	0.0554293078299684	1.97492598824701	0.0175997037815498	0.712370031438397	114.394767885473	123.714284467768	0.112991019793388	Insig
chr5	30968662	30977018	+	ENSMUSG00000006642.3	protein_coding	Tcf23	Brain	10.1504395786182	-0.0594721248078019	0.0301174525867286	-1.97467314463403	0.017614195497043	0.712538647734842	0.626866391477999	0.211643944430102	-1.56651877310347	Insig
chr8	3621548	3625848	+	ENSMUSG00000087687.3	protein_coding	Pet100	Brain	181.241612000545	0.131444889203498	0.0666468345612347	1.97226004909096	0.017753029002709	0.714144062013266	21.6449827459357	25.004804260876	0.208172661063477	Insig
chr2	131175182	131180067	-	ENSMUSG00000068267.5	protein_coding	Cenpb	Brain	2407.66072093216	0.10857396914926	0.0550673442339936	1.97165798822447	0.0177878167041714	0.714543527254971	106.822406186362	115.568896754046	0.113538888632892	Insig
chr7	67759317	67760173	+	ENSMUSG00000108871.1	TEC	Gm45102	Brain	0.969773133534488	0.0207341968119929	0.0105203879715965	1.97085857175346	0.0178341001213205	0.715073269556804	0.134857368268649	0.702363495213924	2.38078351492167	Insig
chr12	73280011	73286710	-	ENSMUSG00000034442.11	protein_coding	Trmt5	Brain	197.284721179047	0.130534564898403	0.0662481696930336	1.97038749150726	0.0178614234012135	0.715385079412311	19.7516653292149	22.6262366876738	0.196022351201296	Insig
chr16	17276309	17283229	+	ENSMUSG00000055692.19	protein_coding	Tmem191c	Brain	642.438882586277	0.111270529059454	0.0564832221324793	1.96997488561246	0.0178853852141974	0.715657967482611	57.2217389558742	62.1790024801888	0.119864130616435	Insig
chr8	66697192	66706792	+	ENSMUSG00000036437.6	protein_coding	Npy1r	Brain	380.503932935898	-0.127000208326614	0.0645213179291526	-1.96834491921051	0.0179803200257858	0.716734004342314	25.0279242194119	21.350632100469	-0.229259858425877	Insig
chr2	25737009	25740097	+	ENSMUSG00000079539.2	protein_coding	Obp2b	Brain	4.52771823970122	0.039001043369822	0.019835595847927	1.96621486285717	0.018105046921852	0.7181354015238	1.03051073702817	2.63875782602317	1.35649941573448	Insig
chr17	26196226	26207786	-	ENSMUSG00000073433.10	protein_coding	Arhgdig	Brain	564.601333367848	0.118365821443532	0.0602274531637672	1.96531341150485	0.0181580597927531	0.718726849137604	37.5252855054474	41.1500894516261	0.133032518351139	Insig
chr17	21962552	22071168	+	ENSMUSG00000053347.14	protein_coding	Zfp943	Brain	465.143333339773	0.120368533325862	0.0613186746217119	1.96299959300232	0.0182947543189975	0.720240516229228	19.031583952376	20.9560804643334	0.138973267993162	Insig
chr7	64153835	64269775	+	ENSMUSG00000030523.18	protein_coding	Trpm1	Brain	3.52785818335361	0.0374347120548203	0.019076039102758	1.96239438665273	0.0183306566735919	0.720635378197233	0.0388290647828048	0.107231356175136	1.46551796999251	Insig
chr7	46711998	46715700	-	ENSMUSG00000040026.8	protein_coding	Saa3	Brain	1.14719168811435	0.0239633091301443	0.0122136332221494	1.96201316138157	0.0183533035591184	0.720883880809716	0.05879843683169	0.248113394949292	2.07714991806387	Insig
chr7	110768206	110812405	+	ENSMUSG00000005686.17	protein_coding	Ampd3	Brain	480.141037541178	-0.116180316226134	0.0592205178977576	-1.9618254002222	0.0183644666078122	0.72100620952744	19.2860004004333	16.9378688465582	-0.187301619585094	Insig
chr12	104763117	104865076	-	ENSMUSG00000021097.15	protein_coding	Clmn	Brain	2619.93764228105	-0.112799313780139	0.0575026249771374	-1.96163764393341	0.0183756353096245	0.721128492933195	47.6723849894564	42.1742712219473	-0.176790664700712	Insig
chr19	5133688	5273119	-	ENSMUSG00000024855.9	protein_coding	Pacs1	Brain	1209.24150652883	0.110925332457858	0.0565531638794467	1.96143460150726	0.0183877199998961	0.721260684589928	60.3908900590939	65.449910225443	0.116060277284732	Insig
chr10	128509965	128525871	-	ENSMUSG00000025366.8	protein_coding	Esyt1	Brain	339.461607195884	-0.125205500274667	0.0638357423035125	-1.96136984950166	0.0183915753760422	0.721302831301053	10.5920000451729	9.12472450003915	-0.215122127601769	Insig
chr3	155084918	155093403	-	ENSMUSG00000053870.7	protein_coding	Fpgt	Brain	608.511333283238	-0.113919337229071	0.0580908324612083	-1.96105534044711	0.0184103115142453	0.721507472152435	21.8743962299532	19.3218176794278	-0.179012376132178	Insig
chr7	79115102	79131018	-	ENSMUSG00000030606.8	protein_coding	Hapln3	Brain	25.9216115806882	-0.0894300485309172	0.0456046395217833	-1.96098575646455	0.018414459072879	0.721552732219293	1.77931770198539	1.03539580996944	-0.78114174566664	Insig
chr11	78499091	78502324	+	ENSMUSG00000017344.4	protein_coding	Vtn	Brain	871.710060264648	-0.113853118682336	0.0580617269887914	-1.96089790274952	0.0184196967684247	0.721609867346403	96.9321335929166	85.5829534012775	-0.17965154102178	Insig
chr4	43514711	43523765	-	ENSMUSG00000028464.16	protein_coding	Tpm2	Brain	149.579271903056	-0.130758925994444	0.0667243971813913	-1.95968688392903	0.0184920287211925	0.722396505678374	11.7930231590515	9.54312094777101	-0.305400540472012	Insig
chr13	38500079	38528824	-	ENSMUSG00000038991.17	protein_coding	Txndc5	Brain	1184.87108040463	0.104705066345592	0.0534462340202617	1.9590728563943	0.0185287983502513	0.722794687908189	57.2817163316305	61.390445373297	0.0999394155823781	Insig
chr5	123907175	123928835	+	ENSMUSG00000023106.15	protein_coding	Denr	Brain	865.463468318765	0.107215512963125	0.0547562882637622	1.95804931931591	0.0185902327426335	0.723457424983512	30.8221713100829	33.2093963368143	0.107623000455357	Insig
chr6	4504814	4541544	+	ENSMUSG00000029661.16	protein_coding	Col1a2	Brain	381.076549173501	-0.130484023477215	0.0666401333345755	-1.95803965190321	0.0185908138454094	0.723463678629355	7.03991657624185	5.66150759356202	-0.314372055764162	Insig
chr6	99877816	99878334	-	ENSMUSG00000084319.3	processed_pseudogene	Tpt1-ps3	Brain	121.438871457534	-0.110440703097777	0.0564072625522211	-1.95791637638031	0.0185982252618648	0.723543413168686	55.0579626407474	37.9843356195159	-0.535546638161001	Insig
chr9	110989499	111008029	+	ENSMUSG00000057802.8	processed_transcript	Gm10030	Brain	3.80936640392031	-0.0417298226701221	0.0213180275527396	-1.95748985532948	0.0186238879758704	0.723819146483677	0.236177367662596	0.0226748072520051	-3.38070852895126	Insig
chr19	8850785	8853909	+	ENSMUSG00000071656.6	protein_coding	Lrrn4cl	Brain	26.6484944731689	-0.0916830312306414	0.0468517882038472	-1.95687368071712	0.018661016382822	0.724217100932798	2.47637648310151	1.48829882055402	-0.734566444152683	Insig
chr2	172393794	172433757	+	ENSMUSG00000074570.14	protein_coding	Cass4	Brain	5.24446411399862	-0.0445550472383656	0.0227754553627568	-1.95627470576169	0.0186971704576822	0.724603511622771	0.261911392122041	0.0420492449506451	-2.63892701230609	Insig
chr3	88435959	88461182	-	ENSMUSG00000028064.17	protein_coding	Sema4a	Brain	655.457168242692	0.115447219875591	0.0590453648952875	1.95522917133848	0.0187604256728944	0.725276978033022	26.2278613242594	28.6853575078086	0.12921432655184	Insig
chr9	87702800	87731260	-	ENSMUSG00000032419.8	protein_coding	Tbx18	Brain	35.568988608031	-0.103481407847532	0.0529587235424505	-1.95400117158381	0.0188349590885826	0.726066306347126	1.78535656649867	1.17262357149145	-0.606472271641342	Insig
chr6	50776115	50815033	+	ENSMUSG00000107667.2	lincRNA	C530044C16Rik	Brain	9.44154384713602	-0.0641843482619759	0.0328838627009402	-1.95184941762151	0.018966184374106	0.727445048977704	1.30942512208075	0.535842685556232	-1.28905214640556	Insig
chr12	79029163	79081655	+	ENSMUSG00000060716.7	protein_coding	Plekhh1	Brain	951.250761717952	-0.111851823955968	0.0573447237164348	-1.95051639814444	0.0190478793553057	0.728296404557824	31.9527475829717	28.331267702686	-0.173544834752966	Insig
chr2	69686815	69713516	-	ENSMUSG00000027086.16	protein_coding	Fastkd1	Brain	319.226806888324	-0.127708563166754	0.0654814039625502	-1.95030276442748	0.019061000603084	0.728432647567614	12.4127063686709	10.4941509362527	-0.242232258250027	Insig
chr18	62180126	62184405	+	ENSMUSG00000054589.1	protein_coding	Gm9949	Brain	2.52472765925513	0.0355171281886561	0.0182114312198703	1.9502656194261	0.0190632828318367	0.72845633088644	0.433454545348095	1.13894952527104	1.39375119586117	Insig
chr9	114401076	114474898	+	ENSMUSG00000045594.10	protein_coding	Glb1	Brain	352.589520101776	0.129359286422168	0.0663297743871261	1.95024463172719	0.0190645724442076	0.728469711724106	25.0952561000613	28.7618796700089	0.196743294004406	Insig
chr1	161982453	162478034	-	ENSMUSG00000040265.16	protein_coding	Dnm3	Brain	4801.18480581838	-0.10099101104796	0.0517956976953892	-1.94979536026116	0.0190921967237743	0.728756021051417	44.1759453456205	39.7805772604353	-0.15119679670697	Insig
chr15	91673175	91816120	+	ENSMUSG00000036273.15	protein_coding	Lrrk2	Brain	1270.16988672656	-0.121986157633471	0.0625779950744827	-1.9493458920868	0.0191198681077005	0.729042213895498	24.3279832612424	21.0723680456125	-0.207264280102299	Insig
chr6	90131441	90232817	-	ENSMUSG00000092247.2	transcribed_processed_pseudogene	Gm20426	Brain	1.89701356079392	0.0287063345804096	0.0147280276840954	1.94909564241308	0.0191352898487731	0.729201452191725	0.387199401639268	1.27928068383351	1.72418420887626	Insig
chr8	4778042	4778269	+	ENSMUSG00000109462.1	processed_pseudogene	Gm6334	Brain	1.81979471162993	0.00937727512062922	0.00481207917013033	1.94869510436073	0.0191599958042121	0.729456165580947	3.19189091322362	8.66217417390193	1.4403178350252	Insig
chr12	20814257	20815727	-	ENSMUSG00000091071.2	transcribed_unprocessed_pseudogene	1700030C10Rik	Brain	1.20228059841358	0.022919587375592	0.0117617247681097	1.94865870673451	0.0191622422610267	0.729479302331421	0.105408847061058	0.476325153623939	2.17595077731179	Insig
chr9	64385626	64709205	+	ENSMUSG00000036466.17	protein_coding	Megf11	Brain	1061.65752615142	-0.103947550475595	0.0533505735234546	-1.94838674845541	0.0191790347793015	0.729652126881298	21.3727416774978	19.1728748405933	-0.156705312171575	Insig
chr19	23723279	23725034	+	ENSMUSG00000054178.1	protein_coding	Gm9938	Brain	262.464245964458	-0.129311666741747	0.0664241994239339	-1.94675536721868	0.0192800374013629	0.73068698092945	34.1143498104866	28.4985936546572	-0.259487992977877	Insig
chr12	72441866	72530750	+	ENSMUSG00000021090.16	protein_coding	Lrrc9	Brain	73.848767548193	-0.117327763305676	0.0602700573475592	-1.94670070793333	0.0192834295187305	0.7307215984444	2.24910708711799	1.62846819952035	-0.465836806755995	Insig
chr1	186720978	186749358	-	ENSMUSG00000001305.5	protein_coding	Rrp15	Brain	124.119795469253	0.129560611429135	0.0665811362091351	1.94590568448965	0.0193328271194286	0.73122470834808	8.14159318013619	9.62993329559126	0.242214670312533	Insig
chr14	46084028	46085000	+	ENSMUSG00000044285.8	transcribed_processed_pseudogene	Gm1821	Brain	25.8212730622243	-0.0615433875608881	0.0316342480148607	-1.94546706253226	0.0193601275475217	0.731501954850378	6.68671763907167	2.5663083712974	-1.38160366057615	Insig
chr1	175977777	175979114	-	ENSMUSG00000078184.1	protein_coding	Rbm8a2	Brain	2.5537534565258	0.0323109462159731	0.0166100298983411	1.94526719179477	0.0193725789431607	0.731628213798402	0.305005623401774	0.872475958162739	1.51627953519662	Insig
chr7	104501055	104502149	-	ENSMUSG00000082154.1	processed_pseudogene	Gm16464	Brain	5.31377154874651	0.049776461363942	0.0255939905480869	1.94484956421392	0.0193986185772497	0.731891875989326	0.889146914953451	1.77146166366535	0.994446521996098	Insig
chr12	79156017	79172667	-	ENSMUSG00000021124.13	protein_coding	Vti1b	Brain	2108.01216874214	0.0871919000745891	0.0448327365743341	1.94482663198625	0.0194000493174324	0.731906347818529	285.156522918304	299.97049007375	0.0730665464472997	Insig
chr2	180036373	180042433	-	ENSMUSG00000027566.14	protein_coding	Psma7	Brain	1345.98904673577	0.0955047780256233	0.0491141753189794	1.94454609907126	0.0194175592120049	0.732083332607937	95.4015498245689	101.084736150679	0.0834805574487992	Insig
chr16	35694062	35769356	-	ENSMUSG00000022848.8	protein_coding	Dirc2	Brain	1370.63198197541	0.0945530815989676	0.0486261425467009	1.94449069259726	0.0194210191249915	0.732118276730674	55.307388263675	58.6152967310637	0.0838049949401238	Insig
chr7	127800604	127803802	+	ENSMUSG00000042289.11	protein_coding	Hsd3b7	Brain	0.54893830992062	0.0155490163448253	0.00800126981659466	1.94331858582953	0.0194943388430793	0.732856647323084	0.0158959945385683	0.152416229397403	3.26128134314665	Insig
chr10	19712570	19760053	+	ENSMUSG00000020007.4	protein_coding	Il20ra	Brain	14.5199735788702	0.0737375020543473	0.0379457697177289	1.94323379398721	0.0194996522612252	0.732909998271764	1.1637810049685	1.91256134269124	0.716686416967627	Insig
chr18	12961499	12961805	+	ENSMUSG00000089129.1	misc_RNA	Gm26407	Brain	11.113906240211	-0.0619871632158692	0.0319052656993268	-1.94285055639506	0.0195236833466872	0.733151023614363	9.14406902205959	3.56895584140307	-1.35733424240057	Insig
chrX	150547375	150570638	+	ENSMUSG00000025270.13	protein_coding	Alas2	Brain	47.1685898257981	0.104778860034275	0.0539623307759028	1.94170375014759	0.0195957489556158	0.733871221085233	4.00750904739447	5.59190715449463	0.480634629627205	Insig
chr1	74661745	74703730	+	ENSMUSG00000033257.14	protein_coding	Ttll4	Brain	518.168173098474	-0.123492685685122	0.0636079406646817	-1.94146649607996	0.0196106870371082	0.734020020684745	10.2008778207981	8.77739711833781	-0.216828220239176	Insig
chr10	82178235	82201488	+	ENSMUSG00000112110.1	lincRNA	AC158605.1	Brain	40.8938147228629	0.109804234248506	0.0565835590913415	1.94056782591657	0.0196673596778736	0.734583032138387	7.98855424902888	10.6639606373337	0.416737024177959	Insig
chr17	35833921	35838306	-	ENSMUSG00000001525.10	protein_coding	Tubb5	Brain	7209.8363904658	0.0784663061497177	0.0404403488839645	1.94029745823561	0.019684437782016	0.73475222663658	473.498959637923	493.557952897301	0.0598582380614472	Insig
chr11	70235206	70239830	-	ENSMUSG00000040904.10	protein_coding	Gm21988	Brain	3.75517071834984	-0.0416615034709429	0.0214739125276867	-1.94009840625121	0.0196970194193868	0.734876736253473	0.594988077212117	0.0743464435307108	-3.00052512333221	Insig
chrX	9199902	9268085	+	ENSMUSG00000047344.9	protein_coding	Lancl3	Brain	264.306145358225	-0.126664159629826	0.0652942009669587	-1.93989906843217	0.0197096261612479	0.735001377121091	15.051064346889	12.8186716395727	-0.231618744264553	Insig
chr3	64116432	64140543	-	ENSMUSG00000043897.12	protein_coding	Vmn2r2	Brain	3.76199479703376	0.0408666386241861	0.0210675268452756	1.9397928823976	0.0197163445714568	0.735067753125477	0.234068043457538	0.576384589752517	1.30010378258988	Insig
chr11	116030322	116061214	+	ENSMUSG00000020770.13	protein_coding	Unk	Brain	368.846793442946	-0.125125741162343	0.0645404310820577	-1.93871870801818	0.0197844203060293	0.735738451545485	18.8687449069319	16.1778172510684	-0.221981493215628	Insig
chr15	81678296	81697287	-	ENSMUSG00000063765.11	protein_coding	Chadl	Brain	147.027390847052	0.120512256457342	0.0621662787612591	1.93854705249693	0.0197953179620849	0.735845502669145	6.17878970019949	7.91820443306842	0.357849044452246	Insig
chr15	93398350	93491913	+	ENSMUSG00000036167.15	protein_coding	Pphln1	Brain	866.965994355952	-0.103002223075374	0.0531557399023571	-1.93774413195228	0.0198463614893274	0.736345767052195	45.7795898884442	41.0301015508162	-0.158021813771065	Insig
chr7	120126772	120145291	-	ENSMUSG00000030911.7	protein_coding	Zp2	Brain	1.48397013918058	0.0256799415442258	0.0132591795023551	1.9367670178735	0.0199086338898398	0.736953522687865	0.076484221247181	0.293473967167143	1.9399984791096	Insig
chr8	40990914	41133726	-	ENSMUSG00000045636.16	protein_coding	Mtus1	Brain	1416.14988246256	-0.0906475793543164	0.0468130016609108	-1.93637613778584	0.0199335927726443	0.737196326338693	31.5358308517394	28.7492268946841	-0.133468782781414	Insig
chr1	162639155	162649693	+	ENSMUSG00000026697.10	protein_coding	Myoc	Brain	330.152199016008	-0.0884801725877193	0.0457087502304032	-1.9357381713943	0.0199743875415044	0.737592220196795	38.2911650058945	22.4349734242831	-0.77126207969979	Insig
chr11	49609263	49652739	+	ENSMUSG00000020357.3	protein_coding	Flt4	Brain	60.9542519803324	-0.116785113150321	0.060346410481298	-1.93524539767802	0.0200059478294197	0.737897680428225	1.72430996953763	1.26558461046593	-0.446215181111251	Insig
chr15	78244801	78262580	+	ENSMUSG00000071715.11	protein_coding	Ncf4	Brain	10.4597013782548	0.0643957024145207	0.0332956472239925	1.93405768571808	0.0200821952175021	0.73863272418922	0.981726654168008	1.75558114633528	0.838555391320627	Insig
chr12	40005447	40038025	-	ENSMUSG00000047446.18	protein_coding	Arl4a	Brain	927.659594813389	0.113853715734004	0.0588851613244302	1.93348737055711	0.0201188977069813	0.738985077389408	26.0602468776202	28.4678253082536	0.127481536949602	Insig
chr14	59440972	59585764	+	ENSMUSG00000021981.10	protein_coding	Cab39l	Brain	884.780730286997	-0.0983604432689708	0.0508735384782897	-1.93343034927571	0.0201225705142094	0.739020284985487	29.082511387078	26.2295403580154	-0.148959330637597	Insig
chr16	3945007	3976632	-	ENSMUSG00000049871.13	protein_coding	Nlrc3	Brain	22.0578201780174	-0.0868312105561801	0.0449114913087559	-1.9333851543525	0.0201254819875727	0.739048187673291	0.751422738192793	0.440938901476902	-0.769046009694059	Insig
chr2	150583080	150608567	-	ENSMUSG00000033096.7	protein_coding	Apmap	Brain	1076.47765529425	0.0995397887062635	0.0514850325162783	1.93337332893383	0.0201262438460124	0.739055488111281	96.4519047203115	102.583324883602	0.0889146033226291	Insig
chr11	29545846	29548109	-	ENSMUSG00000020460.15	protein_coding	Rps27a	Brain	1705.2508131951	0.11912070610755	0.0616259932490527	1.93296204778624	0.0201527565012536	0.739309288975861	186.578153935918	205.73032729509	0.140974407543714	Insig
chr15	98770712	98778150	-	ENSMUSG00000022996.15	protein_coding	Wnt10b	Brain	13.4555997055502	0.0747669510162015	0.0386802037333651	1.93295132392771	0.0201534482070698	0.739315903942666	0.779606811716631	1.23575207205118	0.664570724392877	Insig
chr15	65787034	65873816	+	ENSMUSG00000015002.18	protein_coding	Efr3a	Brain	3951.92573215559	-0.0852230042508109	0.0441013372225734	-1.93243583115637	0.0201867227482946	0.739633721216122	77.7325877328203	71.2121229033957	-0.126396683164161	Insig
chr2	25289915	25291180	+	ENSMUSG00000026961.6	protein_coding	Lrrc26	Brain	18.8317238668947	-0.079136607169827	0.0410067898334555	-1.92984155773304	0.0203549091818391	0.741228346139532	3.83776994375805	2.10626121611413	-0.865583862495904	Insig
chr2	166447451	166459232	+	ENSMUSG00000085129.1	lincRNA	5031425F14Rik	Brain	2.20642230528871	0.030066133552745	0.0155859041797087	1.92905930936545	0.0204058615213396	0.741707592276183	0.161911102322554	0.500958747126417	1.62948989015456	Insig
chr4	132732966	132757252	-	ENSMUSG00000028885.8	protein_coding	Smpdl3b	Brain	40.3135061273555	0.101983536060138	0.0528699696889967	1.92895015185459	0.0204129804163908	0.741774409689491	4.12264798076012	5.63660597387729	0.45125544007692	Insig
chr10	127642986	127660957	+	ENSMUSG00000002147.18	protein_coding	Stat6	Brain	222.274450285482	-0.126171913364041	0.0654111103465985	-1.92890646092819	0.0204158304023878	0.741801149754447	11.484579885144	9.71177348972392	-0.241891404036999	Insig
chr6	90235689	90236273	+	ENSMUSG00000092552.1	processed_pseudogene	Gm4287	Brain	1.08497969157221	0.0189668179668123	0.00983427134389774	1.92864497058864	0.0204328948337471	0.741961141429657	0.220273660005089	1.1515024001869	2.38614852313224	Insig
chr4	136028265	136053428	-	ENSMUSG00000059291.15	protein_coding	Rpl11	Brain	1517.28803799548	0.118326175091991	0.0613819976987165	1.92770159864746	0.020494561183739	0.742537659888087	121.422530124265	133.676276187034	0.138707309429888	Insig
chr16	17331371	17343575	+	ENSMUSG00000022766.12	protein_coding	Serpind1	Brain	85.9462826915283	-0.123403302771543	0.0640181513332398	-1.92762990185674	0.0204992544901852	0.742581432115111	9.08668853729754	6.92328618532949	-0.392297643176739	Insig
chr1	75450436	75474343	+	ENSMUSG00000033007.15	protein_coding	Asic4	Brain	305.909117903507	0.123693293245051	0.0642277515341164	1.92585432761643	0.0206157838546321	0.743663493397879	24.1040061201301	27.1719568915247	0.172845526103564	Insig
chr2	71981240	72257474	+	ENSMUSG00000049044.16	protein_coding	Rapgef4	Brain	8752.04091199767	0.0933211732823148	0.0484631143227944	1.92561238761376	0.0206317067919863	0.743810643605527	285.378026145285	302.290155776384	0.0830597448234388	Insig
chr11	109225355	109298129	-	ENSMUSG00000020599.13	protein_coding	Rgs9	Brain	956.405950755454	0.113731970599395	0.0590793635974148	1.92507101759592	0.0206673751375575	0.744139656694291	32.3692524568647	35.4084648417828	0.129470248061281	Insig
chr10	120781096	120899101	-	ENSMUSG00000051236.13	protein_coding	Msrb3	Brain	159.905605979625	-0.128618302905909	0.0668207505403782	-1.92482577441551	0.0206835507529075	0.744288585961253	9.04025825766271	7.39259691867981	-0.290282734893294	Insig
chr15	41447482	41861048	+	ENSMUSG00000022307.15	protein_coding	Oxr1	Brain	6885.12733831988	-0.0764235466947229	0.0397267270705634	-1.92373125928491	0.0207558768102905	0.744952378447416	298.345124163807	275.989402067269	-0.112369330315539	Insig
chr7	142283210	142290418	+	ENSMUSG00000109936.1	lincRNA	Gm45889	Brain	0.845893563773746	0.0198663461946699	0.0103289202414627	1.92337105237019	0.0207797276168313	0.745170520885595	0.0299675369097732	0.152813769009358	2.35030212474637	Insig
chr15	102662864	102672352	-	ENSMUSG00000062683.11	protein_coding	Atp5g2	Brain	204.660503423068	0.128477285425349	0.0668017229482522	1.9232630500395	0.020786883556926	0.745235897246998	26.0138816916421	30.4655315251128	0.227896222179187	Insig
chr15	62980648	62981817	+	ENSMUSG00000106988.1	processed_pseudogene	Tsg101-ps	Brain	7.48461685488701	-0.0510193423399238	0.0265323437087705	-1.92291125503018	0.0208102074318171	0.745448750513497	1.66068840645721	0.422003357190094	-1.97645502580336	Insig
chr11	55394500	55423183	-	ENSMUSG00000018593.13	protein_coding	Sparc	Brain	9535.86088335696	0.0851748586778605	0.0443134515732925	1.92209939993018	0.0208641201994051	0.745939398849189	549.172840004036	576.406201847726	0.0698255812362834	Insig
chr11	83850063	83905819	+	ENSMUSG00000020679.11	protein_coding	Hnf1b	Brain	11.8115031868279	0.0648719382774546	0.0337652265353841	1.92126471325381	0.020919676019296	0.746443025370987	0.710670393326603	1.21605185907772	0.774952251776936	Insig
chr11	120762794	120764419	+	ENSMUSG00000078249.5	protein_coding	Hmga1b	Brain	15.5349118412164	-0.047183763676326	0.0245655323002235	-1.92073035909329	0.0209553096870256	0.74676500319471	3.94128018962048	0.569014310588721	-2.79212747420675	Insig
chr11	99364872	99374903	-	ENSMUSG00000055937.1	protein_coding	Krt28	Brain	7.52287739561412	-0.0521274584433096	0.0271573540500081	-1.91946013397775	0.0210402276523995	0.747529016505699	1.19317121814651	0.32068308176348	-1.89558093348003	Insig
chr7	41399378	41499417	-	ENSMUSG00000092592.1	protein_coding	Gm20449	Brain	6.76966048619602	-0.0549901997131475	0.0286515885906062	-1.91927227836772	0.0210528117220123	0.747641844294651	0.447845628250436	0.15646621143705	-1.51715037934168	Insig
chr14	46787633	46788530	+	ENSMUSG00000115003.1	antisense_RNA	AC093043.1	Brain	2.49189625895314	0.0340409695107258	0.0177419150869263	1.9186750327652	0.0210928635818051	0.748000275857741	0.440465676186398	1.28035661141838	1.53944418803108	Insig
chr7	62346569	62350262	+	ENSMUSG00000033585.5	protein_coding	Ndn	Brain	3550.38775659384	0.100948396474627	0.0526512533095718	1.91730282052517	0.021185137012373	0.748822185657142	196.38621610761	271.508332764104	0.467302802149288	Insig
chr8	95674696	95675394	-	ENSMUSG00000110701.1	processed_pseudogene	Gm6013	Brain	19.6288072229472	0.0783382993396669	0.0408786574222281	1.91636184453235	0.0212486153308773	0.749384502075297	5.54245971716067	8.7372219296474	0.656648256524248	Insig
chr1	131688695	131715439	+	ENSMUSG00000052688.12	protein_coding	Rab7b	Brain	42.9295643780585	-0.0987133455336232	0.0515191908692351	-1.91604999744998	0.0212696890802189	0.749570625549957	2.20444298625471	1.43341424169711	-0.620958571253849	Insig
chr4	129111570	129122036	-	ENSMUSG00000028785.13	protein_coding	Hpca	Brain	7067.93787292454	0.0959536158208297	0.0501456170855669	1.9134995518571	0.021442725343497	0.751088491859818	526.293059125354	559.244827556538	0.0876136395303741	Insig
chr11	94328001	94341841	+	ENSMUSG00000020864.13	protein_coding	Ankrd40	Brain	3037.22965627942	-0.0845620143160251	0.0441924525691198	-1.91349448604973	0.0214430702518915	0.751091499006544	160.058480992684	146.694617116794	-0.125783189722967	Insig
chr8	57482707	57487860	-	ENSMUSG00000031609.3	protein_coding	Sap30	Brain	87.0546589544215	0.111999148685021	0.0585417941435123	1.91314855179295	0.0214666348152914	0.751296779028592	15.3302770881076	19.9674599671009	0.381267047898473	Insig
chr14	44102654	44103534	+	ENSMUSG00000072596.4	protein_coding	Ear2	Brain	1.86359384878107	0.0278033301410151	0.0145443248458653	1.91162741726846	0.0215705201511887	0.752197742256514	0.387155369383302	1.2868112225553	1.73281586734523	Insig
chr2	4919019	4938730	+	ENSMUSG00000026664.7	protein_coding	Phyh	Brain	1540.07588177875	0.0936913183121034	0.0490604054344156	1.90971349467038	0.0217018523827222	0.753327443394969	177.133449481241	187.777568105489	0.0841880559462605	Insig
chr13	73319838	73328542	-	ENSMUSG00000021606.8	protein_coding	Ndufs6	Brain	563.202100066999	0.126614375418889	0.0663037478296756	1.90961113908888	0.0217088955252547	0.753387736566669	134.215982370367	153.570737542521	0.194346863748302	Insig
chr7	135486029	135491315	+	ENSMUSG00000109598.1	lincRNA	Gm36356	Brain	10.7998356867206	-0.0666504465142986	0.0349043127045856	-1.90951894908798	0.0217152408715466	0.753442030985689	1.18078306541471	0.524557851951351	-1.17057013847159	Insig
chr19	42052248	42053627	+	ENSMUSG00000090369.3	protein_coding	4933411K16Rik	Brain	0.88192672024938	0.0193441859373914	0.0101314647634801	1.9093177925387	0.0217290918813591	0.753560465152762	0.0754205416667393	0.396981682358965	2.396043022665	Insig
chr6	135349408	135349749	-	ENSMUSG00000082691.6	processed_pseudogene	Dynlt1-ps1	Brain	6.96568940984108	0.0555208234949973	0.0290850972971891	1.90890967039547	0.0217572175214777	0.753800605936876	3.81550218251725	7.14306213897489	0.90466971985677	Insig
chr15	57708114	57708927	-	ENSMUSG00000090002.1	antisense_RNA	Gm16006	Brain	3.83969667642607	0.0409217520313678	0.0214574598239001	1.90711073758077	0.0218815684896085	0.754856747764345	1.19999838472095	2.63368301349942	1.134049251363	Insig
chrX	78449613	78583896	-	ENSMUSG00000047996.16	protein_coding	Prrg1	Brain	214.769837217448	-0.12628054213861	0.0662219831120518	-1.90692782372487	0.0218942469521821	0.754963920106312	4.21771589145937	3.53310774327621	-0.255524172016098	Insig
chr9	53098635	53248053	-	ENSMUSG00000053289.8	protein_coding	Ddx10	Brain	435.125719609248	0.116509666266191	0.0611607154659361	1.90497552846781	0.0220299667241488	0.756105329955162	30.0583241596812	33.0558211714457	0.137139777518254	Insig
chr18	19960930	20002351	-	ENSMUSG00000059898.9	protein_coding	Dsc3	Brain	37.0904730433978	0.0997379761516473	0.0523591535554556	1.90488136990242	0.0220365309042028	0.756160265497999	1.40935080273774	1.90821967904305	0.437196508753214	Insig
chr12	84601464	84617413	-	ENSMUSG00000021240.6	protein_coding	Abcd4	Brain	210.94620128001	-0.126146599664381	0.0662295644217509	-1.90468714033929	0.0220500768191982	0.756273552903096	6.00404842183942	5.02800510323412	-0.255949498106318	Insig
chr19	4195198	4201603	-	ENSMUSG00000024824.6	protein_coding	Rad9a	Brain	146.045417757037	-0.126991753998809	0.0666897108009154	-1.90421809412115	0.0220828188063309	0.75654694695723	16.3635361652271	13.2569834465941	-0.303732013314915	Insig
chr16	35311131	35363918	-	ENSMUSG00000034473.13	protein_coding	Sec22a	Brain	309.963637395441	0.12372729931388	0.0649817400111996	1.9040317986646	0.0220958349756817	0.756655461056259	12.7537016417567	14.3775705202772	0.172903877485751	Insig
chr12	24493207	24493656	-	ENSMUSG00000057160.2	processed_pseudogene	Gm16372	Brain	1.65907003676327	0.020790749179166	0.0109211407395768	1.90371589149319	0.0221179221637606	0.756839377867455	0.451787843660714	2.23634102140378	2.30742284515684	Insig
chr17	26098872	26099257	-	ENSMUSG00000049124.3	protein_coding	Gm8186	Brain	29.8052907823811	0.0888584284898479	0.0466998564344338	1.9027559241987	0.0221851577950625	0.757397531938084	15.6951382891053	22.1476486308655	0.49683579852902	Insig
chr4	63214004	63334991	+	ENSMUSG00000045672.15	protein_coding	Col27a1	Brain	160.182270096262	-0.126551635425841	0.0665398105751804	-1.90189353308807	0.0222457107386489	0.757898021428216	2.82644746837212	2.26419337918965	-0.319992703214134	Insig
chr8	105995466	106005975	-	ENSMUSG00000115768.1	protein_coding	AC133499.1	Brain	0.576472190617802	0.0154644865731644	0.00813454419196848	1.90108827344413	0.022302381892257	0.75836455958902	0.0477025851071176	0.384722460529999	3.01167870200006	Insig
chr9	119402118	119434995	+	ENSMUSG00000061393.14	protein_coding	Acvr2b	Brain	137.339224124475	0.126986619822781	0.0668133230758461	1.90061822966995	0.0223355198008846	0.758636531101194	7.44226240408247	8.74347970947906	0.232466295553361	Insig
chr2	4287595	4301167	-	ENSMUSG00000087355.7	processed_transcript	Gm13187	Brain	1.21765789002529	0.023327880466851	0.0122807577213614	1.8995473240445	0.0224111781622711	0.759255190409119	0.11041199555584	0.417419953026374	1.91860264398468	Insig
chr7	54835498	55268885	+	ENSMUSG00000063297.7	protein_coding	Luzp2	Brain	5350.88155300052	-0.079334292667828	0.0418049927477233	-1.89772291426001	0.0225405839723394	0.76030602407139	213.351625839877	196.677214938024	-0.117403273568652	Insig
chr11	118332360	118342500	-	ENSMUSG00000076433.4	protein_coding	Cep295nl	Brain	2.25001118161158	0.0311977567285203	0.0164464253817544	1.89693237310589	0.0225968586184226	0.760760142968769	0.18239223078146	0.540643750756802	1.56763398699034	Insig
chr1	89454806	89897617	+	ENSMUSG00000055013.15	protein_coding	Agap1	Brain	3076.52124676161	-0.11417020468563	0.0602157512203528	-1.89601893809871	0.0226620334780352	0.761283938065582	39.5995836969082	34.7912950798893	-0.186758880399543	Insig
chr10	81393051	81395392	+	ENSMUSG00000078439.9	protein_coding	Smim24	Brain	10.6911132970742	-0.0671398989381352	0.0354308176934323	-1.89495764729643	0.0227379631625599	0.761891281977461	2.50448264282771	1.12893972485182	-1.14954415178677	Insig
chr11	50174444	50200115	+	ENSMUSG00000020381.10	protein_coding	Mrnip	Brain	71.6976194439975	0.118359994822688	0.0624947157310516	1.89392004488915	0.022812411681745	0.762483785276427	7.35696433515491	9.2942252568614	0.337224013216636	Insig
chr2	156347202	156347840	-	ENSMUSG00000082321.3	processed_pseudogene	Gm14253	Brain	8.54269853346531	0.0584822209656509	0.0309066801864074	1.89221943647545	0.0229348892592758	0.763452141217158	2.53935987308626	4.55340498054826	0.842480913207506	Insig
chr6	97807052	98021349	+	ENSMUSG00000035158.15	protein_coding	Mitf	Brain	247.838588691458	-0.124218136474594	0.0656469780929171	-1.8922140833166	0.022935275693091	0.763455184019398	9.09702218523897	7.71018534363798	-0.238628830282489	Insig
chr12	84677277	84698831	-	ENSMUSG00000071234.3	protein_coding	Syndig1l	Brain	566.574607363545	0.114909002916151	0.0607387985281693	1.89185505312324	0.0229612062771865	0.763659184228799	39.7504142621496	43.6206383221475	0.134040986157573	Insig
chr2	112379211	112414240	+	ENSMUSG00000027132.3	protein_coding	Katnbl1	Brain	241.255620024013	-0.126196707944421	0.0667087470459848	-1.89175653167986	0.0229683263376428	0.763715137368371	13.6711958457638	11.0047617423635	-0.313011533146144	Insig
chr10	116417861	116473878	-	ENSMUSG00000054934.10	protein_coding	Kcnmb4	Brain	291.090518024054	0.12446747413517	0.0658044447538871	1.89147518227206	0.0229886697777246	0.763874860813734	18.784905787767	21.2749227145187	0.179580010611035	Insig
chr7	27532000	27553218	-	ENSMUSG00000003363.15	protein_coding	Pld3	Brain	7539.69303376176	0.0796833727062677	0.0421477295156629	1.89057331490789	0.0230539863330719	0.764386227370492	563.231184806297	587.799966092165	0.061598060896057	Insig
chr11	50293961	50325673	-	ENSMUSG00000020368.15	protein_coding	Canx	Brain	8269.13314182938	-0.0794402846571296	0.0420343653960805	-1.88988899698096	0.0231036546444245	0.764773602980744	394.606009695204	363.899390416	-0.116873293450855	Insig
chr8	95825346	95826134	+	ENSMUSG00000061104.5	protein_coding	Sap18b	Brain	21.8070435900305	-0.0640444770497686	0.0338888910733362	-1.8898369058809	0.023107439258971	0.76480306791742	6.89040699975402	2.97107536875403	-1.21360399876567	Insig
chr3	130846462	130846973	-	ENSMUSG00000104984.1	processed_pseudogene	Gm5982	Brain	0.632054928397552	0.014030907715556	0.00742634837741557	1.88934143706827	0.0231434638557451	0.765083166601039	0.0914073541186029	0.982767050421584	3.4264673426173	Insig
chr1	179960472	180165603	+	ENSMUSG00000026490.18	protein_coding	Cdc42bpa	Brain	6245.45659566189	-0.10291508528091	0.0544933915424324	-1.88857919039179	0.023198980590545	0.765513516807183	65.3627909098332	58.5762829657703	-0.158152938050334	Insig
chr2	45280724	45280924	+	ENSMUSG00000098320.1	misc_RNA	Vis1	Brain	0.908024031573681	0.0170098988965291	0.0090070649827063	1.88850629247022	0.0232042960201337	0.765554637836531	0.451823752169256	3.12920851875529	2.79196577792555	Insig
chr11	76179671	76214827	+	ENSMUSG00000069808.13	protein_coding	Fam57a	Brain	264.016740415355	-0.121342898401143	0.0642537554717069	-1.88849503831063	0.0232051167233878	0.765560985645328	9.0506854867703	7.80971160007732	-0.212757791145767	Insig
chr2	119763304	119787537	-	ENSMUSG00000034032.15	protein_coding	Rpap1	Brain	344.769631036918	-0.121344588447812	0.0642781319923805	-1.88780514751419	0.0232554747724136	0.765949828296906	11.7884936451368	10.1585245885053	-0.214688497845898	Insig
chrX	167304929	167330558	-	ENSMUSG00000044583.13	protein_coding	Tlr7	Brain	85.4254755679538	0.110305062879363	0.0584583903517862	1.88689873627341	0.023321781766354	0.766459858612806	4.34559167760737	5.65889938805573	0.38096886562598	Insig
chr5	110286306	110337474	+	ENSMUSG00000007080.14	protein_coding	Pole	Brain	31.9315457169985	0.097375437389277	0.0516306130820571	1.88600195846052	0.0233875454967225	0.766963519284895	0.584682938890978	0.814394919364236	0.478074067190424	Insig
chr11	30750832	30756147	+	ENSMUSG00000087474.1	processed_transcript	Gm12100	Brain	0.963741772493463	0.0161835783321127	0.00859283061710171	1.88338151340998	0.0235806347523866	0.768429846025457	0.0494127616106794	0.348488827785481	2.81815681205324	Insig
chr3	30686085	30692366	+	ENSMUSG00000086189.1	antisense_RNA	Gm15462	Brain	5.24229034221052	-0.0469615312733985	0.0249483445635296	-1.88235059660225	0.0236569768624773	0.769004513196023	0.297019161469198	0.0764928276179929	-1.95715962163688	Insig
chr5	103955440	103977410	-	ENSMUSG00000034528.15	protein_coding	Hsd17b13	Brain	0.934782253233921	0.0205309337254885	0.0109085667305377	1.88209269216034	0.0236761088683153	0.769148083173815	0.0520005495122263	0.266518367420887	2.35763618737697	Insig
chr12	98676741	98737405	-	ENSMUSG00000021009.15	protein_coding	Ptpn21	Brain	202.662080158162	-0.125446462083339	0.0666690487206264	-1.88162969909795	0.0237104885515727	0.769405626447235	5.85360908119547	4.8858628966259	-0.260713021783059	Insig
chr11	121259990	121309896	+	ENSMUSG00000039275.9	protein_coding	Foxk2	Brain	1918.9133262759	-0.0863107863705222	0.0458711281225394	-1.88159284288699	0.0237132271803191	0.769426117210257	81.853183126768	74.8591572084163	-0.128859715726333	Insig
chr19	42725858	42752775	-	ENSMUSG00000060224.3	protein_coding	Pyroxd2	Brain	35.2189661887572	0.101968964320469	0.0541965788238	1.88146496574964	0.0237227313161614	0.76949720010442	2.31224032168365	3.18498922325955	0.461997139474251	Insig
chr14	18282722	18331859	-	ENSMUSG00000021774.13	protein_coding	Ube2e1	Brain	849.316851013478	0.0947107857717853	0.05036080750802	1.88064470087583	0.0237837739927174	0.76995270500412	41.4825092902979	44.0170368368233	0.0855588624807285	Insig
chrX	159210307	159368244	+	ENSMUSG00000031309.15	protein_coding	Rps6ka3	Brain	1498.61237912084	-0.0970228195645733	0.0515932315859142	-1.88053387202561	0.0237920321217437	0.77001418955228	40.4896807840712	36.5615507044593	-0.147227007535184	Insig
chr10	100015630	100100416	+	ENSMUSG00000019966.18	protein_coding	Kitl	Brain	1966.11629320603	-0.100753490947659	0.0535813341167978	-1.88038414138839	0.0238031928683067	0.770097232859286	74.8706451840795	67.2052041684969	-0.155827231375707	Insig
chr17	79706953	79715041	-	ENSMUSG00000024087.3	protein_coding	Cyp1b1	Brain	98.3613246279211	-0.118474395815008	0.0630338376802573	-1.87953645494308	0.0238664640997832	0.770566881147316	4.44144923315277	3.39777350123339	-0.386440816651285	Insig
chr6	98235708	98342754	-	ENSMUSG00000090667.2	protein_coding	Gm765	Brain	46.8727879854352	-0.100137871098767	0.0532891550612764	-1.87914165618914	0.0238959815959299	0.770785327193098	3.0911075150606	2.059603666153	-0.585757091673535	Insig
chr12	112489448	112499927	+	ENSMUSG00000043122.7	protein_coding	A530016L24Rik	Brain	3.55366643126228	0.0398576646188376	0.0212126037058451	1.8789614500673	0.0239094653957199	0.770884976533098	0.195498509863413	0.47365015777255	1.27666425403581	Insig
chr3	32397671	32468486	+	ENSMUSG00000027665.13	protein_coding	Pik3ca	Brain	2135.00434671103	-0.0809467507665115	0.0430896406083913	-1.87856639376909	0.0239390483051813	0.77110329985589	52.6377231417833	48.4008819064955	-0.121063751371067	Insig
chr8	4529618	4538187	-	ENSMUSG00000108829.1	unprocessed_pseudogene	Vmn2r-ps89	Brain	1.30365943581077	0.0244625647362889	0.0130222842285474	1.87851565109155	0.0239428503569648	0.771131329014162	0.181512680531998	0.693736931664173	1.93431835083677	Insig
chr18	74939322	74961263	-	ENSMUSG00000053846.4	protein_coding	Lipg	Brain	75.217591252595	-0.116258700781199	0.0619122861276572	-1.87779692937658	0.0239967590677179	0.771528012756145	4.60459416063644	3.49364207002435	-0.398342196677776	Insig
chr5	136122772	136136074	-	ENSMUSG00000029703.10	protein_coding	Lrwd1	Brain	188.423982875779	-0.124601425328991	0.0663701832427528	-1.87737051852417	0.0240287923243583	0.771763076747071	6.19114409534898	5.14827652195831	-0.266116492536791	Insig
chr13	21501029	21501418	-	ENSMUSG00000079941.1	protein_coding	Gm11273	Brain	9.94215885785754	-0.0499463979324226	0.0266095413473542	-1.87701085413066	0.0240558402094124	0.771961181159119	6.57464660859447	1.91110844312907	-1.78250370640457	Insig
chr18	37685210	37841873	+	ENSMUSG00000103677.1	protein_coding	Pcdhga4	Brain	148.352842680217	0.12043875989333	0.0641711244664271	1.87683729862551	0.0240689015658795	0.772056722207602	6.60179292086265	8.1357869922151	0.301424021547365	Insig
chr5	117282654	117287625	-	ENSMUSG00000032959.12	protein_coding	Pebp1	Brain	2692.30381731109	0.107084520222224	0.0570575138744688	1.87678209144931	0.0240730576098334	0.772087105998991	330.10867699239	356.665242241048	0.111629568392823	Insig
chrX	79266559	79517285	-	ENSMUSG00000073077.6	protein_coding	Gm7173	Brain	33.2857683686769	-0.0987318651894844	0.0526211701419273	-1.87627650474495	0.0241111475659781	0.772365195237244	0.799842016627475	0.534936177499818	-0.580348293761678	Insig
chr6	108577039	108660934	-	ENSMUSG00000087341.4	antisense_RNA	0610040F04Rik	Brain	15.3664455386861	-0.0755591926580927	0.0402732255759119	-1.87616441389005	0.0241195993545291	0.772426808546774	1.73796546749732	0.927368053700708	-0.906185482592423	Insig
chr8	75213944	75224113	+	ENSMUSG00000034472.13	protein_coding	Rasd2	Brain	1925.53262778838	0.0968653920502219	0.051634235956715	1.87599158301527	0.024132636049105	0.772521780322982	131.848005000175	140.578996272823	0.0925053174342589	Insig
chr1	151428542	151458161	+	ENSMUSG00000053286.11	protein_coding	Trmt1l	Brain	468.287767270573	0.115557284674285	0.0616065623843939	1.87573012032819	0.0241523698848767	0.7726653897794	12.3355314604312	13.4903839182843	0.129111532413393	Insig
chrX	53695855	53716773	-	ENSMUSG00000085998.8	transcribed_unprocessed_pseudogene	AW822252	Brain	29.2134161499627	0.0911999316462867	0.0486213131564631	1.87571922117376	0.0241531927996961	0.772671374456422	1.45550111244809	2.08522921584898	0.518690036461076	Insig
chr8	122870174	122901457	+	ENSMUSG00000110440.1	antisense_RNA	Gm45894	Brain	1.03356851591177	0.019520361437345	0.0104229110730142	1.87283200447568	0.0243720431661416	0.774251864358487	0.0740082371060831	0.354426836594035	2.25973008989042	Insig
chr18	4634929	4682868	+	ENSMUSG00000033960.5	protein_coding	Jcad	Brain	2670.95494123828	-0.103876761535361	0.055510526769152	-1.87129842898711	0.0244889851846226	0.77508741861696	89.4137754247586	79.9681379796099	-0.16107181977993	Insig
chr11	102576398	102579461	-	ENSMUSG00000078640.9	protein_coding	Gm11627	Brain	36.0460566334128	0.103531326780799	0.055374025993346	1.8696730989587	0.0246134543210279	0.775969985813824	6.40882675115639	8.57896032958153	0.420742550196752	Insig
chr12	83950608	83952951	+	ENSMUSG00000046791.8	protein_coding	Riox1	Brain	166.119040601551	0.124935023909767	0.0668231701662488	1.86963628931315	0.024616279569972	0.775989938280869	15.0936853825167	17.683395944635	0.228450250905116	Insig
chr9	18321951	18402995	-	ENSMUSG00000043943.14	protein_coding	Naalad2	Brain	39.6273663630141	-0.102810148628795	0.0549929592937005	-1.86951475151059	0.024625609950446	0.776055806031944	1.96512763741783	1.34840271332301	-0.543371584815276	Insig
chr3	102262405	102445132	+	ENSMUSG00000105891.4	lincRNA	A230001M10Rik	Brain	87.3606899072278	-0.119192962178056	0.063766144340312	-1.86922015453746	0.0246482386891549	0.77621539266598	8.74519480210721	6.71829315261789	-0.380395772092432	Insig
chr9	44604892	44640731	+	ENSMUSG00000032097.10	protein_coding	Ddx6	Brain	4833.0894997281	-0.0890545400297693	0.0476452052900305	-1.86911861304129	0.0246560425218363	0.776270375586266	134.955983236868	123.168376550964	-0.131857047720407	Insig
chr1	74738922	74749221	-	ENSMUSG00000006542.13	protein_coding	Prkag3	Brain	4.18009859291479	-0.038182191499068	0.0204310164613902	-1.8688346500637	0.0246778774713119	0.776424073111092	0.305567313674543	0.0341646340179149	-3.1609146501162	Insig
chr9	45138395	45154152	+	ENSMUSG00000046480.6	protein_coding	Scn4b	Brain	5146.24743703114	0.104515356285635	0.0559334222050327	1.86856716727465	0.0246984605178344	0.776568765181176	224.180465599638	241.564378601711	0.10774715706977	Insig
chr10	130471332	130497379	-	ENSMUSG00000091511.2	protein_coding	Vmn2r87	Brain	25.4060881366171	0.0914234152906942	0.0489541429707992	1.86753172954591	0.0247782786738466	0.777128093814416	1.69753369111094	2.42286796820149	0.513275580630586	Insig
chr9	14860210	14870789	+	ENSMUSG00000031932.14	protein_coding	Gpr83	Brain	474.155489390322	0.114691608589759	0.061467443038966	1.86589197336633	0.0249051386264481	0.77801132995309	20.1152790113797	22.0851293666657	0.13478353401015	Insig
chr10	81024811	81026567	+	ENSMUSG00000087114.1	antisense_RNA	Gm16099	Brain	5.28672663026206	0.0468277041961737	0.025103570365366	1.86538024331309	0.0249448436698216	0.778286331477234	1.32985325120946	2.88441142140772	1.11700990608462	Insig
chr1	165460637	165481214	+	ENSMUSG00000026568.6	protein_coding	Mpc2	Brain	905.383306530763	0.112886390923683	0.0605313556902146	1.86492421384727	0.0249802730909825	0.778531144961034	26.6507689445432	29.2373479010695	0.133635292270781	Insig
chr3	53452619	53457797	+	ENSMUSG00000085174.1	antisense_RNA	Gm16206	Brain	5.32920887816666	-0.0460025279357449	0.0246674165241755	-1.86491065615484	0.024981327069338	0.778538419557318	0.706464568171699	0.164441380274124	-2.1030438192094	Insig
chr10	116473163	116475319	+	ENSMUSG00000085837.8	antisense_RNA	Kcnmb4os2	Brain	28.6154168774881	0.0926803200172424	0.0497280389436281	1.86374371453306	0.0250721898075097	0.779163766018112	2.86441206324812	4.10741857740834	0.519992928417881	Insig
chr4	155608300	155624755	-	ENSMUSG00000086682.1	processed_transcript	Gm16023	Brain	22.1127644964126	-0.0792948631164509	0.0425626170065578	-1.86301662569841	0.0251289484098323	0.779552607991787	1.93126842514505	1.09922482560568	-0.813062204627883	Insig
chr6	104492790	104863406	+	ENSMUSG00000030092.14	protein_coding	Cntn6	Brain	529.328716439993	-0.123296678278937	0.06619272511557	-1.86269228323302	0.0251543033512827	0.779725867559118	18.5452727275023	15.6071025845296	-0.248848754500402	Insig
chr8	95629173	95630391	-	ENSMUSG00000110483.1	lincRNA	Gm45702	Brain	5.20422731819354	0.0452271057717406	0.0242866163091431	1.86222342363577	0.0251909948271591	0.779976112129852	1.43863614025732	3.13802284522982	1.12515410346442	Insig
chr2	138256565	138589292	+	ENSMUSG00000062098.11	protein_coding	Btbd3	Brain	4573.75559476185	-0.0932976657438847	0.0501049074671888	-1.86204646331261	0.0252048552222151	0.780070495414701	177.896315423669	161.461991752407	-0.139842036287218	Insig
chr14	21983959	21989601	-	ENSMUSG00000039081.10	protein_coding	Zfp503	Brain	119.169127021176	0.110611346436387	0.0594135569512476	1.86171897648124	0.0252305229993761	0.780245068197696	5.87289012766627	7.64403672167955	0.380264061404793	Insig
chr12	98794448	98797069	+	ENSMUSG00000113852.1	TEC	AC159193.3	Brain	184.358977311583	-0.123578042008535	0.0664168061313863	-1.86064415328964	0.0253149245831747	0.780817155008253	16.1480628506507	13.0057130919109	-0.312215603963695	Insig
chr12	4592638	4713962	+	ENSMUSG00000020640.10	protein_coding	Itsn2	Brain	1614.83941162635	-0.0845570667529049	0.0454574185407995	-1.86013789315846	0.0253547637534226	0.781086157446979	26.6607040232854	24.4628845567847	-0.124120347646683	Insig
chr1	55066264	55067069	+	ENSMUSG00000101122.1	processed_pseudogene	Gm17971	Brain	7.84395406765717	0.0549034636081264	0.0295232351588428	1.85966962335704	0.0253916616380807	0.781334711408541	1.81878666138242	3.43203350514682	0.916087308385778	Insig
chr12	28630854	28635953	-	ENSMUSG00000061477.4	protein_coding	Rps7	Brain	1487.80914563729	0.123139760335184	0.0662562415791093	1.85853826598594	0.0254810001071286	0.78193418780174	158.136441225341	180.242788753492	0.188771677472733	Insig
chr1	179695297	179745271	-	ENSMUSG00000087236.3	protein_coding	Kif28	Brain	1.85057186347378	0.0284199801304021	0.0152929069039247	1.85837658654082	0.0254937894277267	0.782019737479427	0.0800339911388254	0.252863702743744	1.65967520005166	Insig
chr2	43748824	44395953	+	ENSMUSG00000049744.15	protein_coding	Arhgap15	Brain	201.146042234394	0.124164789601571	0.0668208492722089	1.85817437153124	0.0255097930477115	0.782126693583359	4.87124664430132	5.63621230339231	0.210434923183424	Insig
chr8	24220510	24230146	+	ENSMUSG00000109419.1	lincRNA	Gm45163	Brain	4.64352883027425	0.0433919668850066	0.0233582928482081	1.85766858763976	0.0255498596589196	0.782394008770474	0.208005682267604	0.44376682904943	1.09317889189767	Insig
chr4	120666572	120667820	+	ENSMUSG00000070803.6	protein_coding	Cited4	Brain	53.1065660429988	0.101655159166843	0.0547338743122301	1.85726226115385	0.0255820869924162	0.782608546577297	8.71857304390253	11.8945669248841	0.448138809279939	Insig
chr10	81301701	81302917	-	ENSMUSG00000090230.1	antisense_RNA	Gm16315	Brain	2.72251963619876	-0.0331180670023152	0.0178390308228064	-1.85649474633876	0.0256430575329194	0.783013273251734	0.964341611253754	0	-Inf	Insig
chr7	80711583	80825974	-	ENSMUSG00000030536.10	protein_coding	Iqgap1	Brain	519.766727984589	-0.121776224390573	0.0656285511161971	-1.85553729770699	0.0257192923796787	0.783517210227006	7.14597941831677	6.07092271537499	-0.235215951337591	Insig
chr4	19608303	19708993	-	ENSMUSG00000041058.15	protein_coding	Wwp1	Brain	1588.61396549424	-0.0999715568478321	0.0538794130177009	-1.85546855929905	0.0257247730657066	0.783553349159375	55.4114551012881	49.8311959207661	-0.153135054309882	Insig
chrX	8038611	8038996	-	ENSMUSG00000080877.1	processed_pseudogene	Rpl22-ps1	Brain	6.18032901040177	-0.0435836572179386	0.0234945625594351	-1.85505293438358	0.0257579334084312	0.783771747064777	4.19890180463028	0.907609198161677	-2.2098689145681	Insig
chr11	57482993	57518617	-	ENSMUSG00000020523.14	protein_coding	Fam114a2	Brain	654.187968024516	0.119797560574231	0.0646086451342284	1.85420326220035	0.0258258389618204	0.784217608472655	45.7824534158461	51.1741867778016	0.160621494273999	Insig
chr4	40203773	40239828	-	ENSMUSG00000040296.15	protein_coding	Ddx58	Brain	99.0400736065084	0.121345693092293	0.0654448960812562	1.85416587630654	0.0258288303839429	0.784237207585169	2.97783550521348	3.55534329245244	0.255724806481459	Insig
chr5	92321347	92328079	-	ENSMUSG00000029417.9	protein_coding	Cxcl9	Brain	1.22628440382958	0.0240994972153337	0.0130012457404587	1.85362985181783	0.025871753194797	0.784518036474134	0.0580285412308042	0.214384452001941	1.88536571290335	Insig
chr2	58821070	59160683	-	ENSMUSG00000036641.9	protein_coding	Ccdc148	Brain	299.218531017432	0.121956379393396	0.0658250889894712	1.85273398434605	0.0259436285610217	0.784986658343926	6.47883593545903	7.27223302155535	0.166663803348796	Insig
chr16	85421533	85553397	-	ENSMUSG00000041134.15	protein_coding	Cyyr1	Brain	104.50355198067	-0.115364751875934	0.0623285241758556	-1.85091422268303	0.026090159550181	0.785935743532228	2.72039577935083	2.08132135873296	-0.386316822328534	Insig
chrX	53642488	53643682	-	ENSMUSG00000067925.4	protein_coding	Rtl8a	Brain	421.918523110759	0.120417815755854	0.0651008943848036	1.84971062062648	0.0261874686847043	0.786561401351019	75.8692448668456	85.2591277558882	0.168339117350211	Insig
chr2	180499976	180544980	+	ENSMUSG00000027568.9	protein_coding	Ntsr1	Brain	139.956241543534	0.123602416898267	0.0668239233799921	1.849673150668	0.0261905030937692	0.786580852560785	7.63823615923192	8.80914160613322	0.205761918753284	Insig
chr7	121081650	121163097	+	ENSMUSG00000034990.15	protein_coding	Otoa	Brain	4.40562432188545	0.0438578754255348	0.023733100866907	1.84796228994625	0.0263293768794977	0.787467284905377	0.0931671631595888	0.201160677652456	1.11045484799331	Insig
chr16	58404878	58408276	-	ENSMUSG00000086827.1	processed_transcript	4930461C15Rik	Brain	1.7897761035301	0.0264675400567567	0.0143258829530701	1.84753289856277	0.0263643311150501	0.787689239302943	0.209993853609387	0.669067953359676	1.67180564277852	Insig
chr15	4026383	4155344	+	ENSMUSG00000022186.14	protein_coding	Oxct1	Brain	6836.54292470986	0.0643829397615302	0.0348492258023276	1.84747116411493	0.0263693598499184	0.787721132911167	404.732845776602	416.498972515081	0.0413430019863567	Insig
chr6	126549869	126556169	-	ENSMUSG00000110390.1	lincRNA	Gm45869	Brain	30.9385537554975	-0.0926616019257037	0.0501978869940616	-1.84592634221169	0.0264954673425883	0.788517819635276	4.317122550067	2.79346262946295	-0.628015526877965	Insig
chr13	99396924	99412876	-	ENSMUSG00000097828.2	processed_transcript	6430562O15Rik	Brain	13.3426090638326	-0.0653816592366083	0.0354212659116367	-1.84583067696428	0.0265032938271121	0.788567066580232	0.552912689292816	0.258536465168809	-1.09668390256443	Insig
chr18	80206795	80223533	+	ENSMUSG00000057130.11	protein_coding	Txnl4a	Brain	276.876349706409	0.120994459226249	0.065550312045341	1.84582583134856	0.0265036903056752	0.788569560749977	27.2079654860845	30.7865274104801	0.178270065618708	Insig
chr11	116598165	116627019	-	ENSMUSG00000020806.15	protein_coding	Rhbdf2	Brain	21.1993661679573	-0.0847399854817262	0.0459600048854468	-1.84377668568436	0.0266718156604604	0.789621928050937	0.96034347049633	0.578587825787981	-0.731014516021167	Insig
chr2	127425199	127436092	+	ENSMUSG00000046338.4	protein_coding	Gpat2	Brain	8.25521493596652	0.0552867803548296	0.0299873535627918	1.84366987367066	0.0266806044201837	0.789676652537565	0.586431192650251	1.10405098535226	0.912773049177073	Insig
chr8	106252548	106337988	-	ENSMUSG00000031906.9	protein_coding	Smpd3	Brain	1305.02977943043	0.0954513539313403	0.0517729455475614	1.84365314590134	0.0266819810493983	0.789685221740076	54.2627883271458	57.7646809836284	0.0902244730149288	Insig
chr12	8478874	8482157	-	ENSMUSG00000112657.1	transcribed_processed_pseudogene	BC106175	Brain	0.930170625340323	0.0169236683852514	0.00917952246522022	1.84363276514356	0.0266836583880095	0.789695661846239	0.0518118841680249	0.28706042320489	2.46999948695957	Insig
chr9	58156268	58204306	-	ENSMUSG00000037206.15	protein_coding	Islr	Brain	293.691724057829	0.123041761208848	0.0667623347059097	1.84298170144664	0.026737288944376	0.790028924122333	23.3579947526925	27.0952025434999	0.214121005253327	Insig
chr18	37496991	37504128	+	ENSMUSG00000043313.6	protein_coding	Pcdhb19	Brain	227.131027225747	-0.122815036610464	0.0666406988377244	-1.8429434077444	0.0267404462366372	0.790048510736442	7.29036425352512	5.93752089485394	-0.296130213367703	Insig
chr16	31092413	31201238	-	ENSMUSG00000049076.9	protein_coding	Acap2	Brain	2305.86846067582	-0.109015633277957	0.0591620926820242	-1.84266019567426	0.0267638068958631	0.790193317723952	80.1972393209372	70.9183615138591	-0.177393369920116	Insig
chr4	34803113	34882960	-	ENSMUSG00000039967.14	protein_coding	Zfp292	Brain	1222.59353647554	-0.0887272936857973	0.0481548385765114	-1.84254160762727	0.0267735938273652	0.790253925152202	27.4791393055843	25.0735374960612	-0.132171264214242	Insig
chr15	83602583	83725021	-	ENSMUSG00000016763.14	protein_coding	Scube1	Brain	1067.88688137992	-0.0926700704663831	0.0502949402579532	-1.84253266811922	0.0267743317196616	0.790258493270593	28.7238116843731	26.1296183446079	-0.136561156766134	Insig
chr11	98581256	98587368	-	ENSMUSG00000038150.7	protein_coding	Ormdl3	Brain	954.393554524764	0.100385053786449	0.0545132664277294	1.84147933823657	0.0268613995832778	0.790796116669843	94.8934637777826	101.83327640381	0.101828449241278	Insig
chr6	88902251	88912238	+	ENSMUSG00000002871.14	protein_coding	Tpra1	Brain	387.666374689116	-0.123022713242536	0.0668086347080444	-1.84141935814358	0.0268663648642777	0.790826693044038	21.2255170886631	17.5987002940381	-0.270330814311706	Insig
chr11	17953970	17959578	+	ENSMUSG00000086468.1	antisense_RNA	Etaa1os	Brain	8.42530712422465	0.0565543450955009	0.030718564296204	1.84104779605503	0.0268971412361054	0.791016015807985	1.8526783899211	3.41011516877778	0.88020800093568	Insig
chr13	45246632	45267711	-	ENSMUSG00000113919.1	lincRNA	Gm34466	Brain	7.59480957608511	0.0535424678325975	0.0291013492805727	1.83986203926087	0.0269955607557855	0.791619155885549	2.82282843175861	5.28211924666506	0.903975425365049	Insig
chr5	113793729	113800516	-	ENSMUSG00000054675.5	protein_coding	Tmem119	Brain	314.055377824545	0.119293138450586	0.0648549319063453	1.83938422174051	0.0270353080880366	0.791861751989264	29.1909160772203	32.6475845472679	0.161456770394693	Insig
chr1	121431049	121506460	+	ENSMUSG00000026339.18	protein_coding	Ccdc93	Brain	727.909119742258	-0.113704208792694	0.0618214258958642	-1.83923627035431	0.0270476256878245	0.791936817314424	14.3921804567179	12.5691633096073	-0.195396563883313	Insig
chr2	129458359	129536602	-	ENSMUSG00000043727.5	protein_coding	F830045P16Rik	Brain	1.85958819418267	0.0281316939237797	0.0153007959829701	1.8385771534429	0.0271025589321305	0.792270930727106	0.151143647977573	0.452533233908726	1.58210339821948	Insig
chr1	119470305	119504794	-	ENSMUSG00000004451.14	protein_coding	Ralb	Brain	332.980166228982	-0.116738329531188	0.0634963362270875	-1.83850496686433	0.0271085810756744	0.792307493182655	15.3087148848403	13.2221917023861	-0.211391841608519	Insig
chr1	139422288	139453005	+	ENSMUSG00000033964.12	protein_coding	Zbtb41	Brain	788.191280953861	-0.104577256517521	0.0569059522208262	-1.83772087868251	0.027174067835066	0.79270425590623	21.148134425849	18.8635461627825	-0.164929488084906	Insig
chr5	147878437	147894815	-	ENSMUSG00000029650.10	protein_coding	Slc46a3	Brain	131.045444905555	-0.122731081240712	0.0667846708193643	-1.8377133515065	0.0271746971631157	0.792708061444	12.184577386127	10.0410337185525	-0.279148411475982	Insig
chr11	32000463	32059202	+	ENSMUSG00000020297.10	protein_coding	Nsg2	Brain	10484.3628522339	0.0823112446261749	0.0447969219890972	1.8374308093357	0.0271983288948765	0.792850861126707	550.447071664204	576.476711004871	0.0666584779752229	Insig
chr6	8630527	8778488	-	ENSMUSG00000062995.12	protein_coding	Ica1	Brain	799.628803193776	-0.101378563209279	0.0551753451180497	-1.83738883721299	0.0272018409416086	0.792872066613139	55.51538701711	49.7328184915719	-0.158689499087835	Insig
chr7	104949915	104950289	-	ENSMUSG00000094685.2	processed_pseudogene	Gm5900	Brain	13.7814138051106	-0.0594279261368907	0.0323575949808474	-1.83659898617516	0.0272680052986287	0.793270752480539	9.17595283774065	3.92813864179368	-1.2240121264668	Insig
chr2	25466709	25470046	-	ENSMUSG00000015090.13	protein_coding	Ptgds	Brain	11690.9446487671	-0.101965042928467	0.0555192405134001	-1.83657128565828	0.0272703282379667	0.79328472190512	1595.66725403362	1429.88415170924	-0.158261570876629	Insig
chr11	16500530	16508484	-	ENSMUSG00000078974.10	protein_coding	Sec61g	Brain	267.726833971798	0.122539309052349	0.0667698584118474	1.83524889773626	0.0273814212838768	0.79395060340049	23.2255915098956	26.750456489698	0.203848171279616	Insig
chr12	35047186	35147479	+	ENSMUSG00000020590.16	protein_coding	Snx13	Brain	2342.27499258355	-0.0908092937759179	0.049488497703905	-1.83495757578336	0.0274059474902035	0.794097033540248	66.8819645745862	60.8042328581209	-0.137445465712309	Insig
chr10	19356533	19358604	+	ENSMUSG00000045591.6	protein_coding	Olig3	Brain	1.62151430648344	0.0231562729991247	0.0126342126155979	1.83282280452811	0.0275862514965606	0.795167156600791	0.111116809423138	0.411927548410356	1.89031353242319	Insig
chr4	41712033	41713534	-	ENSMUSG00000036114.3	protein_coding	Rpp25l	Brain	194.702877911525	0.12187908145823	0.0665325412471902	1.83187173033734	0.0276669086479058	0.795642272634017	48.7203981654171	55.5258794698323	0.188634415023839	Insig
chr1	171370099	171388598	+	ENSMUSG00000006411.12	protein_coding	Nectin4	Brain	126.41471478442	-0.118327637740369	0.0646351923518638	-1.83069986233214	0.0277665701361605	0.796226299349714	7.77989446914968	6.11845764171024	-0.346582565760353	Insig
chr13	77135540	77613784	+	ENSMUSG00000071252.6	protein_coding	2210408I21Rik	Brain	279.416687598725	0.121644503896623	0.0664610791825671	1.8303118967188	0.0277996327992462	0.796419313294975	10.0749195438538	11.4634073401165	0.186267611344003	Insig
chr3	88021750	88027583	-	ENSMUSG00000004894.10	protein_coding	Hapln2	Brain	496.956085257834	-0.122070823066642	0.0667049443352972	-1.83001161732546	0.0278252460890334	0.796568587958342	47.974487989744	39.2936369137406	-0.287971703300058	Insig
chrX	105968084	106011906	-	ENSMUSG00000031232.16	protein_coding	Magt1	Brain	460.95537801285	-0.118442138355542	0.0647263101980629	-1.82989170853566	0.0278354797756302	0.796628168860391	22.3915888549702	19.2269980234058	-0.219823374723864	Insig
chr9	51130307	51165517	-	ENSMUSG00000110266.1	protein_coding	Gm32742	Brain	0.714190239674432	0.0167880866653783	0.00917512561376517	1.82973916348259	0.0278485035135192	0.796703943093589	0.00899513698923905	0.0559102081898039	2.63589455913428	Insig
chr5	130029290	130060789	+	ENSMUSG00000025532.13	protein_coding	Crcp	Brain	419.90320252888	0.117613091287225	0.0642840767865027	1.82958357911612	0.0278617921483819	0.796781200362956	57.056953541596	63.4912571785316	0.154155225999162	Insig
chr19	29251828	29313080	+	ENSMUSG00000024789.12	protein_coding	Jak2	Brain	1154.11076712294	-0.102992532885407	0.0563076943008792	-1.82910229523994	0.0279029337616215	0.797020016989635	51.7123630576475	46.1235334932858	-0.165006190852436	Insig
chr16	62793685	62847040	-	ENSMUSG00000022911.10	protein_coding	Arl13b	Brain	226.915183508464	-0.12176211507681	0.0665911901161435	-1.82850186134895	0.0279543341015578	0.7973175953866	10.1778590898771	8.49155765899766	-0.261332997133965	Insig
chr7	75455534	75754609	+	ENSMUSG00000066406.15	protein_coding	Akap13	Brain	654.564249432234	-0.113430474018875	0.0620387154490473	-1.82838205462259	0.0279645999580769	0.797376924285792	7.08384439904969	6.19802418918937	-0.192724137385526	Insig
chr1	66830839	66863277	-	ENSMUSG00000026003.5	protein_coding	Acadl	Brain	675.163351438385	0.113960189633329	0.0623495543068	1.82776269855228	0.0280177224483051	0.797683378108036	72.6844638893274	80.0074363643746	0.138487073970151	Insig
chr16	37916496	38007527	+	ENSMUSG00000046961.7	protein_coding	Gpr156	Brain	27.2187662574985	0.0914105945610259	0.0500175139826123	1.82757173003047	0.0280341194522653	0.797777782257586	1.21433494804542	1.68014221786655	0.468416944282721	Insig
chr12	103406822	103407820	-	ENSMUSG00000055271.4	protein_coding	9330161L09Rik	Brain	11.786315366931	-0.0638061196976057	0.0349252716354449	-1.82693266823014	0.028089050961112	0.79809340410152	2.90425410966697	1.40275135331495	-1.04990838376975	Insig
chr1	179803376	179804676	+	ENSMUSG00000073486.2	protein_coding	Gm10518	Brain	0.730735078781519	0.016870492413771	0.00923927924877009	1.82595329781993	0.0281734142221091	0.798576219105765	0.0624123301681867	0.365973353531414	2.55183562899105	Insig
chr17	34282744	34287827	-	ENSMUSG00000036594.14	protein_coding	H2-Aa	Brain	47.0047880335173	0.103992403057335	0.056971173832615	1.82535124452362	0.0282253835745152	0.79887249455466	5.2004480519444	6.80524982785432	0.388012199511882	Insig
chr19	38116620	38125321	-	ENSMUSG00000024990.12	protein_coding	Rbp4	Brain	129.705802648351	0.119937571447461	0.0657354743559024	1.82454865691087	0.0282947915344709	0.799266830201956	21.120480865531	25.6923116899859	0.282694021956395	Insig
chr4	95557507	95926939	+	ENSMUSG00000028573.18	protein_coding	Fggy	Brain	190.468444697205	0.121205843212809	0.0664358806078884	1.82440335107739	0.0283073733262988	0.799338147126232	6.99025026155134	7.93296953738484	0.182516901852867	Insig
chr5	66298703	66618784	-	ENSMUSG00000029207.16	protein_coding	Apbb2	Brain	1001.37026142672	-0.095296919057888	0.0522442574525048	-1.82406495382813	0.0283366932712255	0.799504143850611	20.5245573540273	18.5792234107262	-0.143660908180627	Insig
chr9	25481547	25604110	+	ENSMUSG00000036611.5	protein_coding	Eepd1	Brain	339.630975997854	0.114928017145333	0.0630087132538404	1.82400197068503	0.028342153242614	0.799535025495158	24.9647411025169	27.5862635237213	0.144058115987272	Insig
chr5	64803388	64832901	+	ENSMUSG00000029178.14	protein_coding	Klf3	Brain	618.215252055234	-0.116215337729666	0.0637515822105073	-1.82294044633941	0.0284343126265021	0.800054848018375	12.4544087672413	10.8029553584516	-0.205230492265874	Insig
chr13	117602320	117987418	+	ENSMUSG00000021730.8	protein_coding	Hcn1	Brain	2043.89243641552	-0.0892146454841973	0.0489482241148748	-1.82263293709742	0.0284610581301936	0.800205200979971	25.3160668849933	23.0949713172734	-0.132474530017821	Insig
chr7	80890723	80901269	-	ENSMUSG00000025722.16	protein_coding	Wdr73	Brain	443.308828411667	0.108317901083698	0.0594480325200361	1.82206031876986	0.0285109191511197	0.800484897632983	25.7927010035314	28.0633775027467	0.121725792015839	Insig
chr3	95281345	95296166	+	ENSMUSG00000038712.16	protein_coding	Mindy1	Brain	528.66792177439	-0.108612127917426	0.0596111662620044	-1.82200977984647	0.0285153234638427	0.800509566099162	18.4780213696191	16.3229825892263	-0.178905585544994	Insig
chr14	99870632	100284679	-	ENSMUSG00000072294.5	protein_coding	Klf12	Brain	811.754461396527	-0.113507470932574	0.0623121364240281	-1.8215949162803	0.0285514997112672	0.800711957930199	26.2894746593999	23.0010132439414	-0.192787896598382	Insig
chr3	129532355	129638495	+	ENSMUSG00000041220.10	protein_coding	Elovl6	Brain	1743.36835707942	-0.0826512635122824	0.0453842423838655	-1.82114450238494	0.0285908207095247	0.800931478143388	60.7692337635246	55.7423151990166	-0.124568176599837	Insig
chr9	22099216	22109630	+	ENSMUSG00000001349.5	protein_coding	Cnn1	Brain	9.54630678905281	-0.0557064556592155	0.0305945085945442	-1.82079916358419	0.0286210002634582	0.801099635989074	0.878756679652665	0.344601558474159	-1.35053452429528	Insig
chr3	41002434	41006089	+	ENSMUSG00000105517.1	TEC	Gm42436	Brain	0.754226625263661	0.0157940001678915	0.00867595618336604	1.82043337173285	0.0286529971502132	0.80127760986268	0.0226494970950555	0.135050308509959	2.57594601312923	Insig
chr1	98589517	98607384	+	ENSMUSG00000100009.6	lincRNA	Gm7967	Brain	11.0209111948655	0.0632545582825581	0.0347571830496084	1.81989887363069	0.0286998066592503	0.80153740182448	0.361317254767296	0.590176688734231	0.707880784621295	Insig
chr10	67096125	67256326	+	ENSMUSG00000037876.17	protein_coding	Jmjd1c	Brain	2401.96276856363	-0.089001183240029	0.0489189698327002	-1.8193593108033	0.0287471264952357	0.801799336596941	30.2604633373777	27.5987510146326	-0.132831098640271	Insig
chr10	26274468	26375971	-	ENSMUSG00000039089.15	protein_coding	L3mbtl3	Brain	536.46939937438	-0.102474163940446	0.0563314450572377	-1.81912897558945	0.0287673474205377	0.80191105700468	12.4371182364015	11.1283302351337	-0.16041510423208	Insig
chr11	29170909	29173558	-	ENSMUSG00000086725.1	processed_transcript	A630052C17Rik	Brain	86.0315932034991	-0.108792330409776	0.0598285927524437	-1.81840028997393	0.0288313987669311	0.80226411020224	9.07328697111985	6.79649363128951	-0.416834649534497	Insig
chr10	112928501	112931155	+	ENSMUSG00000097185.1	TEC	Gm26596	Brain	0.642385198512394	0.0139469487133849	0.0076714838615242	1.81802490432586	0.0288644429964726	0.802445759464328	0.021432029238529	0.179333835383944	3.06480735133997	Insig
chr12	79297282	79814690	+	ENSMUSG00000059060.15	protein_coding	Rad51b	Brain	5.90400657804853	0.0497548244559479	0.0273716892381485	1.81774767435995	0.0288888677616377	0.802579811824117	0.290588023176947	0.56418299119257	0.957187930332848	Insig
chr10	77581720	77598732	+	ENSMUSG00000009291.13	protein_coding	Pttg1ip	Brain	1053.43235469008	-0.0888212130793624	0.0488690859020321	-1.81753375247129	0.0289077270614952	0.802683194400753	60.9776221635087	55.6019700384948	-0.133143893102929	Insig
chr4	120921196	120925017	-	ENSMUSG00000028629.9	protein_coding	Exo5	Brain	128.424190245754	0.11960185427031	0.0658186831989435	1.81714140206667	0.0289423441215046	0.802872676083051	13.5678755897196	16.1283725962716	0.24940602703181	Insig
chr14	63145150	63179578	-	ENSMUSG00000021273.10	protein_coding	Fdft1	Brain	1324.68579728342	0.10152262059392	0.0558789723438227	1.8168304880278	0.0289698013921069	0.803022708981477	68.0409297139456	73.0485457619789	0.102452698209347	Insig
chr3	138065052	138081506	+	ENSMUSG00000090066.2	protein_coding	1110002E22Rik	Brain	47.692103379802	0.106957683849912	0.0588865178616133	1.81633568657038	0.0290135442640773	0.803261259019753	0.991601595360981	1.28908433304225	0.378514151526044	Insig
chr1	195042383	195044679	+	ENSMUSG00000104010.1	TEC	Gm37366	Brain	9.54020912713746	0.0614415755124799	0.0338315828183828	1.8161011219107	0.0290343007846201	0.803374251873751	0.801856683000205	1.36446179826155	0.766915693220217	Insig
chr11	79932321	79962390	-	ENSMUSG00000035575.11	protein_coding	Utp6	Brain	1034.05824817314	-0.0877000898247588	0.0483053234818989	-1.81553674633029	0.0290842945026906	0.803645872039251	51.3614740364489	46.8845250765237	-0.13157478863636	Insig
chr16	36934983	36963212	+	ENSMUSG00000022831.14	protein_coding	Hcls1	Brain	62.3185397201658	0.112958429142922	0.0622652920653466	1.81414758360683	0.029207665528195	0.804312957429341	5.1775772219617	6.45213262266897	0.317498927233591	Insig
chr15	68083766	68258856	-	ENSMUSG00000022335.16	protein_coding	Zfat	Brain	112.012780208907	-0.119387715468902	0.065812547941827	-1.81405703323372	0.029215722883364	0.804356367095409	3.51401911961119	2.81804502970652	-0.318427376262607	Insig
chr4	116066965	116075071	-	ENSMUSG00000063882.12	protein_coding	Uqcrh	Brain	2477.18609059933	0.0966831375429697	0.0533032309566818	1.81383259152793	0.0292357024060577	0.804463925380381	435.455289908007	463.875312518516	0.0912124692424787	Insig
chr7	30054489	30072900	-	ENSMUSG00000098022.7	protein_coding	Zfp82	Brain	8.70335242084446	0.0573118653093702	0.0315996175334149	1.81368857546349	0.0292485287291278	0.804532912634259	0.273857269939805	0.492161790798997	0.845708478553731	Insig
chr8	80611080	80695356	+	ENSMUSG00000042353.9	protein_coding	Frem3	Brain	51.8942159789366	0.102797517043966	0.0567165914828004	1.81247699053177	0.0293566264497749	0.805112395427051	1.68059422430603	2.22711628681188	0.406205457927952	Insig
chr6	45059357	47304213	+	ENSMUSG00000039419.17	protein_coding	Cntnap2	Brain	3074.20342780605	-0.0995883317875418	0.0549552159502098	-1.81217251293799	0.029383845948834	0.805257770729699	67.516361485377	60.657873383424	-0.154542238953693	Insig
chr1	180568924	180601254	+	ENSMUSG00000026496.11	protein_coding	Parp1	Brain	1531.13099190987	0.0838117768528502	0.0462656756969294	1.8115325366017	0.0294411289424839	0.805563003316069	63.1335386540141	66.1471090938569	0.067271489194222	Insig
chr6	34863146	34874946	+	ENSMUSG00000057137.9	protein_coding	Tmem140	Brain	19.5868449979303	-0.0769193393985622	0.0424794395974876	-1.81074279998532	0.0295119490667453	0.80593904838156	0.811279375874528	0.454132482088231	-0.837085583014637	Insig
chr5	147330741	147400489	-	ENSMUSG00000042817.15	protein_coding	Flt3	Brain	264.177715888751	-0.120940261233731	0.0667938259120767	-1.81065030460943	0.029520253225453	0.805983047059377	9.76601968234903	8.09414502328936	-0.270891987479212	Insig
chr6	87730869	87755908	+	ENSMUSG00000068263.11	protein_coding	Efcc1	Brain	110.197349014763	0.116632335492098	0.0644154014219953	1.81062809386254	0.0295222475872501	0.805993610996491	5.736236882851	6.99162890807589	0.285524010909711	Insig
chr19	38188481	38224138	-	ENSMUSG00000054237.5	protein_coding	Fra10ac1	Brain	236.574540328578	-0.12024798676566	0.0664402093854476	-1.80986766715395	0.0295905982558831	0.80635496370779	38.4365452282736	32.2983003767007	-0.251020420511984	Insig
chr10	93640681	93747207	+	ENSMUSG00000020019.4	protein_coding	Ntn4	Brain	296.502883173346	-0.117297636590336	0.064820451441489	-1.80957759444511	0.0296167071692111	0.806492639886296	17.9783106626725	15.4149440149893	-0.221927814171391	Insig
chr11	102939264	102946688	-	ENSMUSG00000045532.5	protein_coding	C1ql1	Brain	136.130691796153	0.117293077035063	0.064818394426963	1.8095646779284	0.0296178702218224	0.806498768281042	19.4844450953361	23.7933256059011	0.288234087066931	Insig
chr8	27085583	27123436	+	ENSMUSG00000031486.15	protein_coding	Adgra2	Brain	290.924516188248	-0.117850259168833	0.0651373498349499	-1.80925781394932	0.0296455129830633	0.806644310255224	11.428042688278	9.82895357639884	-0.217468594769583	Insig
chr6	90308349	90325185	-	ENSMUSG00000056643.5	protein_coding	Chst13	Brain	0.654083355249616	0.0150658278598457	0.00832765241619666	1.80913264710037	0.0296567945669177	0.806703646060815	0.0359596586484411	0.288040733783648	3.0018216162681	Insig
chr14	59625308	59631660	+	ENSMUSG00000044461.6	protein_coding	Shisa2	Brain	87.287606327791	-0.113313118005548	0.062644718090541	-1.80882158080392	0.0296848476974776	0.806851034537498	5.50799075381705	4.1873230950777	-0.395497896498523	Insig
chr2	65088339	65239403	-	ENSMUSG00000034903.18	protein_coding	Cobll1	Brain	267.497320026548	-0.119357320490311	0.0660038326832907	-1.80833923785955	0.0297283923257359	0.807079369174196	7.28685788109294	6.19388899875043	-0.234451324856202	Insig
chr1	156075966	156205026	-	ENSMUSG00000015484.3	protein_coding	Fam163a	Brain	191.300266165168	-0.120563898013147	0.0666980095948437	-1.80760863398341	0.0297944538864772	0.807424746744321	11.2341647859601	9.36734209230369	-0.262181212059721	Insig
chr10	127724478	127731768	+	ENSMUSG00000025400.11	protein_coding	Tac2	Brain	113.272908888054	0.1201173006719	0.0664693806358854	1.80710726537222	0.0298398608751269	0.807661423563899	17.4931067720213	20.556158311821	0.23278413376835	Insig
chr11	72961169	72993044	+	ENSMUSG00000020788.15	protein_coding	Atp2a3	Brain	764.538576616283	-0.112676892642152	0.0623777940827815	-1.80636225276928	0.0299074436264648	0.808012612732383	32.7478465765032	28.6151914826207	-0.194618780524565	Insig
chr1	15287254	15723750	+	ENSMUSG00000092083.4	protein_coding	Kcnb2	Brain	688.078601905865	-0.110915247771865	0.0614259105840083	-1.80567527151549	0.0299698787135616	0.808335914671905	10.2587521213391	9.00705464406352	-0.187727932490284	Insig
chr1	24615706	24616197	-	ENSMUSG00000101249.1	unprocessed_pseudogene	Gm29216	Brain	6.86955151506589	-0.0424703827242835	0.023541549310105	-1.80406064889083	0.0301170621220737	0.809093769198684	3.6650264590732	0.802835655142131	-2.19064701820478	Insig
chr17	70993656	71002878	-	ENSMUSG00000024048.14	protein_coding	Myl12a	Brain	336.615413641017	-0.117660242265918	0.0652239396955895	-1.80394258327628	0.0301278489056118	0.809149075228609	23.848153113583	20.5525097210249	-0.214562967133577	Insig
chrX	13071498	13173328	+	ENSMUSG00000031010.17	protein_coding	Usp9x	Brain	4789.27786137962	-0.103171636998762	0.0572098547999391	-1.80338924752649	0.0301784473630249	0.809408076673528	71.7376071066628	64.029316943313	-0.163997003729928	Insig
chr11	3697430	3698326	-	ENSMUSG00000083015.1	processed_pseudogene	Gm16518	Brain	4.04766013308482	-0.0412018121894885	0.0228505715882236	-1.80309766127349	0.0302051401341605	0.809544427567052	2.09256406254051	0.442013716607175	-2.24310874539944	Insig
chr12	8511201	8562681	+	ENSMUSG00000112276.1	antisense_RNA	5033421B08Rik	Brain	5.67457928405417	-0.0471418346051453	0.0261470986425247	-1.80294705923798	0.0302189346866957	0.809614815886857	1.15612771443753	0.356984050932345	-1.69536925227871	Insig
chr9	48899213	48911099	-	ENSMUSG00000032269.8	protein_coding	Htr3a	Brain	78.8945833405421	0.108444798105497	0.0601867340244389	1.80180566138483	0.0303236583226365	0.810147488484703	7.94663493584673	9.93371350957761	0.321989070428128	Insig
chr18	11052510	11085635	+	ENSMUSG00000005836.8	protein_coding	Gata6	Brain	1.69850256968665	0.0253506042473056	0.014073988141625	1.80123814175522	0.0303758443963928	0.810411819654229	0.0810338335238435	0.258756569641446	1.67499919418524	Insig
chr5	129556147	129558374	+	ENSMUSG00000104814.1	TEC	Gm42979	Brain	70.2683982191799	0.111763058006445	0.0620515843176705	1.80113141727822	0.0303856668234508	0.810461489599629	6.63091944256959	8.24354236010328	0.314055487801738	Insig
chr8	105633750	105634871	+	ENSMUSG00000102593.1	TEC	Gm38384	Brain	12.38951278446	0.062959974660409	0.0349571522382425	1.80106131733271	0.0303921199827082	0.810494107703632	2.1279478231997	3.66620036841979	0.784822858759743	Insig
chr9	79815051	80012851	-	ENSMUSG00000034898.16	protein_coding	Filip1	Brain	298.996371165992	-0.120033577493338	0.0666639878411344	-1.80057601383504	0.0304368276470615	0.810719778875031	13.410967010892	11.0005321553438	-0.285839951515848	Insig
chr8	36156010	36161588	+	ENSMUSG00000109704.1	lincRNA	Gm38414	Brain	4.1054591704295	-0.0402968176180712	0.0223984798290721	-1.79908716687853	0.0305743375346885	0.811410531821972	0.506272989533031	0.0921593892510332	-2.45771245518386	Insig
chr15	75551268	75567255	-	ENSMUSG00000022577.16	protein_coding	Ly6h	Brain	1718.22585458277	0.111240794366426	0.0618391726292267	1.79887261806363	0.0305941971791632	0.811509876282014	92.5676679581268	101.676897406332	0.135411631428909	Insig
chr16	26581704	26730117	+	ENSMUSG00000022514.14	protein_coding	Il1rap	Brain	968.156701137796	-0.106822744628029	0.0593885727853136	-1.79870873499835	0.0306093744266593	0.811585727326014	19.2416455230541	17.030968747387	-0.176071681941799	Insig
chr3	5218526	5415857	+	ENSMUSG00000025255.18	protein_coding	Zfhx4	Brain	548.669309355853	-0.105728322749106	0.0587887308393581	-1.79844540338882	0.030633775168607	0.811707546568141	7.86539930507743	6.98667718839624	-0.170913525531177	Insig
chr14	57832703	57890276	-	ENSMUSG00000021969.8	protein_coding	Zdhhc20	Brain	1483.52559262108	-0.0823920598679228	0.0458209538909569	-1.79813061212118	0.0306629661659157	0.811853074086283	46.1031976837374	42.3274721504113	-0.12327248671101	Insig
chr7	16308393	16318205	+	ENSMUSG00000002083.13	protein_coding	Bbc3	Brain	66.8345307784154	0.108815060190755	0.060516419468457	1.79810803657135	0.0306650605432244	0.811863506654774	6.56865365465454	8.37267065288072	0.350090177848425	Insig
chr15	96687394	96699698	-	ENSMUSG00000022462.6	protein_coding	Slc38a2	Brain	3885.79949886617	-0.112647157244154	0.0626736542094172	-1.79736060813936	0.0307344703156245	0.812208599150796	190.084939080148	165.894034927677	-0.19638221600421	Insig
chr11	96953341	96982959	-	ENSMUSG00000018678.13	protein_coding	Sp2	Brain	239.061928622973	-0.120082013299561	0.0668206895782001	-1.79707833094163	0.0307607189961339	0.812338773039479	15.9704964472794	13.3119494806798	-0.262687296495564	Insig
chr13	52504380	52531279	-	ENSMUSG00000047842.7	protein_coding	Diras2	Brain	5902.10186126318	-0.0787781335245643	0.043843911975389	-1.7967861437361	0.0307879094702979	0.812473427361524	276.153705992486	254.641281879833	-0.117005163837202	Insig
chr1	58278326	58380259	+	ENSMUSG00000079554.2	protein_coding	Aox2	Brain	4.075724416048	-0.0309841809704501	0.0172463461368183	-1.79656494915776	0.03080850720605	0.812575304153775	0.195524227862534	0	-Inf	Insig
chr4	118471191	118490061	-	ENSMUSG00000033191.14	protein_coding	Tie1	Brain	194.770653473221	-0.120011294891752	0.066806969689331	-1.79638884161091	0.030824914876439	0.812656377630915	9.03330930000865	7.53998964921846	-0.260692064441725	Insig
chr7	140150628	140154877	-	ENSMUSG00000045733.7	protein_coding	Sprn	Brain	2238.53393413892	0.106075808729446	0.0590505002789076	1.79635749449078	0.0308278362260208	0.812670805229749	143.737442900258	155.981512607923	0.117939120970855	Insig
chr9	54950790	54958030	+	ENSMUSG00000032301.13	protein_coding	Psma4	Brain	1239.2782175868	0.0988266632103679	0.0550165165888561	1.79630898751568	0.0308323572320004	0.812693128633098	113.691834691427	121.276440548442	0.0931706721982651	Insig
chr1	133164210	133303435	+	ENSMUSG00000041757.16	protein_coding	Plekha6	Brain	2221.7571403896	-0.0906868776523939	0.0504995220227844	-1.7957967525213	0.0308801339345244	0.812928711210518	39.8187516301913	36.2105160945401	-0.137039252258417	Insig
chr4	43668971	43692668	+	ENSMUSG00000078716.9	protein_coding	Tmem8b	Brain	1461.22832003754	0.0894984245568191	0.0498778274095027	1.79435290599221	0.031015145236277	0.81359124756175	57.3180991613944	60.5901780283046	0.0800931782151648	Insig
chr6	83794982	83804018	+	ENSMUSG00000034744.13	protein_coding	Nagk	Brain	408.195994169039	0.113935317603857	0.0635072491270482	1.79405216207565	0.0310433308884919	0.81372897036463	18.8461199990077	20.7663014812226	0.13997675732861	Insig
chr9	37648763	37657312	-	ENSMUSG00000011114.18	protein_coding	Tbrg1	Brain	604.189702094366	0.101423155963725	0.0565522071075822	1.79344292912887	0.0311004954455243	0.814007668039895	33.6305065431283	36.0697171259339	0.101017600021928	Insig
chr7	140137564	140150786	+	ENSMUSG00000039018.15	protein_coding	Mtg1	Brain	280.439100162501	0.116158837434112	0.0647710839413026	1.79337491926766	0.0311068824383485	0.814038755129246	15.0939293712184	16.7355882214238	0.148950831115432	Insig
chr2	29759312	29764089	+	ENSMUSG00000075425.10	protein_coding	Gm13547	Brain	2.34387446686595	0.0294439424756072	0.016421043348296	1.79306161314424	0.0311363204167936	0.814181902898595	0.43997484835763	1.29972650452045	1.56271511751427	Insig
chr9	44255047	44258293	+	ENSMUSG00000111685.1	TEC	Gm10686	Brain	5.08311312762673	0.0434167868202362	0.0242214327840343	1.79249457318869	0.0311896598051757	0.814440715178566	0.286420831913915	0.575314793040517	1.00621514036248	Insig
chr11	84880148	84911226	+	ENSMUSG00000020527.14	protein_coding	Myo19	Brain	126.080546660422	0.117628666636481	0.0656290055818912	1.79232742586211	0.0312053977025399	0.814516940593679	3.75430752366807	4.52049802067357	0.267934892917088	Insig
chr9	72606381	72607197	-	ENSMUSG00000098275.1	processed_pseudogene	Gm18014	Brain	1.04349721867369	0.0207143258078991	0.0115572529136312	1.79232261876589	0.0312058504195241	0.81451913237038	0.180620747784321	0.670544334951495	1.89236909943065	Insig
chr9	45937857	45955258	-	ENSMUSG00000034908.16	protein_coding	Sidt2	Brain	1241.52694065767	-0.0842266160204382	0.0470039220079572	-1.79190613085818	0.0312450953249335	0.814708935352176	54.0795994781231	49.6766877060462	-0.122515484691129	Insig
chr8	8617434	8661242	-	ENSMUSG00000001300.16	protein_coding	Efnb2	Brain	933.170533920077	0.0998686398440318	0.0557430159094355	1.79159017887167	0.0312748951538211	0.81485279915842	29.5721881711952	31.7340462095796	0.101790483485337	Insig
chr8	60983437	60985908	+	ENSMUSG00000045746.3	lincRNA	B230317F23Rik	Brain	8.96632662266912	-0.0574649807691792	0.0320792236189488	-1.79134574613693	0.0312979661872903	0.814964025210119	0.90880172209087	0.38140366666072	-1.25264685540752	Insig
chr7	140954837	140955987	-	ENSMUSG00000060591.9	protein_coding	Ifitm2	Brain	39.95006825659	-0.0985261735771025	0.0550034252910618	-1.79127341716868	0.0313047958300146	0.814996925464232	14.3213416301351	9.92719583382207	-0.528708493480359	Insig
chr2	106693269	106868356	+	ENSMUSG00000016386.15	protein_coding	Mpped2	Brain	560.584586733386	0.11237263423951	0.0627601463858929	1.79050943489783	0.0313770127610948	0.815344099559992	35.3494936330213	38.8824100381347	0.137428094731441	Insig
chr13	18030741	18031593	-	ENSMUSG00000075053.3	unprocessed_pseudogene	Vdac3-ps1	Brain	25.9569955783882	-0.0795668207848269	0.0444748254403421	-1.78903053574784	0.0315172148035936	0.816014396936432	7.30047629741617	4.37994638453121	-0.737077381597008	Insig
chr11	70451919	70453727	+	ENSMUSG00000018923.13	protein_coding	Med11	Brain	104.722123060303	0.11658062225408	0.0651796846671158	1.78860365541008	0.0315577835553134	0.816207446820519	21.1644809520629	25.5960334428691	0.274275148746374	Insig
chr5	66688882	66691393	+	ENSMUSG00000107300.1	TEC	Gm43279	Brain	7.15739603281385	-0.0511504724182109	0.0285983761611984	-1.78857960780342	0.0315600702616901	0.816218316248481	0.721991339418097	0.2573978930087	-1.48798128741253	Insig
chr3	107595031	107605776	+	ENSMUSG00000014603.2	protein_coding	Alx3	Brain	14.9448065430053	-0.0717102786352034	0.040098864056037	-1.78833690986833	0.0315831565607034	0.816327980654834	1.92917031052332	1.0783813833127	-0.839113016832153	Insig
chr11	112663927	112781976	-	ENSMUSG00000041674.16	processed_transcript	BC006965	Brain	25.9094119633811	-0.0849828831796767	0.0475492585713007	-1.78725990127152	0.0316857803173214	0.816813883691514	1.0737008861469	0.663097633850608	-0.695298928168903	Insig
chr10	78574346	78584502	+	ENSMUSG00000032763.11	protein_coding	Ilvbl	Brain	418.65954017778	0.113369068684766	0.0634384007734202	1.78707324432218	0.0317035951397486	0.81689797156264	20.449310043652	22.5459460534782	0.140815880670994	Insig
chrX	114474333	114560829	+	ENSMUSG00000025597.13	protein_coding	Klhl4	Brain	584.854941570708	-0.106624674942031	0.0597040182749108	-1.78588775132473	0.0318169410139979	0.817431173409677	36.8497835420883	32.5510611954692	-0.178951567480876	Insig
chr17	25828867	25831842	+	ENSMUSG00000025736.14	protein_coding	Jmjd8	Brain	394.33756565089	0.109177605103827	0.0611394231361347	1.78571532905585	0.0318334553432171	0.817508601065629	30.93248365704	33.7688211381765	0.126569139906837	Insig
chr9	44273188	44288615	-	ENSMUSG00000032131.16	protein_coding	Abcg4	Brain	1059.4541854001	0.100552875531898	0.0563120654854968	1.78563642915559	0.0318410147000476	0.817544021305193	44.1412811771077	47.433132321973	0.103766638535717	Insig
chr5	140661827	140702378	-	ENSMUSG00000036555.14	protein_coding	Iqce	Brain	452.651436848336	0.104119733252998	0.0583145593093906	1.78548435392584	0.0318555892877395	0.817612273423553	8.15838299306523	8.81031147775349	0.110909789114994	Insig
chr11	59183875	59192212	-	ENSMUSG00000020444.19	protein_coding	Guk1	Brain	1114.33449530457	0.0991392275554413	0.0555280030994287	1.78539155060055	0.0318644861837813	0.817653912081666	131.953430940562	141.012104554496	0.0957901467760673	Insig
chr7	140777229	140787852	-	ENSMUSG00000025480.5	protein_coding	Syce1	Brain	3.39480494304823	-0.0352410312039006	0.0197461188141065	-1.78470673329103	0.0319302043320158	0.817960893869528	0.626559945513897	0.0676361545085493	-3.21158600263888	Insig
chr17	15061069	15074993	+	ENSMUSG00000101556.1	processed_transcript	Gm28869	Brain	1.60598568400179	0.02543136740515	0.0142573836512368	1.78373311872994	0.0320238367656498	0.818396487378086	0.306931339721215	0.952376929336395	1.63361671071766	Insig
chr6	85911865	85930284	+	ENSMUSG00000054226.13	protein_coding	Tprkb	Brain	1458.20042963317	0.0968164949844004	0.0542780364657894	1.7837140266749	0.0320256751972918	0.81840501919879	59.1860749338633	63.2761137313322	0.0964032114453104	Insig
chr5	128757791	128953486	-	ENSMUSG00000029420.12	protein_coding	Rimbp2	Brain	2017.82872883405	0.0871881556672796	0.0488838523189114	1.78357783872016	0.0320387917711402	0.81846586753284	55.4480660360675	58.4408901671077	0.0758410115851947	Insig
chr15	68321381	68326333	-	ENSMUSG00000104324.1	TEC	Gm37320	Brain	2.21398129817441	0.027824042023218	0.0156063494566463	1.78286678127463	0.0321073501484856	0.818783250276147	0.0707439926148127	0.20673653434277	1.54711381483561	Insig
chr14	55769057	55784095	-	ENSMUSG00000022220.14	protein_coding	Adcy4	Brain	49.6072526872252	-0.0946649465617776	0.0531043649200341	-1.7826208204227	0.0321310943277595	0.818892912511568	2.49670220461426	1.73976987182182	-0.521127267256371	Insig
chr11	101406664	101424796	-	ENSMUSG00000097239.7	protein_coding	Gm27029	Brain	10.9167663652831	0.0640370063081633	0.0359329195278949	1.78212644977125	0.0321788646233778	0.819113137476794	1.03023782193106	1.66304016557273	0.690845602723667	Insig
chr2	122594467	122611303	-	ENSMUSG00000027199.14	protein_coding	Gatm	Brain	2346.01343220417	-0.0906105403515018	0.0508482160945634	-1.78198071261717	0.0321929585967118	0.819178009563189	175.519736637932	159.389398832426	-0.139077588879981	Insig
chr1	93122931	93124103	-	ENSMUSG00000101378.1	lincRNA	Gm28086	Brain	0.633892574415784	0.0159247183905569	0.00893801708506035	1.78168359256939	0.0322217089192787	0.819310198088534	0.214981629086992	1.33135816782779	2.63061345664332	Insig
chr2	153341157	153346073	-	ENSMUSG00000073236.4	processed_transcript	2500004C02Rik	Brain	113.598525533013	0.117280191899495	0.0658391904011784	1.78131278931091	0.0322576199346349	0.819475038896788	11.2289093935602	13.3982483874517	0.254826590112582	Insig
chr17	24426683	24439316	+	ENSMUSG00000024132.5	protein_coding	Eci1	Brain	257.342776259228	0.114983114283849	0.0645533025628162	1.78121195537532	0.0322673912820484	0.819519839857916	50.8169133165122	56.538301188541	0.15391978809779	Insig
chr14	18267823	18271391	-	ENSMUSG00000012405.16	protein_coding	Rpl15	Brain	1725.73731325867	0.0877103638315035	0.0492438073702814	1.78114505184334	0.0322738759915304	0.819549559535059	152.120997091366	160.276477471662	0.0753434075386482	Insig
chr9	37401897	37415115	+	ENSMUSG00000032125.20	protein_coding	Robo4	Brain	95.4183711115778	-0.11285994702577	0.0633974145081876	-1.7801979449997	0.0323657953826049	0.819969779466374	4.16301464848848	3.20820855680649	-0.375860704454499	Insig
chr6	47546666	47551704	+	ENSMUSG00000097138.1	lincRNA	Gm26625	Brain	1.54093778011031	0.0240097366566452	0.0134888151107233	1.77997373820908	0.0323875880878306	0.820069120439449	0.0903281496699541	0.304325330847839	1.75236686186794	Insig
chr19	9872297	9899533	-	ENSMUSG00000024660.8	protein_coding	Incenp	Brain	240.547985752339	-0.117856840567609	0.0663042137569104	-1.77751659946839	0.0326272448098308	0.82115439528724	17.0381741521509	14.3072105726192	-0.252028319287768	Insig
chr2	172549593	172558622	+	ENSMUSG00000028640.11	protein_coding	Tfap2c	Brain	6.95127457097549	-0.0499572322245819	0.0281150428847263	-1.77688621815055	0.0326889732220779	0.821431812635896	0.481917387367738	0.161047217584912	-1.58130211834742	Insig
chr2	85162334	85196699	-	ENSMUSG00000075224.8	protein_coding	Lrrc55	Brain	470.132922439455	-0.113135979301234	0.0636755129392188	-1.77675803584382	0.0327015373616855	0.821488172506643	26.0867279452843	22.6841541145832	-0.201631135442516	Insig
chr17	5492600	5753891	+	ENSMUSG00000034265.7	protein_coding	Zdhhc14	Brain	611.790999727517	-0.114303560494903	0.0643387349232654	-1.77659011528947	0.0327180028114162	0.821561978926657	44.4693528407343	38.6142303302804	-0.203678793945181	Insig
chr7	3109020	3111963	-	ENSMUSG00000055452.6	processed_pseudogene	Gm7353	Brain	30.2571514248572	-0.089269480299314	0.0502640378539167	-1.7760109237296	0.0327748499248588	0.821816327829817	2.50053316766884	1.63585377944657	-0.612191942468704	Insig
chr11	72207547	72210015	+	ENSMUSG00000020803.3	protein_coding	Txndc17	Brain	409.741415777566	0.108230085849188	0.0609402475627204	1.77600338327796	0.0327755905705356	0.821819636887865	67.0028582963487	72.9004273524211	0.121704630583468	Insig
chr19	3708333	3717881	+	ENSMUSG00000035372.1	protein_coding	1810055G02Rik	Brain	275.058358897174	0.116477713437468	0.0655884469839526	1.77588765695224	0.0327869593537633	0.821870414939212	31.400718212251	35.4396606269334	0.174567231088741	Insig
chr6	71588972	71632990	-	ENSMUSG00000053470.13	protein_coding	Kdm3a	Brain	959.711081606791	0.106228746095998	0.0598251467738829	1.77565374803849	0.032809948529918	0.821973006460727	25.2954263692177	27.4062821885254	0.115630075176132	Insig
chr10	39732118	39875211	+	ENSMUSG00000019841.15	protein_coding	Rev3l	Brain	1395.77508309688	-0.103476641049144	0.0583033615755101	-1.77479716868691	0.0328942532283105	0.822348215557965	23.6791776359527	21.1052232998937	-0.166018884335237	Insig
chr8	94675606	94680166	+	ENSMUSG00000110702.1	antisense_RNA	Gm45767	Brain	38.4035672828557	-0.0966688759892826	0.0544999195477466	-1.7737434622191	0.0329982135399056	0.822808732497998	1.97457525818809	1.39032973005118	-0.506115282645108	Insig
chr10	20952547	21080429	+	ENSMUSG00000019986.17	protein_coding	Ahi1	Brain	5047.44129506972	0.0875066004548549	0.0493375381494048	1.77363127016727	0.0330092991308046	0.822857697930545	156.359718812054	164.897254311271	0.0766984815095601	Insig
chr2	152368755	152376638	-	ENSMUSG00000059361.6	protein_coding	Nrsn2	Brain	1198.9390259942	0.0853603628341106	0.0481315239117268	1.77348140878858	0.0330241117653867	0.822923083617799	179.668868882798	189.094494115486	0.0737669011971499	Insig
chr17	46646229	46650139	+	ENSMUSG00000002767.13	protein_coding	Mrpl2	Brain	387.667374904081	0.113561030648826	0.0640423826284093	1.77321682904487	0.0330502773105827	0.823038465272731	71.4476732462793	79.0634057931472	0.146123073578157	Insig
chrX	151198078	151320152	+	ENSMUSG00000041245.13	protein_coding	Wnk3	Brain	1181.40299109026	-0.0904524566831877	0.05103393667481	-1.77239818396833	0.0331313494281593	0.823395014501279	25.0442990771244	22.7979638067395	-0.135577258717866	Insig
chr15	51877429	51884614	+	ENSMUSG00000022313.10	protein_coding	Utp23	Brain	163.120595230007	-0.118253394795881	0.0667318772315655	-1.77206755903976	0.033164140118253	0.823538817800274	12.4154560678459	10.449301584883	-0.248730740242651	Insig
chr2	148404466	148408188	-	ENSMUSG00000074743.4	protein_coding	Thbd	Brain	302.103893761333	-0.117040507193591	0.0660641474228693	-1.77161912715572	0.033208659035912	0.823733680747268	18.614883803132	15.0610310001248	-0.305636077885266	Insig
chr1	160202367	160212875	-	ENSMUSG00000014226.10	protein_coding	Cacybp	Brain	1678.41994881432	0.0860261165965158	0.048558011949337	1.77161529360533	0.0332090398391918	0.823735345698045	153.185518815259	160.903952827712	0.0709198477971212	Insig
chr3	123526166	123690853	-	ENSMUSG00000027977.15	protein_coding	Ndst3	Brain	785.336624714078	-0.116522407795883	0.0657929227795841	-1.77104774910594	0.0332654577537692	0.823981669460112	18.0630641587602	15.4454698184404	-0.225858892261071	Insig
chr4	56810935	56865188	-	ENSMUSG00000038816.14	protein_coding	Ctnnal1	Brain	404.701059080874	-0.107615191414165	0.0607636819281788	-1.7710446108477	0.0332657699465795	0.823983030595994	11.9292799684518	10.5194561941782	-0.181446840891527	Insig
chr7	38050147	38061700	-	ENSMUSG00000108726.1	lincRNA	Gm30684	Brain	3.15548005567306	-0.0301442056560943	0.0170298401186687	-1.77008154193116	0.0333616942145047	0.824400258219696	1.45528331494651	0	-Inf	Insig
chr6	72957347	72958748	-	ENSMUSG00000079523.8	protein_coding	Tmsb10	Brain	1046.77651278182	0.117840522199774	0.0665770388817358	1.7699874337923	0.033371080319861	0.82444097736006	175.790074476336	199.762725829085	0.184433797764235	Insig
chr10	80056992	80105571	-	ENSMUSG00000035673.10	protein_coding	Sbno2	Brain	291.044084673715	-0.115349046694721	0.0651778425814622	-1.76975858859631	0.033393914182809	0.82453995724032	6.15630020839929	5.32862197555432	-0.208301096873847	Insig
chr7	43651070	43660161	-	ENSMUSG00000030474.9	protein_coding	Siglece	Brain	9.90199630132527	-0.0579613864620474	0.0327558066679291	-1.76949958978714	0.0334197728563002	0.824651914343035	1.33436191313734	0.577947023493382	-1.20714085368131	Insig
chr11	51253651	51263046	-	ENSMUSG00000045942.12	protein_coding	BC049762	Brain	1.58909693634628	0.0233399298028065	0.0131901858932722	1.76949210508938	0.0334205203898532	0.82465514872187	0.246184290174285	0.883923511694949	1.84418283302805	Insig
chr11	60920917	60931867	-	ENSMUSG00000042549.10	antisense_RNA	Map2k3os	Brain	17.5991286613295	0.0756474012980508	0.0427716924996363	1.76863240328154	0.0335064782751786	0.825026271606854	2.74606129434208	4.0276634041629	0.552579292940844	Insig
chr11	96918941	96922493	-	ENSMUSG00000085307.1	antisense_RNA	Gm11525	Brain	3.47358038007226	0.0373101266075999	0.0211109407822978	1.76733604590875	0.033636453048798	0.825584463125775	0.220192015745277	0.480477107067999	1.12570553650483	Insig
chr11	115091431	115162236	+	ENSMUSG00000020732.13	protein_coding	Rab37	Brain	310.927820827571	-0.111953688708149	0.0633502204800797	-1.76721861202286	0.0336482484223115	0.825634943488941	13.2117572664875	11.4561430522803	-0.205700956322615	Insig
chr8	102864845	102865798	-	ENSMUSG00000063696.7	processed_pseudogene	Gm8730	Brain	4.7398790358165	-0.0337572236064893	0.0191083450183427	-1.76662204780606	0.0337082235750752	0.825891166288954	1.34597483540447	0.1318597300356	-3.35157549943466	Insig
chr9	96332655	96364442	-	ENSMUSG00000032412.8	protein_coding	Atp1b3	Brain	2036.09009526884	-0.0848482495282082	0.0480310627851702	-1.76652867140815	0.0337176193736737	0.8259312383328	191.092338863123	174.990336101116	-0.126994689031571	Insig
chr3	121762193	121764904	-	ENSMUSG00000106087.1	TEC	Gm43609	Brain	8.33181978450837	-0.0543129120355226	0.0307585747847435	-1.76578116559751	0.0337929162962682	0.826251706401721	0.769715309608337	0.311239335694254	-1.30630053721995	Insig
chr16	8513429	8621568	+	ENSMUSG00000057880.12	protein_coding	Abat	Brain	8231.20907019826	0.0685336518345034	0.0388345055195244	1.76476179927275	0.0338958296729415	0.826687807961546	232.549781469053	240.435915001305	0.0481128298983263	Insig
chr2	91944870	91944930	-	ENSMUSG00000098651.1	miRNA	Mir6999	Brain	1.63375569734959	0.0266052924498018	0.0150800083368227	1.76427571229099	0.0339449984150078	0.826895391538627	4.19726059667657	12.6619293392101	1.592977305444	Insig
chr7	45742049	45750257	+	ENSMUSG00000109602.1	antisense_RNA	Gm31597	Brain	1.67436858230559	0.024804239116166	0.0140592482837557	1.76426496036956	0.0339460866838892	0.82689998043348	0.502376089516927	1.55227783798698	1.62754709848477	Insig
chr6	23072173	23132986	-	ENSMUSG00000029695.13	protein_coding	Aass	Brain	103.164426061642	-0.100409763551812	0.0569245383738667	-1.76391001877511	0.0339820292810016	0.827051402707697	6.31831198821389	4.53644247493814	-0.477977812288957	Insig
chr8	105585321	105586200	-	ENSMUSG00000110686.1	processed_pseudogene	Gm45855	Brain	0.92296322493589	0.0176168529824878	0.00999041926114328	1.7633747415393	0.0340362948065085	0.827279516241065	0.138252985441548	0.591806050890785	2.09781381294738	Insig
chr2	14229392	14332057	+	ENSMUSG00000026712.3	protein_coding	Mrc1	Brain	123.08961175607	-0.115393543001601	0.0654669811844497	-1.76262202584973	0.0341127291983772	0.827599801220128	4.43450438376013	3.5836884870517	-0.307327636476723	Insig
chr8	122683602	122683839	-	ENSMUSG00000085917.1	processed_pseudogene	Gm15899	Brain	6.42388687535358	-0.0480452345608892	0.0272596476556078	-1.76250387267957	0.0341247403551248	0.827650023910441	6.85606414092404	2.41546268288593	-1.50508104207039	Insig
chr5	36600485	36696024	-	ENSMUSG00000029190.19	protein_coding	D5Ertd579e	Brain	3002.73277385365	-0.0767275428403858	0.0435496071489203	-1.76184236468567	0.0341920544027356	0.82793094597597	36.5053332168149	33.6969196760651	-0.115490531851392	Insig
chr7	126487361	126490731	+	ENSMUSG00000073838.10	protein_coding	Tufm	Brain	520.815112997346	0.104772315965241	0.059467742938004	1.76183441289284	0.0341928642548641	0.827934320161064	53.0616351297865	57.684277141842	0.120509006833354	Insig
chr2	13161751	13163623	-	ENSMUSG00000102691.1	TEC	Gm37780	Brain	4.60916770154293	-0.0339388523410811	0.0192660332570158	-1.76159004234679	0.0342177602225053	0.828037982724826	0.662826529242087	0.0671618699700815	-3.30291704221458	Insig
chr12	65132734	65172604	-	ENSMUSG00000047534.17	protein_coding	Mis18bp1	Brain	21.9886757207956	-0.0763506524789024	0.043345944651963	-1.76142550570633	0.0342345316018604	0.828107745503461	0.66183214361561	0.393441996559478	-0.750314400463527	Insig
chrX	7573600	7581015	+	ENSMUSG00000039545.15	antisense_RNA	Flicr	Brain	10.3366538734094	0.0605354114372074	0.0343989530196775	1.75980389294345	0.0344002003031805	0.828793837443408	0.561780035940038	0.940552147477802	0.743502577880924	Insig
chr1	131285251	131527352	-	ENSMUSG00000026425.15	protein_coding	Srgap2	Brain	2037.14799760565	-0.0939228975007225	0.0533719650346158	-1.75977964161159	0.0344026830797235	0.828804077835631	36.4778050924256	32.9844756573387	-0.1452317525707	Insig
chr1	78101267	78197134	-	ENSMUSG00000004872.15	protein_coding	Pax3	Brain	24.6593155096151	-0.0858281688255236	0.0487769166188924	-1.75960628048966	0.0344204357161004	0.828877264193837	0.947396227612328	0.603862011638131	-0.649749010021526	Insig
chr6	116679063	116716913	-	ENSMUSG00000048108.13	protein_coding	Tmem72	Brain	204.98514261129	0.0703660762061007	0.0399898990043794	1.75959624700214	0.0344214634112634	0.828881499015668	2.37653244611543	3.63245308892247	0.612086067911749	Insig
chr2	121506723	121544860	+	ENSMUSG00000027242.14	protein_coding	Wdr76	Brain	82.8032164461966	-0.108991066837689	0.0619612238729441	-1.75902056197572	0.0344804727434131	0.829124307636776	3.04535523187784	2.31168506101875	-0.397665662581478	Insig
chr2	101714285	101883027	-	ENSMUSG00000032841.15	protein_coding	Prr5l	Brain	336.949392890692	-0.111970684251466	0.0636856713684391	-1.75817702546754	0.0345670936895579	0.829479485584385	15.352655172784	13.3894941622933	-0.197386726257636	Insig
chr1	132201069	132203803	-	ENSMUSG00000097540.1	lincRNA	1700037F24Rik	Brain	3.18605706917807	-0.0345985535287582	0.0196870085350878	-1.75743071717035	0.0346438853968063	0.829793127572077	0.882833315634578	0.101488988265655	-3.12081787293498	Insig
chr8	104628070	104631327	-	ENSMUSG00000031880.7	protein_coding	Rrad	Brain	30.2174299718049	0.0825051249258284	0.0469748657062901	1.75636744640615	0.0347535427445449	0.8302390084843	3.86822797485992	5.64479108413582	0.545247364426905	Insig
chr15	103530279	103538003	-	ENSMUSG00000022490.7	protein_coding	Ppp1r1a	Brain	750.29059013763	0.0982269670861152	0.0559290121255327	1.75627931467205	0.0347626452441339	0.83027591543756	124.742786829943	133.99030415707	0.103172212690797	Insig
chr19	56397129	56442344	+	ENSMUSG00000025076.9	protein_coding	Casp7	Brain	48.464530724593	0.0993328238686435	0.0565728248284801	1.75583991377141	0.0348080582228845	0.830459807204461	4.27666325109181	5.62193911292567	0.394582216657503	Insig
chr2	119516505	119547627	-	ENSMUSG00000048647.9	protein_coding	Exd1	Brain	38.1454829736851	-0.0918117120182469	0.0523006889299275	-1.75545894130106	0.0348474735001367	0.830619089633497	1.49045382283021	1.00029700979429	-0.57532324757563	Insig
chr5	36966104	36989205	-	ENSMUSG00000039474.13	protein_coding	Wfs1	Brain	1617.54598953552	0.100077253276785	0.0570377110091825	1.75458046099839	0.0349385060510166	0.83098582302855	92.7147292040762	99.6776932587302	0.104472129868832	Insig
chr11	98386450	98388181	+	ENSMUSG00000038216.7	protein_coding	Pnmt	Brain	3.62892724411685	0.0375255565270583	0.0213924105117882	1.75415278733455	0.0349828971842581	0.831164081574807	0.544860106652957	1.27647486193469	1.22820735729586	Insig
chr14	122918971	122984035	-	ENSMUSG00000041594.18	protein_coding	Tmtc4	Brain	431.306423670631	-0.107305151934448	0.0611735916232651	-1.75410907038584	0.0349874375726609	0.831182292918743	11.7693606849611	10.3370189345857	-0.187215764251748	Insig
chr3	53692422	53692878	-	ENSMUSG00000105879.1	processed_pseudogene	Gm6204	Brain	6.35225432035298	-0.0479584318490827	0.0273419360716596	-1.75402472317213	0.034996199192102	0.831217424374143	3.53418403327052	1.19876306707959	-1.55983062498611	Insig
chr11	99328550	99337966	-	ENSMUSG00000075570.2	protein_coding	Krt26	Brain	6.33305581177182	-0.0482242602576378	0.0275063921380736	-1.75320194722619	0.0350817638580259	0.831559745818497	0.438460258087238	0.156728494691072	-1.48417858415902	Insig
chr2	168081004	168101203	+	ENSMUSG00000044641.7	protein_coding	Pard6b	Brain	90.2472901568432	-0.112509324221621	0.0641822302477303	-1.75296688487387	0.0351062419652903	0.831657420914543	6.12226728893786	4.82730104524556	-0.342849231665429	Insig
chr5	100441918	100500639	-	ENSMUSG00000035310.15	protein_coding	Lin54	Brain	294.310970664848	-0.111898705341548	0.0638410646299095	-1.75277003900596	0.0351267516322469	0.831739173547985	11.4413583993707	9.99514352211848	-0.19495916113549	Insig
chr5	14514918	14863459	+	ENSMUSG00000061601.15	protein_coding	Pclo	Brain	5309.45196887981	-0.110014781580068	0.0627727361652873	-1.75258859659052	0.0351456654482483	0.831814494689055	53.502206876633	46.8138651528837	-0.192662516461852	Insig
chr11	78920787	78960254	+	ENSMUSG00000020826.8	protein_coding	Nos2	Brain	9.85326103794609	-0.0576935638224375	0.0329242585265891	-1.75231171192041	0.0351745450552494	0.831929372939436	0.551797946746508	0.260598421816343	-1.0823117414246	Insig
chr11	5703983	5715680	-	ENSMUSG00000020477.10	protein_coding	Mrps24	Brain	247.356271013547	0.117087687457044	0.0668234674377554	1.75219413099311	0.0351868150993375	0.831978133635535	36.0530497699063	41.6236995247825	0.207283893967288	Insig
chr3	107101146	107115005	+	ENSMUSG00000040724.5	protein_coding	Kcna2	Brain	7897.81204195944	-0.0772585724389772	0.0440948056102099	-1.75210144074404	0.0351964902756898	0.83201656247837	148.584936241214	137.121343523597	-0.115834710501151	Insig
chr17	80580512	80728093	-	ENSMUSG00000024242.14	protein_coding	Map4k3	Brain	1566.65902703912	-0.101967878268891	0.0582001336711247	-1.75202137584576	0.035204849422745	0.832049750031448	83.4639386152147	74.3628992394524	-0.166569983420499	Insig
chr15	9505788	9530176	-	ENSMUSG00000003882.5	protein_coding	Il7r	Brain	11.8553642263875	-0.0630824129612915	0.0360140089815186	-1.75160763117663	0.03524807329506	0.832221148797654	0.624423668030207	0.304302208219959	-1.03702041892859	Insig
chr16	46152985	46155077	-	ENSMUSG00000048087.6	protein_coding	Gm4737	Brain	12.3239462109976	0.0203555268318662	0.0116256326416096	1.75091777448835	0.0353202432866064	0.832506551344517	0.818365199117035	3.1740153038212	1.95549238321837	Insig
chr10	76259429	76345291	-	ENSMUSG00000020231.15	protein_coding	Dip2a	Brain	2021.70244403243	-0.090871533798882	0.0519030295272163	-1.75079440692825	0.0353331627803821	0.832557540176779	55.2837665442302	50.2048283590102	-0.139029792037875	Insig
chr11	77930800	77979048	+	ENSMUSG00000000632.13	protein_coding	Sez6	Brain	2946.56260529753	0.0922737462339121	0.052720317764513	1.75025019094295	0.0353902031768487	0.832782288549039	110.976535065517	117.894968034238	0.0872474782017147	Insig
chr9	112227579	112228242	+	ENSMUSG00000089718.1	lincRNA	2310075C17Rik	Brain	2.7513942228416	0.0310589276994063	0.0177466069167784	1.75013329844151	0.0354024651662801	0.832830523999957	1.43664457361856	3.52687189280277	1.29568599077618	Insig
chr1	172261641	172319841	+	ENSMUSG00000038034.15	protein_coding	Igsf8	Brain	2172.02288193663	0.0976919827805902	0.0558477097236931	1.74925674237891	0.0354945312152781	0.8331918007636	90.4352691843518	96.9414971989357	0.100228839826115	Insig
chr1	156424525	156474331	-	ENSMUSG00000026600.12	protein_coding	Soat1	Brain	758.853011035689	0.104109557478794	0.0595262875337061	1.74896775512573	0.0355249287372388	0.833310741148419	16.7984121182228	18.2107006627912	0.116461563875618	Insig
chr12	87443896	87452206	+	ENSMUSG00000021040.15	protein_coding	Slirp	Brain	178.567200622226	0.115157843876857	0.0658523285179649	1.74872850313017	0.0355501115903185	0.833409149020918	12.2399628797561	14.3534936924753	0.229802754091873	Insig
chr4	46327296	46327765	+	ENSMUSG00000080816.1	processed_pseudogene	Gm12447	Brain	6.55314658443626	-0.0479427213615058	0.0274214492406415	-1.74836570236593	0.0355883278241933	0.833558266108513	3.53460003977523	1.223149188355	-1.53094659395664	Insig
chr6	94500331	94604672	+	ENSMUSG00000045100.11	protein_coding	Slc25a26	Brain	232.418973522283	-0.116727516478747	0.0667722627720522	-1.74814378954376	0.0356117206581146	0.833649411677172	11.02509006378	9.18453702642993	-0.263511536182676	Insig
chr8	69902184	69903518	+	ENSMUSG00000047654.6	protein_coding	Tssk6	Brain	9.50791264013268	-0.059442526570557	0.0340226952862486	-1.74714337210617	0.035717342111101	0.834059705034024	1.75718193199408	0.840984899012902	-1.06311176994263	Insig
chr11	102057015	102088515	-	ENSMUSG00000017314.12	protein_coding	Mpp2	Brain	2464.8566609545	0.0945264346607645	0.0541413950918599	1.74591797090534	0.03584708074697	0.834560921622145	111.553578230653	118.767892065744	0.0904080772679719	Insig
chr5	75932827	75978458	-	ENSMUSG00000062960.10	protein_coding	Kdr	Brain	199.45099226754	-0.106751392855121	0.0611535530909162	-1.7456286259674	0.0358777735577118	0.834679053958738	5.12005871713328	3.87768673148011	-0.400964098768524	Insig
chr9	44011735	44041059	-	ENSMUSG00000111229.1	lincRNA	Gm39323	Brain	5.38269446931092	0.0403237257786013	0.023100204144506	1.74560040795967	0.0358807680351745	0.834690570251776	0.328038787304949	0.702088614604869	1.09778672359922	Insig
chr11	120345690	120348542	-	ENSMUSG00000062825.15	protein_coding	Actg1	Brain	3444.69726484023	0.0867221742566689	0.0496809862034248	1.74558077212023	0.0358828519040193	0.834698583539437	282.474371938031	297.980581857796	0.0770983373549088	Insig
chr10	5020917	5551482	-	ENSMUSG00000096054.3	protein_coding	Syne1	Brain	12683.3018112464	-0.107978934745123	0.0618795180100984	-1.74498668085135	0.0359459491220389	0.834940849579531	70.8342273223135	62.2646232162639	-0.186033941119518	Insig
chr12	110807798	110840939	-	ENSMUSG00000056458.16	protein_coding	Mok	Brain	141.006382676555	0.116378638965054	0.0667079588479217	1.74459900999773	0.0359871738408659	0.835098751495681	8.83990650108539	10.2473489046958	0.213147702301041	Insig
chr11	5058128	5060385	+	ENSMUSG00000034209.4	protein_coding	Rasl10a	Brain	249.92157473157	0.114789715077112	0.0658079702587548	1.74431325910467	0.0360175862456362	0.835215045790691	37.53228352151	44.7549382780072	0.253914810047662	Insig
chr2	58276779	58286902	+	ENSMUSG00000086995.1	antisense_RNA	Gm13544	Brain	7.28508770182476	-0.0476071860455532	0.0272936740852855	-1.74425714532948	0.0360235609958095	0.83523787342169	0.632238770617299	0.210727248423936	-1.5850926317688	Insig
chr13	13590397	13778803	+	ENSMUSG00000019726.11	protein_coding	Lyst	Brain	1875.77236104873	-0.0977493430825681	0.0560422509787318	-1.74420801048238	0.0360287933540484	0.835257859413864	24.4056713538748	21.9315405120114	-0.154209284948766	Insig
chr2	70039126	70429198	+	ENSMUSG00000042064.13	protein_coding	Myo3b	Brain	53.589890168539	0.101339640391714	0.058110118491177	1.74392417401628	0.0360590317168368	0.835373265706531	1.5881946461782	2.03140312055995	0.355088825452535	Insig
chr9	59750896	59928866	+	ENSMUSG00000039585.15	protein_coding	Myo9a	Brain	3072.94506153722	-0.0905993505085364	0.0519692600976928	-1.74332577254758	0.0361228529901481	0.835616312946631	52.9608773381404	48.114766788059	-0.138447285668059	Insig
chr12	32919384	32953789	-	ENSMUSG00000097494.7	lincRNA	4933406C10Rik	Brain	19.2339036202014	-0.0685993370976644	0.0393556697708691	-1.74306110141318	0.0361511116440141	0.835723699832663	1.81848880742446	0.98936396929229	-0.87816678078589	Insig
chr19	10208272	10240748	-	ENSMUSG00000036098.15	protein_coding	Myrf	Brain	1225.84087439081	-0.113537840517718	0.0651758912532491	-1.74202206267579	0.0362622309782095	0.836144611941064	32.4749685377048	28.0087172219206	-0.21345221738365	Insig
chr3	127161304	127168288	+	ENSMUSG00000097456.7	antisense_RNA	Gm16958	Brain	13.6492702899613	-0.0668214268864947	0.0383640910059156	-1.74177010674359	0.0362892200584441	0.836246519289135	1.80791724775396	0.96419528469759	-0.906931364515683	Insig
chrX	99003248	99074728	+	ENSMUSG00000031216.13	protein_coding	Stard8	Brain	471.659167553956	-0.101099978484614	0.0580596804792116	-1.74131131363724	0.0363384091494936	0.836431925393042	19.3178530332565	17.2898100088165	-0.160012747571097	Insig
chr12	100187011	100187705	+	ENSMUSG00000113335.1	TEC	AC166349.1	Brain	2.39150960104688	-0.0292375230422125	0.0167920344618128	-1.74115430198183	0.0363552560591016	0.836495329165637	0.954167724299484	0	-Inf	Insig
chr9	106440051	106447678	-	ENSMUSG00000042210.17	protein_coding	Abhd14a	Brain	262.102199522875	0.114392017609282	0.0656996861108876	1.74113491830405	0.0363573363348135	0.836503154926769	26.3867366914783	31.2448047287803	0.243803383414182	Insig
chr1	186087731	186117310	-	ENSMUSG00000039246.8	protein_coding	Lyplal1	Brain	86.2038051037162	0.112114207992988	0.0644055726322004	1.74075322073816	0.0363983211720675	0.836657182609792	11.5393106919242	13.9964176541103	0.278500574206683	Insig
chr6	128375456	128385144	+	ENSMUSG00000079304.5	protein_coding	Tex52	Brain	33.9158220646663	-0.0776949245887328	0.0446418356868225	-1.74040613235058	0.0364356240164416	0.836797120704266	4.33384529288641	2.61518245228099	-0.728736052001784	Insig
chr11	98446394	98455373	+	ENSMUSG00000019312.10	protein_coding	Grb7	Brain	59.2155013403949	0.100547210813775	0.0577855310068278	1.74000669478825	0.0364785933299832	0.836958019140802	3.67094484885289	4.68672973178462	0.352430161766915	Insig
chr3	103102604	103169769	+	ENSMUSG00000007379.15	protein_coding	Dennd2c	Brain	16.8164821917854	-0.0686298199466185	0.0394459716255001	-1.73984356623763	0.0364961542236693	0.837023684556913	0.594153989932619	0.331361195280829	-0.842432227404273	Insig
chr1	151367699	151428455	-	ENSMUSG00000052748.14	protein_coding	Swt1	Brain	247.765481746018	0.11510192421663	0.0661577380033241	1.73981045438475	0.0364997196153278	0.837037010159956	4.14085755545123	4.65713083943087	0.169511839237393	Insig
chr16	17144621	17160701	+	ENSMUSG00000041774.14	protein_coding	Ydjc	Brain	175.801644510327	0.116041524621764	0.0667242927973318	1.73911958833687	0.0365741778636979	0.837314799767468	6.77307203694746	7.75449090303943	0.19522172868314	Insig
chr12	76765589	76921412	+	ENSMUSG00000033373.16	protein_coding	Fntb	Brain	489.513479824834	0.102023603055932	0.0586765859529587	1.73874470368342	0.0366146352812564	0.837465341993855	26.6227849775212	28.7525565178948	0.111028740466195	Insig
chr1	39367842	39371911	+	ENSMUSG00000073702.11	protein_coding	Rpl31	Brain	858.076095182857	0.115809496615745	0.0666168067781262	1.73844262757085	0.0366472629607306	0.83758654693299	110.681755640696	125.560543903547	0.181965750159067	Insig
chr2	32646595	32682669	+	ENSMUSG00000026814.16	protein_coding	Eng	Brain	289.364100472296	-0.114739069145672	0.0660063530758311	-1.73830341776123	0.0366623075501251	0.837642373533348	16.2197979115479	13.9293669380386	-0.219626152781614	Insig
chr14	66911170	66921023	+	ENSMUSG00000046204.14	protein_coding	Pnma2	Brain	1248.46345848834	0.0930589518486067	0.053568758046561	1.73718703292919	0.0367831471393869	0.838089389867013	45.4808538139029	48.2569765411465	0.0854781905226186	Insig
chr17	24639282	24650305	-	ENSMUSG00000002504.14	protein_coding	Slc9a3r2	Brain	703.75559421859	-0.114666521117706	0.0660122540144031	-1.73704901960608	0.0367981094967902	0.838144568223574	70.8015141511837	60.5471180916429	-0.225721921436793	Insig
chr1	37874801	37890411	-	ENSMUSG00000026088.15	protein_coding	Mitd1	Brain	118.945129459963	0.114751647812584	0.0660714821075641	1.73678028935039	0.0368272580669085	0.838251954732436	9.14298109640301	10.7477038767695	0.233291935399135	Insig
chr9	118890075	118926455	-	ENSMUSG00000086119.2	antisense_RNA	Gm2415	Brain	318.541525611981	0.114681682039277	0.0660444912634849	1.73643069763008	0.0368652069297291	0.838391549141073	18.3336525237088	20.5711756425564	0.166130010658996	Insig
chr10	10686059	11082356	-	ENSMUSG00000019828.13	protein_coding	Grm1	Brain	2133.81791815793	-0.0945031012178516	0.054434602470044	-1.73608508062234	0.0369027570638458	0.838529439867765	62.7369620549275	56.6240161277806	-0.14790159270091	Insig
chr1	63364720	63365365	-	ENSMUSG00000081643.1	processed_pseudogene	Gm11605	Brain	0.992113876430484	0.0190783519179684	0.0109900774276681	1.73596155655261	0.0369161854406994	0.838578694136741	0.209467372671326	0.848041364791597	2.0174090941456	Insig
chr2	116066218	116067444	-	ENSMUSG00000086328.1	lincRNA	2700033N17Rik	Brain	31.6604837079034	0.0857310159078956	0.0493976633890265	1.73552775629749	0.0369633771044755	0.838751551481986	8.98901423745625	12.4442245763583	0.469241516792147	Insig
chr10	105187663	105574451	-	ENSMUSG00000036019.8	protein_coding	Tmtc2	Brain	437.663868061768	-0.102448855009806	0.0590329264290136	-1.73545275843642	0.0369715410747991	0.838781417560951	12.6799101968258	11.3284500607298	-0.162594040307928	Insig
chr3	103722222	103738001	-	ENSMUSG00000027848.12	protein_coding	Olfml3	Brain	246.076290057151	-0.115620949562103	0.0666233055548901	-1.73544300450305	0.0369726029622104	0.838785301427999	9.12838657161387	7.5057067987482	-0.282371954387298	Insig
chr9	34042369	34059019	+	ENSMUSG00000098758.1	lincRNA	7630403G23Rik	Brain	2.44037153831311	0.0287013266346758	0.0165404573894697	1.73521964712706	0.0369969264537742	0.838874213708763	0.372245479492019	0.969567759659799	1.3810873977221	Insig
chr17	12819819	12820842	-	ENSMUSG00000089817.1	processed_pseudogene	Gm7162	Brain	13.0710826487819	-0.0606791603131583	0.0349710267118776	-1.73512664678356	0.0370070581557307	0.838911220284049	3.1360822184605	1.56137321594394	-1.00614795622152	Insig
chr3	89338542	89349996	-	ENSMUSG00000028041.17	protein_coding	Adam15	Brain	905.995932902181	-0.098517123671745	0.0567852125951903	-1.73490807147369	0.037030879626895	0.838998162529418	33.187442982578	29.8217687639775	-0.154271649219286	Insig
chr7	96906826	96951886	-	ENSMUSG00000085560.2	processed_transcript	C230038L03Rik	Brain	6.305947714665	-0.0455130380739538	0.0262362816697515	-1.73473660051558	0.0370495765596721	0.839066335818503	0.380453748645115	0.122509838810607	-1.63482346024268	Insig
chr12	55602896	55821167	-	ENSMUSG00000021027.17	protein_coding	Ralgapa1	Brain	3811.72193928444	-0.0771866700541415	0.0445028213865503	-1.73442194560431	0.0370839069622868	0.839191362101062	69.317304652774	63.994521290837	-0.115267159399537	Insig
chr2	27188393	27248337	-	ENSMUSG00000009614.16	protein_coding	Sardh	Brain	233.732525036209	0.113025625610613	0.0651732829756566	1.73423250218698	0.0371045892331789	0.839266590167992	9.26745896516531	10.3223426739002	0.155524702961824	Insig
chr7	99153658	99182719	-	ENSMUSG00000030747.5	protein_coding	Dgat2	Brain	914.36946365367	0.101684813584041	0.0586597965427171	1.73346686448175	0.0371882769467162	0.839570272031959	64.3378733934882	69.3860375871598	0.108977131055933	Insig
chr17	56628143	56664456	+	ENSMUSG00000040828.9	protein_coding	Catsperd	Brain	11.3417329667538	0.0630758533527203	0.0363908321082297	1.73328966936307	0.0372076680682885	0.839640473903316	0.866068672269676	1.40065789028582	0.69355129284051	Insig
chr9	107593841	107597075	-	ENSMUSG00000103409.1	lincRNA	Lsmem2	Brain	3.26441568124343	0.0330939519931134	0.0190960504505653	1.73302600340238	0.0372365379492954	0.839744878068648	1.50619819723065	3.7243989297836	1.30609598839139	Insig
chr7	47050601	47054777	+	ENSMUSG00000010307.7	protein_coding	Tmem86a	Brain	213.103588824215	0.1153900841802	0.06660503546289	1.73245286003175	0.037299359581259	0.839971595210547	24.1893005018953	27.6677673323619	0.193837178925934	Insig
chr5	52441159	52443252	+	ENSMUSG00000106380.1	antisense_RNA	Gm3519	Brain	1.33421097124696	0.0233778803788157	0.0134974551427068	1.73202134266382	0.0373467172502648	0.840142080808959	0.117841200843618	0.401926553764519	1.77008785680502	Insig
chr15	90933276	91049948	-	ENSMUSG00000022629.16	protein_coding	Kif21a	Brain	5321.15825857286	-0.0598707681665471	0.0345712831727243	-1.73180636273818	0.0373703297121797	0.840226949030867	183.455852587824	172.084417628755	-0.0923164638245344	Insig
chrX	71663667	71669257	+	ENSMUSG00000056380.13	protein_coding	Gpr50	Brain	13.6825184431781	-0.0679063674147136	0.0392183011539408	-1.73149691385574	0.037404340542587	0.840349032951115	1.08498435148923	0.582245338021544	-0.897975147035396	Insig
chr1	158711727	158980490	-	ENSMUSG00000073530.11	protein_coding	Pappa2	Brain	75.4228141822668	0.105572280855672	0.0609747739312177	1.73140913937232	0.0374139924333061	0.840383645014263	1.53777765972639	1.92296545338481	0.322485918820902	Insig
chr13	62368328	62383177	-	ENSMUSG00000094942.7	protein_coding	Gm3604	Brain	21.0529812149572	0.072664485835702	0.0419779348235627	1.73101621461651	0.0374572253604375	0.840538496021489	1.83340800012267	2.67490108984179	0.544957671931245	Insig
chr14	16273995	16274321	+	ENSMUSG00000114842.1	TEC	AC173482.5	Brain	6.52333693437427	-0.0453857081454555	0.0262194668119456	-1.7309927951997	0.0374598035060714	0.840547720889944	5.10314831612119	1.67533554023049	-1.60693750137522	Insig
chr14	55510445	55517431	+	ENSMUSG00000022212.15	protein_coding	Cpne6	Brain	2149.86124955303	0.0814107322997933	0.0470382685880691	1.73073403302184	0.0374882996058608	0.840649611797067	110.248366651289	115.411715541279	0.0660323984526758	Insig
chr13	105082122	105121782	+	ENSMUSG00000021718.5	protein_coding	4933425L06Rik	Brain	0.669949563697085	0.0157311555734561	0.00909093290086413	1.73042258093895	0.037522622626861	0.840772164747556	0.0361595726681624	0.195660889754942	2.43590587421929	Insig
chr3	53041528	53261679	+	ENSMUSG00000048332.13	protein_coding	Lhfp	Brain	731.512079886294	-0.102522664586858	0.0592711025978746	-1.7297242685432	0.0375996761055204	0.841046604613822	32.2857916951255	28.7480101902194	-0.167437301964884	Insig
chr7	36727177	36729562	+	ENSMUSG00000104420.1	TEC	E230020A03Rik	Brain	4.98180573657535	-0.0399208245334984	0.02307946449092	-1.72971190684273	0.0376010413373336	0.84105145860413	0.543692496024391	0.135495286512543	-2.00454825109545	Insig
chr6	66875321	66875743	-	ENSMUSG00000107176.1	processed_pseudogene	Gm9794	Brain	25.5714616803111	-0.0681285031106871	0.039401550371818	-1.72908178657396	0.0376706880006434	0.841298689943845	14.6545380127031	8.09039081392348	-0.857066187299684	Insig
chr2	150218073	150240725	+	ENSMUSG00000060336.6	protein_coding	Zfp937	Brain	74.5719941165018	0.110535473068544	0.0639327133270554	1.72893448934486	0.0376869844575907	0.841356428023324	5.63391871761557	6.83009112551514	0.277766077120659	Insig
chr6	34151929	34174235	+	ENSMUSG00000087356.1	antisense_RNA	Gm13856	Brain	7.61769835322893	0.0508140308582396	0.029393550528939	1.72874763149866	0.0377076663950895	0.841429643324459	0.827867516007563	1.5002178104609	0.857700158689417	Insig
chr10	127182525	127190083	-	ENSMUSG00000019467.15	protein_coding	Arhgef25	Brain	1762.97533752423	0.0800576516619829	0.0463200022317008	1.72836027212435	0.0377505711485659	0.841581313423755	96.3863467069164	100.798197187181	0.064569130150067	Insig
chr18	60293380	60303016	+	ENSMUSG00000090942.1	protein_coding	F830016B08Rik	Brain	3.03398692005956	0.0340321739063467	0.0196934593260765	1.72809526974695	0.0377799472982865	0.841684992117527	0.163368772771827	0.354071225969592	1.11590736114587	Insig
chr17	21926960	21962464	-	ENSMUSG00000071267.11	protein_coding	Zfp942	Brain	445.391728782064	0.101888189353579	0.0589751590650412	1.72764585918642	0.0378298099912997	0.841860664655329	18.3702799862378	19.8425792544228	0.111225952738358	Insig
chrX	48025146	48034853	-	ENSMUSG00000037010.7	protein_coding	Apln	Brain	559.463975611843	-0.104220609274452	0.0603459085045944	-1.72705344665607	0.0378956244662603	0.842091941297531	40.0602285691058	35.5484049604348	-0.172385824392524	Insig
chr9	50603910	50605320	+	ENSMUSG00000039016.5	protein_coding	Timm8b	Brain	807.058683455764	0.10637413471725	0.0616180842339937	1.72634602389285	0.0379743436458575	0.842367679076128	337.412516524482	366.638539456017	0.119844951429193	Insig
chr7	30555441	30559838	-	ENSMUSG00000036845.12	protein_coding	Lin37	Brain	198.263903621948	0.114811840697095	0.0665065285517269	1.72632436540117	0.037976755908768	0.842376113551796	30.6726027930693	34.7135519515859	0.178548396859566	Insig
chr4	110397661	111664324	+	ENSMUSG00000061298.14	protein_coding	Agbl4	Brain	198.897405599649	0.113620511301912	0.065839715936263	1.72571387476677	0.0380448042962163	0.842613673388173	4.45932017205071	4.98597472278582	0.16105178230424	Insig
chr1	83254139	83408200	-	ENSMUSG00000026163.17	protein_coding	Sphkap	Brain	5398.65386437844	-0.0768085112953406	0.0445171465946453	-1.72536914808865	0.0380832750705247	0.842747659934349	125.917512562789	116.199475450298	-0.115875390405685	Insig
chr9	21015985	21028817	+	ENSMUSG00000037405.8	protein_coding	Icam1	Brain	26.4818969903403	-0.0752727999401161	0.0436363096319147	-1.7250038001624	0.0381240832361516	0.842889538060662	1.45749672816866	0.88171464529611	-0.725108916612702	Insig
chr9	44999429	45002985	+	ENSMUSG00000111203.1	antisense_RNA	AC122305.3	Brain	0.707875263661494	0.0147698326538642	0.00856287570011278	1.72486827686517	0.038139230195867	0.84294213450862	0.205194314465803	1.3189233599567	2.68429807250673	Insig
chr2	36807826	36808392	-	ENSMUSG00000083716.4	processed_pseudogene	Gm13436	Brain	13.959918771176	0.062718866644533	0.0363676804338393	1.72457703918269	0.0381717981167784	0.843055104493228	4.85423801661193	7.68189131635184	0.662216703196449	Insig
chr5	35551260	35553964	-	ENSMUSG00000106928.1	TEC	Gm43860	Brain	35.4349925850448	-0.0907378828165951	0.0526352700487598	-1.72389887489013	0.0382477261110357	0.843317849695608	3.08047001555454	2.14827052572129	-0.519974813595646	Insig
chr13	67339306	67360605	-	ENSMUSG00000098905.2	protein_coding	Zfp953	Brain	31.3522123842733	0.0897029693735122	0.0520363079549847	1.72385345730354	0.0382528156967101	0.843335430506034	1.37968266837842	1.85706058685276	0.428684403681661	Insig
chr2	5293457	5714515	-	ENSMUSG00000039145.16	protein_coding	Camk1d	Brain	3186.29940463983	-0.0825302964760337	0.0478912851345534	-1.72328423102784	0.0383166531801888	0.843555607884741	96.185388601504	88.2036113467972	-0.124980027008244	Insig
chr5	65307808	65308994	-	ENSMUSG00000105935.1	TEC	Gm43628	Brain	1.00221721245945	0.0175029187904302	0.0101594523973326	1.72282108384362	0.0383686609269793	0.843734527196036	0.104359542921781	0.507098159560516	2.28070250785415	Insig
chr1	127205015	127488336	+	ENSMUSG00000036155.13	protein_coding	Mgat5	Brain	2300.99112052697	-0.0931658610183414	0.0541054286705191	-1.72193185245209	0.038468682762254	0.84407747880654	50.2635233291379	45.4698283222434	-0.1446022465628	Insig
chr8	123840831	123860209	-	ENSMUSG00000031971.15	protein_coding	Ccsap	Brain	782.486876047213	0.102500024802846	0.0595304413484203	1.72180858198133	0.0384825658510088	0.8441249617541	61.2939159785986	66.3914376579522	0.115253313290898	Insig
chr2	121545529	121807087	-	ENSMUSG00000027238.17	protein_coding	Frmd5	Brain	788.307338823958	-0.100134732372516	0.0581579880777224	-1.72177091543635	0.0384868088191759	0.844139467786736	23.5277257296575	21.0512247463847	-0.160457700690571	Insig
chr2	62474530	62483650	-	ENSMUSG00000000394.15	protein_coding	Gcg	Brain	3.4476091338249	-0.0339868979801794	0.0197404295721327	-1.72168988805381	0.0384959375398335	0.84417066827781	0.612969293043709	0.0841995866492388	-2.8639297473324	Insig
chr16	17208135	17213921	+	ENSMUSG00000071636.6	protein_coding	Rimbp3	Brain	45.4334857341639	0.0981673448597131	0.0570415304070611	1.72098020791464	0.0385759703181281	0.844443673484017	1.6390008105192	2.077988332391	0.342370985857804	Insig
chr3	152386260	152388037	+	ENSMUSG00000104546.1	TEC	Gm43858	Brain	41.0045780657911	0.0965870729308234	0.0561334392472015	1.72066907401614	0.038611102390911	0.844563212977644	4.78965444298774	6.25363712842312	0.384773934068354	Insig
chr2	181680310	181688071	+	ENSMUSG00000059540.15	protein_coding	Tcea2	Brain	382.640649249263	0.108884714457651	0.0632867692286666	1.72049728220809	0.038630512126046	0.844629177289132	30.5589850338527	33.6597730066639	0.139428820075991	Insig
chr17	46564451	46629504	-	ENSMUSG00000023972.9	protein_coding	Ptk7	Brain	180.641749141773	0.114755658441399	0.0667059857938432	1.72032025425807	0.0386505221356228	0.844697123057097	9.09265752649981	10.3769279700506	0.190605485219775	Insig
chr1	163779583	163917109	+	ENSMUSG00000026585.13	protein_coding	Kifap3	Brain	6488.06312646638	0.0691961232745645	0.0402313054943616	1.71995719314309	0.0386915875974627	0.844836378528756	353.966565995283	366.182758636453	0.0489507682182084	Insig
chr18	44380502	44424969	+	ENSMUSG00000024472.9	protein_coding	Dcp2	Brain	2527.11197884076	-0.0836748312870075	0.0486513016686418	-1.71988885018754	0.0386993219423579	0.844862578219217	65.1363608706531	59.6643101408056	-0.126594917969346	Insig
chr4	123233556	123249875	+	ENSMUSG00000032744.4	protein_coding	Heyl	Brain	119.719590114151	-0.110842830917212	0.0644510097009587	-1.71979975847552	0.0387094063882039	0.844896725468364	5.39305558163362	4.26650500305738	-0.338048162782071	Insig
chr17	44078813	44086567	+	ENSMUSG00000023960.13	protein_coding	Enpp5	Brain	6060.12038444783	0.0745298034075172	0.0433374715319652	1.71975430898281	0.0387145517553764	0.84491414256183	272.700486341697	283.552336733907	0.0562977722964691	Insig
chr13	17747473	17747593	+	ENSMUSG00000080574.1	miRNA	Mir466i	Brain	2.77192711984212	0.0315481736021599	0.0183464385772524	1.71958025909597	0.0387342614327006	0.844980823742883	3.9194305911435	9.5021507194521	1.27761001335898	Insig
chr2	180597790	180622189	+	ENSMUSG00000027570.15	protein_coding	Col9a3	Brain	312.314809577287	-0.114760938734679	0.0667550055781935	-1.7191360818666	0.0387845993926172	0.845150865649563	18.4769561009033	15.5289000930869	-0.250771458603895	Insig
chr11	58315114	58330339	-	ENSMUSG00000049755.14	protein_coding	Zfp672	Brain	498.191852061801	-0.10348120779714	0.0601944940383198	-1.71911417232387	0.038787083806989	0.845159248355556	16.8485279635535	14.9303119213828	-0.174378244000312	Insig
chr13	16011851	16031621	+	ENSMUSG00000041324.14	protein_coding	Inhba	Brain	304.694460290842	-0.0907291872282497	0.0527829000384389	-1.71891251072178	0.0388099574070067	0.84523638394642	11.2084890979462	7.74875764315016	-0.532554889234539	Insig
chr9	65668001	65690300	+	ENSMUSG00000040652.16	protein_coding	Oaz2	Brain	1926.73526566073	0.0751170567177131	0.0437149165176284	1.71833924668303	0.0388750428613038	0.845455448774761	140.886918883762	146.401136948246	0.0553890915765009	Insig
chr3	36863104	37053033	+	ENSMUSG00000037270.18	protein_coding	4932438A13Rik	Brain	3363.11150295862	-0.100256978526874	0.0583481022589835	-1.71825602967984	0.0388844985952521	0.84548722333055	23.4869811404077	20.9882069748328	-0.162282368612108	Insig
chr5	114622152	114658421	-	ENSMUSG00000014158.12	protein_coding	Trpv4	Brain	60.9175803624904	-0.100665234693343	0.0586029355566154	-1.7177507190931	0.0389419576996617	0.845680025333697	3.47210817755656	2.59582063164484	-0.419621199181595	Insig
chr6	36846022	37300184	-	ENSMUSG00000038665.15	protein_coding	Dgki	Brain	743.083239619297	-0.107073225617509	0.062356959818302	-1.71710144191607	0.0390158931735554	0.845927406450736	26.8937471096807	23.7129073870841	-0.181598220814552	Insig
chr13	92415017	92427224	-	ENSMUSG00000090907.1	antisense_RNA	C030017D09Rik	Brain	3.01110495285531	0.033286594734016	0.019395424176042	1.71620864962226	0.0391177532379456	0.846266924450851	0.577059640017185	1.26475929796505	1.13207050877603	Insig
chr5	143287038	143293623	-	ENSMUSG00000093910.2	protein_coding	Zfp853	Brain	95.6603563250377	0.112037065527402	0.0653204578739337	1.71519106224928	0.0392341266860914	0.846652991446039	6.45277539866698	7.74596940657549	0.263525992755942	Insig
chr13	58379817	58385225	-	ENSMUSG00000021550.6	protein_coding	2210016F16Rik	Brain	190.126616137803	0.11445279023616	0.0667391698661974	1.71492678835565	0.039264397652244	0.846753097293204	13.3474741536686	15.2695257168768	0.194088496281661	Insig
chr10	60928226	60938132	-	ENSMUSG00000037247.3	lincRNA	Pldi	Brain	0.688157465324172	0.0156895959222308	0.00915105104247835	1.71451299412506	0.0393118350979573	0.846909709928229	0.097076859764974	0.494772027199776	2.34956459117263	Insig
chr8	120668222	120674207	+	ENSMUSG00000031818.12	protein_coding	Cox4i1	Brain	5565.84153414774	0.108933738381812	0.0635402300030014	1.71440579262408	0.0393241326308429	0.846950257457007	775.129988125143	853.121918470532	0.138313661376016	Insig
chr15	24849672	24907208	-	ENSMUSG00000115261.1	lincRNA	AC139218.1	Brain	1.46043560245287	0.0236363577476549	0.0137872717266223	1.71436076812896	0.0393292985530369	0.846967284173258	0.0525231044173598	0.163441637737536	1.63775147008969	Insig
chr13	67288138	67306485	-	ENSMUSG00000055341.10	protein_coding	Zfp457	Brain	10.4975566757366	-0.0540091505046073	0.0315042962103329	-1.71434239140035	0.0393314071875637	0.846974233077268	0.773450111095781	0.332754842970428	-1.21684857476763	Insig
chr2	152940997	152951698	-	ENSMUSG00000042662.16	protein_coding	Dusp15	Brain	255.306529735693	-0.114068896709216	0.0665474346821175	-1.71409908216745	0.0393593347131329	0.84706620740674	13.2022882613952	11.299148971567	-0.224573887680212	Insig
chr11	114413401	114448860	-	ENSMUSG00000062391.3	lincRNA	4932435O22Rik	Brain	4.58066102703117	-0.0407081039232882	0.0237580403093814	-1.71344535968371	0.0394344537000517	0.847313050652197	0.33967279495364	0.0924747579001507	-1.87701415115146	Insig
chr11	62316426	62458541	-	ENSMUSG00000018501.17	protein_coding	Ncor1	Brain	5377.37954242344	-0.066935877650409	0.0390653213969129	-1.71343471029778	0.0394356784234942	0.847317068528733	93.8170508275645	87.4018291117085	-0.10218667770764	Insig
chr2	76406508	76600647	+	ENSMUSG00000042359.18	protein_coding	Osbpl6	Brain	1758.01488639334	-0.0824894169850669	0.0481446808539728	-1.71336512200101	0.0394436821604494	0.847343320701672	39.162710470382	35.9448474202429	-0.123695638295908	Insig
chr4	98395785	98719603	+	ENSMUSG00000061859.16	protein_coding	Patj	Brain	1119.1531858185	-0.104342185744355	0.0609027548173771	-1.7132588838918	0.0394559038557714	0.847383390320798	19.2969772940389	17.069482264183	-0.176955578856513	Insig
chr19	7267325	7275225	+	ENSMUSG00000024968.13	protein_coding	Rcor2	Brain	133.768681995365	0.111458751636747	0.065067769310192	1.71296408065564	0.0394898350342903	0.847494525697989	9.03366765248342	10.8554329684074	0.265033525628897	Insig
chr6	29123576	29165006	-	ENSMUSG00000029701.15	protein_coding	Rbm28	Brain	876.913641983432	-0.102031539381427	0.0595918204380298	-1.71217356059009	0.0395809443754052	0.847792138475031	34.9021788492551	31.0895216803059	-0.166888682178638	Insig
chr10	88322804	88379080	-	ENSMUSG00000020057.2	protein_coding	Dram1	Brain	25.0900466669617	-0.0834964101674123	0.0487724827422788	-1.71195734710944	0.0396058945501632	0.847873436852613	1.95222215047805	1.27715397219395	-0.612184766614244	Insig
chr2	167421712	167477000	+	ENSMUSG00000039463.14	protein_coding	Slc9a8	Brain	732.267132675808	-0.107473476196135	0.0627833073994563	-1.71181609647194	0.0396222015191889	0.847926525042624	18.1929988075928	15.9865394666301	-0.186525687432495	Insig
chr18	35829818	35861687	+	ENSMUSG00000046668.8	protein_coding	Cxxc5	Brain	1331.37010337615	0.091169722365195	0.0532627793690318	1.71169667533728	0.0396359927817618	0.847971394307916	127.5275102351	135.802550176308	0.0907020727342274	Insig
chrX	169320622	169368190	+	ENSMUSG00000087159.7	processed_transcript	Gm15246	Brain	32.9466123780999	0.0863315341501376	0.0504372908031266	1.71166081237627	0.0396401351850098	0.847984866264073	10.9763941346749	14.7549358512833	0.426793457407513	Insig
chr1	125913620	126830799	-	ENSMUSG00000049690.15	protein_coding	Nckap5	Brain	79.0355872793707	-0.110201035300403	0.0644083017697559	-1.71097563935695	0.0397193476834106	0.84824202318325	1.50429926922108	1.1838709879053	-0.34557973694357	Insig
chr5	138603652	138619761	-	ENSMUSG00000058291.14	protein_coding	Zfp68	Brain	822.270836743909	-0.10043442076193	0.0587190138073129	-1.71042417523405	0.0397831996944353	0.848448681066715	23.2883816009743	20.7018086961058	-0.169853564577336	Insig
chr19	33517740	33761951	-	ENSMUSG00000024766.14	protein_coding	Lipo3	Brain	128.058110172186	0.111690885029559	0.0653117057583965	1.710120471248	0.0398184016455885	0.848562372149641	7.92996560831996	9.35520419983401	0.238454535019069	Insig
chr17	35823230	35832791	+	ENSMUSG00000059714.13	protein_coding	Flot1	Brain	1306.90024021306	0.0860980431273108	0.0503537430847222	1.70986381255605	0.0398481712379204	0.848658385405543	98.5092941367246	103.720163209632	0.0743646302401882	Insig
chr8	110266977	110610253	+	ENSMUSG00000059854.8	protein_coding	Hydin	Brain	71.0661922168087	-0.103465862172799	0.0605174836010287	-1.70968546635075	0.0398688685598176	0.848725066947698	0.91485273353912	0.686126053669518	-0.415065877621445	Insig
chr8	11727721	11835219	+	ENSMUSG00000031511.15	protein_coding	Arhgef7	Brain	2885.67985319082	-0.0888362228447008	0.0519704853252652	-1.7093591158271	0.0399067656028931	0.84884700947385	41.1452607027375	37.4078416062974	-0.137385537794243	Insig
chr10	3740364	3967303	+	ENSMUSG00000040624.17	protein_coding	Plekhg1	Brain	749.908157503923	-0.0961615598944774	0.0562606991280634	-1.70921373862756	0.0399236571841297	0.848901298734913	19.2995932543318	17.4284041288552	-0.147129970626824	Insig
chr15	34495304	34530648	+	ENSMUSG00000022325.14	protein_coding	Pop1	Brain	135.284039751632	0.106801517133902	0.0624909540763718	1.70907163624638	0.0399401741218246	0.848954346201042	7.52610165515364	9.17785307870397	0.286253935885023	Insig
chr1	135836354	135852260	+	ENSMUSG00000026414.13	protein_coding	Tnnt2	Brain	58.6906601661257	0.10205657327957	0.0597413488902853	1.70830714698117	0.0400291322652493	0.849239413834267	1.5841341096558	2.00091297593946	0.336963946368471	Insig
chr11	70241457	70255353	-	ENSMUSG00000000320.10	protein_coding	Alox12	Brain	15.3325086421607	-0.0669034817269722	0.0391766056698283	-1.7077406422297	0.0400951607410802	0.849450308264013	0.906104474784076	0.518882618827536	-0.804269193812426	Insig
chr17	23824740	23829109	-	ENSMUSG00000055839.5	protein_coding	Elob	Brain	1136.32083393811	0.0980570143664213	0.0574220801798076	1.70765346813233	0.0401053294407674	0.84948273459119	485.562808441712	520.970824501393	0.101544657737581	Insig
chr12	84430717	84451004	-	ENSMUSG00000021238.11	protein_coding	Aldh6a1	Brain	1510.77796101365	0.076914686320337	0.0450432711066186	1.70757328299443	0.0401146848224592	0.849512555044975	57.0852280278802	59.4302472530486	0.0580799161481594	Insig
chr3	107895821	107898686	+	ENSMUSG00000004032.10	protein_coding	Gstm5	Brain	2030.9221550922	0.0901167126117777	0.0527761187284176	1.7075282302496	0.0401199420404246	0.849529307340313	345.969762142878	366.518431426995	0.0832397988186163	Insig
chr15	75044018	75048830	-	ENSMUSG00000079018.10	protein_coding	Ly6c1	Brain	412.207027327634	-0.111338076966853	0.0652134393933546	-1.70728730155274	0.0401480660005049	0.84961886194248	56.4853626588454	45.2158542428841	-0.321048342865114	Insig
chr18	37746559	37768242	-	ENSMUSG00000097330.2	processed_transcript	Gm26672	Brain	11.6040195164594	0.0573523871598087	0.0335927085624559	1.70728677781902	0.0401481271549196	0.849619056559193	0.327434778144519	0.537508191823804	0.71507917777187	Insig
chr11	32455370	32516687	+	ENSMUSG00000044949.4	protein_coding	Ubtd2	Brain	252.75120133661	0.11086113338439	0.0649526060265094	1.70680039133678	0.0402049547922025	0.849799686355953	53.7791368360464	60.0400942147813	0.15887964092927	Insig
chr13	93420604	93421316	-	ENSMUSG00000113514.1	processed_pseudogene	Gm18960	Brain	3.12787772115123	-0.0331560832881153	0.0194305121208789	-1.70639266128697	0.0402526450463805	0.849950937932636	1.17813148455139	0.138497595487352	-3.08856772474464	Insig
chr15	66780819	66831829	-	ENSMUSG00000022372.14	protein_coding	Sla	Brain	228.9963966779	0.111954878782821	0.0656227304460563	1.70603810633651	0.0402941546502316	0.85008233958263	5.3726041742848	5.96599072264129	0.151140182581162	Insig
chr6	100704734	100810913	+	ENSMUSG00000030074.9	protein_coding	Gxylt2	Brain	52.594030019214	-0.0998634266342914	0.0585406929609074	-1.70588050095305	0.0403126179886566	0.850140712693396	1.43805864309594	1.06703495969921	-0.430515064602529	Insig
chr12	28675231	28682175	+	ENSMUSG00000020629.12	protein_coding	Adi1	Brain	673.278687035452	-0.0960686925760532	0.0563555378682646	-1.70468948057281	0.0404523771237444	0.850581100766531	83.3367301423807	60.2349119726105	-0.468352583489287	Insig
chr11	78576237	78577355	+	ENSMUSG00000080180.3	processed_pseudogene	Gm17235	Brain	3.96302855489833	0.036636655154443	0.0214953491979495	1.70439916174694	0.0404865065119338	0.850688251257784	0.727573848087894	1.60244333960958	1.13910775304732	Insig
chr15	75616679	75625300	+	ENSMUSG00000047003.14	protein_coding	Zfp41	Brain	148.626542049458	-0.113460033849427	0.0665691535355871	-1.7043935189708	0.040487170108904	0.850690333122247	8.33917715833327	6.9326069272552	-0.266507074068575	Insig
chr16	23224740	23360350	+	ENSMUSG00000022885.15	protein_coding	St6gal1	Brain	465.91178901072	-0.0998694467232984	0.0586062289581916	-1.70407563323249	0.0405245687332998	0.85080756790885	21.3504654471157	19.0695213621629	-0.162998888410957	Insig
chr14	121542046	121797837	-	ENSMUSG00000025558.17	protein_coding	Dock9	Brain	3663.54126811592	-0.0846204335207015	0.0496629934501661	-1.70389313333706	0.0405460527133545	0.850874831280204	62.0604955082528	56.7575915501977	-0.128861844368325	Insig
chr14	102987412	103033803	-	ENSMUSG00000114980.1	lincRNA	AC102815.1	Brain	3.24027427231153	0.0325757340248426	0.0191217990224894	1.70359148668647	0.0405815838789723	0.850985941445874	0.525310154125309	1.25320001248881	1.25437531235838	Insig
chr11	5495192	5495446	-	ENSMUSG00000085232.3	processed_pseudogene	Gm11962	Brain	3.78132867497596	-0.0374392609251378	0.0219834582788948	-1.70306511605962	0.0406436486528996	0.851179628660543	3.88192435632638	0.88056065896645	-2.14027771061343	Insig
chr1	172520801	172545870	+	ENSMUSG00000026546.16	protein_coding	Cfap45	Brain	50.2365892290815	-0.100230760184553	0.0588679570354902	-1.70263697318604	0.0406941906373102	0.851336984824225	2.04551716256482	1.51120541613293	-0.436765864523617	Insig
chr8	107439131	107439579	-	ENSMUSG00000059775.5	transcribed_processed_pseudogene	Rps26-ps1	Brain	4.10300256485964	-0.0320421969550771	0.0188276210122948	-1.70187178370294	0.040784653443201	0.851617800239803	2.46198774490209	0.280165217046688	-3.13547382136548	Insig
chr2	127269449	127270054	-	ENSMUSG00000103957.1	TEC	Gm10766	Brain	6.04724476416324	-0.0414974045973896	0.0243986979335468	-1.70080406382396	0.0409111670132787	0.852008750136996	2.56920571379824	0.741065901110379	-1.79364866149163	Insig
chr17	43360451	43459557	+	ENSMUSG00000056492.6	protein_coding	Adgrf5	Brain	797.307498878718	-0.108183473137506	0.063613395540625	-1.70063981364456	0.0409306584140854	0.85206879903226	20.0119553808322	17.5146730588385	-0.1922980827424	Insig
chr9	40969691	41004628	-	ENSMUSG00000032021.14	protein_coding	Crtam	Brain	290.381453170802	-0.112390242835351	0.0661013285561956	-1.70027207153338	0.0409743265272609	0.852203154555215	12.9671003850379	10.5016658126199	-0.304237718377637	Insig
chr6	5264147	5298455	-	ENSMUSG00000032667.17	protein_coding	Pon2	Brain	842.253293283433	-0.0949807970423921	0.0558689617044501	-1.70006375892299	0.0409990804442169	0.852279207646552	25.8349876356836	23.1947492673624	-0.155527942405841	Insig
chr11	101418812	101425333	-	ENSMUSG00000097487.7	protein_coding	Ptges3l	Brain	13.902588217733	-0.0516154972398528	0.0303614326323613	-1.70003497084118	0.0410025023462095	0.852289714824333	1.65446592411353	0.681486618547301	-1.27960834364383	Insig
chr16	97447035	97462907	-	ENSMUSG00000000386.14	protein_coding	Mx1	Brain	5.68744524275862	0.0374784333594658	0.0220493519773256	1.69975214682077	0.0410361331573548	0.852392900989508	0.282162003825863	0.586189822511938	1.05484419354513	Insig
chr15	78842647	78850902	+	ENSMUSG00000049521.1	protein_coding	Cdc42ep1	Brain	355.66006253345	-0.109623444873624	0.0644945590777813	-1.69973167413109	0.0410385684867072	0.852400367477539	32.1629157195958	25.6188570047033	-0.328192088823462	Insig
chr14	57689662	57758388	-	ENSMUSG00000021959.16	protein_coding	Lats2	Brain	379.776667596957	-0.104722265819905	0.0616165655798544	-1.69957972883423	0.0410566469708322	0.852455770781583	12.3038683766214	10.853039074885	-0.181012891320034	Insig
chr19	43733254	43753000	-	ENSMUSG00000040018.9	protein_coding	Cox15	Brain	497.716597676147	-0.100082212077923	0.0588905419718914	-1.69946155574002	0.0410707118951017	0.852498845375792	22.8512337104531	20.3537601835124	-0.166976712033472	Insig
chr15	80711313	80941085	+	ENSMUSG00000047888.10	protein_coding	Tnrc6b	Brain	2230.75470516457	-0.108829969108844	0.0640554571615391	-1.69899605640766	0.0411261551957054	0.852668398795702	21.334587733476	18.605291499293	-0.197481238241411	Insig
chr4	136889804	136893065	-	ENSMUSG00000036896.5	protein_coding	C1qc	Brain	481.082467779916	0.110568010360758	0.0651031320446111	1.69835162899678	0.0412030143649171	0.852902801245173	53.7039544315567	59.6171693230738	0.150699553111646	Insig
chr15	102356609	102366325	-	ENSMUSG00000060284.6	protein_coding	Sp7	Brain	73.4749543743503	-0.103931909786184	0.0611967864520571	-1.69832299719867	0.0412064320256766	0.852913206990248	5.85848101593249	4.43462221366743	-0.401715445585109	Insig
chr5	114896936	114912234	+	ENSMUSG00000029561.17	protein_coding	Oasl2	Brain	63.1767806872971	0.104573457953513	0.0615874926910586	1.69796582689419	0.041249086171621	0.853042952249185	2.08972935280622	2.55170842098646	0.288147377830846	Insig
chr18	46741876	46790826	+	ENSMUSG00000024480.8	protein_coding	Ap3s1	Brain	753.25387851317	0.0983530450096692	0.0579256710570748	1.69791809425498	0.0412547893514235	0.853060282818547	81.329318796619	87.4765298305875	0.105120460084635	Insig
chr12	76765538	76783180	+	ENSMUSG00000090258.7	protein_coding	Churc1	Brain	148.931776630693	0.11331245762348	0.0667815522697329	1.69676285998575	0.0413930226083818	0.853479093246624	5.59456228019077	6.42218857781273	0.199039769400983	Insig
chr8	42246911	42247408	+	ENSMUSG00000053038.8	processed_pseudogene	Gm6180	Brain	9.84694546745585	-0.0507607860983605	0.0299187081581617	-1.6966235918349	0.0414097136496563	0.853529501231694	4.94679963387928	2.00184871029771	-1.30516251885732	Insig
chr12	64786311	64787001	+	ENSMUSG00000091905.3	processed_pseudogene	Gm6395	Brain	6.17591346852029	-0.0402806915454035	0.0237496335397089	-1.69605528767654	0.0414778829935547	0.853735017302154	2.31964067232811	0.610767784661952	-1.92520546628308	Insig
chr7	88278085	88310888	+	ENSMUSG00000030560.17	protein_coding	Ctsc	Brain	179.726027224676	-0.113281983890123	0.0667990193938246	-1.69586297700346	0.0415009725943485	0.853804496844879	7.05286335966863	5.9053852097375	-0.256177919540031	Insig
chr2	27886425	28039514	+	ENSMUSG00000026837.15	protein_coding	Col5a1	Brain	180.592824537458	-0.110230714300764	0.0650059612530013	-1.69570162760534	0.0415203532543673	0.85386276477797	4.89459816361451	3.90762808692264	-0.324897258760873	Insig
chr8	22476788	22569612	+	ENSMUSG00000037656.9	protein_coding	Slc20a2	Brain	1333.09048650176	-0.098984797500587	0.0583951831487027	-1.69508497385004	0.0415944939266057	0.854085240578604	48.2964771687616	43.1663433865106	-0.162011072620101	Insig
chr13	41001023	41013015	+	ENSMUSG00000038683.16	protein_coding	Pak1ip1	Brain	706.327817221381	0.09499359744248	0.0560603687303801	1.69448756035387	0.041666428199534	0.854300449090123	37.972806225603	40.5224398961977	0.0937544234516034	Insig
chr10	120227070	120232582	+	ENSMUSG00000020224.15	protein_coding	Llph	Brain	172.87431613939	0.113037572255977	0.0667178835622358	1.6942619612706	0.0416936198591591	0.854381634171471	17.0022585268868	19.2636746455795	0.180156528780901	Insig
chrY	90784738	90816464	+	ENSMUSG00000096768.7	protein_coding	Erdr1	Brain	32.77854879832	0.0572821440721981	0.0338129540659147	1.69408871997793	0.0417145109836348	0.854443946558781	5.66052397026871	9.40715134373543	0.732822311538403	Insig
chr2	40595246	42653624	-	ENSMUSG00000049252.17	protein_coding	Lrp1b	Brain	1360.11897298312	-0.105966967427894	0.0625533425202736	-1.69402566127541	0.0417221174164142	0.854466621181237	12.9321875800721	11.3741194391939	-0.18521147970611	Insig
chr10	22046114	22046985	-	ENSMUSG00000097086.1	processed_pseudogene	Gm7672	Brain	6.18992909832153	0.0432326709221319	0.0255250485879495	1.6937351078165	0.0417571804912769	0.854571052225798	1.31400696686385	2.54401867373047	0.953136335553499	Insig
chr11	106654217	106750628	-	ENSMUSG00000020717.19	protein_coding	Pecam1	Brain	362.455287387733	-0.112754685547289	0.0665966988641298	-1.69309721758628	0.041834246575293	0.854800058164407	13.2223216864445	11.2655473006327	-0.23105811561056	Insig
chr10	41914990	42018442	-	ENSMUSG00000071324.11	protein_coding	Armc2	Brain	117.776453463191	0.111634761976881	0.0659363986012234	1.69306732465078	0.041837861012149	0.854810780949514	3.48166803560811	4.12349356995141	0.244088504061529	Insig
chr1	133250398	133269808	-	ENSMUSG00000101693.1	antisense_RNA	Gm19461	Brain	55.2712409400159	-0.0905715960786182	0.0534968274634884	-1.69302742560638	0.0418426857269394	0.8548250917433	3.78628600779193	2.62924785726306	-0.526133243028594	Insig
chr11	117479875	117482597	-	ENSMUSG00000110653.1	lincRNA	Gm34418	Brain	3.82887673797288	0.0382704922668762	0.0226051518466735	1.69299868129432	0.0418461618691317	0.854835400729581	2.25456738478945	4.59210743342935	1.02630576452891	Insig
chr4	5644090	6108223	+	ENSMUSG00000049119.14	protein_coding	Fam110b	Brain	632.573929459051	0.0961167759369342	0.0567773301931895	1.69287241245562	0.0418614348617263	0.854880677584477	16.8438626208598	17.9812500062423	0.0942703024696372	Insig
chr19	10064164	10101503	-	ENSMUSG00000024665.7	protein_coding	Fads2	Brain	1654.94373728652	0.0840270309082216	0.0496405911875093	1.69270810234356	0.041881316244496	0.854939573737266	239.345720162554	251.587562496369	0.0719645939123399	Insig
chr4	155768149	155774698	-	ENSMUSG00000042116.3	protein_coding	Vwa1	Brain	358.726184091252	-0.107554013163568	0.0635427011737971	-1.69262576467114	0.0418912820377686	0.854969078191087	22.3812159199764	19.6135800332559	-0.190435524519368	Insig
chr6	120203073	120294559	-	ENSMUSG00000041372.10	protein_coding	B4galnt3	Brain	14.3367495253204	-0.0677284444939848	0.0400173607494287	-1.69247654581897	0.0419093479524797	0.855022533053887	0.914144488597635	0.534767587279175	-0.77351018887886	Insig
chr9	111439081	111489118	+	ENSMUSG00000032500.10	protein_coding	Dclk3	Brain	660.299750162383	0.0984757209811434	0.0582199055412928	1.69144419018851	0.0420345158730264	0.855391810329223	47.7171318092325	51.2242782780522	0.102320424757663	Insig
chr3	106034664	106035092	+	ENSMUSG00000092072.3	processed_pseudogene	Gm4540	Brain	8.26770200539331	-0.047306443628595	0.0279980107031459	-1.68963588628386	0.0422545259973814	0.85603635724084	4.85283075700105	1.92649996138643	-1.33284438975245	Insig
chr1	134037254	134048277	+	ENSMUSG00000041559.7	protein_coding	Fmod	Brain	298.464015944941	-0.111778045611258	0.066193348247748	-1.6886597909037	0.0423736884933785	0.856383065525923	20.477545109146	17.5855302836153	-0.219653932983326	Insig
chr7	46123352	46130568	+	ENSMUSG00000110240.1	antisense_RNA	Gm45486	Brain	0.618274145038207	0.0139482020902218	0.0082616578433957	1.6883054653942	0.0424170150965457	0.85650871248293	0.0574900812970564	0.380559548423272	2.72673724250512	Insig
chr11	102402985	102407946	-	ENSMUSG00000018677.9	protein_coding	Slc25a39	Brain	827.451089087653	0.103076903626127	0.0610939439195024	1.68718692906684	0.0425540346388789	0.856904625507655	64.9719773548969	70.7324098133419	0.122553801164371	Insig
chr8	45934619	45944145	+	ENSMUSG00000071104.10	protein_coding	Ccdc110	Brain	10.371288050042	-0.0559407819450793	0.0331600197179538	-1.68699483356433	0.0425776037612662	0.856972507515675	0.961949605695588	0.459888413315025	-1.06467746642151	Insig
chr8	3587293	3609075	+	ENSMUSG00000044433.16	protein_coding	Camsap3	Brain	366.586887667271	0.111648567339245	0.0661830759594855	1.68696552284139	0.0425812010055864	0.856982862362785	12.87954667845	14.4637851916092	0.167363341098326	Insig
chr19	34640871	34650009	+	ENSMUSG00000034459.8	protein_coding	Ifit1	Brain	73.4814479711665	0.100778469073159	0.059751174883852	1.68663577359037	0.0426216881616099	0.857099303341704	5.81641525118806	7.22891854140461	0.313649562444672	Insig
chr3	97203662	97297917	-	ENSMUSG00000038256.15	protein_coding	Bcl9	Brain	886.031626664839	-0.0837421521815194	0.0496772179047584	-1.68572548370302	0.0427336240600069	0.85742024622098	23.5251239134603	21.5441157992146	-0.126908432623762	Insig
chr18	75001455	75001519	+	ENSMUSG00000064647.1	snoRNA	Gm23301	Brain	2.9838217704185	0.0322952746565248	0.0191665188253211	1.68498384870283	0.0428250045741441	0.857681185779346	7.92507254792481	18.7917480886878	1.24560323147145	Insig
chr18	65265529	65393888	-	ENSMUSG00000032845.15	protein_coding	Alpk2	Brain	37.7636675283378	-0.0838841608927021	0.0498025351665643	-1.68433515707889	0.04290506846567	0.857909026659644	1.15016256696956	0.751258925984601	-0.614455657621794	Insig
chr11	54902453	54910377	+	ENSMUSG00000018339.11	protein_coding	Gpx3	Brain	297.67366360705	0.111881837976657	0.0664427836712888	1.68388245938291	0.0429610170030015	0.858067809030438	35.2481713987598	39.8496921705204	0.177020164321248	Insig
chr6	91462172	91473546	-	ENSMUSG00000034203.8	protein_coding	Chchd4	Brain	549.641591937421	0.0996216964398511	0.0591760957353645	1.68347869527181	0.0430109698973922	0.858209276157096	22.9777290687718	24.6928473973301	0.103856986216713	Insig
chr11	53770014	53778374	+	ENSMUSG00000018899.16	protein_coding	Irf1	Brain	83.7134491044588	0.107988694774466	0.0641464214308649	1.68347185027075	0.0430118171703515	0.858211673210954	4.45558124740303	5.36508600690701	0.26798764975819	Insig
chr1	131962967	131982969	+	ENSMUSG00000026435.15	protein_coding	Slc45a3	Brain	35.6070919764162	-0.0923523296637058	0.0548625386099528	-1.68334043599929	0.0430280863399475	0.85825768525571	2.33758869904151	1.67119802118947	-0.484138419361143	Insig
chr19	24261453	24280605	-	ENSMUSG00000059363.10	protein_coding	Fxn	Brain	70.1573944619659	0.104549289825609	0.0621261354920045	1.68285519447873	0.0430882046135166	0.858427451452773	7.20949240881692	8.81908972795847	0.29073206538999	Insig
chr16	31947050	31948494	-	ENSMUSG00000107002.1	protein_coding	0610012G03Rik	Brain	432.076674542389	0.112067856741448	0.0666247743733289	1.68207484071137	0.0431850342532731	0.858700032450717	64.1085025659189	72.9542101014384	0.186475525856217	Insig
chr1	87803680	87845158	+	ENSMUSG00000056055.13	protein_coding	Sag	Brain	24.1975659610368	0.0741173612786676	0.0440805555989202	1.68140714815498	0.043268030325055	0.858932837116761	0.551218029337617	0.783742655446746	0.507756941556543	Insig
chr5	135023482	135051100	+	ENSMUSG00000007207.10	protein_coding	Stx1a	Brain	2521.54141895833	0.0866506189576052	0.0515440156039657	1.68109950189714	0.0433063169582859	0.859039973068689	206.133830813112	217.514366881508	0.0775293941770478	Insig
chr8	93971588	94012842	-	ENSMUSG00000031751.14	protein_coding	Amfr	Brain	3353.1403910385	0.0669100902861341	0.0398020541270133	1.68107128523105	0.0433098299602417	0.859049795211077	177.634288842078	183.570780920286	0.0474263495570454	Insig
chr7	145300828	145309557	+	ENSMUSG00000031070.15	protein_coding	Mrgprf	Brain	50.6506708414526	-0.0953935869010771	0.0567513893074864	-1.68090311206695	0.043330772674758	0.859108321390723	5.32271511773793	3.92297758116998	-0.440213261632537	Insig
chr9	14784654	14837123	+	ENSMUSG00000031928.15	protein_coding	Mre11a	Brain	310.867896994635	-0.106468167378779	0.0633415218126211	-1.68085900578354	0.0433362666752661	0.859123666791187	11.8537897013321	10.4117313975991	-0.18713836931004	Insig
chr2	177759288	177770472	+	ENSMUSG00000078864.10	protein_coding	Gm14322	Brain	53.4699248163178	0.0952226384774499	0.0567051302092924	1.67925967414225	0.0435358818151887	0.859678957577832	8.89874381737445	11.4007500382327	0.35745514134873	Insig
chr2	52857860	53133804	+	ENSMUSG00000036053.17	protein_coding	Fmnl2	Brain	1206.02515851847	-0.0873237128084937	0.0520085112978703	-1.67902734820386	0.0435649432931953	0.859759436156585	48.053272014389	43.7079757353554	-0.136738105894662	Insig
chr3	94432414	94443915	-	ENSMUSG00000028141.11	protein_coding	Oaz3	Brain	10.5886178994967	-0.056015597919322	0.0333782940614622	-1.67820433890887	0.0436680247843095	0.860044151938112	0.599802648987003	0.301109527595735	-0.994199535778826	Insig
chr6	56832059	56879358	+	ENSMUSG00000029781.7	protein_coding	Fkbp9	Brain	703.0323345035	-0.104957713286747	0.0625496985688138	-1.67798911406869	0.0436950155385543	0.860118510754332	47.8911528393312	42.235258373809	-0.18131128792407	Insig
chr10	75212073	75312743	+	ENSMUSG00000033444.14	protein_coding	Specc1l	Brain	1383.69547119457	-0.0784795286214637	0.0467752093676541	-1.67780176042854	0.0437185225116652	0.860183207500886	23.3640318215435	21.5269658664105	-0.118144262677218	Insig
chr15	12359711	12739924	-	ENSMUSG00000022197.16	protein_coding	Pdzd2	Brain	1434.93220624757	-0.106383476212326	0.0634307599787747	-1.67715909832901	0.0437992375020151	0.860404899417891	17.6173017979892	15.453028025891	-0.189103420845007	Insig
chr14	122121553	122122643	+	ENSMUSG00000090674.1	processed_pseudogene	Gm17082	Brain	3.20584829349918	0.0303768184978666	0.0181123275881212	1.67713499825329	0.0438022667915055	0.860413205982274	0.503243069865514	1.21009386924582	1.265791659278	Insig
chr19	20373428	20390944	-	ENSMUSG00000024659.14	protein_coding	Anxa1	Brain	41.7743387558303	-0.0822873803659052	0.0490721355056308	-1.6768656900302	0.0438361298654895	0.860505994109032	3.79107897430107	2.52071190945723	-0.5887772675608	Insig
chr2	106463823	106523103	-	ENSMUSG00000087226.1	lincRNA	Gm14015	Brain	3.90369847167207	0.0377292116105865	0.0225024375791954	1.67667220396909	0.0438604726321286	0.860572619489011	0.180357270714136	0.366170320030679	1.02165727465872	Insig
chr9	106247960	106249413	+	ENSMUSG00000097592.2	antisense_RNA	4930500F10Rik	Brain	6.99223371424273	0.0439570562402387	0.0262230473382167	1.67627566976844	0.043910396852453	0.860709061581877	1.05846880694214	2.05443679758204	0.956764194538114	Insig
chr15	95790843	95974751	+	ENSMUSG00000064210.7	protein_coding	Ano6	Brain	447.117555860637	-0.0983930765462872	0.0586984157265273	-1.67624756696493	0.0439139368553727	0.860718726214793	8.20678651190135	7.34439820164398	-0.16017314257371	Insig
chr8	3660599	3660979	-	ENSMUSG00000108859.1	processed_pseudogene	Gm44776	Brain	1.07480755216192	0.0197975220459645	0.0118108354336312	1.67621690753487	0.0439177991816198	0.860729269299319	0.395541436496534	1.50887170217022	1.93156939727183	Insig
chr15	38933071	38938622	-	ENSMUSG00000114994.1	antisense_RNA	AC164883.2	Brain	3.97270028339793	-0.035529987793911	0.0212002168004207	-1.67592568172255	0.0439545006998143	0.860829374723699	0.27455568789777	0.0517686949318386	-2.40694694552135	Insig
chr15	78775138	78803042	-	ENSMUSG00000033170.14	protein_coding	Card10	Brain	119.447976055194	-0.111131891740317	0.0663541904014668	-1.67482853860365	0.0440929999730288	0.861205846474947	5.51048111330892	4.53959797893318	-0.279613744298556	Insig
chr3	53513938	53657355	-	ENSMUSG00000037016.11	protein_coding	Frem2	Brain	72.8276138047925	0.0998574592902593	0.0596464408870877	1.67415620790002	0.0441780544123862	0.86143603549719	1.14927297409963	1.45410917030248	0.339414080602713	Insig
chr8	72134975	72153142	+	ENSMUSG00000031799.9	protein_coding	Tpm4	Brain	610.129823373449	-0.105340518836416	0.0629474471162216	-1.67346768872014	0.044265300287502	0.861671363413273	62.5845090878092	55.0788741247584	-0.184306536158947	Insig
chr16	57156671	57167332	-	ENSMUSG00000022751.8	protein_coding	Nit2	Brain	156.822927717237	0.111762888488544	0.0668075802539297	1.6729072968029	0.0443364177862011	0.861862597806907	26.2342154740698	29.988209933321	0.192945759635505	Insig
chr14	54941921	54966927	-	ENSMUSG00000040752.16	protein_coding	Myh6	Brain	39.5404306926416	-0.0812339487638216	0.0485661356939077	-1.67264592093152	0.0443696211004252	0.861951700315335	1.38853889543072	0.938782114465051	-0.564705328935244	Insig
chr13	80957665	80963730	-	ENSMUSG00000097146.1	lincRNA	Gm4211	Brain	26.4655726545568	-0.0826648591522563	0.0494243844105588	-1.67255212458642	0.0443815414296964	0.861983660992022	2.82085968821598	1.87303369603898	-0.590758052896228	Insig
chr8	106150399	106164715	+	ENSMUSG00000031903.7	protein_coding	Pla2g15	Brain	415.285912841647	0.100465782646059	0.0600722109840967	1.67241692956259	0.044398727762236	0.862029714787167	29.9026294011425	32.2495859046406	0.109008286760141	Insig
chr19	16615366	16780933	-	ENSMUSG00000046230.10	protein_coding	Vps13a	Brain	1689.40816809069	-0.100407294801265	0.060037573624315	-1.67240760643598	0.0443999131485779	0.862032890104959	18.1495687864319	16.1595451419414	-0.16754868204438	Insig
chr11	83191330	83215154	+	ENSMUSG00000018986.10	protein_coding	Slfn3	Brain	10.2697984217013	-0.0522365779564573	0.0312391589105274	-1.67215058849917	0.0444326021403463	0.862120397199639	0.747690725925097	0.329145365049025	-1.1837167563137	Insig
chr2	36136389	36190647	+	ENSMUSG00000026887.9	protein_coding	Mrrf	Brain	357.604287128424	0.103263167824954	0.0617552525224685	1.67213578775966	0.0444344852001641	0.862125434692513	15.5713028932624	16.9618725360168	0.123405783886943	Insig
chrX	72825178	72842602	+	ENSMUSG00000031344.11	protein_coding	Gabrq	Brain	213.73898864495	0.110953637258302	0.0663557730983723	1.6721022463835	0.0444387528319419	0.862136849942924	8.57548004928026	9.69641592011423	0.177234148814822	Insig
chr18	37411664	37414514	+	ENSMUSG00000045657.3	protein_coding	Pcdhb10	Brain	90.9593082048683	-0.106509203213513	0.0637272396334009	-1.67132930637229	0.0445371935916725	0.862399639966183	7.36115305199864	5.71104948100165	-0.366175883650678	Insig
chr1	153653025	153700323	+	ENSMUSG00000042671.12	protein_coding	Rgs8	Brain	6353.93560931445	-0.0735304881973139	0.0440356814647119	-1.66979335283451	0.0447333570012061	0.862920327020582	147.528129822978	136.445053513552	-0.112669971441896	Insig
chr1	118834132	119053619	-	ENSMUSG00000048402.14	protein_coding	Gli2	Brain	77.4473550296792	-0.105113904864714	0.0629667439210847	-1.6693558904118	0.0447893604222693	0.863068257580271	2.60132449440776	2.03580355292868	-0.353648021456695	Insig
chr4	148145716	148152140	-	ENSMUSG00000055401.14	protein_coding	Fbxo6	Brain	214.936725996711	0.110882187968343	0.0664637599977822	1.66831048938614	0.0449234309757287	0.863421105270883	20.9007935821021	23.7008725608289	0.181382452697839	Insig
chr15	66577572	66645255	+	ENSMUSG00000072501.4	protein_coding	Phf20l1	Brain	1237.8415370131	-0.0878407394754654	0.052667483034536	-1.66783628938305	0.0449843576471216	0.863580852203131	41.6860725204583	37.9238101740347	-0.136461536225477	Insig
chr14	40006220	40006549	+	ENSMUSG00000074553.4	processed_pseudogene	Eif1-ps1	Brain	7.45369351452563	-0.0442595450644067	0.0265451408587967	-1.6673313319315	0.0450493127192262	0.863750750360741	5.72311789302075	2.04129970942222	-1.48731330739569	Insig
chr19	6053630	6057751	-	ENSMUSG00000007338.9	protein_coding	Mrpl49	Brain	646.986942406203	0.0989804367055007	0.0593759859885522	1.66701125139352	0.0450905271357938	0.863858332577733	81.5509782063887	87.4848285016494	0.101330666240699	Insig
chrX	7884028	7894492	+	ENSMUSG00000031156.18	protein_coding	Slc35a2	Brain	388.033540050336	0.103514309710723	0.0620962794324397	1.66699697078222	0.0450923666856722	0.863863130404269	17.7585116169983	19.3473061010367	0.123622029922986	Insig
chr7	29558579	29582169	+	ENSMUSG00000046958.9	transcribed_unitary_pseudogene	4930432E11Rik	Brain	4.19720834783731	0.0383309427234885	0.0229991310920875	1.66662568990163	0.0451402152613443	0.863987808098756	0.0701203144380476	0.14458658598612	1.04402934188024	Insig
chr7	44246722	44252319	+	ENSMUSG00000045411.16	protein_coding	2410002F23Rik	Brain	677.811666564848	0.0921120192993996	0.0552717645792383	1.66652937536211	0.045152634723616	0.864020131823263	28.1769977933042	30.019142054849	0.0913648420528528	Insig
chr2	177000956	177012787	+	ENSMUSG00000078875.10	protein_coding	Gm14419	Brain	1.37385975629773	0.0188084719099514	0.0112894301400286	1.6660249168169	0.0452177301619681	0.864189302583081	0.0706127105580618	0.2781090644852	1.97765096499543	Insig
chr5	144264526	144358112	-	ENSMUSG00000038859.7	protein_coding	Baiap2l1	Brain	24.1428580995897	-0.0794830367486554	0.0477260378991548	-1.66540195347041	0.0452982266432329	0.864397916552623	1.6984228885708	1.1260205168592	-0.592962604233405	Insig
chr6	142587862	142702315	-	ENSMUSG00000030249.15	protein_coding	Abcc9	Brain	168.338194730962	-0.111014516520417	0.0666608134094295	-1.66536396486146	0.0453031392630776	0.864410627306833	4.58535865635885	3.83265004483515	-0.258692309353843	Insig
chr10	62383137	62422491	-	ENSMUSG00000020080.8	protein_coding	Hkdc1	Brain	121.74936695444	0.110357926553951	0.0662697428441183	1.66528376024544	0.0453135126574464	0.86443745926629	5.06677625966288	5.88515453619572	0.216012175705992	Insig
chr19	41062474	41077113	-	ENSMUSG00000050121.8	protein_coding	Opalin	Brain	359.566067102519	0.11097311861456	0.0666993283456159	1.66378165068666	0.0455081606273382	0.864938976387665	41.8012004769722	48.307650779903	0.208707320391371	Insig
chr9	77917364	77984519	+	ENSMUSG00000032349.13	protein_coding	Elovl5	Brain	1870.53817582044	-0.0831729647959543	0.04999046040486	-1.66377673104744	0.0455087992851395	0.864940615803676	119.11095361785	108.96020908971	-0.128504714721209	Insig
chr6	58831465	58920398	+	ENSMUSG00000029804.16	protein_coding	Herc3	Brain	3794.63920137219	0.0697521604018147	0.0419493476429719	1.66277103986147	0.0456395148086259	0.865275323139631	90.9776561616611	94.2407150189124	0.0508382179032385	Insig
chr8	20122384	20122494	+	ENSMUSG00000110458.1	processed_pseudogene	Gm21769	Brain	11.0168049518585	0.0526648581514174	0.0316865888196171	1.66205515056302	0.0457327557274563	0.86551306187602	19.1595427662205	32.3665539511992	0.756440638570179	Insig
chr17	10206471	10319361	-	ENSMUSG00000062078.14	protein_coding	Qk	Brain	7668.08432339676	-0.0901904069746276	0.0542835769061067	-1.66146765034714	0.0458093944739224	0.865707842296623	174.448938470232	158.082721031205	-0.142125133760954	Insig
chr1	67000517	67038872	-	ENSMUSG00000026000.16	protein_coding	Lancl1	Brain	3028.05655813736	0.0758704838968179	0.0457019682576907	1.66011414364086	0.0459863697532554	0.866155483433946	96.4030128066602	100.444444203999	0.059247628071879	Insig
chr10	82014473	82017230	+	ENSMUSG00000112790.1	TEC	Gm33378	Brain	13.0597881949076	-0.0618188730311191	0.0372497783471887	-1.65957693640302	0.0460567707589499	0.866332727083177	1.15037498299693	0.615516663781391	-0.902234386998259	Insig
chr7	68236610	68264233	-	ENSMUSG00000030553.3	protein_coding	Pgpep1l	Brain	11.8943174686664	0.0554095356882184	0.0333967345705212	1.65913034315419	0.0461153658759792	0.866479890323856	2.31435604761084	3.76757958225455	0.703027155930214	Insig
chr14	88464743	88471396	-	ENSMUSG00000050505.7	protein_coding	Pcdh20	Brain	795.082208499325	-0.0944798459928127	0.0569622520634963	-1.65863958270988	0.0461798283206696	0.866641415631805	32.582106744268	29.2736563795427	-0.154476936354165	Insig
chr14	31139013	31168641	-	ENSMUSG00000042286.13	protein_coding	Stab1	Brain	269.313172758423	-0.110743519292244	0.06682198723123	-1.65729161733889	0.0463572770272407	0.867084041804189	5.96292128999737	5.02413371222618	-0.247144432841679	Insig
chr18	12599926	12737050	+	ENSMUSG00000024424.14	protein_coding	Ttc39c	Brain	503.707899196563	-0.0995099657361795	0.0601069878138713	-1.65554737236749	0.046587744413471	0.86765454984158	21.845147447873	19.4366515651671	-0.168533142428565	Insig
chr17	17345456	17346140	-	ENSMUSG00000043801.6	pseudogene	Oaz1-ps	Brain	25.159136444203	-0.0736280404995375	0.0444878281452618	-1.6550153956522	0.0466582262112261	0.867828046632272	8.80412567894394	5.56561682782391	-0.661638151996556	Insig
chr6	125083437	125084029	+	ENSMUSG00000107761.1	TEC	2010008C14Rik	Brain	2.04748623765153	0.0263739054523559	0.0159401229110674	1.65456098422204	0.0467185024017096	0.867976061022335	0.559969180108759	1.56023148232253	1.47834075847677	Insig
chr14	59638540	60197179	-	ENSMUSG00000021983.16	protein_coding	Atp8a2	Brain	1882.09209187524	-0.082018580930383	0.0495771828958041	-1.65436146508689	0.046744988657917	0.868040995961729	27.3853002562419	25.116268461141	-0.124779560267309	Insig
chr3	96221119	96223738	+	ENSMUSG00000068854.7	protein_coding	Hist2h2be	Brain	181.50550514809	-0.109956846496449	0.0664691242654926	-1.6542544784742	0.0467591963833447	0.868075801968164	15.7210497587457	13.4962498322019	-0.220138970410442	Insig
chr14	73123037	73207843	+	ENSMUSG00000022106.14	protein_coding	Rcbtb2	Brain	485.8522240821	0.0990543790680995	0.0599025285919373	1.65359261781534	0.0468471716798813	0.868290915179155	11.1053826427401	11.9807601622718	0.109460345308904	Insig
chr9	75317072	75342842	-	ENSMUSG00000110824.1	antisense_RNA	AC133947.1	Brain	9.40034577743998	-0.0546164953296272	0.0330318011577085	-1.65345192860855	0.0468658901924	0.868336594359198	3.77449333351635	1.82852579834238	-1.04560201672211	Insig
chr4	154983115	155056784	-	ENSMUSG00000029055.17	protein_coding	Plch2	Brain	1700.98464808376	-0.104851446166349	0.0634374431904729	-1.65283215862797	0.0469484247064988	0.868537627795803	47.4024017253821	41.6356645533507	-0.187140306410777	Insig
chr11	55772088	56070848	+	ENSMUSG00000086020.1	antisense_RNA	Gm12239	Brain	3.50661808814268	0.0352274367499251	0.0213199084306679	1.65232589363525	0.0470159345192001	0.868701608943186	1.27778194486657	2.58633402895141	1.01726695390384	Insig
chrX	38600578	38613426	+	ENSMUSG00000000355.13	protein_coding	Mcts1	Brain	704.749065351724	0.0996707271267728	0.060346667619646	1.65163597358812	0.04710806596812	0.868924737004507	97.332112149758	104.713245757337	0.10545618065135	Insig
chr16	84827866	84835625	-	ENSMUSG00000022890.13	protein_coding	Atp5j	Brain	2254.27788461464	0.0952662724207251	0.0576824919107111	1.65156305258433	0.0471178126566134	0.868948297620427	156.448920726104	167.362841387557	0.0972875440506144	Insig
chr13	112927454	112969432	+	ENSMUSG00000042426.6	protein_coding	Dhx29	Brain	661.764435184797	-0.0898426506386809	0.0543986640449967	-1.65155987221242	0.0471182377866519	0.868949325092129	24.7386541028998	22.4164545276502	-0.142208899162071	Insig
chr7	114631478	114636357	-	ENSMUSG00000030669.13	protein_coding	Calca	Brain	46.8137916629944	0.0935966375824845	0.0566719924808573	1.65155014823415	0.0471195376405735	0.868952466532429	5.79659919347662	7.39228742730816	0.350814119043754	Insig
chr4	130308595	130315463	+	ENSMUSG00000028773.8	protein_coding	Fabp3	Brain	533.766128156417	0.106996183902551	0.0647916165456308	1.65138932483953	0.0471410401015693	0.869004411064728	140.054645733631	153.852091229967	0.135554213946714	Insig
chr19	44394451	44407709	-	ENSMUSG00000037071.2	protein_coding	Scd1	Brain	5376.46984883348	-0.0862197196724964	0.0522184594574735	-1.65113487774785	0.0471750771270145	0.86908655181813	249.499800071819	227.331906168029	-0.134238478036263	Insig
chr19	10455371	10457447	-	ENSMUSG00000090291.2	protein_coding	Lrrc10b	Brain	417.954579401044	0.110292968181286	0.0667985245506308	1.65112880745873	0.0471758893933343	0.869088510782874	43.0183483331921	49.5328182846145	0.203432574480396	Insig
chr5	33018816	33027966	+	ENSMUSG00000018965.11	protein_coding	Ywhah	Brain	9536.17704623987	0.0756703470944867	0.0458349736531232	1.65093030634546	0.0472024573402077	0.869152553118062	561.679481066262	585.755911695992	0.0605525092294345	Insig
chr6	85721925	85756526	+	ENSMUSG00000090256.1	unprocessed_pseudogene	Alms1-ps1	Brain	7.79706588829466	-0.045888975115938	0.0278127011301712	-1.64992874662424	0.0473367009160481	0.869475192943221	0.908320053822185	0.331619065535021	-1.4536737791715	Insig
chr8	68880491	68907448	+	ENSMUSG00000015568.16	protein_coding	Lpl	Brain	403.757461369786	0.106695662930306	0.0646787678903392	1.64962423389396	0.0473775797250131	0.869573124922401	8.31553659230119	9.17063804946932	0.14121275116772	Insig
chr14	111432212	111433312	-	ENSMUSG00000115650.1	lincRNA	AC117202.2	Brain	17.1098395947498	-0.0671380243306741	0.0407404910365147	-1.64794342489637	0.0476037516510512	0.870112312550876	3.73522453451316	2.19426144837233	-0.767459535455471	Insig
chr16	13780699	13814840	+	ENSMUSG00000022682.7	protein_coding	Rrn3	Brain	1232.59544953952	0.0803471679847104	0.0487592671707475	1.64783378928454	0.0476185358477028	0.870147402481175	74.7779623727752	78.3919117480602	0.0680916492092994	Insig
chr3	96238108	96239127	-	ENSMUSG00000081058.5	protein_coding	Hist2h3c2	Brain	22.2231178523293	0.0705223096079304	0.0428560398527519	1.64556290899104	0.0479256296696502	0.87087201900019	4.36883100939304	6.51664025236696	0.576881051923426	Insig
chr5	3803184	3845564	+	ENSMUSG00000000600.15	protein_coding	Krit1	Brain	1162.50790722485	-0.0979169414756678	0.0595068580615994	-1.64547322216723	0.0479377922090509	0.87090055119349	11.9929066045669	10.696814166944	-0.165000170532932	Insig
chrX	7411817	7445143	-	ENSMUSG00000063018.6	processed_transcript	2010204K13Rik	Brain	143.568728786849	0.10917916270404	0.0663610288645595	1.6452301082744	0.047970774225957	0.870977860537102	19.349693337774	22.3998252343344	0.211176774174451	Insig
chr9	88327197	88372092	+	ENSMUSG00000032420.8	protein_coding	Nt5e	Brain	198.779794261746	0.109799103941395	0.0667596531488903	1.64469254650734	0.0480437701798593	0.87114863314321	4.95093552343577	5.64956101648185	0.19043761020344	Insig
chr15	99224976	99242817	+	ENSMUSG00000037579.6	protein_coding	Kcnh3	Brain	1404.49425809177	0.0915515475358211	0.0556751604265639	1.644387673684	0.0480852105713603	0.871245381109828	85.2332483038642	90.8652952268793	0.092313066219728	Insig
chr7	58656166	58829420	+	ENSMUSG00000025324.8	protein_coding	Atp10a	Brain	296.560185320886	-0.107241206004658	0.0652235763232248	-1.64420922693979	0.0481094801997592	0.871301974274204	12.1723821364074	9.85460625752076	-0.304741396840568	Insig
chr3	14606284	14611285	-	ENSMUSG00000078784.8	protein_coding	1810022K09Rik	Brain	230.874910786334	0.109703491465588	0.0667304685213361	1.64397903830859	0.0481408021773486	0.871374938974314	28.205809857715	32.1934718331819	0.190775808598179	Insig
chr9	99385420	99437381	-	ENSMUSG00000032470.16	protein_coding	Mras	Brain	3280.31619984844	0.0752101260881215	0.0457506198469153	1.64391490956362	0.0481495312851192	0.871395258734495	139.623543729	145.422396353604	0.058707240843014	Insig
chr2	118528757	118549687	-	ENSMUSG00000040093.15	protein_coding	Bmf	Brain	112.417900754607	-0.107342121805153	0.0653074320590664	-1.64364327949794	0.0481865199054761	0.871481290258926	4.91318046459131	3.95451388369781	-0.313156871764132	Insig
chr5	4073571	4075457	+	ENSMUSG00000106535.1	sense_intronic	Gm43031	Brain	38.2231438496808	-0.0901354411471384	0.0548607043710494	-1.64298731087208	0.0482759434179125	0.871688804917419	4.74620891599138	3.35985208793035	-0.49837788360009	Insig
chr2	55435970	55598145	+	ENSMUSG00000026824.11	protein_coding	Kcnj3	Brain	2219.45004829667	-0.0923347027901751	0.056203337287228	-1.64286868443945	0.0482921297865562	0.871726295118041	95.7081854062529	86.3321157591448	-0.148744970581414	Insig
chr5	144876495	144965847	-	ENSMUSG00000038780.14	protein_coding	Smurf1	Brain	975.676280207225	0.0861226464699079	0.0524267940549115	1.64272197112994	0.048312154865739	0.871772646075499	33.5436406094955	35.4647489186973	0.0803464555433103	Insig
chr9	20868642	20874307	+	ENSMUSG00000038884.14	protein_coding	A230050P20Rik	Brain	602.847656295929	0.101053800810799	0.0615355400090192	1.64220222648551	0.0483831515800768	0.871936708731755	38.2118373693319	41.585225212355	0.122051415632419	Insig
chr11	100408456	100414836	-	ENSMUSG00000006931.15	protein_coding	P3h4	Brain	218.100931035948	0.109561832408688	0.0667316928071233	1.64182606194867	0.0484345900087237	0.87205531311976	21.3765575773926	24.751688674267	0.211497411770896	Insig
chr2	22587291	22587962	-	ENSMUSG00000083863.1	unprocessed_pseudogene	Gm13341	Brain	15.09154948317	-0.0557755564452654	0.0339789342642502	-1.64147456808108	0.0484826963618323	0.872166035928905	5.52829272153778	2.69933979056488	-1.03422741460008	Insig
chr18	56509687	56572951	-	ENSMUSG00000053644.13	protein_coding	Aldh7a1	Brain	1406.95416243873	0.084304739820867	0.0513629994752756	1.64135156984842	0.0484995396906349	0.87220475768256	59.1995434470102	62.361342425268	0.0750659349493242	Insig
chr8	85717578	85840921	-	ENSMUSG00000031703.8	protein_coding	Itfg1	Brain	5617.58418728569	0.0787662328336421	0.0479892708090638	1.6413300620264	0.0485024854679101	0.872211527429292	111.045880897921	116.166439890356	0.065037460006351	Insig
chr14	77820681	77875125	-	ENSMUSG00000022013.4	protein_coding	Dnajc15	Brain	1631.74062964716	0.0917744853468805	0.0559315508960361	1.64083569785984	0.048570236531541	0.872367029731025	54.4860653085352	58.0113491852688	0.0904478618771867	Insig
chr8	20262613	20297432	-	ENSMUSG00000071796.13	transcribed_unprocessed_pseudogene	6820431F20Rik	Brain	66.3414965122046	0.0988031821878167	0.0602207655911189	1.64068293084583	0.0485911888400474	0.872415042900637	2.78643790033669	3.45545112502414	0.310452072078406	Insig
chr8	61511433	61902690	-	ENSMUSG00000058056.16	protein_coding	Palld	Brain	119.063711147922	-0.108462218569846	0.0661087220004977	-1.64066427678074	0.0485937478031311	0.872420904405917	2.64748478031531	2.17463470716038	-0.283849311646817	Insig
chr10	87858265	87937042	+	ENSMUSG00000020053.18	protein_coding	Igf1	Brain	307.534428542076	-0.108361568184953	0.0660755088238087	-1.63996570157183	0.0486896597939925	0.872640210603991	7.04319610373077	6.08402116384329	-0.211205080626585	Insig
chr14	54970684	54994626	-	ENSMUSG00000053093.16	protein_coding	Myh7	Brain	166.682274095653	0.106387233011972	0.0648825941994423	1.63968833744454	0.0487277849996535	0.872727175975546	4.11072468957818	4.85650211556586	0.240524837564054	Insig
chr1	195097382	195131586	-	ENSMUSG00000016481.15	protein_coding	Cr1l	Brain	435.27534021912	-0.0987839931317806	0.0602911422415092	-1.6384495210935	0.0488983731427508	0.873114845342109	9.48022042428628	8.44149851527959	-0.167421478016037	Insig
chr2	132868305	132880891	-	ENSMUSG00000043110.2	protein_coding	Lrrn4	Brain	13.7754941088272	0.0609424486372927	0.0372067555060185	1.63794041722973	0.0489686232294579	0.87327380620729	0.731478198060784	1.15568285048827	0.659858768876833	Insig
chr5	108360187	108363885	+	ENSMUSG00000104904.1	lincRNA	9330198I05Rik	Brain	11.4216673341697	-0.0583697005332294	0.0356386524065861	-1.63782007993216	0.0489852406726734	0.87331134968095	2.55324311413999	1.295854974365	-0.978426646491081	Insig
chr10	41809935	41908424	+	ENSMUSG00000038332.13	protein_coding	Sesn1	Brain	1424.02470077263	0.10229062027306	0.0624732700835103	1.63735018410792	0.049050174176654	0.873457839668413	77.4066285930107	84.211963268035	0.121568084559467	Insig
chr7	73630617	73638088	+	ENSMUSG00000108311.1	lincRNA	Gm44737	Brain	1.53988817684896	0.0220295674313933	0.0134558711830501	1.63717139765303	0.0490748991090024	0.873513530099195	0.103410543165475	0.305005051358325	1.56044985381164	Insig
chr2	45111138	45114087	+	ENSMUSG00000052248.15	antisense_RNA	Zeb2os	Brain	34.5295988583288	0.0820089020768979	0.0501042623708925	1.63676498158648	0.0491311425609504	0.873640030441636	5.10812655343263	6.97578748014309	0.449561820425372	Insig
chr17	63863300	63863791	-	ENSMUSG00000045506.3	protein_coding	A930002H24Rik	Brain	0.985604131540619	0.0181290089462558	0.0110772010029141	1.63660557766232	0.0491532170510678	0.873689610315473	0.270416336847477	1.11348520661661	2.04182817321062	Insig
chr17	54273594	54299034	-	ENSMUSG00000023945.6	protein_coding	Slc5a7	Brain	314.452699714623	-0.106735672317878	0.0652330116030865	-1.63622174869552	0.0492064044025631	0.873808910819219	13.7685470676256	11.8628568039492	-0.214924846013366	Insig
chr1	78658038	78671512	+	ENSMUSG00000079470.8	protein_coding	Utp14b	Brain	396.513859961312	0.106963214657108	0.065386396718328	1.63586342152918	0.0492561015378425	0.873920179201949	10.9833336844263	12.9702212557102	0.239887079738497	Insig
chr8	91800415	91807539	+	ENSMUSG00000046413.14	antisense_RNA	Irx3os	Brain	4.28122813044927	-0.0387323552405357	0.0236821687682778	-1.63550710323531	0.0493055618142078	0.874030722624929	0.29561441982591	0.0867897325151481	-1.76812036192614	Insig
chr8	88647315	88688474	+	ENSMUSG00000055994.15	protein_coding	Nod2	Brain	15.9118559292264	-0.0620743081096388	0.0379569439499116	-1.63538740609763	0.0493221862322157	0.874067834586373	0.765966561641773	0.43892534673413	-0.803305828224948	Insig
chr8	24584136	24597009	-	ENSMUSG00000031551.12	protein_coding	Ido1	Brain	37.8790856463538	0.0769806666395717	0.0471062708848528	1.63419148222843	0.0494885433059158	0.874438005506026	4.24420931728539	5.85616080725012	0.464459360543874	Insig
chr1	85894281	85908675	+	ENSMUSG00000026223.15	protein_coding	Itm2c	Brain	11259.5480469657	0.0816800882793108	0.0500032306170182	1.63349622157237	0.0495854726048983	0.874652686924025	985.830218184898	1035.43539204761	0.0708264276326404	Insig
chr7	128192050	128203328	-	ENSMUSG00000108354.1	processed_transcript	4931431B13Rik	Brain	1.05050534774765	0.0192536174753309	0.0117873014435323	1.63342030129342	0.0495960666168347	0.874676106310588	0.105674440308442	0.381235018549319	1.85105417353599	Insig
chr4	94739289	94874976	+	ENSMUSG00000006386.15	protein_coding	Tek	Brain	276.109843334383	-0.108591144983618	0.0664904455316472	-1.63318419835121	0.0496290248537594	0.87474890868072	13.2962182820427	11.4038554184515	-0.221494318347932	Insig
chr4	15265831	15286753	+	ENSMUSG00000043252.8	protein_coding	Tmem64	Brain	1299.43611538775	-0.0830647547775311	0.0508642340431455	-1.63306803572568	0.0496452470443463	0.87478471127739	62.4133454911885	57.1312692717771	-0.127573963070229	Insig
chr1	34477167	34485933	-	ENSMUSG00000101223.6	lincRNA	4930568A12Rik	Brain	1.00827020572251	0.0176470240018889	0.0108070416130796	1.6329190386878	0.0496660610935855	0.874830618201303	0.111988997483264	0.401224441281888	1.84105249325508	Insig
chr9	116572746	117629913	-	ENSMUSG00000039607.15	protein_coding	Rbms3	Brain	726.760668976655	-0.0978790322426192	0.0599454345993002	-1.63280211240243	0.0496824001637548	0.874866631651416	15.7208712692437	14.0806248048058	-0.158969823034787	Insig
chr11	59725917	59740154	-	ENSMUSG00000086330.7	processed_transcript	1700007J10Rik	Brain	15.7560947642314	0.0640849272635259	0.0392492510513885	1.63276815599922	0.049687146015466	0.874877088246486	2.44349723447008	3.60471812788168	0.56093898010862	Insig
chr12	31073861	31080251	+	ENSMUSG00000036136.9	protein_coding	Fam110c	Brain	8.41371401969908	0.0525945573343275	0.0322202454187556	1.63234502564378	0.0497463159139897	0.875007311465111	0.529020766834073	0.887038085581884	0.745671692163779	Insig
chr15	97247107	97385680	+	ENSMUSG00000044250.8	protein_coding	Pced1b	Brain	63.5495405107365	0.100114567158539	0.0613390571312697	1.63215040857714	0.0497735506987496	0.8750671596963	6.07814910930296	7.56312227341689	0.315349875712376	Insig
chr2	177903340	177925613	-	ENSMUSG00000074529.10	protein_coding	Zfp972	Brain	2.87585996382624	0.0275502416953921	0.0168803575238076	1.63208875502405	0.0497821811274664	0.875086113040726	0.563590289233114	1.38242850566346	1.29448621221268	Insig
chr7	90426577	90428669	+	ENSMUSG00000044362.8	protein_coding	Ccdc89	Brain	22.3623026686207	-0.0736954796541386	0.045155649283474	-1.63203233313067	0.0497900803141775	0.875103455459685	2.53565952170049	1.63508615111784	-0.632994387175237	Insig
chr12	75818134	76110926	+	ENSMUSG00000063450.14	protein_coding	Syne2	Brain	742.930264778719	-0.103898100097909	0.0636959231451391	-1.63115777223551	0.0499126551983298	0.875371949015563	6.28343368394196	5.52850956908507	-0.184662561926134	Insig
chr11	78503447	78505081	+	ENSMUSG00000001103.7	protein_coding	Sebox	Brain	48.912935756212	-0.0927103116647878	0.0568518006396077	-1.63073659271573	0.0499717762052656	0.875501038095238	8.36309544666228	6.22584944567616	-0.425766338524356	Insig
chrX	6047453	6055110	+	ENSMUSG00000073295.4	protein_coding	Nudt11	Brain	666.720254433773	0.0954987914355358	0.0585705450588613	1.63049176577686	0.0500061695603091	0.875576012070545	47.701372280777	51.1000441503851	0.0992937671388671	Insig
chrX	99136130	99148991	+	ENSMUSG00000031217.8	protein_coding	Efnb1	Brain	223.592204786383	0.108886378904871	0.0667859295214408	1.63037902871315	0.0500220135656568	0.87561051999974	13.8830555817845	15.8115741100302	0.187655869466633	Insig
chr13	28257528	28258134	+	ENSMUSG00000113061.1	protein_coding	Gm11361	Brain	2.99113365220837	-0.0305463646246156	0.0187365296574322	-1.63031069163327	0.0500316196701056	0.875631432585615	1.32049393835695	0.162683337038685	-3.02093928433889	Insig
chr18	37294812	37297624	+	ENSMUSG00000051599.4	protein_coding	Pcdhb2	Brain	64.1979836049785	0.0988338618459786	0.0606347941905946	1.62998593736975	0.0500772913326912	0.875730764139627	4.81155063103409	5.86846713374013	0.286481804988096	Insig
chr4	141746672	141759263	+	ENSMUSG00000040706.4	protein_coding	Agmat	Brain	15.1118067852092	-0.0653908419289898	0.0401235610468848	-1.62973674875418	0.0501123595493269	0.875806926576674	2.57623862375835	1.54493695213465	-0.737718265185995	Insig
chr2	28496891	28505415	+	ENSMUSG00000026829.9	protein_coding	Gbgt1	Brain	12.4713569133113	0.0609816225199851	0.0374229271451216	1.62952572586067	0.0501420728146189	0.875871385910159	1.85452754432788	2.84801619649672	0.618905655252416	Insig
chr2	164486106	164493319	+	ENSMUSG00000017734.15	protein_coding	Dbndd2	Brain	1562.1605304729	-0.107054091309016	0.0657035000842672	-1.62935142224867	0.0501666269247802	0.875924602608919	80.656130187295	69.7670109434216	-0.209239163127442	Insig
chrX	13202571	13203780	+	ENSMUSG00000084349.3	processed_pseudogene	Rpl3-ps1	Brain	23.1676910122075	-0.0587512106857406	0.0360590886068882	-1.62930381647299	0.0501733348915536	0.875939133007859	4.67080455522992	2.47170411007007	-0.918165031132468	Insig
chr11	94281873	94286253	+	ENSMUSG00000094091.3	protein_coding	Gm21885	Brain	1.92861292470484	-0.0256828992814924	0.0157719758608567	-1.62838819359551	0.0503024985365557	0.876218257435332	0.688286787105466	0	-Inf	Insig
chr8	55073249	55077134	+	ENSMUSG00000110249.1	TEC	9330121K16Rik	Brain	299.322842239004	-0.105896887703636	0.0650652307422386	-1.62754956058106	0.0504210458965284	0.876473336806624	17.685800162558	14.2946276559452	-0.307118451304534	Insig
chr10	3366057	3464975	+	ENSMUSG00000040653.6	protein_coding	Ppp1r14c	Brain	251.481689729331	0.105671622604682	0.0649421349670684	1.62716582474948	0.0504753679891061	0.876589871209648	20.7489979172136	22.873001317041	0.140604021187631	Insig
chr17	83215292	83225070	+	ENSMUSG00000024247.14	protein_coding	Pkdcc	Brain	110.954224871423	0.108178137418465	0.0665120877766139	1.62644326820396	0.0505777870458115	0.876808988549551	8.72488637774824	10.1669889630547	0.220684227853649	Insig
chr12	52097737	52312744	+	ENSMUSG00000035142.18	protein_coding	Nubpl	Brain	97.4477229837802	0.106951406378179	0.0657681686698973	1.62618799551783	0.0506140123693022	0.876886303558982	4.18516089444051	4.92385836021784	0.234506174982874	Insig
chr13	96924689	96950906	+	ENSMUSG00000091387.2	protein_coding	Gcnt4	Brain	178.427220723306	-0.108651121021529	0.066824096970879	-1.62592726197075	0.0506510350716654	0.876965220189097	7.98747680654481	6.73199125481645	-0.246706534334445	Insig
chr10	97681414	97967090	-	ENSMUSG00000074776.4	lincRNA	Gm10754	Brain	24.8150561033257	0.0769702312833808	0.0473393839460703	1.62592380524145	0.0506515260601965	0.876966266087734	3.0985627424164	4.32885094710086	0.482384944335516	Insig
chr4	132530555	132533659	-	ENSMUSG00000054428.12	protein_coding	Atpif1	Brain	1292.88458507204	0.100633324225624	0.0619149319282895	1.62534821716639	0.0507333373346381	0.877140291628301	194.371993785986	210.537178637422	0.115254658190422	Insig
chr1	91373861	91398815	-	ENSMUSG00000026309.14	protein_coding	Ilkap	Brain	633.804340276628	-0.0945486512073938	0.0581733399178765	-1.6252917804078	0.0507413649349615	0.877157341086357	25.6774195954029	23.0234791454453	-0.1573943689637	Insig
chrX	94367117	94417093	+	ENSMUSG00000079508.8	protein_coding	Apoo	Brain	187.013935136187	0.108402189256991	0.0667034266608373	1.6251367385993	0.0507634236569332	0.877204166253468	32.0264422659203	35.968177975738	0.167457537574396	Insig
chr13	11553102	12106945	-	ENSMUSG00000021313.16	protein_coding	Ryr2	Brain	4231.05901713224	-0.093416697870748	0.0575001753377077	-1.6246332697613	0.0508351105710632	0.877356093491391	33.0744116016801	29.7852861522354	-0.151115671628466	Insig
chr11	90187683	90251255	+	ENSMUSG00000110344.1	protein_coding	Gm45716	Brain	68.8754600978834	0.100858919491842	0.0620835480907157	1.62456758019804	0.0508444700955926	0.877375901542069	6.65783255804096	8.06533730244985	0.276682282243487	Insig
chr12	21252118	21255952	-	ENSMUSG00000092373.1	processed_transcript	Gm20535	Brain	6.67179741949537	0.0429261066599657	0.0264293109686886	1.62418561387473	0.0508989216977869	0.87749101353851	0.981622738869284	1.87005036499875	0.929836552006229	Insig
chr15	89142486	89149606	-	ENSMUSG00000053137.6	protein_coding	Mapk11	Brain	497.447073514316	-0.103255007938446	0.0635813783662909	-1.62398190463246	0.0509279816422656	0.877552358556783	46.0762884289371	40.5480740484026	-0.18439111745879	Insig
chr17	66111546	66120503	+	ENSMUSG00000024101.14	protein_coding	Washc1	Brain	440.923990691046	0.104658070192152	0.0644688769420149	1.62338907014441	0.0510126309420857	0.877730702088087	31.9128693946652	35.0155889666445	0.133859021926344	Insig
chr19	45363734	45530013	+	ENSMUSG00000025217.15	protein_coding	Btrc	Brain	1834.10912074861	0.0833842997386743	0.0513952138817746	1.62241371211111	0.0511521561645114	0.878023529919833	23.6555079349981	24.8922342394042	0.0735195883939568	Insig
chr8	22805766	22809537	+	ENSMUSG00000054822.5	lincRNA	1700041G16Rik	Brain	2.72768512993242	-0.0306831690654095	0.0189136941189374	-1.62227267039747	0.0511723586373023	0.878065813546076	0.399271956182683	0.0541385885868871	-2.88264256284503	Insig
chr7	136894614	137130266	+	ENSMUSG00000054612.4	protein_coding	Mgmt	Brain	16.5723293858095	-0.065534431959776	0.0404027967316148	-1.62202711844688	0.0512075468425981	0.878139392242731	1.37622302559783	0.819358625714724	-0.748147337266635	Insig
chr10	28074820	28597397	+	ENSMUSG00000019889.10	protein_coding	Ptprk	Brain	1153.636788523	-0.0772990476946832	0.0476568805202094	-1.62199134418594	0.0512126750735009	0.878150107983742	19.3870040267878	17.8639765159876	-0.118036613896941	Insig
chr9	109552602	109568262	-	ENSMUSG00000074060.10	protein_coding	Fbxw15	Brain	22.4914686575761	-0.0731533728527809	0.0451015215169721	-1.62197128594104	0.0512155506057599	0.878156115753452	3.57832896525693	2.26472047860516	-0.659953026535935	Insig
chr7	102702215	102712064	+	ENSMUSG00000070423.6	protein_coding	Olfr558	Brain	9.5579006715035	-0.0459520487180908	0.0283374964785703	-1.62159874471766	0.0512689823614147	0.878267641557942	0.788955673351193	0.318933002583617	-1.30669085353706	Insig
chr17	32800567	32800730	-	ENSMUSG00000077338.1	snRNA	Gm23294	Brain	0.771534049257387	0.0152143328880921	0.00938414448885424	1.62128075778911	0.0513146265725508	0.878362751185116	0.562713480622935	2.90323983502665	2.36719132633378	Insig
chr11	3530157	3536856	+	ENSMUSG00000087291.1	processed_transcript	Gm11946	Brain	1.37743985553674	0.0211552337344768	0.013049311148438	1.62117628232116	0.0513296305244486	0.878393982729885	0.048399740496439	0.154999747839239	1.67919465108357	Insig
chr4	147822986	147848366	-	ENSMUSG00000059423.13	protein_coding	Zfp933	Brain	372.800002934766	-0.103742650127854	0.0640230953830781	-1.62039416412337	0.0514420689337169	0.8786275199642	19.7392480030194	17.2705113056253	-0.192756233657278	Insig
chr5	33653216	33658416	-	ENSMUSG00000019295.8	protein_coding	Tmem129	Brain	460.897548937547	-0.0987378404946503	0.0609364561695217	-1.62034103558578	0.0514497142386374	0.878643366878349	32.6755708323863	29.0737825118105	-0.168493660748811	Insig
chr11	22600335	22610879	-	ENSMUSG00000097173.1	lincRNA	Gm26829	Brain	0.770300277243865	0.0151911383092114	0.00937545605264459	1.62030926537449	0.0514542864912235	0.878652842102466	0.0982585042548365	0.509776587734872	2.37521093404873	Insig
chr19	31984654	32061469	-	ENSMUSG00000024887.9	protein_coding	Asah2	Brain	552.792056473037	-0.0968691517251674	0.0597967641213504	-1.61997313982715	0.0515026812872228	0.878753041537842	26.6087130973593	23.7163597440724	-0.166016151930992	Insig
chr6	91013068	91116829	-	ENSMUSG00000030091.17	protein_coding	Nup210	Brain	528.666027810447	-0.106157600605181	0.0655404907820576	-1.6197254451174	0.0515383683342292	0.878826824163327	11.4342500015592	9.91054387707804	-0.206325601381446	Insig
chr19	60837277	60861479	-	ENSMUSG00000063698.9	protein_coding	Sfxn4	Brain	211.072800569608	0.108175892606555	0.0668233465322908	1.61883380914306	0.0516670037230489	0.879092033018979	15.194063771119	17.4014869989907	0.195702811593641	Insig
chr10	117629500	117687352	+	ENSMUSG00000020183.11	protein_coding	Cpm	Brain	387.597963159876	-0.108015095645182	0.0667903964916297	-1.61722495027737	0.0518997918688031	0.879569034903915	14.8095171452208	12.433269154415	-0.252318920475475	Insig
chr12	31590967	31634658	-	ENSMUSG00000020650.15	protein_coding	Bcap29	Brain	996.963038922449	0.0958660005810897	0.0592878110099616	1.61695969117467	0.0519382567302566	0.879647490447977	28.5242004762313	30.6018535459059	0.101432590386029	Insig
chr12	59200655	59219725	-	ENSMUSG00000035329.7	protein_coding	Fbxo33	Brain	1117.48186183417	-0.0844288265346992	0.0522306492520053	-1.61646136404206	0.0520105829552686	0.879794735458022	56.1604445057595	51.1354578537911	-0.135230336733389	Insig
chr10	62185396	62231251	-	ENSMUSG00000037031.10	protein_coding	Tspan15	Brain	393.117815944517	-0.101925311614381	0.0630714104393964	-1.61603032030366	0.052073211735876	0.879921947208894	10.8413360483226	9.59945100881607	-0.175518754547508	Insig
chr11	70000595	70012301	+	ENSMUSG00000020888.16	protein_coding	Dvl2	Brain	211.487611766677	0.107483258140489	0.0665180256975332	1.61585159832059	0.0520991977556444	0.879974651081428	7.21592956636073	8.15985840993914	0.177358862009152	Insig
chr17	84511895	84622142	+	ENSMUSG00000040852.5	protein_coding	Plekhh2	Brain	223.638715447059	-0.107820405246931	0.0667405634853217	-1.61551535702338	0.0521481163442417	0.880073740511932	7.38291420423909	6.29720958743341	-0.22947770849238	Insig
chr11	87979525	87987533	-	ENSMUSG00000020483.14	protein_coding	Dynll2	Brain	12883.0046195795	0.0587189004169668	0.0363510532651381	1.61532872207805	0.0521752857952493	0.880128704280185	1032.26230186793	1058.90633123818	0.0367653652518635	Insig
chr2	103338601	103372764	-	ENSMUSG00000087278.1	lincRNA	A930006I01Rik	Brain	1.06052330181856	0.0190396132931963	0.0117881055851245	1.61515462817219	0.0522006402509378	0.880179950889187	0.0694720661016177	0.245776007920759	1.82283918118584	Insig
chr7	17074040	17133450	+	ENSMUSG00000066760.12	protein_coding	Psg16	Brain	90.2700262930353	-0.105628772232663	0.0654061462113662	-1.61496706886405	0.0522279672924615	0.880235135462174	3.7635400891859	3.08984766459254	-0.284554626866701	Insig
chr10	128391842	128395563	-	ENSMUSG00000090761.1	antisense_RNA	Gm17201	Brain	64.4491766528427	-0.0970865093802808	0.0601210487017638	-1.61485056360024	0.052244947915181	0.880269400746935	38.2186888974068	29.5020055476965	-0.373465254832102	Insig
chr6	83135463	83152579	+	ENSMUSG00000034930.16	protein_coding	Rtkn	Brain	309.648838849585	0.106865054962255	0.0661802458401536	1.6147576003324	0.0522585006074598	0.880296734727406	15.6161312116823	17.4408972541354	0.159437182018822	Insig
chr1	138062861	138175708	-	ENSMUSG00000026395.16	protein_coding	Ptprc	Brain	83.2616225022617	-0.104096359733517	0.0644743668076705	-1.61453869014395	0.0522904261419823	0.880361074989469	1.04302506870005	0.842567640412182	-0.307909418843772	Insig
chr3	146220963	146286186	+	ENSMUSG00000036832.5	protein_coding	Lpar3	Brain	9.42361926893138	-0.0515644082375061	0.0319488463919721	-1.6139677659993	0.0523737656084859	0.880528705449363	0.945340643752357	0.433694824041909	-1.1241540579306	Insig
chr1	58029931	58106413	+	ENSMUSG00000063558.4	protein_coding	Aox1	Brain	113.116944629444	-0.106998733319542	0.0662992678957058	-1.61387503536027	0.0523873122496992	0.880555909026572	2.97077555380672	2.46500551750763	-0.269248735847753	Insig
chr13	84274844	84280817	+	ENSMUSG00000114602.1	sense_intronic	AC154335.1	Brain	15.5988518660115	-0.0657712239472016	0.0407558842138458	-1.61378473847115	0.0524005061695694	0.880582392383087	9.46506566975273	5.75310146135678	-0.718272601822853	Insig
chr12	35055101	35056961	+	ENSMUSG00000113792.1	TEC	Gm10933	Brain	0.716898566191156	0.0158083521380706	0.00979593149122641	1.61376711875018	0.0524030810360998	0.880587559387256	0.0487033577014373	0.2267815901136	2.21921038562752	Insig
chr3	51482331	51484829	-	ENSMUSG00000102775.1	TEC	Gm38160	Brain	1.35814749547248	0.0193428514969342	0.0119861951126871	1.61376077354692	0.0524040083213857	0.880589420068156	0.0784384481612119	0.280381873141583	1.83776018283676	Insig
chr6	112273758	112330425	+	ENSMUSG00000057604.9	protein_coding	Lmcd1	Brain	74.3251588839258	-0.0990524109987922	0.0613811256334528	-1.61372750950022	0.0524088697394036	0.880599173989608	9.91529255004719	7.69381832425306	-0.365955576327393	Insig
chr9	96119362	96184608	+	ENSMUSG00000041440.18	protein_coding	Gk5	Brain	73.4224403247676	-0.0939118159479014	0.0582260117021486	-1.61288422824323	0.0525322381970645	0.880846167550174	2.00782710442637	1.50574159511775	-0.415160837050774	Insig
chr19	6993018	6996117	-	ENSMUSG00000037349.9	protein_coding	Nudt22	Brain	100.977189970357	-0.104547780913812	0.0648304916223767	-1.61263285681651	0.0525690597033277	0.880919689272752	19.4035493663276	15.5574521726749	-0.318714768422466	Insig
chr7	25199915	25220615	-	ENSMUSG00000054499.9	protein_coding	Dedd2	Brain	402.168918562273	0.100526093382082	0.062360612551126	1.61201260330255	0.0526600082761026	0.881100898608578	14.5625735801556	15.85280790364	0.122473058810874	Insig
chr7	45183624	45204892	-	ENSMUSG00000038292.14	protein_coding	Ccdc155	Brain	31.4401368489829	-0.0841003160344882	0.0521821526731604	-1.61166819930265	0.052710565444726	0.881201392303818	3.12316866325347	2.16829178269062	-0.526451572261895	Insig
chr2	68861441	69114282	+	ENSMUSG00000027035.10	protein_coding	Cers6	Brain	1209.08911744004	-0.0873027108694752	0.0541847902142184	-1.6112032643169	0.0527788804397438	0.881336914109267	30.6077034613607	27.8009179027372	-0.138762284317975	Insig
chr17	23993535	23998100	-	ENSMUSG00000045027.6	protein_coding	Prss22	Brain	9.5991772977132	0.0528167986361092	0.032788427075188	1.61083660753209	0.052832807150065	0.881443674571412	1.41618974217699	2.30147601430669	0.700544835306139	Insig
chr7	127256959	127260709	-	ENSMUSG00000042462.4	protein_coding	Dctpp1	Brain	103.516565631801	0.105216681006388	0.0653191056835005	1.61081018953641	0.0528366944023777	0.881451362868825	32.5432357034601	38.4110179017946	0.239162493976863	Insig
chr17	26081211	26090329	-	ENSMUSG00000036775.12	protein_coding	Decr2	Brain	480.300661427139	0.106200017095177	0.0659387211444852	1.61058654538463	0.0528696118984633	0.881516427900566	45.2214060218527	50.2564597846753	0.152303198050765	Insig
chr4	134741554	134768024	-	ENSMUSG00000037295.7	protein_coding	Ldlrap1	Brain	170.829943988766	-0.106971001466159	0.0664200112276655	-1.61052368840316	0.052878866709281	0.881534708185549	5.55732822993045	4.65484076376541	-0.255659636191361	Insig
chr16	20725158	20734511	-	ENSMUSG00000022847.14	protein_coding	Thpo	Brain	40.9262912524507	0.0890422898451707	0.0552996566032742	1.61017798869837	0.052929790353986	0.881635192749438	4.64905693904628	5.92096420867274	0.34889403762886	Insig
chr9	44403698	44407600	-	ENSMUSG00000032112.10	protein_coding	Trappc4	Brain	563.51751458089	0.0890177445724458	0.0552931334989364	1.60992403467526	0.0529672254122764	0.881708952448395	50.2057329460584	53.2214856055404	0.0841566682057525	Insig
chr7	109758055	109782025	-	ENSMUSG00000034825.14	protein_coding	Nrip3	Brain	3773.79660718974	-0.0838777336391255	0.0521249705076356	-1.60916606421559	0.0530790885088936	0.881928813747899	211.06137583832	192.661723543005	-0.131592612886569	Insig
chr15	54838901	54952892	-	ENSMUSG00000022425.16	protein_coding	Enpp2	Brain	12677.6947897162	-0.0680351933170327	0.0422804328641005	-1.60914136181421	0.0530827374671354	0.881935971828188	490.422925449532	456.108775865956	-0.104648492268733	Insig
chr2	3570488	3782142	+	ENSMUSG00000026655.15	protein_coding	Fam107b	Brain	737.568280489599	-0.0933581914928583	0.058023201524903	-1.60898035681106	0.0531065257366261	0.881982615483886	38.3396627186297	34.4414859127352	-0.15469025897181	Insig
chr11	6467599	6475917	-	ENSMUSG00000094483.2	protein_coding	Purb	Brain	12152.2724505948	-0.0882600106092947	0.0548712703144126	-1.60849220554882	0.0531787038628604	0.882123915899037	328.231137269862	297.783661196967	-0.140447506695754	Insig
chr6	86470277	86480830	-	ENSMUSG00000085589.7	antisense_RNA	A430078I02Rik	Brain	2.96464368529254	-0.0303960641765711	0.0189016669759664	-1.60811552839334	0.0532344554100144	0.882232827219067	0.283974662042628	0.0455610946953867	-2.63988789321507	Insig
chr17	80224441	80228497	+	ENSMUSG00000055760.12	protein_coding	Gemin6	Brain	69.1305815273963	0.10044025928393	0.0624595254568973	1.60808553297836	0.0532388970945024	0.882241495448248	10.2271479928059	12.3834388461466	0.276008120443124	Insig
chr13	51846678	51848468	+	ENSMUSG00000021453.2	protein_coding	Gadd45g	Brain	236.991929609899	0.107443071250121	0.0668240052621559	1.60785141250683	0.053273576007697	0.882309129699048	43.2939391056543	49.3729523942325	0.189555847306222	Insig
chr1	106538178	106714274	-	ENSMUSG00000057329.7	protein_coding	Bcl2	Brain	489.188893426706	-0.104256792335422	0.0648449692816063	-1.60778536084517	0.0532833632708267	0.882328203733848	12.0910871299708	10.5486922814234	-0.196879806058296	Insig
chr7	45367891	45370583	-	ENSMUSG00000003872.9	protein_coding	Lin7b	Brain	349.000554263209	0.10116331311106	0.0629327723548136	1.60748222787173	0.0533282995315718	0.882415699049911	51.5903359306338	56.4617319423796	0.130172542959377	Insig
chr11	74905424	74905516	+	ENSMUSG00000077493.1	snoRNA	Snord91a	Brain	70.7017778385089	-0.102103661205648	0.0635560559714668	-1.60651348868292	0.0534721171487367	0.882694853557737	174.935236938152	138.962261846156	-0.332127776737099	Insig
chr13	102732486	103334497	-	ENSMUSG00000034751.16	protein_coding	Mast4	Brain	1324.44211177733	-0.0960144993319871	0.0597672006477548	-1.60647476025956	0.0534778734412971	0.882705999117211	9.22955173963402	8.26909594437364	-0.15853097186074	Insig
chr1	87509889	87597845	+	ENSMUSG00000079434.8	protein_coding	Neu2	Brain	60.3246765392279	0.0910031724009534	0.0566645829881394	1.6059973902923	0.0535488685234677	0.882843288637521	4.85869089399219	6.18990992828827	0.349350764116905	Insig
chr9	65587160	65595967	+	ENSMUSG00000041064.13	protein_coding	Pif1	Brain	4.97736744919233	0.0379583646161498	0.023636221527661	1.6059404660651	0.0535573396182927	0.882859648490154	0.210228781915406	0.407226741656362	0.953872104315133	Insig
chr1	33908225	34308661	+	ENSMUSG00000026131.18	protein_coding	Dst	Brain	11154.9467892518	-0.0957485677194714	0.0596368504540602	-1.60552690141189	0.0536189172352066	0.882978433450439	61.0800847821097	54.6505655000324	-0.160465640317974	Insig
chr3	108040408	108044894	-	ENSMUSG00000027890.17	protein_coding	Gstm4	Brain	119.874720154898	0.106053619651284	0.0660587995064245	1.60544273349942	0.0536314566350191	0.883002592789211	14.9798776525015	17.3938234076602	0.215549251521836	Insig
chr11	23564961	23633639	-	ENSMUSG00000042208.15	protein_coding	0610010F05Rik	Brain	1051.22442952734	0.0876422323266585	0.0546053109370294	1.60501297076629	0.0536955211909349	0.88312586880839	43.8117032599695	46.3937309922848	0.082613569495456	Insig
chrX	167207093	167209315	-	ENSMUSG00000049775.16	protein_coding	Tmsb4x	Brain	8086.24892901581	0.096314556976634	0.0600302726410913	1.60443310914943	0.0537820621800706	0.883291983134417	1279.88738486718	1377.1502683174	0.10566911281855	Insig
chr8	20385782	20424814	-	ENSMUSG00000071793.12	transcribed_unprocessed_pseudogene	2610005L07Rik	Brain	81.228871024471	0.101661353426851	0.0633643891174072	1.60439254355445	0.0537881207157116	0.883303594732194	4.13459102374416	4.95744281688859	0.261851500188578	Insig
chr17	48410014	48417266	+	ENSMUSG00000040771.13	protein_coding	Oard1	Brain	215.715662112797	0.107203749905491	0.0668215602559689	1.60432874501632	0.0537976502807764	0.883321854120555	34.6236695062253	39.2712118985492	0.18171348648744	Insig
chr19	8967041	8978479	+	ENSMUSG00000071644.10	protein_coding	Eef1g	Brain	2357.58768618289	0.0831557165944165	0.0518334736183848	1.6042860103615	0.0538040343292772	0.883334083258496	197.681940391767	208.126120599078	0.0742769630598518	Insig
chr9	108565537	108567434	-	ENSMUSG00000070283.4	protein_coding	Ndufaf3	Brain	396.433481740125	0.0979382694628125	0.0610501190936061	1.60422732857649	0.0538128017195927	0.883350873694681	47.3886901644057	51.0656031703466	0.107809061000764	Insig
chr17	24693191	24696156	-	ENSMUSG00000040888.9	protein_coding	Gfer	Brain	194.735526162893	0.107084157922859	0.0667717424317453	1.60373466414062	0.0538864556195429	0.883491737725458	23.5540897422345	26.5901004341713	0.1749116469247	Insig
chr13	114287795	114388258	-	ENSMUSG00000021764.7	protein_coding	Ndufs4	Brain	1052.10641952905	0.103102149101075	0.0643008600393655	1.603433438339	0.0539315306650032	0.883577776642607	98.9832475663124	108.312127665049	0.129938508130565	Insig
chr13	94788910	94842922	+	ENSMUSG00000042043.6	protein_coding	Tbca	Brain	696.430109162266	0.104569582287038	0.0652265384736002	1.60317540581066	0.0539701673464072	0.883651424975929	185.405561754608	204.167768083158	0.139070604013919	Insig
chr3	95871522	95889093	+	ENSMUSG00000080727.2	antisense_RNA	C920021L13Rik	Brain	12.3721367980449	-0.0591240049980689	0.036882450762884	-1.60303894603358	0.0539906095847578	0.883690353810279	1.17433275885899	0.654347654460476	-0.843712020940721	Insig
chr6	48684549	48692060	+	ENSMUSG00000054435.16	protein_coding	Gimap4	Brain	6.6618256018066	-0.0444733838199153	0.0277442148714735	-1.60297863990531	0.0539996457508061	0.883707553380455	0.910342770173436	0.366700546602795	-1.31180744715506	Insig
chr12	19288562	19291177	+	ENSMUSG00000113570.1	TEC	Gm5953	Brain	0.829500611123537	0.0149657123310941	0.00933965750555359	1.60238341954136	0.0540889002722698	0.883877168865172	0.0386682369549313	0.19234584473083	2.31448177067506	Insig
chr6	126923050	126939587	-	ENSMUSG00000030346.16	protein_coding	Rad51ap1	Brain	36.2494387045479	-0.0847611046059593	0.0529012261442624	-1.60225217417106	0.0541085973443469	0.88391453371909	1.7645023482492	1.25206356497176	-0.494953542985819	Insig
chr1	152516760	152766351	-	ENSMUSG00000026482.13	protein_coding	Rgl1	Brain	1959.15441110188	-0.0824210260917557	0.0514448412613244	-1.60212421830756	0.0541278064956603	0.883950949847071	63.6099154250358	58.1428975903784	-0.129648697390066	Insig
chr19	16715799	16716261	+	ENSMUSG00000114931.1	processed_pseudogene	AC135377.1	Brain	2.25736574110749	0.0266683493949477	0.0166493211630295	1.60176797202794	0.054181317329435	0.884052273699468	0.836733204454359	1.99830943632238	1.25594040794625	Insig
chr13	32338819	32342643	+	ENSMUSG00000113965.1	TEC	A730091E23Rik	Brain	11.0579486539558	0.0568093445837427	0.0354685063066575	1.60168415586984	0.0541939135509655	0.884076099179644	0.57485725678286	0.885165258958095	0.622743065343723	Insig
chr14	46882854	47105815	+	ENSMUSG00000021838.17	protein_coding	Samd4	Brain	969.293906208876	0.0911844081168245	0.0569344545461614	1.60156813380716	0.0542113538347682	0.884109070939477	24.3460134762445	25.9765133677188	0.0935222432711674	Insig
chr18	36300101	36301517	+	ENSMUSG00000110185.1	protein_coding	Igip	Brain	809.703721997171	-0.0987893880416153	0.061683981350746	-1.60154039798244	0.0542155237409891	0.88411695158499	128.972766932783	114.344641244397	-0.173677712012205	Insig
chr7	132987563	133124354	-	ENSMUSG00000030970.16	protein_coding	Ctbp2	Brain	533.830660803131	0.0992921950725172	0.0620011230151809	1.60145800985259	0.0542279118547524	0.884140357381744	18.6071048242637	20.096365200582	0.111080990440674	Insig
chr9	51914427	51927003	+	ENSMUSG00000111836.1	lincRNA	4933407I05Rik	Brain	3.8932552310637	-0.0287293610056787	0.0179413404044892	-1.60129401471532	0.0542525776606453	0.884186932204274	0.421436265904441	0.0510943064394649	-3.04408002562317	Insig
chr5	146832890	146837032	+	ENSMUSG00000041453.12	protein_coding	Rpl21	Brain	1915.7501991831	0.102375486848807	0.0639346557504912	1.60125186641082	0.0542589185184945	0.884198899180265	121.758254453345	133.166713964342	0.129213933457942	Insig
chr4	153373221	153482811	-	ENSMUSG00000039546.9	protein_coding	Ajap1	Brain	732.559758428474	0.0901861766327986	0.0563277459513898	1.60109685039817	0.0542822446932545	0.884242900935035	52.2770813974442	55.7391333916072	0.0925119737459663	Insig
chr14	31260375	31323896	-	ENSMUSG00000019027.8	protein_coding	Dnah1	Brain	171.096152376083	0.106351637817614	0.0664496158822153	1.60048536632818	0.0543743399282628	0.884416300313085	2.80052557090307	3.25427798383147	0.2166398915593	Insig
chr9	46012820	46224194	+	ENSMUSG00000034135.15	protein_coding	Sik3	Brain	2980.65002036426	-0.100189466129976	0.0626150533717083	-1.60008593357272	0.0544345686064831	0.884529419798441	72.1765108403151	63.8810851461688	-0.176140582124504	Insig
chr13	21467047	21468509	-	ENSMUSG00000059395.4	protein_coding	Nkapl	Brain	8.00519557315128	0.0481018051687269	0.030063258327667	1.6000196866372	0.0544445630642598	0.884548169638048	1.05480066377626	1.79276297178834	0.765214372264816	Insig
chr12	110858565	110858894	-	ENSMUSG00000091498.4	processed_pseudogene	Mpc1-ps	Brain	94.1338173039496	-0.103280455573135	0.0645557618888606	-1.59986424993237	0.0544680192997495	0.88459215018582	65.559111987455	52.3361907121193	-0.324987391251912	Insig
chr13	74553910	74564256	-	ENSMUSG00000113047.1	lincRNA	CT009718.2	Brain	41.5626555616256	-0.073708280523425	0.0460853712245159	-1.59938563073166	0.0545402984638466	0.884727463480787	5.13483506410607	3.32601660968903	-0.62652256324827	Insig
chr7	110308013	110614922	-	ENSMUSG00000038371.15	protein_coding	Sbf2	Brain	1284.44750992168	-0.0746093016468677	0.0466527561917172	-1.59924745582586	0.0545611799641652	0.884766496528612	19.4537846095013	17.9874595585179	-0.113059406282756	Insig
chr17	57279100	57328031	+	ENSMUSG00000034116.17	protein_coding	Vav1	Brain	53.7702563393463	-0.0895042867038064	0.0559780002212003	-1.59891897442075	0.054610848054875	0.884859233198763	3.39026599134522	2.5157172120947	-0.430428707658324	Insig
chr8	84969587	84974834	+	ENSMUSG00000005161.15	protein_coding	Prdx2	Brain	3078.26487931324	0.0845157509262859	0.0528660505906919	1.59867722256458	0.0546474262743386	0.884927434023248	219.987475049025	231.764867676684	0.0752405039783911	Insig
chr6	91212455	91272540	+	ENSMUSG00000064080.12	protein_coding	Fbln2	Brain	120.130955210737	0.103460380345228	0.0647340522682595	1.5982373529852	0.0547140330739544	0.885051416451247	4.01187407747399	4.73308874330492	0.23850564808719	Insig
chr8	5117361	5118665	+	ENSMUSG00000109181.1	processed_pseudogene	Gm5605	Brain	4.21058399418115	0.0353059338489039	0.0220954008730545	1.59788609637582	0.054767270353866	0.885150320806676	0.595997741096605	1.16299615518173	0.964467559505481	Insig
chr1	131127455	131138340	-	ENSMUSG00000016526.8	protein_coding	Dyrk3	Brain	163.59778142434	0.105745509115866	0.0661795255209436	1.59785837513145	0.0547714736895359	0.885158122525468	10.9893610856126	12.74786784318	0.214148456560015	Insig
chr7	141262706	141266481	-	ENSMUSG00000025498.15	protein_coding	Irf7	Brain	33.9520696936124	0.0794688944386801	0.0497494522972576	1.5973822980773	0.05484370261799	0.885292019646105	1.85895127032669	2.45459011554603	0.400993180820011	Insig
chr9	103482947	103761837	-	ENSMUSG00000042757.16	protein_coding	Tmem108	Brain	366.52984870946	-0.104935626897081	0.065700740218358	-1.59717571747784	0.0548750690843391	0.88535006923842	8.36478493202601	7.25281398987304	-0.205787598299975	Insig
chr4	108466944	108467050	-	ENSMUSG00000095361.1	snRNA	Gm24967	Brain	1.02685763726647	0.017107808874435	0.0107140980187465	1.59675680066594	0.0549387218532555	0.885467690346024	1.29505926564895	5.37271138810142	2.05263221996575	Insig
chr2	30807826	30823033	+	ENSMUSG00000026857.9	protein_coding	Ntmt1	Brain	314.816285297289	0.10151391416181	0.0635802824758088	1.59662571805079	0.054958651984242	0.885504468748164	24.3326186730023	26.6290307944275	0.13010832907361	Insig
chr9	96682770	96752831	-	ENSMUSG00000040433.16	protein_coding	Zbtb38	Brain	1221.83474264919	-0.0828614141910783	0.0518982705960715	-1.59661224236151	0.0549607012036517	0.885508248970498	23.3671590783616	21.3549223240125	-0.129913695114876	Insig
chr3	116109949	116129688	-	ENSMUSG00000027962.14	protein_coding	Vcam1	Brain	606.377531483337	-0.0977316189020222	0.0612284944906823	-1.59617870266098	0.0550266626657694	0.885629795766904	15.4147304890063	13.7179719319719	-0.168242456680876	Insig
chr7	121642021	121707253	-	ENSMUSG00000063317.7	protein_coding	Usp31	Brain	2940.12835765029	-0.088999275714164	0.0557718738713453	-1.59577345239408	0.0550883796623267	0.885743287845768	64.1297728828531	58.1143493035466	-0.142099867208906	Insig
chr17	35122738	35126440	-	ENSMUSG00000092241.1	antisense_RNA	Gm20522	Brain	4.74711655731652	0.0383966625873789	0.0240630433213077	1.5956694286204	0.0551042311148158	0.885772400914346	1.11165097474347	2.22226141651607	0.999324642723185	Insig
chr6	91684053	91759066	+	ENSMUSG00000030096.8	protein_coding	Slc6a6	Brain	2179.50861160159	-0.0933098334474632	0.0584851144317705	-1.59544585582233	0.0551383126721348	0.885834945513978	58.0032371867015	52.1336583396642	-0.153918319203267	Insig
chr6	86334031	86334240	+	ENSMUSG00000072940.5	processed_pseudogene	Gm10443	Brain	20.3854054095782	-0.0520622172487537	0.0326380968340165	-1.59513642947749	0.0551855107772932	0.885921447863006	23.8862505902866	11.8905621203446	-1.00636349325558	Insig
chr11	59208321	59210738	+	ENSMUSG00000020441.6	protein_coding	2310033P09Rik	Brain	137.849403370383	0.106559791431196	0.0668190710188061	1.59475116619333	0.0552443236749816	0.886029053960189	23.001808059519	26.1123719954661	0.182986246304538	Insig
chr2	165490110	165493324	-	ENSMUSG00000039725.6	protein_coding	Trp53rka	Brain	249.134793349773	0.104347725902679	0.0654365981094662	1.59463861076825	0.0552615158362897	0.886060470995434	25.3767493092846	28.0804226228086	0.146057373196905	Insig
chr11	96286623	96290162	+	ENSMUSG00000038721.8	protein_coding	Hoxb7	Brain	3.5099537641988	0.0302690922047439	0.0189836239968561	1.59448439401016	0.0552850787550971	0.886103501855543	0.405844545920406	0.866466973002091	1.09421753393539	Insig
chr14	105621015	105643725	-	ENSMUSG00000110080.1	processed_transcript	Gm6145	Brain	437.399676726557	0.0999063609339359	0.0626923068083642	1.59359841773451	0.0554206101748753	0.886350381050243	16.704441329411	18.1507958212097	0.119801071177076	Insig
chr18	36292626	36296041	+	ENSMUSG00000109836.1	TEC	Gm45884	Brain	1355.00298243654	-0.10440882512388	0.0655299327792818	-1.59329974403529	0.0554663618716731	0.886433479258354	89.874033355696	78.1002420783332	-0.202577328532451	Insig
chr7	139103638	139213307	-	ENSMUSG00000015981.12	protein_coding	Stk32c	Brain	1656.97149418876	0.0750003848262521	0.0470811887174438	1.59300108746966	0.0555121424104528	0.886516508306453	157.274281628549	163.92780624736	0.0597778198145478	Insig
chr16	16870736	16892990	+	ENSMUSG00000022779.14	protein_coding	Top3b	Brain	537.507817482953	0.097290694874567	0.0610810065560284	1.59281420461407	0.0555408053661786	0.886568430586159	13.9808459275821	15.1227049636261	0.113264558880075	Insig
chr9	65890237	65903266	+	ENSMUSG00000040204.6	protein_coding	Pclaf	Brain	13.5129988924348	0.0570129137083551	0.0358137273126416	1.59192907263329	0.0556767290947808	0.886814007790726	0.558243895868954	0.858319012743621	0.620618385123315	Insig
chr14	25459980	25462387	+	ENSMUSG00000114709.1	sense_intronic	AC157650.3	Brain	4.95666393835528	-0.0402233321895053	0.0252673177092773	-1.59191144277007	0.0556794392059343	0.886818893412814	0.85099371437375	0.304258764277025	-1.48384965503043	Insig
chr10	74957477	75032586	-	ENSMUSG00000009070.14	protein_coding	Rsph14	Brain	6.04344196543389	-0.0410177207016586	0.025780859415575	-1.59101448250707	0.0558174675146355	0.887067165833344	0.50859836888819	0.172904822305409	-1.5565487289861	Insig
chr1	160906418	160974978	+	ENSMUSG00000040423.10	protein_coding	Rc3h1	Brain	1139.97370027005	-0.0968430244145095	0.0608692991609799	-1.59099949809494	0.0558197758021977	0.887071308505675	22.729900322424	20.2743367406218	-0.164936638957263	Insig
chr15	56689944	56778399	+	ENSMUSG00000086541.8	processed_transcript	Has2os	Brain	2.92500928750516	0.0290178857030388	0.0182387841318068	1.5909989116234	0.0558198661473619	0.887071470641516	0.317514969449088	0.700446827487877	1.14145092626899	Insig
chr1	127486546	127679548	-	ENSMUSG00000026347.13	protein_coding	Tmem163	Brain	544.095512452449	-0.0961310962676438	0.0604554370882466	-1.59011498216979	0.0559561728174467	0.887315561140897	28.5472143851269	25.5495727708367	-0.160050808173816	Insig
chr8	69132669	69184225	-	ENSMUSG00000036306.13	protein_coding	Lzts1	Brain	1329.07158275611	0.100003274515432	0.0628939272795015	1.59003068882971	0.0559691857693487	0.887338808855121	42.3210160173308	46.0266574172252	0.121095410657301	Insig
chr10	110596266	110615961	+	ENSMUSG00000112398.1	lincRNA	9230102K24Rik	Brain	0.979872460804894	0.0144162496719271	0.00906788497475495	1.58981391052732	0.0560026629264767	0.887398571933067	0.081500407270959	0.414834952031932	2.34765828007695	Insig
chr3	105725901	105727147	-	ENSMUSG00000106317.1	lincRNA	Gm43848	Brain	53.2964416466511	0.0917788719726024	0.0577465155667367	1.58934043157175	0.0560758404565902	0.887528987189723	8.97074144508402	11.1555559001743	0.314463271231829	Insig
chrX	153723590	153741920	+	ENSMUSG00000086316.8	protein_coding	Nbdy	Brain	338.409246896164	0.10019035478062	0.0630555728065274	1.58892149133326	0.0561406552525663	0.887644246556561	37.1578101614801	40.5238559190711	0.125105974536971	Insig
chr11	25602763	26210763	-	ENSMUSG00000032985.15	protein_coding	5730522E02Rik	Brain	34.9053048771085	0.0820958631258651	0.0516808457203978	1.58851624778003	0.0562034103601952	0.887755618335268	1.2178135903773	1.59415741173891	0.388500774144779	Insig
chr10	128401395	128411492	-	ENSMUSG00000025374.13	protein_coding	Nabp2	Brain	782.627671199586	0.0924734842200977	0.0582172947069814	1.58841946685318	0.0562184062746234	0.887782198977398	67.8502733147195	72.4228563542715	0.0940904506399041	Insig
chr6	91156665	91174692	+	ENSMUSG00000034245.10	protein_coding	Hdac11	Brain	2767.64590788891	0.0847186607563897	0.0533361451006793	1.588391148188	0.0562227947968437	0.88778997536434	156.69099919598	165.27617094951	0.0769564265040224	Insig
chr5	67392147	67428310	-	ENSMUSG00000092060.4	protein_coding	Bend4	Brain	237.122600935122	0.10583097450288	0.0666321038811469	1.5882880524327	0.0562387738779044	0.887818280920812	5.15111923991372	5.8297929778452	0.178558716240423	Insig
chr9	56950878	56983206	+	ENSMUSG00000055334.4	protein_coding	Snupn	Brain	207.180492311356	-0.104719012520847	0.0659355475436264	-1.58820266793963	0.0562520107065079	0.887841718002484	33.7203928633971	29.3532293198117	-0.200102113310458	Insig
chr6	113442569	113448229	+	ENSMUSG00000051256.10	protein_coding	Jagn1	Brain	359.182475634161	0.0997517434529418	0.0628144562711014	1.58803799912591	0.0562775460027551	0.887886903050406	22.8071586260267	24.7323170420788	0.116910681431747	Insig
chr6	65671590	65712326	+	ENSMUSG00000049001.5	protein_coding	Ndnf	Brain	470.001100548036	-0.105058966918638	0.0661585921446604	-1.58798673782114	0.056285497094934	0.887900965182069	10.5374436645796	9.10293036004453	-0.211121969416748	Insig
chr17	75005568	75392512	+	ENSMUSG00000001870.15	protein_coding	Ltbp1	Brain	127.941267848731	-0.105692200866528	0.0665577645886498	-1.58797702296258	0.0562870040628105	0.887903629975604	2.78359046034083	2.32845678610903	-0.257572860872401	Insig
chr13	58233346	58275699	-	ENSMUSG00000021552.7	protein_coding	Gkap1	Brain	277.874681367447	0.101019089545288	0.0636178799731772	1.58790405445575	0.0562983240039263	0.88792364314499	10.4166117954083	11.3488440393984	0.123659266799259	Insig
chr11	3917192	3932159	-	ENSMUSG00000020432.12	protein_coding	Tcn2	Brain	311.220990592074	-0.106104782472909	0.0668228616326388	-1.58785152087954	0.0563064749534072	0.887938049248598	32.5048092640031	27.5055378627421	-0.240931073803451	Insig
chr3	146852367	146984009	+	ENSMUSG00000036745.15	protein_coding	Ttll7	Brain	7724.97273382583	-0.0657222536770662	0.0413962538483924	-1.58763771035331	0.0563396592799692	0.887996661486493	208.881325845696	194.753663855132	-0.10103305047559	Insig
chr14	122181704	122402234	+	ENSMUSG00000025545.10	protein_coding	Clybl	Brain	281.141644638816	-0.102580935296425	0.0646124197128019	-1.58763494313307	0.0563400888713268	0.887997419855681	44.0722016111916	38.3368090609862	-0.201138707501132	Insig
chr16	76403209	76403712	-	ENSMUSG00000050299.7	protein_coding	Gm9843	Brain	55.2482772666071	-0.0437357723620992	0.0275506881608849	-1.58746569619967	0.0563663684442581	0.88804379237153	27.5157678214803	11.0469507941126	-1.31661037890335	Insig
chr16	63543538	63864158	-	ENSMUSG00000052504.6	protein_coding	Epha3	Brain	247.494294887459	0.10357414992973	0.0652520130833374	1.58729432297282	0.0563929885712706	0.888090726691156	9.44051540971563	10.4114367556792	0.141231639644783	Insig
chr17	89908511	89910449	-	ENSMUSG00000066878.4	protein_coding	Gm10184	Brain	2.82249760870224	-0.02913403840344	0.0183564953252465	-1.5871242242723	0.0564194210690803	0.888137291278732	0.389918351276825	0.0509276872524405	-2.93664994830497	Insig
chr5	138995056	139000577	+	ENSMUSG00000075585.3	antisense_RNA	6330403L08Rik	Brain	416.199935465535	0.10203140515619	0.0642924713226685	1.58698838382054	0.0564405374104417	0.888174462869496	16.2783523546639	17.9291168598814	0.139349744887626	Insig
chr2	168260117	168281736	-	ENSMUSG00000074575.4	protein_coding	Kcng1	Brain	441.843801681216	0.10401317352443	0.0655882187939946	1.58585147511208	0.0566175274682224	0.888485054029701	21.1464636051767	23.4583640513004	0.149685988902757	Insig
chrX	136033367	136034946	+	ENSMUSG00000048355.2	protein_coding	Arxes1	Brain	354.869588163014	0.10235357161113	0.0645572257519897	1.58547041665549	0.0566769526042787	0.888588949755198	48.5388118845358	53.2233705117109	0.132921080605226	Insig
chr5	120896256	120907521	-	ENSMUSG00000052776.10	protein_coding	Oas1a	Brain	6.57849445502326	0.0444561859569086	0.028048426564334	1.58497967274352	0.0567535593787898	0.888722599632763	0.665823627706671	1.17686168885569	0.821732804420285	Insig
chr17	6106437	6251128	+	ENSMUSG00000034377.10	protein_coding	Tulp4	Brain	3082.26623360894	-0.0721158978669392	0.0455059237832201	-1.58475846376579	0.0567881190066402	0.888782788224262	38.2105819495329	35.3779514601163	-0.111121718175418	Insig
chr17	74299474	74323944	-	ENSMUSG00000024067.13	protein_coding	Dpy30	Brain	295.587692695819	0.104395694390051	0.0659055831503848	1.58401897684205	0.0569037766887688	0.888983743408869	65.4517648280203	72.2736666832045	0.14303799563689	Insig
chr13	74036500	74062299	-	ENSMUSG00000021572.9	protein_coding	Cep72	Brain	84.4258190637229	-0.0968830971928903	0.0611713908330518	-1.58379752157839	0.0569384509789437	0.889043848559765	2.38597403475131	1.83715581386599	-0.377104352777556	Insig
chr13	112598333	112652475	-	ENSMUSG00000021758.14	protein_coding	Ddx4	Brain	54.5645069418357	0.0907409658207741	0.0573059186426124	1.58344841109134	0.0569931485440338	0.889138530284183	3.78334215452105	4.78553010591791	0.339017489282235	Insig
chr15	79786352	79804766	-	ENSMUSG00000022421.18	protein_coding	Nptxr	Brain	8753.41162075291	0.0736646960276579	0.046529135169825	1.58319504024289	0.0570328732842955	0.889207192752794	370.161046083473	385.452379128136	0.0583995516902886	Insig
chr19	5568074	5571261	+	ENSMUSG00000049562.5	protein_coding	Ap5b1	Brain	67.2090188256617	-0.0955197089395019	0.0603349227595716	-1.58315788884222	0.0570387000013006	0.889217256825273	5.02203857343274	3.85153851843343	-0.382838256270231	Insig
chr2	139256876	139677714	-	ENSMUSG00000085071.1	processed_transcript	Gm14066	Brain	68.2450883990349	0.0925978374093149	0.0585055224007678	1.58271960679219	0.0571074762643371	0.889335911144239	6.96553611462077	8.61450115268462	0.30653285885162	Insig
chr2	11585437	11604153	-	ENSMUSG00000037197.11	protein_coding	Rbm17	Brain	770.340259317332	0.0947952673190394	0.0599399222508092	1.58150467600514	0.0572984868235913	0.889664117517774	69.5401378812256	74.6468197808161	0.102234870162534	Insig
chr5	140008689	140321552	-	ENSMUSG00000029554.15	protein_coding	Mad1l1	Brain	281.159902356989	-0.101214603872573	0.0640164132000446	-1.58107270952979	0.0573665282001898	0.889780560738862	17.4002072931065	15.3461246936355	-0.181230110813167	Insig
chr6	65042583	65116061	+	ENSMUSG00000029920.9	protein_coding	Smarcad1	Brain	676.867303420882	0.0940312577689395	0.0594879660372169	1.58067696767631	0.057428922603046	0.889887124142667	11.0399384056809	11.8334283049772	0.100135979576355	Insig
chr3	88575876	88588419	+	ENSMUSG00000041355.13	protein_coding	Ssr2	Brain	800.495455893894	0.0905404236863159	0.0572948872972426	1.58025310734267	0.0574958128657697	0.890001137399192	93.4155792628351	99.438322387912	0.0901387834531777	Insig
chr6	127149389	127212411	+	ENSMUSG00000097166.1	antisense_RNA	9330179D12Rik	Brain	28.3339671317629	0.0763547671991792	0.0483288216859595	1.57990127910282	0.0575513847877767	0.890095679342939	3.90639638019643	5.36700219503775	0.458278131918659	Insig
chr8	70673248	70678752	+	ENSMUSG00000031848.15	protein_coding	Lsm4	Brain	345.124780095463	0.105511701128467	0.0667977688669627	1.57956924188004	0.0576038716351412	0.890184823681247	71.3382714500536	80.9568023500706	0.182476048015876	Insig
chr17	56613395	56614243	+	ENSMUSG00000057863.5	protein_coding	Rpl36	Brain	951.137361417242	0.105482207556686	0.0668227085606678	1.57853834166149	0.0577670850322327	0.890461105730663	504.547538265682	573.231678158962	0.184128132714296	Insig
chr10	75831114	75837424	-	ENSMUSG00000033318.7	protein_coding	Gstt2	Brain	50.857993452171	0.0921108271790582	0.0583573266624725	1.57839353594467	0.0577900416121451	0.890499854363619	2.5706594653293	3.17891167357443	0.306394422238398	Insig
chr4	70216856	70410443	-	ENSMUSG00000039298.16	protein_coding	Cdk5rap2	Brain	627.934802986758	-0.0914731930604791	0.0579534789593142	-1.57839002425889	0.0577905984267006	0.890500793875758	10.8548558011834	9.80272105781689	-0.14708638498758	Insig
chr13	31565492	31625792	-	ENSMUSG00000038408.14	lincRNA	1700018A04Rik	Brain	2.24782932602897	0.0256026621959783	0.0162211365299027	1.57835193291058	0.0577966384954083	0.890510984236301	0.0873568626888052	0.236461256576912	1.43661087221058	Insig
chr2	127008717	127067909	+	ENSMUSG00000001998.15	protein_coding	Ap4e1	Brain	306.825281990377	-0.101787786239993	0.0645224349109441	-1.57755649458182	0.0579228894925623	0.890723552334059	7.07198591099188	6.20989691132222	-0.187546081667603	Insig
chr14	34170655	34171122	+	ENSMUSG00000078126.4	processed_pseudogene	Rpl23a-ps3	Brain	8.44101615858215	-0.0459325713125825	0.0291241808007548	-1.57712835347431	0.0579909383543347	0.890837783846418	4.47557814402904	2.03474928608705	-1.13722301600786	Insig
chr16	20702964	20717746	-	ENSMUSG00000022843.16	protein_coding	Clcn2	Brain	696.442650568834	0.0870427924940472	0.0551975854697438	1.57693116018198	0.0580223026480027	0.890890353746552	25.1798178816769	26.730475660128	0.0862176615991724	Insig
chr14	3963547	3970207	+	ENSMUSG00000091756.1	protein_coding	Gm3095	Brain	0.758299443966209	0.0156803524483021	0.00994716559276276	1.57636386989583	0.0581126108010941	0.891041437450083	0.0652376289322339	0.269158507143756	2.04467977131233	Insig
chr5	107907345	107907476	+	ENSMUSG00000077426.1	snoRNA	Gm26387	Brain	3.15570298369414	0.0316449359893186	0.0200762456224512	1.57623773809233	0.0581327058553305	0.891074999174617	4.30965199769207	9.0486229461608	1.07012687699157	Insig
chr9	21907491	21918192	-	ENSMUSG00000019066.13	protein_coding	Rab3d	Brain	180.165707458433	0.105306503227979	0.0668097223707726	1.57621524968419	0.0581362892677308	0.891080981833357	9.22294282397534	10.4168644764157	0.175622025937224	Insig
chr8	87468405	87472609	-	ENSMUSG00000031654.16	protein_coding	Cbln1	Brain	1903.17560185283	-0.0946266075223665	0.060046316004192	-1.57589364043183	0.0581875561352985	0.89116650213749	141.080563807857	126.468936517265	-0.157736174815305	Insig
chr9	21032073	21039036	+	ENSMUSG00000032174.5	protein_coding	Icam5	Brain	1418.90456220179	0.101477278282855	0.0643958660114927	1.57583529142608	0.0581968614181196	0.891182010252473	104.068298710083	114.245582316928	0.134607718058802	Insig
chr17	32506462	32528894	+	ENSMUSG00000091586.1	protein_coding	Cyp4f17	Brain	42.5321018492345	0.0859225517322171	0.0545260652203746	1.57580693536108	0.0582013839844953	0.891189545931981	5.25178986856048	6.6411742397823	0.338629156882139	Insig
chr11	71019611	71027371	+	ENSMUSG00000040599.13	protein_coding	Mis12	Brain	514.532546434911	0.094496401845376	0.0599800438649938	1.57546403363881	0.0582560971960238	0.891280628635213	37.2231868547286	39.8784615720967	0.099408177948304	Insig
chr6	146463326	146463607	-	ENSMUSG00000082120.1	processed_pseudogene	Gm15720	Brain	3.49125959204817	-0.027740382701209	0.0176097740878577	-1.57528328091027	0.0582849551974762	0.89132860800756	3.34764134486044	0.35017299851944	-3.25700522218898	Insig
chr7	143106362	143427042	+	ENSMUSG00000009545.14	protein_coding	Kcnq1	Brain	8.50949613576836	-0.0501839642424051	0.0318588824044161	-1.57519537582552	0.0582989939387717	0.891351933539234	0.512169536340045	0.250174946151904	-1.03368412691236	Insig
chr3	134829007	134934579	+	ENSMUSG00000028172.5	protein_coding	Tacr3	Brain	118.199298982295	0.104967845037601	0.0666406416990139	1.57513256717566	0.0583090264145143	0.891368596480353	6.73880922975798	7.64396769961597	0.181827997204801	Insig
chr18	61691046	61692384	-	ENSMUSG00000102778.1	antisense_RNA	Gm38165	Brain	0.926859640011145	0.0155720648305957	0.00989009418483439	1.57451127760483	0.0584083427768913	0.891533275725808	0.255884816249139	1.07158297280636	2.06617711433413	Insig
chr14	61138457	61240695	+	ENSMUSG00000048279.18	protein_coding	Sacs	Brain	2818.34887994916	-0.0920159835239284	0.0584418370190101	-1.57448821285336	0.058412032500559	0.891539384141462	31.0773213153758	27.9701236521867	-0.151975525379474	Insig
chr19	44203288	44244016	+	ENSMUSG00000025202.7	protein_coding	Scd3	Brain	145.871578422976	-0.105108040381235	0.0667602135231576	-1.57441138717711	0.0584243238849433	0.891559727826071	9.58325663673197	8.02093435901351	-0.256745698028798	Insig
chr6	17914996	17920600	+	ENSMUSG00000106858.1	TEC	Gm43844	Brain	9.09994872461772	-0.0462552836917081	0.0293913430789029	-1.57377237125683	0.0585266436873662	0.891728783385597	0.40452536032136	0.182687966922345	-1.1468485389343	Insig
chrX	75706932	75764699	-	ENSMUSG00000087396.7	processed_transcript	4933407K13Rik	Brain	41.4666465644301	-0.0854322662494118	0.0543200210004381	-1.57275834353457	0.0586893161617517	0.891996472787521	1.5015411849275	1.10871955588048	-0.437549555926173	Insig
chrX	169979047	169985232	-	ENSMUSG00000087263.1	antisense_RNA	Gm15726	Brain	4.55784407073933	-0.035755142645899	0.0227348629773595	-1.57270103987456	0.0586985201334871	0.8920115790336	2.30785091624789	0.688285167957579	-1.74547170465358	Insig
chr2	18742715	18760862	-	ENSMUSG00000092353.1	processed_transcript	Gm20539	Brain	0.609778142298228	0.0127270834532632	0.00809284668380204	1.57263370363073	0.0587093370456793	0.892029327157493	0.0490568828942605	0.285401114400237	2.54046349593416	Insig
chr8	87460469	87525554	+	ENSMUSG00000097248.9	lincRNA	Gm2694	Brain	206.086584328794	-0.105045236527262	0.0667991731388268	-1.57255294626102	0.0587223121140596	0.892050608636644	8.16179610890302	6.9079611312614	-0.240626705519871	Insig
chr13	24596347	24604925	-	ENSMUSG00000085603.3	transcribed_processed_pseudogene	Gm11346	Brain	5.04383120877117	-0.0378663186828277	0.0240836508476891	-1.5722831609835	0.05876567505124	0.892121670934927	0.316490039677194	0.0963872968106218	-1.71524517030347	Insig
chr11	63128982	63159547	+	ENSMUSG00000018217.12	protein_coding	Pmp22	Brain	582.325749994845	-0.100592332996658	0.0639941015834804	-1.57190007371906	0.058827294843224	0.892222491407285	55.8734221701089	49.2089158241145	-0.183242454868248	Insig
chr7	25810175	25810462	+	ENSMUSG00000108691.1	processed_pseudogene	Gm45226	Brain	0.799950647694047	0.0148247931665548	0.0094316487719519	1.57181353175928	0.058841222589856	0.892245253466891	0.348893415446946	1.65323379494573	2.24443248491453	Insig
chr1	105356007	105361737	+	ENSMUSG00000097482.2	antisense_RNA	Gm17634	Brain	14.5779160991755	-0.061576260422074	0.0391771042201023	-1.57174098616708	0.0588528999216005	0.892264330274182	2.1238850978063	1.23172163582842	-0.786029468894011	Insig
chr13	23681467	23683948	-	ENSMUSG00000069270.6	protein_coding	Hist1h2ac	Brain	20.8819853135996	0.0739875389406439	0.0470840788616414	1.57139187448181	0.0589091217426729	0.892356083230221	1.72753035898189	2.34838209792269	0.442956099727326	Insig
chr14	78492246	78536808	-	ENSMUSG00000022016.16	protein_coding	Akap11	Brain	7240.0890806971	-0.0683769552119981	0.0435177574087531	-1.57124262102359	0.0589331714965602	0.892395284269545	147.006051495935	136.668113656656	-0.105198860948554	Insig
chr3	131233419	131272101	-	ENSMUSG00000027984.8	protein_coding	Hadh	Brain	478.459302258794	0.0908005903670326	0.0578197209320929	1.57040865820979	0.0590677010257799	0.89261404157902	20.8922744309515	22.3567513211048	0.0977410046441359	Insig
chr2	152687035	152687951	+	ENSMUSG00000042814.7	protein_coding	Mcts2	Brain	127.033271582373	0.103193012539027	0.0657143611486989	1.57032664907935	0.0590809439676099	0.892635527734372	29.5341925487723	34.5235032447776	0.225192698384689	Insig
chr7	18396516	18400865	-	ENSMUSG00000109209.1	TEC	Gm45104	Brain	5.46175625274122	-0.038245414773203	0.0243627230919949	-1.56983333220947	0.0591606574331169	0.89276467829384	0.31947548837244	0.109455478837786	-1.54536107422142	Insig
chr2	18842255	18998126	-	ENSMUSG00000026737.12	protein_coding	Pip4k2a	Brain	2230.45396642902	-0.0772108662413511	0.0491857534223988	-1.5697811026351	0.0591691022632306	0.892778342280911	143.698071286693	132.220162141368	-0.120098509119818	Insig
chr6	48536582	48537474	-	ENSMUSG00000097716.1	lincRNA	1700026J14Rik	Brain	2.5236979786439	0.0267505083104698	0.017049986398518	1.56894602055488	0.0593042599065945	0.892996558498062	0.53939300523	1.34587411390335	1.31913475588574	Insig
chr14	65837302	65866607	+	ENSMUSG00000022035.6	protein_coding	Ccdc25	Brain	776.911998400018	0.0916955653683899	0.0584549869295814	1.56865256815218	0.0593518158344779	0.89307312792859	34.4978644926003	36.7037381501568	0.0894199460201106	Insig
chr11	53350833	53421830	+	ENSMUSG00000049470.13	protein_coding	Aff4	Brain	5916.04979781866	-0.0657995399928193	0.0419493233068923	-1.56854830556965	0.0593687199017725	0.893100318644041	98.318204238473	91.6794256748354	-0.100860559057269	Insig
chr4	46114746	46138694	-	ENSMUSG00000035495.15	protein_coding	Tstd2	Brain	197.535006928874	0.103655533245329	0.0660891015590768	1.56842097713603	0.0593893690483147	0.893133514677388	7.64793866971372	8.47158751524449	0.147561391563794	Insig
chr17	9147719	9167836	-	ENSMUSG00000097049.1	lincRNA	6530411M01Rik	Brain	11.3477904063416	-0.0529773567561363	0.033783841012954	-1.56812710360029	0.0594370499500769	0.893210088858414	2.68297721389379	1.39981277231476	-0.938600925265428	Insig
chr5	17574281	17730268	+	ENSMUSG00000028780.13	protein_coding	Sema3c	Brain	759.253332502633	-0.087502747254902	0.0558042930823181	-1.56802895300232	0.0594529819322376	0.893235650717877	23.9014856411448	21.6136478081511	-0.145157713128534	Insig
chr9	120490532	120492547	-	ENSMUSG00000111828.1	antisense_RNA	D830035M03Rik	Brain	10.567224553373	0.054523566497403	0.0347820942724178	1.56757572072479	0.0595265973799386	0.893353603326501	2.00463129460187	3.15754882798485	0.65546813304879	Insig
chr5	134986214	134987472	+	ENSMUSG00000070473.4	protein_coding	Cldn3	Brain	6.54823803712748	0.0416009444688422	0.0265395187377062	1.56750937648833	0.0595373795673046	0.89337085753835	0.978166800280711	1.80498417572353	0.883833784615288	Insig
chr19	4192158	4195419	+	ENSMUSG00000040385.6	protein_coding	Ppp1ca	Brain	2841.37401575373	0.0604559605181411	0.0385705602973223	1.56741203788886	0.0595532018546969	0.893396167072639	451.62603021357	463.799601233399	0.0383729389577988	Insig
chr12	86361117	86521628	+	ENSMUSG00000021255.17	protein_coding	Esrrb	Brain	97.3529384269258	-0.0993862436493455	0.0634218920463735	-1.56706525842331	0.0596095988487229	0.893486282773928	3.69624659479582	2.97354887347174	-0.313875221096352	Insig
chr2	77009902	77170636	-	ENSMUSG00000044033.16	protein_coding	Ccdc141	Brain	511.267323526618	-0.10470195614372	0.066823195288827	-1.56685048793569	0.0596445493401858	0.893542053084581	9.93222154653528	8.40397278639776	-0.241044952089161	Insig
chr8	21905376	21906412	-	ENSMUSG00000045337.4	protein_coding	Defb11	Brain	8.23150002532001	0.0502898089217396	0.0321025713590403	1.56653522732775	0.0596958837955313	0.893623861393502	5.04748200362207	8.41473255383551	0.737353557227453	Insig
chr10	22645011	22704285	+	ENSMUSG00000037490.5	protein_coding	Slc2a12	Brain	145.641875828949	-0.104668293294516	0.0668239552658832	-1.56632891420532	0.0597294979707674	0.89367736198379	7.81407841304408	6.62832914578352	-0.237430487946716	Insig
chr7	86718977	86775943	-	ENSMUSG00000001773.14	protein_coding	Folh1	Brain	270.480616044685	-0.0983569420736211	0.062799365689832	-1.5662091645863	0.0597490157315019	0.893708401919904	19.379606901472	15.3606326998944	-0.335301665768616	Insig
chrX	136974022	136976874	-	ENSMUSG00000089768.2	protein_coding	Tmsb15b1	Brain	13.2773068240717	-0.0571798474129743	0.0365126813134976	-1.5660270721295	0.0597787047698939	0.893755582940898	7.37050480312536	3.90707870997065	-0.915673112753103	Insig
chr12	29675628	29686445	-	ENSMUSG00000112663.1	antisense_RNA	C630031E19Rik	Brain	6.29956687293415	0.0439564133631741	0.0280709894501697	1.56590181622217	0.0597991340662403	0.893788024309128	0.393096229900816	0.692917782906337	0.817801654497775	Insig
chr14	76532814	76556889	-	ENSMUSG00000052584.10	protein_coding	Serp2	Brain	705.334793063628	0.102131827663566	0.0652398535947128	1.56548217134324	0.0598676205440161	0.893896635261991	109.668024773189	121.049460844057	0.142453704175793	Insig
chr18	20682592	20682963	-	ENSMUSG00000091449.2	protein_coding	Gm10269	Brain	9.99271231472728	-0.0347431164506489	0.0221960703305267	-1.56528231949535	0.0599002594321651	0.893948318322201	6.92755822162667	1.95623574691477	-1.82426669002908	Insig
chr2	35313986	35336976	-	ENSMUSG00000026880.11	protein_coding	Stom	Brain	286.345293611489	-0.102875086986344	0.0657351419151006	-1.56499376116372	0.0599474114921306	0.894022893867129	22.9362229952497	19.9350993811925	-0.202317038695091	Insig
chr14	61331742	61360439	-	ENSMUSG00000021928.9	protein_coding	Ebpl	Brain	204.609874720858	0.104012498954741	0.0664677103948774	1.56485755770455	0.0599696785972257	0.894058075000307	3.07827559207227	3.44913849856603	0.164113661565354	Insig
chr6	49085223	49214957	-	ENSMUSG00000029814.10	protein_coding	Igf2bp3	Brain	95.0843960567367	-0.0993251988766073	0.063490635285354	-1.56440707247923	0.0600433746494475	0.894174345408267	2.67549024646237	2.16420618755542	-0.305965315893386	Insig
chr15	85535439	85581821	-	ENSMUSG00000022382.14	protein_coding	Wnt7b	Brain	403.689914559788	0.103551404266457	0.066195039320808	1.56433783148922	0.0600547086191034	0.894192204395396	19.704060691072	21.9964891352682	0.158780296589694	Insig
chr16	45959263	46010218	-	ENSMUSG00000087141.1	protein_coding	Plcxd2	Brain	3955.04511333888	-0.0712282105469726	0.0455857871592613	-1.56250917195145	0.0603546822743035	0.894662693034867	123.957824550094	114.721159827936	-0.111717826240921	Insig
chr9	121642716	121672954	+	ENSMUSG00000032528.5	protein_coding	Vipr1	Brain	311.051976562006	0.101538321773442	0.0649945636407357	1.56225868881443	0.0603958681288177	0.894726963817667	11.5872491299179	12.7736621780079	0.140634097440404	Insig
chr2	163820861	163833146	+	ENSMUSG00000027656.7	protein_coding	Wisp2	Brain	3.77430331214631	0.0298536019094243	0.0191140447360083	1.56186732435464	0.0604602651208774	0.89482729869137	0.35254099338146	0.74665997499881	1.0826603733826	Insig
chr11	63413169	63417888	+	ENSMUSG00000085113.1	lincRNA	B130011K05Rik	Brain	0.697719577044884	0.0143952946872116	0.00921696313361271	1.56182621960529	0.0604670319955412	0.894837830836761	0.0260268434644011	0.129064385076883	2.31001869086215	Insig
chr17	71526896	71556543	+	ENSMUSG00000079356.9	transcribed_unprocessed_pseudogene	Mettl4-ps1	Brain	0.697719577044884	0.0143952946872116	0.00921696313361271	1.56182621960529	0.0604670319955412	0.894837830836761	0.0396957920375893	0.196847266418568	2.31001869086215	Insig
chr2	26055535	26123220	-	ENSMUSG00000026932.14	protein_coding	Nacc2	Brain	3674.63362082891	-0.0707693914239001	0.0453234092679181	-1.56143133464573	0.0605320719707141	0.894938953331285	105.19085319573	97.4981509440418	-0.109562497976323	Insig
chr9	99451475	99474751	+	ENSMUSG00000046242.8	protein_coding	Nme9	Brain	8.70343434582374	0.0450112534278478	0.0288461712640204	1.56038917663884	0.0607040002624639	0.895205328917785	1.01240660272907	1.71813176223067	0.763051858332208	Insig
chr16	23111617	23111755	+	ENSMUSG00000065208.1	snoRNA	Gm24616	Brain	1.90321357280576	-0.0236155266464586	0.0151352110069074	-1.56030376026347	0.0607181096111755	0.895227129151965	3.80233610491275	0	-Inf	Insig
chrX	74351276	74353618	-	ENSMUSG00000015289.4	protein_coding	Lage3	Brain	173.93170887806	0.104239459219231	0.0668226583187713	1.55994181976368	0.0607779262510775	0.895319450683282	18.4997560410549	20.7921826750296	0.168534968304148	Insig
chr2	112479171	112480769	-	ENSMUSG00000074939.3	protein_coding	Chrm5	Brain	27.4919905708645	-0.0721346434986219	0.04625653251985	-1.55944770541689	0.0608596656200731	0.895445345194207	4.08220082717213	2.62838824080428	-0.635168765915497	Insig
chr9	44112923	44121960	+	ENSMUSG00000097467.2	antisense_RNA	Gm26737	Brain	10.8736360640886	-0.0561727492776274	0.0360225445424709	-1.55937760619323	0.0608712692291347	0.895463192466218	1.15045867087439	0.630892929232614	-0.866742070146014	Insig
chr4	44004452	44032846	+	ENSMUSG00000028478.18	protein_coding	Clta	Brain	2372.80693531612	0.0966776373926299	0.0620116315326044	1.55902425082622	0.0609297884790678	0.895553106950652	285.692635152271	309.398969725805	0.115004547101227	Insig
chr6	55170626	55175043	-	ENSMUSG00000003477.5	protein_coding	Inmt	Brain	16.8445610582253	-0.0583681714299136	0.0374430207867789	-1.55885316417962	0.0609581389126506	0.895596611630145	2.54136674559565	1.43130479512748	-0.828273660830838	Insig
chr2	126320973	126500674	-	ENSMUSG00000060131.11	protein_coding	Atp8b4	Brain	2.14191137407919	-0.0235327198432754	0.0151046458366953	-1.55797892235943	0.0611031784569396	0.895818613841579	0.0890128791884899	0	-Inf	Insig
chr4	57943373	57956411	-	ENSMUSG00000028367.5	protein_coding	Txn1	Brain	783.109179191862	0.0891277379195704	0.0572265411086388	1.55745456903241	0.0611903074205986	0.895951522892514	162.167018903738	172.280302498316	0.0872773239363214	Insig
chr6	148361141	148364656	-	ENSMUSG00000108035.1	TEC	Gm44021	Brain	1.76778012869033	0.0228028319005207	0.0146415577158874	1.55740477502456	0.0611985867692075	0.895964134810254	0.0849471803406574	0.211983018435818	1.3193107319972	Insig
chr10	128817902	128821645	-	ENSMUSG00000025353.5	protein_coding	Ormdl2	Brain	57.8938385280632	-0.0890033231591281	0.0571521512416817	-1.55730486474177	0.0612152018487933	0.895989435310728	8.05518809610848	6.01252093772073	-0.421948264726703	Insig
chr9	122885080	122903531	-	ENSMUSG00000097322.8	processed_transcript	A530083I20Rik	Brain	15.2974443014633	0.0634974196465853	0.0407753294000241	1.55725093042529	0.0612241726779748	0.8960030904654	0.399627278073291	0.593774433815708	0.571259913342866	Insig
chr11	95509845	95514570	-	ENSMUSG00000046719.7	protein_coding	Nxph3	Brain	344.745034754953	0.0991918445092792	0.0637416061194616	1.55615539908703	0.0614066268591096	0.896280041337822	35.5340027052162	38.7112925272243	0.123554269134078	Insig
chr11	60879118	60887218	+	ENSMUSG00000097747.1	lincRNA	Gm26534	Brain	14.0974057883264	0.0544961930379393	0.0350270089484202	1.55583347462494	0.0614603269575198	0.896361273055196	1.60653038566925	2.57900311420497	0.682865247235232	Insig
chr2	18672384	18676231	+	ENSMUSG00000051154.11	protein_coding	Commd3	Brain	747.169807259771	0.0883638352708753	0.0568131975390401	1.55533994033965	0.0615427287188808	0.896485674427249	69.7860541032637	74.1614761012854	0.0877311993539826	Insig
chr17	84956741	85023991	+	ENSMUSG00000061130.12	protein_coding	Ppm1b	Brain	1642.93174163609	-0.071669533061094	0.0460937926051191	-1.55486300888885	0.0616224453087186	0.896605738136063	73.9313856060992	68.555038941765	-0.10892424120212	Insig
chr19	4003321	4007005	+	ENSMUSG00000024871.10	protein_coding	Doc2g	Brain	215.257058804969	-0.103435599692739	0.0665359634094302	-1.5545818290215	0.0616694830884452	0.896676452674004	16.1460624844128	13.8230489656018	-0.224106512267941	Insig
chr5	104435118	104441050	+	ENSMUSG00000029304.14	protein_coding	Spp1	Brain	783.171134018422	-0.0955058639501992	0.0614567652361894	-1.55403336936386	0.0617613188728956	0.896814236163757	107.075595054015	95.5648296667123	-0.164078022935589	Insig
[truncated: 165,798 more rows]
