# Supplementary material for: The Tug1 lncRNA locus is essential for male fertility
Source: Genome Biol. 2020 Sep 7;21:237. doi: 10.1186/s13059-020-02081-5 (PMC7487648; doi:10.1186/s13059-020-02081-5)
Supplement: Supplementary file 8 — Additional file 8: Table S4. Allele-specific RNA-seq in testes, expression data. [file 13059_2020_2081_MOESM8_ESM.csv]

## Sheet: testis.ase
Commas separate combined transcripts	Mean MMSEQ ln(TPM) of the Cast allele in WT_rep1	Var MMSEQ ln(TPM) of the Cast allele in WT_rep1	Mean MMSEQ ln(TPM) of the Bl6 allele in WT_rep1	Var MMSEQ ln(TPM) of the Bl6 allele in WT_rep1	Mean MMSEQ ln(TPM) of the Cast-Bl6 alleles in WT_rep1	Var MMSEQ ln(TPM) of the Cast+Bl6 alleles in WT_rep1	Mean MMSEQ ln(TPM) of the Cast+Bl6 alleles in WT_rep1	Var MMSEQ ln(TPM) of the Cast-Bl6 alleles in WT_rep1	Number of uniquelay mapped reads to Cast allele in WT_rep1	Number of uniquelay mapped reads to Bl6 allele in WT_rep1	Mean MMSEQ ln(TPM) of the Cast allele in WT_rep2	Var MMSEQ ln(TPM) of the Cast allele in WT_rep2	Mean MMSEQ ln(TPM) of the Bl6 allele in WT_rep2	Var MMSEQ ln(TPM) of the Bl6 allele in WT_rep2	Mean MMSEQ ln(TPM) of the Cast-Bl6 alleles in WT_rep2	Var MMSEQ ln(TPM) of the Cast+Bl6 alleles in WT_rep2	Mean MMSEQ ln(TPM) of the Cast+Bl6 alleles in WT_rep2	Var MMSEQ ln(TPM) of the Cast-Bl6 alleles in WT_rep2	Number of uniquelay mapped reads to Cast allele in WT_rep2	Number of uniquelay mapped reads to Bl6 allele in WT_rep2	Mean MMSEQ ln(TPM) of the Cast allele in WT_rep3	Var MMSEQ ln(TPM) of the Cast allele in WT_rep3	Mean MMSEQ ln(TPM) of the Bl6 allele in WT_rep3	Var MMSEQ ln(TPM) of the Bl6 allele in WT_rep3	Mean MMSEQ ln(TPM) of the Cast-Bl6 alleles in WT_rep3	Var MMSEQ ln(TPM) of the Cast+Bl6 alleles in WT_rep3	Mean MMSEQ ln(TPM) of the Cast+Bl6 alleles in WT_rep3	Var MMSEQ ln(TPM) of the Cast-Bl6 alleles in WT_rep3	Number of uniquelay mapped reads to Cast allele in WT_rep3	Number of uniquelay mapped reads to Bl6 allele in WT_rep3	Mean MMSEQ ln(TPM) of the Cast allele in KO_rep1	Var MMSEQ ln(TPM) of the Cast allele in KO_rep1	Mean MMSEQ ln(TPM) of the Bl6 allele in KO_rep1	Var MMSEQ ln(TPM) of the Bl6 allele in KO_rep1	Mean MMSEQ ln(TPM) of the Cast-Bl6 alleles in KO_rep1	Var MMSEQ ln(TPM) of the Cast+Bl6 alleles in KO_rep1	Mean MMSEQ ln(TPM) of the Cast+Bl6 alleles in KO_rep1	Var MMSEQ ln(TPM) of the Cast-Bl6 alleles in KO_rep1	Number of uniquelay mapped reads to Cast allele in KO_rep1	Number of uniquelay mapped reads to Bl6 allele in KO_rep1	Mean MMSEQ ln(TPM) of the Cast allele in KO_rep2	Var MMSEQ ln(TPM) of the Cast allele in KO_rep2	Mean MMSEQ ln(TPM) of the Bl6 allele in KO_rep2	Var MMSEQ ln(TPM) of the Bl6 allele in KO_rep2	Mean MMSEQ ln(TPM) of the Cast-Bl6 alleles in KO_rep2	Var MMSEQ ln(TPM) of the Cast+Bl6 alleles in KO_rep2	Mean MMSEQ ln(TPM) of the Cast+Bl6 alleles in KO_rep2	Var MMSEQ ln(TPM) of the Cast-Bl6 alleles in KO_rep2	Number of uniquelay mapped reads to Cast allele in KO_rep2
transcript.id	Cast_Testis_WT_rep1_Cast.mean.ln.TPM	Cast_Testis_WT_rep1_Cast.var.ln.TPM	Cast_Testis_WT_rep1_Bl6.mean.ln.TPM	Cast_Testis_WT_rep1_Bl6.var.ln.TPM	Cast_Testis_WT_rep1.mean_diff	Cast_Testis_WT_rep1.var_diff	Cast_Testis_WT_rep1_mean_sum	Cast_Testis_WT_rep1_var_sum	Cast_Testis_WT_rep1_Cast.unique_hits	Cast_Testis_WT_rep1_Bl6.unique_hits	Cast_Testis_WT_rep2_Cast.mean.ln.TPM	Cast_Testis_WT_rep2_Cast.var.ln.TPM	Cast_Testis_WT_rep2_Bl6.mean.ln.TPM	Cast_Testis_WT_rep2_Bl6.var.ln.TPM	Cast_Testis_WT_rep2.mean_diff	Cast_Testis_WT_rep2.var_diff	Cast_Testis_WT_rep2_mean_sum	Cast_Testis_WT_rep2_var_sum	Cast_Testis_WT_rep2_Cast.unique_hits	Cast_Testis_WT_rep2_Bl6.unique_hits	Cast_Testis_WT_rep3_Cast.mean.ln.TPM	Cast_Testis_WT_rep3_Cast.var.ln.TPM	Cast_Testis_WT_rep3_Bl6.mean.ln.TPM	Cast_Testis_WT_rep3_Bl6.var.ln.TPM	Cast_Testis_WT_rep3.mean_diff	Cast_Testis_WT_rep3.var_diff	Cast_Testis_WT_rep3_mean_sum	Cast_Testis_WT_rep3_var_sum	Cast_Testis_WT_rep3_Cast.unique_hits	Cast_Testis_WT_rep3_Bl6.unique_hits	Cast_Testis_KO_rep1_Cast.mean.ln.TPM	Cast_Testis_KO_rep1_Cast.var.ln.TPM	Cast_Testis_KO_rep1_Bl6.mean.ln.TPM	Cast_Testis_KO_rep1_Bl6.var.ln.TPM	Cast_Testis_KO_rep1.mean_diff	Cast_Testis_KO_rep1.var_diff	Cast_Testis_KO_rep1_mean_sum	Cast_Testis_KO_rep1_var_sum	Cast_Testis_KO_rep1_Cast.unique_hits	Cast_Testis_KO_rep1_Bl6.unique_hits	Cast_Testis_KO_rep2_Cast.mean.ln.TPM	Cast_Testis_KO_rep2_Cast.var.ln.TPM	Cast_Testis_KO_rep2_Bl6.mean.ln.TPM	Cast_Testis_KO_rep2_Bl6.var.ln.TPM	Cast_Testis_KO_rep2.mean_diff	Cast_Testis_KO_rep2.var_diff	Cast_Testis_KO_rep2_mean_sum	Cast_Testis_KO_rep2_var_sum	Cast_Testis_KO_rep2_Cast.unique_hits
AB014464.1-2	NA	NA	NA	NA	NA	NA	NA	NA	0	0	-2.67335	2.42533	-2.71913	2.55609	0.045777	8.62873	-1.26975	0.506893	0	0	-4.60517	0	-3.50846	1.13934	-1.09671	1.13934	-3.50846	1.13934	0	0	NA	NA	NA	NA	NA	NA	NA	NA	0	0	-3.52715	1.13373	-3.51038	1.16172	-0.0167756	3.52524	-2.63073	0.666405	0
AB023485.1-39	NA	NA	NA	NA	NA	NA	NA	NA	0	0	-4.60517	0	-1.81907	1.01887	-2.7861	1.01887	-1.81907	1.01887	0	1	NA	NA	NA	NA	NA	NA	NA	NA	0	0	NA	NA	NA	NA	NA	NA	NA	NA	0	0	NA	NA	NA	NA	NA	NA	NA	NA	0
AB026583.1-2	NA	NA	NA	NA	NA	NA	NA	NA	0	0	-4.60517	0	-3.01143	0.578549	-1.59374	0.578549	-3.01143	0.578549	0	2	NA	NA	NA	NA	NA	NA	NA	NA	0	2	NA	NA	NA	NA	NA	NA	NA	NA	0	0	NA	NA	NA	NA	NA	NA	NA	NA	0
AB031388.1-2	NA	NA	NA	NA	NA	NA	NA	NA	0	0	-1.80162	0.243235	-4.60517	0	2.80355	0.243235	-1.80162	0.243235	3	0	-3.79492	0.594192	-4.60517	0	0.81025	0.594192	-3.79492	0.594192	0	0	-1.5527	0.116989	-4.60517	0	3.05247	0.116989	-1.5527	0.116989	5	0	-1.77737	0.10175	-4.60517	0	2.8278	0.10175	-1.77737	0.10175	6
AB037597.1-9	-3.42486	1.32515	-3.507	1.15198	0.0821405	3.90174	-2.53068	0.683346	14	2	-4.60517	0	-2.27201	0.856989	-2.33316	0.856989	-2.27201	0.856989	12	8	NA	NA	NA	NA	NA	NA	NA	NA	25	16	-2.99962	1.81795	-3.21343	1.68147	0.213811	6.12713	-1.89654	0.457872	15	3	NA	NA	NA	NA	NA	NA	NA	NA	14
AB083158.1-1	NA	NA	NA	NA	NA	NA	NA	NA	0	0	-3.46532	1.07986	-3.42012	1.12066	-0.0452061	3.68924	-2.50017	0.394057	0	0	NA	NA	NA	NA	NA	NA	NA	NA	0	0	NA	NA	NA	NA	NA	NA	NA	NA	0	0	NA	NA	NA	NA	NA	NA	NA	NA	0
AB201711.1-102	-1.30537	0.129564	-1.67037	0.167861	0.364999	0.304225	-0.764696	0.0710796	8	5	-1.61764	0.221475	-2.4049	0.406876	0.787255	0.624088	-1.21426	0.150944	6	2	-1.42204	0.0835478	-2.37803	0.193282	0.955996	0.299133	-1.09791	0.0552702	12	4	-1.85957	0.214705	-1.23237	0.10359	-0.627194	0.352653	-0.788653	0.0617352	5	9	-2.62035	0.248221	-1.28287	0.077912	-1.33748	0.350608	-1.05014	0.0577377	4
AB201711.1-11	-2.91058	2.12566	-2.73511	2.02545	-0.175474	7.6947	-1.44747	0.136873	0	0	-2.57031	2.52973	-2.64964	2.45927	0.0793228	9.13737	-1.1206	0.145546	0	0	-3.17188	1.47146	-3.18736	1.46363	0.0154804	5.4291	-2.01859	0.155497	0	0	-2.3766	3.52803	-2.01523	3.32918	-0.361364	12.7234	-0.448165	0.0516945	0	0	-2.25716	2.64354	-2.63954	2.81007	0.382378	10.059	-0.880977	0.0487761	0
AB201711.1-110	-1.14589	0.10022	-1.43141	0.14618	0.285521	0.272351	-0.571105	0.0521813	8	6	-1.73052	0.268163	-1.71662	0.305734	-0.0139024	0.633958	-0.984659	0.127866	3	3	-1.67634	0.125521	-1.26458	0.0880298	-0.411759	0.260994	-0.747247	0.0401197	6	9	-1.67094	0.187903	-0.613455	0.0605107	-1.05749	0.271176	-0.303718	0.0421384	5	14	-0.972628	0.0628379	-1.3851	0.102173	0.412477	0.190165	-0.458224	0.033087	12
AB201711.1-113	-0.460429	0.0616527	-1.24023	0.138612	0.779804	0.237913	-0.0686059	0.0340128	13	6	-0.523744	0.095175	-1.34773	0.215414	0.823984	0.340527	-0.136626	0.0589851	9	4	-0.86356	0.0596531	-1.08775	0.0677168	0.224187	0.137807	-0.272767	0.0291312	16	13	-0.326459	0.0491342	-1.49805	0.184917	1.17159	0.259427	-0.0443757	0.034222	16	5	-1.18433	0.0771089	-1.10122	0.0647189	-0.0831108	0.155904	-0.445426	0.0319777	12
AB201711.1-118	-3.08866	0.681508	-4.60517	0	1.51651	0.681508	-3.08866	0.681508	1	4	-4.60517	0	-3.65591	0.919982	-0.949265	0.919982	-3.65591	0.919982	0	3	-3.64055	0.852291	-3.4768	0.887442	-0.163752	3.06062	-2.68319	0.233371	0	5	-3.31392	0.477817	-4.60517	0	1.29125	0.477817	-3.31392	0.477817	1	4	-2.36394	0.207416	-4.60517	0	2.24123	0.207416	-2.36394	0.207416	4
AB201711.1-119	NA	NA	NA	NA	NA	NA	NA	NA	0	0	NA	NA	NA	NA	NA	NA	NA	NA	0	0	-3.1057	0.261331	-4.60517	0	1.49947	0.261331	-3.1057	0.261331	2	0	NA	NA	NA	NA	NA	NA	NA	NA	0	0	NA	NA	NA	NA	NA	NA	NA	NA	0
AB201711.1-133	-0.977286	0.205208	-4.60517	0	3.62788	0.205208	-0.977286	0.205208	1	0	-2.94098	2.00248	-2.80333	1.95433	-0.13765	7.18535	-1.54937	0.250572	0	0	-2.40062	2.76218	-2.59777	2.83913	0.197151	10.5404	-0.897129	0.0494955	0	0	-2.42752	3.37057	-2.04277	3.26602	-0.384747	12.3482	-0.508531	0.0546582	0	0	-2.38137	2.77223	-2.46299	2.79669	0.0816121	10.318	-0.845644	0.048625	0
AB201711.1-135	NA	NA	NA	NA	NA	NA	NA	NA	0	0	-3.57637	1.03222	-3.61206	0.980279	0.0356955	3.15498	-2.75051	0.568636	0	0	NA	NA	NA	NA	NA	NA	NA	NA	0	0	NA	NA	NA	NA	NA	NA	NA	NA	0	0	-3.72359	0.678787	-4.60517	0	0.881577	0.678787	-3.72359	0.678787	0
AB201711.1-14	-4.60517	0	-3.31554	0.454336	-1.28963	0.454336	-3.31554	0.454336	0	1	NA	NA	NA	NA	NA	NA	NA	NA	0	0	-4.60517	0	-3.58303	0.338741	-1.02214	0.338741	-3.58303	0.338741	0	1	NA	NA	NA	NA	NA	NA	NA	NA	0	0	-4.60517	0	-3.57267	0.338872	-1.0325	0.338872	-3.57267	0.338872	0
AB201711.1-159	NA	NA	NA	NA	NA	NA	NA	NA	1	2	NA	NA	NA	NA	NA	NA	NA	NA	2	1	-3.35764	0.382892	-2.77983	0.252215	-0.577811	0.629796	-2.37683	0.202855	8	7	-3.25975	0.489061	-4.60517	0	1.34542	0.489061	-3.25975	0.489061	7	0	-3.5879	0.331275	-3.60482	0.339956	0.0169196	0.657487	-3.03737	0.298185	8
AB201711.1-2	-3.18375	1.48695	-3.16938	1.49233	-0.0143693	5.45269	-2.01804	0.218963	0	0	-3.31112	1.43101	-3.38852	1.43568	0.0773983	4.75795	-2.30461	0.612712	0	0	-3.67658	0.78994	-3.65229	0.764119	-0.0242926	2.6202	-2.8696	0.315807	0	0	-3.47807	1.02338	-3.5641	1.00492	0.0860211	3.40486	-2.62099	0.408178	0	0	-3.55172	0.935096	-3.51834	0.925881	-0.0333821	3.30643	-2.63253	0.245445	0
AB201711.1-21	-1.95707	0.326153	-4.60517	0	2.6481	0.326153	-1.95707	0.326153	1	6	NA	NA	NA	NA	NA	NA	NA	NA	0	0	-3.30455	1.33542	-3.22887	1.35554	-0.0756838	5.00939	-2.1502	0.157701	0	2	-3.24928	1.51117	-3.09639	1.49391	-0.152884	5.47573	-2.0116	0.234531	0	2	NA	NA	NA	NA	NA	NA	NA	NA	0
AB201711.1-25	NA	NA	NA	NA	NA	NA	NA	NA	0	0	-3.13594	1.54514	-3.18133	1.54171	0.0453968	5.50876	-2.00205	0.315803	0	0	-3.70757	0.678577	-4.60517	0	0.897597	0.678577	-3.70757	0.678577	1	0	-2.71529	0.385502	-4.60517	0	1.88988	0.385502	-2.71529	0.385502	1	0	-3.45624	1.03689	-3.39533	1.08303	-0.0609033	3.86362	-2.44412	0.193667	0
AB201711.1-28	-3.32631	0.466867	-4.60517	0	1.27886	0.466867	-3.32631	0.466867	1	1	NA	NA	NA	NA	NA	NA	NA	NA	0	0	-3.74972	0.650484	-4.60517	0	0.85545	0.650484	-3.74972	0.650484	0	0	-4.60517	0	-3.35466	0.466507	-1.25051	0.466507	-3.35466	0.466507	0	1	NA	NA	NA	NA	NA	NA	NA	NA	0
AB201711.1-30	-3.36396	0.449794	-4.60517	0	1.24121	0.449794	-3.36396	0.449794	1	1	NA	NA	NA	NA	NA	NA	NA	NA	0	1	-4.60517	0	-3.61126	0.344977	-0.993912	0.344977	-3.61126	0.344977	0	1	NA	NA	NA	NA	NA	NA	NA	NA	0	0	NA	NA	NA	NA	NA	NA	NA	NA	0
AB201711.1-34	-4.60517	0	-3.34682	0.444703	-1.25835	0.444703	-3.34682	0.444703	0	2	NA	NA	NA	NA	NA	NA	NA	NA	0	0	-4.60517	0	-3.60688	0.353328	-0.998295	0.353328	-3.60688	0.353328	0	1	-4.60517	0	-3.38243	0.446179	-1.22274	0.446179	-3.38243	0.446179	0	1	NA	NA	NA	NA	NA	NA	NA	NA	0
AB201711.1-42	NA	NA	NA	NA	NA	NA	NA	NA	0	0	NA	NA	NA	NA	NA	NA	NA	NA	0	0	NA	NA	NA	NA	NA	NA	NA	NA	0	0	NA	NA	NA	NA	NA	NA	NA	NA	0	0	-3.49826	0.391709	-4.60517	0	1.10691	0.391709	-3.49826	0.391709	1
AB201711.1-5	-3.34351	0.458325	-4.60517	0	1.26166	0.458325	-3.34351	0.458325	1	0	NA	NA	NA	NA	NA	NA	NA	NA	0	0	NA	NA	NA	NA	NA	NA	NA	NA	1	0	NA	NA	NA	NA	NA	NA	NA	NA	1	0	NA	NA	NA	NA	NA	NA	NA	NA	1
AB201711.1-53	-3.03993	1.64959	-3.05597	1.75265	0.016042	6.20979	-1.81311	0.203508	0	0	NA	NA	NA	NA	NA	NA	NA	NA	0	0	-3.76071	0.678329	-3.74253	0.655019	-0.0181787	2.24107	-3.01832	0.293806	0	0	-3.39207	1.20245	-3.31097	1.20546	-0.0810913	4.321	-2.31825	0.249143	0	0	-3.53421	0.915849	-3.55153	0.919869	0.0173154	3.25132	-2.6485	0.247921	0
AB201711.1-59	-3.30546	1.17785	-3.42862	1.15405	0.123156	4.1234	-2.35813	0.271505	0	0	-3.33625	1.167	-3.46137	1.21193	0.125121	4.06824	-2.40869	0.38626	0	0	-3.15116	1.44761	-3.19423	1.46649	0.0430703	5.40992	-2.0126	0.148343	0	0	-4.60517	0	-1.40346	0.137847	-3.20171	0.137847	-1.40346	0.137847	0	2	-3.76188	0.625798	-4.60517	0	0.843288	0.625798	-3.76188	0.625798	0
AB201711.1-60	-3.16028	1.41404	-3.24052	1.3992	0.0802375	5.10271	-2.07724	0.226674	0	0	-3.31652	1.2094	-3.40381	1.23477	0.0872889	4.17372	-2.35557	0.377859	0	0	NA	NA	NA	NA	NA	NA	NA	NA	0	0	NA	NA	NA	NA	NA	NA	NA	NA	0	0	-3.11698	1.37059	-3.30556	1.37046	0.188581	5.10389	-2.07909	0.141405	0
AB201711.1-80	NA	NA	NA	NA	NA	NA	NA	NA	0	0	-3.03286	0.565388	-4.60517	0	1.57231	0.565388	-3.03286	0.565388	1	0	NA	NA	NA	NA	NA	NA	NA	NA	0	0	NA	NA	NA	NA	NA	NA	NA	NA	0	0	-3.56588	0.357846	-4.60517	0	1.03929	0.357846	-3.56588	0.357846	1
AB201711.1-85	-1.08388	0.14465	-1.08553	0.144771	0.0016551	0.392403	-0.35921	0.0458631	5	5	-4.60517	0	-0.820877	0.112455	-3.78429	0.112455	-0.820877	0.112455	0	5	-0.864846	0.0625421	-0.73646	0.0522919	-0.128387	0.137592	-0.0997607	0.0225505	14	16	-0.637925	0.0697567	-0.564251	0.0664417	-0.0736738	0.153109	0.102383	0.0291467	13	14	-0.987664	0.0635682	-1.52519	0.120332	0.537529	0.211964	-0.520455	0.035548	12
AB201711.1-91	NA	NA	NA	NA	NA	NA	NA	NA	0	0	NA	NA	NA	NA	NA	NA	NA	NA	0	0	NA	NA	NA	NA	NA	NA	NA	NA	0	0	-2.4529	0.327284	-4.60517	0	2.15227	0.327284	-2.4529	0.327284	1	0	-4.60517	0	-2.44996	0.222688	-2.15521	0.222688	-2.44996	0.222688	0
AB201711.1-93	0.358134	0.0252378	-0.0600693	0.0349357	0.418204	0.0658519	0.867476	0.0132723	40	26	0.124326	0.0462416	0.150924	0.043794	-0.0265981	0.0967022	0.838425	0.0207178	20	22	0.47469	0.0141081	0.276259	0.0190795	0.198431	0.0393472	1.07496	0.00661618	60	52	0.309885	0.0255691	0.323981	0.0232791	-0.0140957	0.0516055	1.01286	0.0114991	41	43	-0.177521	0.0294711	0.157801	0.0201725	-0.335322	0.0546563	0.698888	0.0108548	32
AB201711.1-97	-1.67784	5.22398	-1.28889	4.84286	-0.388949	18.1592	0.5626	0.02322	0	0	-1.25679	4.64651	-1.79615	4.87393	0.539356	17.1215	0.472072	0.0369077	0	0	-2.17188	4.58218	-1.25767	3.97906	-0.914212	15.5041	0.232292	0.0215042	0	0	-1.84801	4.62287	-1.4295	4.35889	-0.418507	16.1605	0.294362	0.0326954	0	0	-1.71989	4.67822	-1.70912	4.60397	-0.0107654	17.0411	0.278098	0.0208002	0
AB232593.1-5	NA	NA	NA	NA	NA	NA	NA	NA	0	0	NA	NA	NA	NA	NA	NA	NA	NA	0	0	-3.1842	1.62127	-3.18472	1.61416	0.000516728	5.61259	-2.0302	0.460842	0	0	NA	NA	NA	NA	NA	NA	NA	NA	0	0	NA	NA	NA	NA	NA	NA	NA	NA	0
AF003346.1-27	-2.48168	0.385171	-3.13853	0.577161	0.656857	0.946018	-2.05029	0.297394	2	2	NA	NA	NA	NA	NA	NA	NA	NA	0	0	-2.21806	0.221254	-2.48209	0.250167	0.264029	0.469426	-1.64738	0.130922	4	3	-2.18491	0.31341	-4.60517	0	2.42026	0.31341	-2.18491	0.31341	2	0	-2.45953	0.259126	-4.60517	0	2.14564	0.259126	-2.45953	0.259126	3
AF010137.1-7	NA	NA	NA	NA	NA	NA	NA	NA	1	0	-3.39379	1.34827	-3.40326	1.40949	0.00947974	4.33368	-2.41402	0.738605	0	0	NA	NA	NA	NA	NA	NA	NA	NA	0	0	NA	NA	NA	NA	NA	NA	NA	NA	0	0	NA	NA	NA	NA	NA	NA	NA	NA	0
AF031486.1-13	NA	NA	NA	NA	NA	NA	NA	NA	0	0	-3.42146	1.15666	-3.49231	1.05789	0.0708499	3.78183	-2.50626	0.397608	0	0	-3.17709	0.273802	-4.60517	0	1.42808	0.273802	-3.17709	0.273802	2	0	-3.65863	0.795188	-3.66381	0.76979	0.00517842	2.63686	-2.8648	0.319216	0	0	NA	NA	NA	NA	NA	NA	NA	NA	0
AF031486.1-15	-4.60517	0	1.34486	0.0100876	-5.95003	0.0100876	1.34486	0.0100876	0	76	-4.60517	0	1.2659	0.0173187	-5.87107	0.0173187	1.2659	0.0173187	0	54	-3.0594	0.58691	1.10695	0.00856372	-4.16635	0.61096	1.12425	0.0082019	1	90	-4.60517	0	1.19568	0.0102671	-5.80085	0.0102671	1.19568	0.0102671	0	58	-4.60517	0	1.20931	0.00720194	-5.81448	0.00720194	1.20931	0.00720194	0
AF051908.2-1	NA	NA	NA	NA	NA	NA	NA	NA	2	0	-3.23222	0.496891	-4.60517	0	1.37295	0.496891	-3.23222	0.496891	3	0	NA	NA	NA	NA	NA	NA	NA	NA	2	0	NA	NA	NA	NA	NA	NA	NA	NA	3	0	NA	NA	NA	NA	NA	NA	NA	NA	3
AF055664.1-29	-1.72245	0.117714	-4.60517	0	2.88272	0.117714	-1.72245	0.117714	3	4	-3.0217	0.555127	-1.86967	0.234025	-1.15203	0.898262	-1.5644	0.151468	1	3	-4.60517	0	-2.76263	0.199448	-1.84254	0.199448	-2.76263	0.199448	0	3	-3.04937	0.972951	-4.60517	0	1.5558	0.972951	-3.04937	0.972951	2	1	-2.53136	0.160904	-4.60517	0	2.07381	0.160904	-2.53136	0.160904	5
AF055664.1-4	NA	NA	NA	NA	NA	NA	NA	NA	0	0	-3.14994	0.552641	-4.60517	0	1.45523	0.552641	-3.14994	0.552641	1	0	NA	NA	NA	NA	NA	NA	NA	NA	0	0	NA	NA	NA	NA	NA	NA	NA	NA	0	0	-3.6818	0.308481	-4.60517	0	0.923367	0.308481	-3.6818	0.308481	1
AF055664.1-47	-3.13447	1.64492	-2.99962	1.59711	-0.134858	5.98262	-1.84576	0.133794	0	0	-3.25619	1.47724	-3.17967	1.48853	-0.0765218	5.43481	-2.06098	0.223158	0	0	-3.08034	1.49901	-3.17073	1.48483	0.0903942	5.62382	-1.93681	0.0823702	0	0	-3.03758	1.85431	-2.8915	1.7791	-0.146085	6.80854	-1.66533	0.105808	0	0	-3.64767	0.781764	-3.53829	0.82392	-0.109376	2.93948	-2.73222	0.16997	0
AF073993.1-18	-3.41518	0.404153	-1.50327	0.120767	-1.91191	0.541861	-1.37406	0.103107	9	34	-4.60517	0	-3.14524	0.563284	-1.45993	0.563284	-3.14524	0.563284	4	14	-3.66023	0.338482	-2.56354	0.204847	-1.0967	0.537832	-2.32972	0.173865	8	45	-4.60517	0	-1.80475	0.146979	-2.80042	0.146979	-1.80475	0.146979	5	33	-4.60517	0	-1.65976	0.0940391	-2.94541	0.0940391	-1.65976	0.0940391	13
AF073993.1-79	-4.60517	0	-3.37656	0.445832	-1.22861	0.445832	-3.37656	0.445832	0	1	NA	NA	NA	NA	NA	NA	NA	NA	0	0	NA	NA	NA	NA	NA	NA	NA	NA	0	0	NA	NA	NA	NA	NA	NA	NA	NA	0	0	NA	NA	NA	NA	NA	NA	NA	NA	0
AF118847.1-320	NA	NA	NA	NA	NA	NA	NA	NA	0	0	-2.52369	2.84176	-2.52518	2.85714	0.00149664	10.242	-0.965214	0.345516	0	0	-3.28586	1.33951	-3.24729	1.43108	-0.0385743	4.8034	-2.19318	0.40854	0	0	NA	NA	NA	NA	NA	NA	NA	NA	0	0	-3.23903	1.41137	-3.2971	1.48412	0.058075	5.02207	-2.17475	0.438659	0
AF140599.1-6	-1.37848	5.24784	-1.52693	5.26401	0.148443	18.7542	0.617286	0.122344	0	0	-1.44534	4.6864	-1.77834	5.02886	0.333003	17.3375	0.389464	0.217779	0	0	-2.03972	4.76496	-1.34012	4.23696	-0.699607	16.1608	0.273357	0.108746	0	0	-1.393	4.96738	-1.62099	5.191	0.227989	18.1398	0.530927	0.11854	0	0	-1.77301	5.25767	-1.27801	5.09956	-0.495001	18.8508	0.572839	0.0676779	0
AF173297.1-5	NA	NA	NA	NA	NA	NA	NA	NA	0	0	NA	NA	NA	NA	NA	NA	NA	NA	0	0	-3.52924	1.17034	-3.47027	1.16271	-0.0589693	3.54876	-2.60674	0.683258	0	0	NA	NA	NA	NA	NA	NA	NA	NA	0	0	NA	NA	NA	NA	NA	NA	NA	NA	0
AF235503.1-1	-3.68899	0.7723	-3.67059	0.760059	-0.0184034	2.552	-2.89871	0.333946	0	0	NA	NA	NA	NA	NA	NA	NA	NA	0	0	NA	NA	NA	NA	NA	NA	NA	NA	0	0	-3.41951	1.00598	-3.51812	0.999085	0.098617	3.55101	-2.53096	0.255025	0	0	NA	NA	NA	NA	NA	NA	NA	NA	0
AF238866.1-7	-2.85634	2.36851	-2.63088	2.25822	-0.225462	8.25238	-1.3327	0.314718	0	0	-2.99807	2.00569	-2.95455	2.00995	-0.0435214	7.00623	-1.689	0.495357	0	0	-2.84919	2.16796	-2.74987	2.12565	-0.0993265	7.91966	-1.41193	0.199785	0	0	-2.85953	2.07195	-2.8705	2.12227	0.0109708	7.49222	-1.52061	0.317466	0	0	-2.54183	2.09223	-2.91565	2.21731	0.373822	7.72657	-1.34762	0.20553	0
AF238866.1-9	NA	NA	NA	NA	NA	NA	NA	NA	0	0	NA	NA	NA	NA	NA	NA	NA	NA	0	0	NA	NA	NA	NA	NA	NA	NA	NA	0	0	-2.92757	0.615154	-4.60517	0	1.6776	0.615154	-2.92757	0.615154	1	0	NA	NA	NA	NA	NA	NA	NA	NA	0
AF305730.1-5	-4.60517	0	2.25021	0.00305526	-6.85538	0.00305526	2.25021	0.00305526	0	83	-4.60517	0	2.34488	0.00421075	-6.95005	0.00421075	2.34488	0.00421075	0	53	-4.60517	0	2.35141	0.00181777	-6.95658	0.00181777	2.35141	0.00181777	0	145	-4.60517	0	2.33703	0.0026321	-6.94221	0.0026321	2.33703	0.0026321	0	80	-4.60517	0	2.3059	0.00193925	-6.91107	0.00193925	2.3059	0.00193925	0
AF319977.1-16	NA	NA	NA	NA	NA	NA	NA	NA	0	0	NA	NA	NA	NA	NA	NA	NA	NA	0	0	NA	NA	NA	NA	NA	NA	NA	NA	0	0	NA	NA	NA	NA	NA	NA	NA	NA	0	0	-3.3758	1.47684	-3.38228	1.41045	0.00648334	4.44416	-2.38595	0.81157	0
AF368904.1-5	NA	NA	NA	NA	NA	NA	NA	NA	0	0	NA	NA	NA	NA	NA	NA	NA	NA	0	0	NA	NA	NA	NA	NA	NA	NA	NA	0	0	NA	NA	NA	NA	NA	NA	NA	NA	0	0	-4.60517	0	-1.3448	1.13192	-3.26037	1.13192	-1.3448	1.13192	0
AF402617.1-2	NA	NA	NA	NA	NA	NA	NA	NA	0	0	NA	NA	NA	NA	NA	NA	NA	NA	0	0	-4.60517	0	-2.21703	0.823139	-2.38814	0.823139	-2.21703	0.823139	0	1	NA	NA	NA	NA	NA	NA	NA	NA	0	0	NA	NA	NA	NA	NA	NA	NA	NA	0
AF441128.1-3	-3.38299	0.425679	-1.7602	0.134792	-1.62279	0.595785	-1.58815	0.112506	1	6	-3.02155	0.573304	-2.321	0.360351	-0.700544	1.06514	-1.87824	0.222287	1	2	-2.54879	0.304986	-2.11679	0.17911	-0.431998	0.649833	-1.59326	0.0744439	2	3	-2.9472	0.320295	-2.60912	0.249179	-0.338076	0.560898	-2.09016	0.171081	2	3	-2.34232	0.155759	-2.35751	0.169978	0.0151937	0.346107	-1.66895	0.0840269	5
AF482000.1-12	NA	NA	NA	NA	NA	NA	NA	NA	0	0	NA	NA	NA	NA	NA	NA	NA	NA	0	0	-3.5524	1.05928	-3.45501	1.26606	-0.0973927	3.57869	-2.60657	0.671205	0	0	-3.32689	1.561	-3.32471	1.49398	-0.00217544	4.85451	-2.28346	0.775542	0	0	-4.60517	0	-3.4203	1.20135	-1.18487	1.20135	-3.4203	1.20135	0
AF483488.1-10	NA	NA	NA	NA	NA	NA	NA	NA	0	0	NA	NA	NA	NA	NA	NA	NA	NA	0	0	NA	NA	NA	NA	NA	NA	NA	NA	0	0	NA	NA	NA	NA	NA	NA	NA	NA	0	0	-2.98378	2.34021	-2.808	2.36085	-0.175786	7.63068	-1.57753	0.899234	0
AF511594.1-19	-4.60517	0	-3.17788	0.498798	-1.42729	0.498798	-3.17788	0.498798	0	1	-4.60517	0	-1.48325	0.249262	-3.12192	0.249262	-1.48325	0.249262	0	4	-4.60517	0	-2.55072	0.272175	-2.05445	0.272175	-2.55072	0.272175	0	3	-4.60517	0	-2.59621	0.390573	-2.00896	0.390573	-2.59621	0.390573	0	2	-4.60517	0	-2.01196	0.166924	-2.59321	0.166924	-2.01196	0.166924	0
AJ297352.1-5	-4.60517	0	-2.24051	0.287746	-2.36466	0.287746	-2.24051	0.287746	0	3	-1.69079	0.276942	-1.71766	0.329816	0.0268685	0.653368	-0.962727	0.138865	3	3	-3.27213	0.470061	-1.08419	0.0765425	-2.18794	0.577195	-0.976837	0.0684563	1	10	-2.65894	0.375224	-2.70675	0.370277	0.0478127	0.745393	-1.98106	0.225091	2	2	-4.60517	0	-1.52528	0.107075	-3.07989	0.107075	-1.52528	0.107075	0
AJ344103.1-11	-3.0675	2.00948	-3.0739	2.04738	0.00640789	6.48589	-1.86255	0.908428	0	0	NA	NA	NA	NA	NA	NA	NA	NA	0	0	NA	NA	NA	NA	NA	NA	NA	NA	0	0	-3.07682	2.01181	-3.08407	1.9806	0.00725143	6.43678	-1.87691	0.874301	0	0	NA	NA	NA	NA	NA	NA	NA	NA	0
AK002223.1-12	-0.410804	8.2958	-0.407541	8.23438	-0.00326288	29.139	2.12096	0.0214075	0	0	0.0370361	9.42242	-0.0548992	9.4453	0.0919353	32.981	2.66636	0.0194712	0	0	-0.000794464	8.98963	-0.385452	9.13708	0.384658	31.8376	2.45142	0.00905164	0	0	0.166254	8.26013	-0.542817	9.46903	0.709072	30.9306	2.42306	0.0145052	0	0	-0.775649	9.63808	0.471648	8.05613	-1.2473	31.0021	2.51782	0.00885562	0
AK002223.1-2	-4.60517	0	0.615159	0.162121	-5.22033	0.162121	0.615159	0.162121	0	1	-1.2405	5.53147	-1.41156	5.53489	0.171058	19.7462	0.793376	0.105583	0	0	-0.308878	0.919121	0.569883	0.230467	-0.878761	1.73193	1.07133	0.033988	1	2	-1.43997	5.08446	-1.58213	5.15293	0.142159	18.3861	0.545933	0.0829007	1	0	-1.3914	5.68037	-1.26671	5.70713	-0.124688	20.5359	0.835535	0.0426598	0
AK002223.1-4	-2.1581	3.94142	-1.87441	3.96381	-0.283692	14.3043	-0.180758	0.225968	0	0	-1.88372	4.18421	-1.99467	4.18138	0.110948	15.0853	-0.067984	0.243973	0	0	-1.75472	4.33467	-1.71693	4.45444	-0.0377869	15.8444	0.181541	0.0830168	0	0	-1.50362	4.16636	-2.05805	4.52198	0.554426	15.605	0.137684	0.138642	0	0	-1.70316	4.6019	-1.67949	4.59987	-0.0236727	16.6624	0.267597	0.083209	0
AK002223.1-9	-2.02605	3.73704	-2.08642	3.69577	0.0603702	13.407	-0.285427	0.217378	0	0	NA	NA	NA	NA	NA	NA	NA	NA	0	0	-2.56866	2.8187	-2.38406	2.72982	-0.184601	9.86894	-0.940268	0.271501	0	0	-3.10023	1.83213	-3.22004	1.81327	0.119808	5.7569	-2.022	0.873382	0	0	-0.936709	0.253106	-4.60517	0	3.66846	0.253106	-0.936709	0.253106	3
AK002234.1-33	NA	NA	NA	NA	NA	NA	NA	NA	0	0	NA	NA	NA	NA	NA	NA	NA	NA	0	0	-3.50135	1.11574	-3.52614	1.08821	0.0247852	3.48552	-2.62064	0.579621	0	0	-4.60517	0	-3.4554	1.19075	-1.14977	1.19075	-3.4554	1.19075	0	0	NA	NA	NA	NA	NA	NA	NA	NA	0
AK002234.1-38	NA	NA	NA	NA	NA	NA	NA	NA	0	0	NA	NA	NA	NA	NA	NA	NA	NA	0	0	NA	NA	NA	NA	NA	NA	NA	NA	1	1	-2.71063	0.719622	-2.68442	0.701451	-0.0262087	1.48639	-1.92137	0.415312	2	1	NA	NA	NA	NA	NA	NA	NA	NA	1
AK002234.1-48	NA	NA	NA	NA	NA	NA	NA	NA	0	0	NA	NA	NA	NA	NA	NA	NA	NA	0	0	-3.12701	1.70213	-2.95512	1.63221	-0.171891	5.87408	-1.84078	0.305866	0	0	NA	NA	NA	NA	NA	NA	NA	NA	0	0	-3.63935	0.924866	-4.60517	0	0.96582	0.924866	-3.63935	0.924866	0
AK002248.1-7	-2.08126	4.00879	-1.8583	3.91241	-0.222957	14.3086	-0.13413	0.129563	0	0	-4.60517	0	0.245107	0.123946	-4.85028	0.123946	0.245107	0.123946	0	3	-4.60517	0	-0.260483	0.106181	-4.34469	0.106181	-0.260483	0.106181	0	2	-4.60517	0	0.368101	0.0644495	-4.97327	0.0644495	0.368101	0.0644495	0	5	-4.60517	0	-0.298262	0.102415	-4.30691	0.102415	-0.298262	0.102415	2
AK002273.1-324	-4.60517	0	-1.22681	0.197843	-3.37836	0.197843	-1.22681	0.197843	0	5	-4.60517	0	-2.58461	0.790338	-2.02056	0.790338	-2.58461	0.790338	0	1	-3.02488	0.566446	-1.97372	0.321407	-1.05116	0.885397	-1.64801	0.237127	1	3	-2.86733	0.642723	-2.48564	0.645497	-0.381688	1.27631	-1.9059	0.403546	1	2	-2.24458	0.365436	-2.91272	0.590855	0.668146	1.03381	-1.78697	0.239027	2
AK002353.1-26	NA	NA	NA	NA	NA	NA	NA	NA	0	0	NA	NA	NA	NA	NA	NA	NA	NA	0	0	NA	NA	NA	NA	NA	NA	NA	NA	0	0	NA	NA	NA	NA	NA	NA	NA	NA	0	0	NA	NA	NA	NA	NA	NA	NA	NA	0
AK002461.1-5	-3.53584	1.14559	-3.52788	1.06732	-0.00795539	3.43425	-2.65308	0.636297	0	0	NA	NA	NA	NA	NA	NA	NA	NA	0	0	NA	NA	NA	NA	NA	NA	NA	NA	0	0	NA	NA	NA	NA	NA	NA	NA	NA	0	0	NA	NA	NA	NA	NA	NA	NA	NA	0
AK002461.1-6	NA	NA	NA	NA	NA	NA	NA	NA	0	0	NA	NA	NA	NA	NA	NA	NA	NA	0	0	NA	NA	NA	NA	NA	NA	NA	NA	0	0	-2.92559	2.25123	-2.9816	2.23723	0.056006	7.38818	-1.65807	0.862385	0	0	NA	NA	NA	NA	NA	NA	NA	NA	0
AK002461.1-8	1.11385	9.20438	-0.990842	10.6204	2.10469	35.3161	3.04608	0.00419274	0	0	-0.834141	10.3034	1.36402	7.52143	-2.19816	30.0047	2.98314	0.00705014	0	0	-1.38849	10.6469	1.78108	5.91843	-3.16958	27.683	3.05281	0.00285088	0	0	-0.63005	9.66798	2.04726	5.31953	-2.67731	23.1505	3.16131	0.0033682	0	0	2.96577	0.0543635	-2.36071	6.03107	5.32648	6.80069	3.04891	0.00259896	0
AK002474.1-33	NA	NA	NA	NA	NA	NA	NA	NA	0	0	NA	NA	NA	NA	NA	NA	NA	NA	0	0	NA	NA	NA	NA	NA	NA	NA	NA	0	0	NA	NA	NA	NA	NA	NA	NA	NA	0	0	-4.60517	0	-3.10166	0.552985	-1.50351	0.552985	-3.10166	0.552985	0
AK002474.1-4	NA	NA	NA	NA	NA	NA	NA	NA	0	0	NA	NA	NA	NA	NA	NA	NA	NA	0	0	-4.60517	0	-3.00616	0.624055	-1.59901	0.624055	-3.00616	0.624055	0	1	NA	NA	NA	NA	NA	NA	NA	NA	0	0	-4.60517	0	-2.99629	0.653032	-1.60888	0.653032	-2.99629	0.653032	0
AK002522.1-1	NA	NA	NA	NA	NA	NA	NA	NA	0	0	NA	NA	NA	NA	NA	NA	NA	NA	0	0	-3.37422	1.36413	-3.23285	1.34267	-0.14137	4.67892	-2.24241	0.402995	0	0	NA	NA	NA	NA	NA	NA	NA	NA	0	0	-3.32167	1.36827	-3.22242	1.41081	-0.0992477	4.75706	-2.204	0.425649	0
AK002522.1-15	0.414592	0.0765883	-4.60517	0	5.01976	0.0765883	0.414592	0.0765883	438	145	0.945604	0.0654853	-4.60517	0	5.55077	0.0654853	0.945604	0.0654853	319	132	0.485678	0.043372	-4.60517	0	5.09085	0.043372	0.485678	0.043372	691	254	0.307297	0.0762235	-4.60517	0	4.91247	0.0762235	0.307297	0.0762235	478	164	0.127991	0.0651855	-2.62305	0.705986	2.75104	0.787086	0.204495	0.0592457	664
AK002522.1-25	-4.60517	0	-1.94591	0.521358	-2.65926	0.521358	-1.94591	0.521358	0	1	NA	NA	NA	NA	NA	NA	NA	NA	0	0	-1.49985	0.304108	-1.47821	0.275974	-0.0216403	0.694641	-0.73737	0.106478	3	3	NA	NA	NA	NA	NA	NA	NA	NA	0	0	NA	NA	NA	NA	NA	NA	NA	NA	0
AK002522.1-27	NA	NA	NA	NA	NA	NA	NA	NA	0	0	NA	NA	NA	NA	NA	NA	NA	NA	0	0	NA	NA	NA	NA	NA	NA	NA	NA	0	0	NA	NA	NA	NA	NA	NA	NA	NA	0	0	-4.60517	0	-2.96856	0.639026	-1.63661	0.639026	-2.96856	0.639026	0
AK002522.1-7	NA	NA	NA	NA	NA	NA	NA	NA	0	0	NA	NA	NA	NA	NA	NA	NA	NA	0	0	NA	NA	NA	NA	NA	NA	NA	NA	0	0	NA	NA	NA	NA	NA	NA	NA	NA	0	0	NA	NA	NA	NA	NA	NA	NA	NA	0
AK002522.1-8	2.96373	0.00468488	2.66276	0.0071433	0.300976	0.0123504	3.51888	0.00270718	182	134	2.77048	0.00895339	2.6298	0.0107486	0.140682	0.0210128	3.39803	0.00455149	104	90	2.90451	0.00331143	2.70153	0.00413202	0.202981	0.00793317	3.50198	0.00171838	270	220	2.94649	0.00504709	2.69821	0.00654944	0.248277	0.0122558	3.52439	0.00267548	185	145	2.92953	0.00335209	2.87158	0.00363785	0.0579511	0.00773718	3.59481	0.00155545	270
AK002551.1-22	-3.5371	1.16441	-3.57392	1.09437	0.0368235	3.49505	-2.67977	0.695816	81	7	-3.30229	1.46401	-3.46025	1.39848	0.157961	4.55756	-2.37143	0.757609	45	2	-3.32784	1.20719	-3.42849	1.12977	0.100655	3.96305	-2.39743	0.380992	145	9	-1.52529	0.375937	-4.60517	0	3.07988	0.375937	-1.52529	0.375937	88	5	-3.34809	1.36905	-3.27206	1.36793	-0.0760308	4.65502	-2.25573	0.435336	119
AK002592.1-12	NA	NA	NA	NA	NA	NA	NA	NA	0	0	NA	NA	NA	NA	NA	NA	NA	NA	0	0	NA	NA	NA	NA	NA	NA	NA	NA	0	0	NA	NA	NA	NA	NA	NA	NA	NA	0	0	-4.60517	0	-2.23614	0.897034	-2.36904	0.897034	-2.23614	0.897034	0
AK002592.1-32	NA	NA	NA	NA	NA	NA	NA	NA	0	0	NA	NA	NA	NA	NA	NA	NA	NA	0	0	-2.14953	0.861797	-4.60517	0	2.45564	0.861797	-2.14953	0.861797	1	0	NA	NA	NA	NA	NA	NA	NA	NA	0	0	-4.60517	0	-2.1546	0.91376	-2.45057	0.91376	-2.1546	0.91376	0
AK002592.1-42	-2.99301	2.179	-3.01957	2.13799	0.0265557	6.87164	-1.76588	0.940287	0	0	NA	NA	NA	NA	NA	NA	NA	NA	0	0	-2.74055	2.68617	-2.47053	2.74323	-0.270017	9.70434	-1.08382	0.395441	0	0	NA	NA	NA	NA	NA	NA	NA	NA	0	0	-2.83984	2.35457	-2.69719	2.35757	-0.14264	8.22872	-1.37488	0.503685	0
AK002592.1-56	-4.60517	0	0.137119	0.316188	-4.74229	0.316188	0.137119	0.316188	0	1	-1.97555	4.16474	-1.87767	4.2189	-0.0978731	14.9319	-0.0654428	0.345353	0	0	-4.60517	0	-0.0779987	0.160638	-4.52717	0.160638	-0.0779987	0.160638	0	2	-1.66402	4.7512	-1.51372	4.7335	-0.150295	16.9619	0.384427	0.143206	0	0	-1.83497	4.21097	-1.85946	4.26872	0.0244896	15.3315	0.0431036	0.143499	0
AK002592.1-62	-2.63796	2.89243	-2.4668	2.81094	-0.171161	9.97438	-1.02294	0.547793	0	0	0.0909912	0.281721	-4.60517	0	4.69616	0.281721	0.0909912	0.281721	2	0	-4.60517	0	-1.49529	0.572811	-3.10988	0.572811	-1.49529	0.572811	0	1	-2.98443	2.07339	-2.99746	2.10743	0.0130264	6.74033	-1.75202	0.836426	0	0	-0.937578	0.360064	-4.60517	0	3.66759	0.360064	-0.937578	0.360064	3
AK002592.1-64	NA	NA	NA	NA	NA	NA	NA	NA	0	0	-4.60517	0	-1.57136	1.05543	-3.03381	1.05543	-1.57136	1.05543	0	1	-4.60517	0	-2.26703	0.861106	-2.33814	0.861106	-2.26703	0.861106	0	1	NA	NA	NA	NA	NA	NA	NA	NA	0	0	NA	NA	NA	NA	NA	NA	NA	NA	0
AK002593.1-1	NA	NA	NA	NA	NA	NA	NA	NA	0	0	NA	NA	NA	NA	NA	NA	NA	NA	0	0	NA	NA	NA	NA	NA	NA	NA	NA	0	0	NA	NA	NA	NA	NA	NA	NA	NA	0	0	-2.88335	2.00078	-3.06367	1.94907	0.180314	6.76323	-1.70395	0.493154	0
AK002671.1-7	0.723194	0.0666292	1.84342	0.0090786	-1.12023	0.1081	2.13446	0.0030367	413	59	1.20399	0.0390685	1.76231	0.0134869	-0.558319	0.0781591	2.2226	0.00445842	341	47	1.34532	0.0167132	1.82388	0.00661163	-0.478556	0.0364999	2.3094	0.00182644	822	93	1.22541	0.0321287	1.80944	0.0100385	-0.584028	0.0660414	2.25907	0.00267005	438	61	1.07135	0.0190082	1.62616	0.0068473	-0.554809	0.0390869	2.08315	0.00217567	684
AK002732.1-21	-0.432618	8.09817	-0.573814	7.85366	0.141196	28.2005	1.99162	0.0226664	0	0	-1.20672	7.86643	0.197978	6.52281	-1.4047	24.8652	1.9166	0.0378983	0	0	-1.12622	7.57765	-0.207736	6.98735	-0.918484	25.6618	1.75155	0.0205042	0	0	-2.01205	6.95483	0.185485	5.58308	-2.19753	22.5245	1.59132	0.0494331	0	0	-0.164446	7.25165	-0.738928	8.04861	0.574482	26.5871	1.96213	0.0162653	0
AK002732.1-27	-4.60517	0	-2.23993	0.355372	-2.36524	0.355372	-2.23993	0.355372	1	1	NA	NA	NA	NA	NA	NA	NA	NA	0	0	-3.23372	0.452969	-2.67504	0.304408	-0.55868	0.831284	-2.22945	0.207818	2	2	NA	NA	NA	NA	NA	NA	NA	NA	0	0	NA	NA	NA	NA	NA	NA	NA	NA	0
AK002770.1-79	NA	NA	NA	NA	NA	NA	NA	NA	0	0	NA	NA	NA	NA	NA	NA	NA	NA	0	0	NA	NA	NA	NA	NA	NA	NA	NA	0	0	NA	NA	NA	NA	NA	NA	NA	NA	0	0	NA	NA	NA	NA	NA	NA	NA	NA	0
AK002795.1-11	-2.3314	2.68679	-2.64513	2.84843	0.313738	10.0462	-0.92994	0.212808	0	0	-2.63386	2.70961	-2.46158	2.652	-0.172273	9.44352	-1.04699	0.358526	0	0	-4.60517	0	-3.63335	0.923482	-0.971823	0.923482	-3.63335	0.923482	0	0	-2.95962	2.13959	-2.66215	2.17492	-0.297474	7.71224	-1.43907	0.30301	0	0	-3.04257	1.73261	-3.0442	1.71253	0.00162583	6.17221	-1.81816	0.286619	0
AK002795.1-3	NA	NA	NA	NA	NA	NA	NA	NA	3	10	NA	NA	NA	NA	NA	NA	NA	NA	3	8	NA	NA	NA	NA	NA	NA	NA	NA	3	13	-1.37174	0.294343	-1.34394	0.28936	-0.0278012	0.620752	-0.611875	0.136356	8	15	-4.60517	0	-1.8662	0.319805	-2.73897	0.319805	-1.8662	0.319805	2
AK002795.1-8	NA	NA	NA	NA	NA	NA	NA	NA	7	27	-4.60517	0	-2.03392	0.86806	-2.57125	0.86806	-2.03392	0.86806	4	30	-4.60517	0	-0.871691	0.134255	-3.73348	0.134255	-0.871691	0.134255	14	61	-4.60517	0	-2.38304	0.788064	-2.22213	0.788064	-2.38304	0.788064	5	38	-2.73619	0.666861	-1.03943	0.167279	-1.69676	0.892424	-0.836492	0.130285	12
AK002902.1-3	-3.50569	1.14386	-3.55308	1.12919	0.0473917	3.48807	-2.64855	0.678001	0	4	NA	NA	NA	NA	NA	NA	NA	NA	0	2	-4.60517	0	-2.80578	0.626323	-1.79939	0.626323	-2.80578	0.626323	0	11	-3.53916	1.0825	-3.54074	1.10482	0.00158085	3.41308	-2.66301	0.619958	0	4	-3.07278	0.565795	-3.06392	0.544492	-0.00886039	1.06918	-2.37636	0.409332	1
AK002910.1-30	NA	NA	NA	NA	NA	NA	NA	NA	0	0	NA	NA	NA	NA	NA	NA	NA	NA	0	0	NA	NA	NA	NA	NA	NA	NA	NA	0	0	-2.79826	0.705554	-4.60517	0	1.80691	0.705554	-2.79826	0.705554	1	0	NA	NA	NA	NA	NA	NA	NA	NA	0
AK002940.1-106	NA	NA	NA	NA	NA	NA	NA	NA	0	0	NA	NA	NA	NA	NA	NA	NA	NA	0	0	NA	NA	NA	NA	NA	NA	NA	NA	0	0	NA	NA	NA	NA	NA	NA	NA	NA	0	0	NA	NA	NA	NA	NA	NA	NA	NA	0
AK002940.1-110	-1.69917	0.493093	-2.45429	0.808239	0.755116	1.3299	-1.22325	0.323584	2	1	-4.60517	0	-2.13665	0.923272	-2.46852	0.923272	-2.13665	0.923272	1	1	-1.68923	0.316243	-2.75657	0.668661	1.06735	0.957589	-1.34901	0.248131	3	1	-2.08795	0.806481	-2.08893	0.751176	0.000982705	1.80563	-1.24212	0.334581	1	1	-2.77184	0.70734	-2.07723	0.462473	-0.694602	1.20345	-1.6046	0.312425	2
AK002940.1-111	-2.87651	2.03395	-2.98754	2.08391	0.111029	7.17821	-1.62418	0.459642	0	0	NA	NA	NA	NA	NA	NA	NA	NA	0	0	NA	NA	NA	NA	NA	NA	NA	NA	0	0	NA	NA	NA	NA	NA	NA	NA	NA	0	0	NA	NA	NA	NA	NA	NA	NA	NA	0
AK002940.1-113	NA	NA	NA	NA	NA	NA	NA	NA	0	0	NA	NA	NA	NA	NA	NA	NA	NA	0	0	-2.72854	0.717643	-4.60517	0	1.87663	0.717643	-2.72854	0.717643	1	0	-4.60517	0	-2.48523	0.839591	-2.11994	0.839591	-2.48523	0.839591	0	1	NA	NA	NA	NA	NA	NA	NA	NA	0
AK002940.1-115	NA	NA	NA	NA	NA	NA	NA	NA	0	0	NA	NA	NA	NA	NA	NA	NA	NA	0	0	NA	NA	NA	NA	NA	NA	NA	NA	0	0	-3.37633	1.40103	-3.39056	1.42628	0.0142241	4.36271	-2.39928	0.795226	0	0	-4.60517	0	-2.71228	0.650977	-1.89289	0.650977	-2.71228	0.650977	0
AK002940.1-116	-2.07601	0.764219	-4.60517	0	2.52916	0.764219	-2.07601	0.764219	2	0	NA	NA	NA	NA	NA	NA	NA	NA	0	0	NA	NA	NA	NA	NA	NA	NA	NA	1	0	NA	NA	NA	NA	NA	NA	NA	NA	1	0	NA	NA	NA	NA	NA	NA	NA	NA	1
AK002940.1-117	-2.41434	0.774826	-4.60517	0	2.19083	0.774826	-2.41434	0.774826	1	0	NA	NA	NA	NA	NA	NA	NA	NA	0	0	-4.60517	0	-2.35127	0.652223	-2.2539	0.652223	-2.35127	0.652223	0	2	NA	NA	NA	NA	NA	NA	NA	NA	0	0	-2.67459	0.71058	-1.99343	0.467895	-0.681168	1.19955	-1.51259	0.312311	1
AK002940.1-12	-3.2792	1.5023	-3.38103	1.46933	0.10183	4.59682	-2.3147	0.797872	0	0	NA	NA	NA	NA	NA	NA	NA	NA	0	0	-3.51801	1.17077	-3.55705	1.12215	0.0390336	3.53433	-2.65472	0.7012	0	0	NA	NA	NA	NA	NA	NA	NA	NA	0	0	NA	NA	NA	NA	NA	NA	NA	NA	0
AK002940.1-128	-1.67175	0.497766	-4.60517	0	2.93342	0.497766	-1.67175	0.497766	2	0	NA	NA	NA	NA	NA	NA	NA	NA	0	0	-4.60517	0	-2.80625	0.630221	-1.79892	0.630221	-2.80625	0.630221	0	1	-2.40058	0.784235	-1.68879	0.496028	-0.711792	1.27693	-1.19881	0.337384	1	2	-1.77056	0.430559	-2.51814	0.724498	0.747582	1.21736	-1.30189	0.274848	2
AK002940.1-129	NA	NA	NA	NA	NA	NA	NA	NA	0	5	-3.07995	1.90167	-4.60517	0	1.52522	1.90167	-3.07995	1.90167	1	3	NA	NA	NA	NA	NA	NA	NA	NA	1	13	-4.60517	0	-3.11661	1.79979	-1.48856	1.79979	-3.11661	1.79979	0	5	-2.79743	0.671638	-2.67253	0.709242	-0.124898	1.28	-1.98423	0.46882	1
AK002940.1-13	NA	NA	NA	NA	NA	NA	NA	NA	0	0	-3.19258	1.8663	-3.08472	1.8681	-0.107859	6.0706	-1.9681	0.8439	0	0	NA	NA	NA	NA	NA	NA	NA	NA	0	0	-3.41219	1.38471	-3.33672	1.42438	-0.0754715	4.41797	-2.37809	0.744186	0	0	-2.72877	0.704463	-2.7295	0.693853	0.00073106	1.40656	-1.96609	0.431101	1
AK002940.1-132	-3.35172	1.43326	-3.34952	1.43085	-0.00220043	4.5598	-2.33602	0.716025	0	0	-4.60517	0	-2.11511	0.9388	-2.49006	0.9388	-2.11511	0.9388	0	1	-2.78789	0.697695	-4.60517	0	1.81728	0.697695	-2.78789	0.697695	1	0	-2.49576	0.789932	-4.60517	0	2.10941	0.789932	-2.49576	0.789932	1	0	NA	NA	NA	NA	NA	NA	NA	NA	0
AK002940.1-140	-2.02169	0.76855	-4.60517	0	2.58348	0.76855	-2.02169	0.76855	1	0	-1.59137	0.870523	-4.60517	0	3.01381	0.870523	-1.59137	0.870523	1	0	-4.60517	0	-3.54162	1.09434	-1.06356	1.09434	-3.54162	1.09434	0	1	NA	NA	NA	NA	NA	NA	NA	NA	3	0	-2.02338	0.438627	-4.60517	0	2.58179	0.438627	-2.02338	0.438627	2
AK002940.1-146	NA	NA	NA	NA	NA	NA	NA	NA	0	0	NA	NA	NA	NA	NA	NA	NA	NA	0	0	NA	NA	NA	NA	NA	NA	NA	NA	0	0	NA	NA	NA	NA	NA	NA	NA	NA	0	0	NA	NA	NA	NA	NA	NA	NA	NA	0
AK002940.1-149	-4.60517	0	-1.75464	0.589763	-2.85053	0.589763	-1.75464	0.589763	0	2	-3.15354	1.97236	-1.89944	1.0502	-1.2541	3.02949	-1.46424	0.901545	1	2	-1.78835	0.412329	-2.53433	0.657444	0.74597	1.17668	-1.32219	0.24476	2	1	-4.60517	0	-2.48446	0.805074	-2.12071	0.805074	-2.48446	0.805074	0	2	-4.60517	0	-2.03635	0.457138	-2.56882	0.457138	-2.03635	0.457138	1
AK002940.1-155	-1.51747	4.53252	-1.96412	4.54833	0.446642	16.4045	0.21784	0.100493	0	0	-1.64942	5.30182	-1.31851	5.11356	-0.330903	18.7759	0.594964	0.0948951	0	0	-2.08866	3.7031	-2.02816	3.71018	-0.0605018	13.578	-0.268088	0.105974	0	0	-1.75232	4.26222	-1.85946	4.30138	0.107139	15.5024	0.0899532	0.112077	0	0	-1.45394	5.12989	-1.67343	5.28932	0.219489	19.0627	0.542697	0.048976	0
AK002940.1-159	-2.72731	2.59089	-2.52471	2.69305	-0.202605	9.18377	-1.15376	0.491345	0	15	NA	NA	NA	NA	NA	NA	NA	NA	0	6	-4.60517	0	-2.28233	0.804211	-2.32284	0.804211	-2.28233	0.804211	0	13	-4.60517	0	-0.473055	0.212972	-4.13212	0.212972	-0.473055	0.212972	0	14	-4.60517	0	-2.01623	2.23734	-2.58894	2.23734	-2.01623	2.23734	0
AK002940.1-161	NA	NA	NA	NA	NA	NA	NA	NA	0	0	NA	NA	NA	NA	NA	NA	NA	NA	0	0	NA	NA	NA	NA	NA	NA	NA	NA	0	0	NA	NA	NA	NA	NA	NA	NA	NA	0	0	-4.60517	0	-2.71508	0.734819	-1.89009	0.734819	-2.71508	0.734819	0
AK002940.1-164	NA	NA	NA	NA	NA	NA	NA	NA	0	0	NA	NA	NA	NA	NA	NA	NA	NA	0	0	NA	NA	NA	NA	NA	NA	NA	NA	0	0	NA	NA	NA	NA	NA	NA	NA	NA	0	0	-2.75099	0.713558	-4.60517	0	1.85418	0.713558	-2.75099	0.713558	1
AK002940.1-170	-3.36256	1.57885	-3.19884	1.60652	-0.163722	4.96486	-2.22206	0.803051	0	0	-2.56209	2.66131	-2.63235	2.73727	0.0702571	9.41023	-1.11311	0.508204	0	0	NA	NA	NA	NA	NA	NA	NA	NA	0	0	-3.34066	1.36188	-3.42869	1.43302	0.0880268	4.32751	-2.40034	0.774259	0	0	NA	NA	NA	NA	NA	NA	NA	NA	0
AK002940.1-172	-4.60517	0	-1.24507	0.365899	-3.3601	0.365899	-1.24507	0.365899	0	2	NA	NA	NA	NA	NA	NA	NA	NA	1	0	-2.08211	0.48941	-2.76755	0.715077	0.685435	1.20267	-1.60804	0.329784	2	1	-1.78072	0.539253	-4.60517	0	2.82445	0.539253	-1.78072	0.539253	1	0	-1.09555	0.196257	-2.75562	0.707164	1.66008	0.911769	-0.884964	0.158144	5
AK002940.1-175	-2.40945	0.832852	-4.60517	0	2.19572	0.832852	-2.40945	0.832852	1	3	NA	NA	NA	NA	NA	NA	NA	NA	1	2	-2.78936	0.718506	-4.60517	0	1.81581	0.718506	-2.78936	0.718506	1	8	-2.44254	0.768958	-4.60517	0	2.16263	0.768958	-2.44254	0.768958	1	5	NA	NA	NA	NA	NA	NA	NA	NA	0
AK002940.1-180	-2.3418	0.756596	-4.60517	0	2.26337	0.756596	-2.3418	0.756596	1	0	-1.23007	0.557465	-4.60517	0	3.3751	0.557465	-1.23007	0.557465	2	0	-2.05075	0.487143	-2.71327	0.693186	0.662517	1.20653	-1.56473	0.312143	2	1	-1.66027	0.479527	-4.60517	0	2.9449	0.479527	-1.66027	0.479527	2	0	-1.28315	0.228781	-2.73545	0.731427	1.45231	0.955128	-1.031	0.183585	4
AK002940.1-193	-2.37778	0.759453	-4.60517	0	2.22739	0.759453	-2.37778	0.759453	1	0	NA	NA	NA	NA	NA	NA	NA	NA	0	0	NA	NA	NA	NA	NA	NA	NA	NA	0	0	NA	NA	NA	NA	NA	NA	NA	NA	0	0	NA	NA	NA	NA	NA	NA	NA	NA	0
AK002940.1-196	-4.60517	0	-0.229282	0.119148	-4.37589	0.119148	-0.229282	0.119148	2	8	-4.60517	0	-0.90504	0.404738	-3.70013	0.404738	-0.90504	0.404738	0	2	NA	NA	NA	NA	NA	NA	NA	NA	1	0	-4.60517	0	-1.01137	0.244644	-3.5938	0.244644	-1.01137	0.244644	1	3	-4.60517	0	-1.6495	0.304341	-2.95567	0.304341	-1.6495	0.304341	2
AK002940.1-197	NA	NA	NA	NA	NA	NA	NA	NA	0	0	NA	NA	NA	NA	NA	NA	NA	NA	0	0	-4.60517	0	-2.80298	0.64475	-1.80219	0.64475	-2.80298	0.64475	0	1	NA	NA	NA	NA	NA	NA	NA	NA	0	0	NA	NA	NA	NA	NA	NA	NA	NA	0
AK002940.1-213	NA	NA	NA	NA	NA	NA	NA	NA	0	0	NA	NA	NA	NA	NA	NA	NA	NA	0	0	NA	NA	NA	NA	NA	NA	NA	NA	0	0	NA	NA	NA	NA	NA	NA	NA	NA	0	0	-3.5119	1.10139	-4.60517	0	1.09327	1.10139	-3.5119	1.10139	0
AK002940.1-216	NA	NA	NA	NA	NA	NA	NA	NA	0	0	-3.1675	1.85272	-3.15459	1.87986	-0.0129031	5.92872	-2.01029	0.896902	0	0	NA	NA	NA	NA	NA	NA	NA	NA	0	0	NA	NA	NA	NA	NA	NA	NA	NA	0	0	NA	NA	NA	NA	NA	NA	NA	NA	0
AK002940.1-222	-2.64509	2.46528	-2.70201	2.53546	0.0569199	8.9278	-1.21207	0.333481	0	0	-3.1759	1.85301	-3.10903	1.89455	-0.0668758	6.0188	-1.9789	0.86259	0	0	-3.02122	1.73333	-3.13228	1.79161	0.111057	6.14602	-1.86468	0.435879	0	0	NA	NA	NA	NA	NA	NA	NA	NA	0	0	-3.59947	1.0528	-3.51194	1.11756	-0.0875287	3.38559	-2.68448	0.630521	0
AK002940.1-226	NA	NA	NA	NA	NA	NA	NA	NA	0	0	NA	NA	NA	NA	NA	NA	NA	NA	0	0	-3.11696	1.85127	-3.20603	1.73025	0.0890743	5.65175	-2.03041	0.837684	0	0	NA	NA	NA	NA	NA	NA	NA	NA	0	0	-3.14062	1.8772	-3.11542	1.83689	-0.0251943	5.92444	-1.97258	0.841452	0
AK002940.1-25	-2.66849	2.1107	-3.06309	2.01659	0.394605	7.10788	-1.55186	0.459387	1	0	-1.7488	0.878084	-2.09305	0.941776	0.34425	1.96476	-1.04426	0.454337	2	1	-0.638336	0.15855	-1.88835	0.453956	1.25002	0.6736	-0.345683	0.104732	7	2	-1.36874	0.457769	-4.60517	0	3.23643	0.457769	-1.36874	0.457769	3	0	-1.643	0.3535	-4.60517	0	2.96217	0.3535	-1.643	0.3535	2
AK002940.1-30	-3.42906	1.39634	-3.34962	1.4878	-0.0794464	4.56667	-2.38434	0.786795	0	0	NA	NA	NA	NA	NA	NA	NA	NA	0	0	NA	NA	NA	NA	NA	NA	NA	NA	0	0	-4.60517	0	-2.46246	0.800547	-2.14271	0.800547	-2.46246	0.800547	0	1	-4.60517	0	-2.0795	0.472432	-2.52567	0.472432	-2.0795	0.472432	0
AK002940.1-31	NA	NA	NA	NA	NA	NA	NA	NA	0	0	-4.60517	0	-1.44156	0.658406	-3.16361	0.658406	-1.44156	0.658406	0	1	-4.60517	0	-1.97062	0.512936	-2.63455	0.512936	-1.97062	0.512936	0	1	-3.25889	1.65087	-3.21141	1.64216	-0.047475	5.31491	-2.13743	0.754477	0	0	-4.60517	0	-1.70306	0.506872	-2.90211	0.506872	-1.70306	0.506872	0
AK002940.1-40	-2.4064	0.793239	-4.60517	0	2.19877	0.793239	-2.4064	0.793239	2	0	NA	NA	NA	NA	NA	NA	NA	NA	2	0	-2.76662	0.732352	-4.60517	0	1.83855	0.732352	-2.76662	0.732352	3	2	-2.48251	0.839162	-2.43355	0.779475	-0.0489584	1.62163	-1.65274	0.466268	8	1	-1.57107	0.371684	-2.07263	0.79406	0.501562	1.28095	-0.993395	0.226074	12
AK002940.1-44	NA	NA	NA	NA	NA	NA	NA	NA	0	0	NA	NA	NA	NA	NA	NA	NA	NA	0	0	-4.60517	0	-2.81586	0.634466	-1.78931	0.634466	-2.81586	0.634466	0	1	-4.60517	0	-2.48291	0.804997	-2.12226	0.804997	-2.48291	0.804997	0	1	-4.60517	0	-2.76446	0.692903	-1.84071	0.692903	-2.76446	0.692903	0
AK002940.1-5	NA	NA	NA	NA	NA	NA	NA	NA	0	0	NA	NA	NA	NA	NA	NA	NA	NA	0	0	-3.51306	1.15276	-3.57166	1.13086	0.0585975	3.62962	-2.64677	0.662051	0	0	NA	NA	NA	NA	NA	NA	NA	NA	0	0	NA	NA	NA	NA	NA	NA	NA	NA	0
AK002940.1-50	NA	NA	NA	NA	NA	NA	NA	NA	0	0	-2.03649	0.894345	-4.60517	0	2.56868	0.894345	-2.03649	0.894345	1	0	NA	NA	NA	NA	NA	NA	NA	NA	0	0	NA	NA	NA	NA	NA	NA	NA	NA	0	0	NA	NA	NA	NA	NA	NA	NA	NA	0
AK002940.1-53	NA	NA	NA	NA	NA	NA	NA	NA	0	1	NA	NA	NA	NA	NA	NA	NA	NA	0	0	NA	NA	NA	NA	NA	NA	NA	NA	0	1	NA	NA	NA	NA	NA	NA	NA	NA	0	0	NA	NA	NA	NA	NA	NA	NA	NA	0
AK002940.1-57	NA	NA	NA	NA	NA	NA	NA	NA	0	0	-3.11511	1.8542	-3.18521	1.81975	0.070097	5.75205	-2.01304	0.884644	0	0	NA	NA	NA	NA	NA	NA	NA	NA	0	0	NA	NA	NA	NA	NA	NA	NA	NA	0	0	NA	NA	NA	NA	NA	NA	NA	NA	0
AK002940.1-6	-2.38789	0.77628	-4.60517	0	2.21728	0.77628	-2.38789	0.77628	2	1	NA	NA	NA	NA	NA	NA	NA	NA	1	1	-3.5537	1.11326	-3.56686	1.08466	0.0131616	3.44791	-2.68478	0.637226	4	1	-1.7292	0.554294	-4.60517	0	2.87597	0.554294	-1.7292	0.554294	2	0	-2.7876	0.712678	-4.60517	0	1.81757	0.712678	-2.7876	0.712678	4
AK002940.1-65	-2.49882	0.818773	-2.03978	0.820231	-0.459045	1.57469	-1.43866	0.504306	1	3	-3.21484	1.85016	-2.93498	2.09368	-0.279855	6.31321	-1.8731	0.879965	0	1	-2.05309	0.427325	-4.60517	0	2.55208	0.427325	-2.05309	0.427325	2	0	-4.60517	0	-0.972268	0.264331	-3.6329	0.264331	-0.972268	0.264331	0	4	NA	NA	NA	NA	NA	NA	NA	NA	2
AK002940.1-68	NA	NA	NA	NA	NA	NA	NA	NA	0	0	NA	NA	NA	NA	NA	NA	NA	NA	0	0	NA	NA	NA	NA	NA	NA	NA	NA	0	0	NA	NA	NA	NA	NA	NA	NA	NA	0	0	NA	NA	NA	NA	NA	NA	NA	NA	0
AK002940.1-83	NA	NA	NA	NA	NA	NA	NA	NA	0	0	-2.32432	3.38389	-2.31923	3.32787	-0.00508469	12.1065	-0.631752	0.302707	0	0	-4.60517	0	-2.7683	0.667199	-1.83687	0.667199	-2.7683	0.667199	0	1	NA	NA	NA	NA	NA	NA	NA	NA	0	0	-3.32618	1.35964	-3.50568	1.31899	0.179502	4.34929	-2.42275	0.671739	1
AK002940.1-84	NA	NA	NA	NA	NA	NA	NA	NA	0	0	NA	NA	NA	NA	NA	NA	NA	NA	0	0	NA	NA	NA	NA	NA	NA	NA	NA	0	0	NA	NA	NA	NA	NA	NA	NA	NA	0	0	NA	NA	NA	NA	NA	NA	NA	NA	0
AK002940.1-87	-3.13371	2.0349	-2.70238	2.10031	-0.431337	7.09323	-1.6105	0.543998	0	15	-4.60517	0	-0.758837	0.349844	-3.84633	0.349844	-0.758837	0.349844	0	10	-2.14852	0.820212	-0.847428	0.216857	-1.30109	1.30522	-0.518835	0.113246	1	20	-3.12493	1.85158	-2.90921	1.9375	-0.215713	6.2562	-1.80422	0.639981	0	10	-4.60517	0	-0.841484	0.201578	-3.76369	0.201578	-0.841484	0.201578	0
AK002940.1-89	-4.60517	0	-1.45961	0.492491	-3.14556	0.492491	-1.45961	0.492491	0	3	NA	NA	NA	NA	NA	NA	NA	NA	0	0	-4.60517	0	-2.04607	0.460983	-2.5591	0.460983	-2.04607	0.460983	0	2	NA	NA	NA	NA	NA	NA	NA	NA	0	0	NA	NA	NA	NA	NA	NA	NA	NA	0
AK002940.1-90	-2.83215	2.21129	-2.92188	2.2055	0.0897336	7.72015	-1.52438	0.491829	0	0	NA	NA	NA	NA	NA	NA	NA	NA	0	0	NA	NA	NA	NA	NA	NA	NA	NA	0	0	-2.89777	2.14727	-2.86614	2.12043	-0.031634	7.44544	-1.55323	0.464339	0	0	NA	NA	NA	NA	NA	NA	NA	NA	0
AK002940.1-91	-4.60517	0	-2.38934	0.796925	-2.21583	0.796925	-2.38934	0.796925	0	1	NA	NA	NA	NA	NA	NA	NA	NA	0	0	-4.60517	0	-1.44121	0.302342	-3.16396	0.302342	-1.44121	0.302342	0	2	-4.60517	0	-1.43183	0.433477	-3.17334	0.433477	-1.43183	0.433477	0	2	-3.54949	1.15661	-3.47538	1.22346	-0.0741103	3.78113	-2.59374	0.654708	0
AK002940.1-94	NA	NA	NA	NA	NA	NA	NA	NA	0	1	NA	NA	NA	NA	NA	NA	NA	NA	0	1	-2.49469	0.763063	-2.74821	0.695358	0.253516	1.39833	-1.84604	0.474596	3	1	NA	NA	NA	NA	NA	NA	NA	NA	1	0	NA	NA	NA	NA	NA	NA	NA	NA	0
AK002940.1-96	NA	NA	NA	NA	NA	NA	NA	NA	0	0	-3.09585	1.95598	-3.12353	1.93136	0.0276809	6.18276	-1.92964	0.876908	0	1	NA	NA	NA	NA	NA	NA	NA	NA	0	0	-3.42412	1.41999	-3.08853	1.6434	-0.335583	4.76318	-2.20428	0.769206	0	1	NA	NA	NA	NA	NA	NA	NA	NA	0
AK003011.1-16	NA	NA	NA	NA	NA	NA	NA	NA	6	10	-3.40146	1.0627	-4.60517	0	1.20371	1.0627	-3.40146	1.0627	2	15	NA	NA	NA	NA	NA	NA	NA	NA	5	17	NA	NA	NA	NA	NA	NA	NA	NA	6	17	NA	NA	NA	NA	NA	NA	NA	NA	5
AK003022.1-2	NA	NA	NA	NA	NA	NA	NA	NA	0	0	NA	NA	NA	NA	NA	NA	NA	NA	0	0	NA	NA	NA	NA	NA	NA	NA	NA	0	0	-1.76946	0.974239	-4.60517	0	2.83571	0.974239	-1.76946	0.974239	1	0	NA	NA	NA	NA	NA	NA	NA	NA	0
AK003130.1-3	-1.12643	0.363183	-4.60517	0	3.47874	0.363183	-1.12643	0.363183	3	0	NA	NA	NA	NA	NA	NA	NA	NA	0	0	-1.23365	0.268621	-2.66901	0.742148	1.43537	0.991365	-0.973544	0.214496	4	1	-2.39545	0.881528	-4.60517	0	2.20972	0.881528	-2.39545	0.881528	1	0	-1.97577	0.432403	-2.59602	0.69124	0.620241	1.15704	-1.47337	0.283948	3
AK003168.1-1	NA	NA	NA	NA	NA	NA	NA	NA	0	0	NA	NA	NA	NA	NA	NA	NA	NA	0	0	NA	NA	NA	NA	NA	NA	NA	NA	0	0	NA	NA	NA	NA	NA	NA	NA	NA	0	0	-4.60517	0	-3.23279	0.488791	-1.37238	0.488791	-3.23279	0.488791	0
AK003168.1-10	NA	NA	NA	NA	NA	NA	NA	NA	0	0	-2.6707	0.721767	-4.60517	0	1.93447	0.721767	-2.6707	0.721767	1	0	-2.34603	0.352524	-4.60517	0	2.25914	0.352524	-2.34603	0.352524	1	0	-1.94435	0.336942	-4.60517	0	2.66082	0.336942	-1.94435	0.336942	2	0	NA	NA	NA	NA	NA	NA	NA	NA	0
AK003168.1-15	-4.60517	0	-2.82487	0.680289	-1.7803	0.680289	-2.82487	0.680289	19	49	NA	NA	NA	NA	NA	NA	NA	NA	12	36	-4.60517	0	-3.15278	0.537482	-1.45239	0.537482	-3.15278	0.537482	18	93	NA	NA	NA	NA	NA	NA	NA	NA	16	49	-4.60517	0	-3.15093	0.510467	-1.45424	0.510467	-3.15093	0.510467	25
AK003168.1-24	-4.60517	0	-1.47276	0.458307	-3.13241	0.458307	-1.47276	0.458307	147	38	-1.91889	2.77382	-3.04591	2.60744	1.12702	9.62319	-0.876562	0.347455	98	15	-4.60517	0	-1.64818	0.372053	-2.95699	0.372053	-1.64818	0.372053	231	37	-2.78695	1.90789	-3.22065	1.81279	0.433701	6.42926	-1.75043	0.479043	149	22	-2.55422	1.76749	-4.60517	0	2.05095	1.76749	-2.55422	1.76749	266
AK003168.1-32	NA	NA	NA	NA	NA	NA	NA	NA	0	0	NA	NA	NA	NA	NA	NA	NA	NA	0	0	NA	NA	NA	NA	NA	NA	NA	NA	0	0	-4.60517	0	-2.32842	0.458832	-2.27675	0.458832	-2.32842	0.458832	0	2	NA	NA	NA	NA	NA	NA	NA	NA	0
AK003168.1-55	NA	NA	NA	NA	NA	NA	NA	NA	0	0	NA	NA	NA	NA	NA	NA	NA	NA	0	0	NA	NA	NA	NA	NA	NA	NA	NA	0	0	-3.69383	0.850389	-4.60517	0	0.911345	0.850389	-3.69383	0.850389	0	0	NA	NA	NA	NA	NA	NA	NA	NA	0
AK003168.1-64	NA	NA	NA	NA	NA	NA	NA	NA	0	0	NA	NA	NA	NA	NA	NA	NA	NA	0	0	NA	NA	NA	NA	NA	NA	NA	NA	0	0	NA	NA	NA	NA	NA	NA	NA	NA	0	0	-3.54281	1.01329	-3.49793	1.00843	-0.0448787	3.4484	-2.61126	0.364544	0
AK003285.1-3	NA	NA	NA	NA	NA	NA	NA	NA	0	0	-2.7401	2.3531	-2.70762	2.44734	-0.0324826	8.63887	-1.28407	0.296506	0	0	-3.28463	1.48401	-3.09112	1.44154	-0.193512	5.23891	-2.05174	0.281411	0	0	-3.57872	1.04975	-3.58172	1.0842	0.00300099	3.29725	-2.72512	0.641826	0	0	-3.3964	1.18164	-3.38089	1.20508	-0.0155071	4.07927	-2.39858	0.381436	0
AK003340.1-3	NA	NA	NA	NA	NA	NA	NA	NA	41	0	NA	NA	NA	NA	NA	NA	NA	NA	24	0	-2.87183	0.689069	-4.60517	0	1.73334	0.689069	-2.87183	0.689069	65	0	-2.53224	0.76304	-4.60517	0	2.07293	0.76304	-2.53224	0.76304	43	0	-3.54555	1.03298	-4.60517	0	1.05962	1.03298	-3.54555	1.03298	81
AK003575.1-1	-2.63605	0.74089	-4.60517	0	1.96912	0.74089	-2.63605	0.74089	1	0	-2.29863	0.866707	-1.51679	0.538666	-0.781835	1.30651	-1.0449	0.368082	1	2	-4.60517	0	-2.95628	0.629355	-1.64889	0.629355	-2.95628	0.629355	0	1	-2.3081	0.74719	-2.28571	0.692846	-0.0223932	1.71439	-1.46803	0.320312	1	1	NA	NA	NA	NA	NA	NA	NA	NA	0
AK003768.1-4	NA	NA	NA	NA	NA	NA	NA	NA	0	0	NA	NA	NA	NA	NA	NA	NA	NA	0	0	-3.37586	0.425219	-4.60517	0	1.22931	0.425219	-3.37586	0.425219	1	0	NA	NA	NA	NA	NA	NA	NA	NA	0	0	NA	NA	NA	NA	NA	NA	NA	NA	0
AK003773.1-222	-1.46942	4.46924	-1.8289	4.66868	0.35948	16.5681	0.316696	0.0430075	0	0	-1.72296	4.33649	-1.82492	4.35954	0.101956	15.817	0.142184	0.0789666	0	0	-1.83169	5.3839	-1.10101	4.91573	-0.730677	18.585	0.625945	0.0207238	0	0	-1.12004	4.56041	-2.03076	5.01382	0.910721	17.3583	0.47383	0.0323739	0	0	-2.1864	4.54331	-1.36144	4.07289	-0.824956	15.7288	0.181455	0.0312007	0
AK003773.1-277	-3.01986	0.615783	-3.00948	0.546924	-0.0103781	1.18934	-2.3011	0.392478	1	1	-4.60517	0	-1.5545	0.314085	-3.05067	0.314085	-1.5545	0.314085	0	3	-4.60517	0	-1.05529	0.0914442	-3.54988	0.0914442	-1.05529	0.0914442	0	4	-4.60517	0	-1.14724	0.158694	-3.45793	0.158694	-1.14724	0.158694	0	2	-4.60517	0	-2.338	0.291607	-2.26717	0.291607	-2.338	0.291607	0
AK003864.1-4	-0.452734	0.341781	-0.116863	0.246671	-0.335871	0.638538	0.488368	0.1242	3	8	0.350593	0.221146	0.123206	0.253663	0.227387	0.475678	0.987854	0.111352	5	7	-0.213997	0.155606	0.944882	0.0529533	-1.15888	0.212771	1.23373	0.0379999	6	26	0.246543	0.165082	0.027044	0.186335	0.219499	0.37026	0.875233	0.0791834	6	8	-1.00299	0.345143	0.170541	0.110186	-1.17353	0.452275	0.472759	0.082466	3
AK003865.1-5	NA	NA	NA	NA	NA	NA	NA	NA	0	0	NA	NA	NA	NA	NA	NA	NA	NA	0	0	NA	NA	NA	NA	NA	NA	NA	NA	0	0	NA	NA	NA	NA	NA	NA	NA	NA	0	0	-4.60517	0	-2.08414	0.460806	-2.52103	0.460806	-2.08414	0.460806	0
AK003865.1-6	NA	NA	NA	NA	NA	NA	NA	NA	0	0	-3.1516	1.86488	-3.14525	1.78576	-0.00635149	5.75551	-2.01238	0.874197	0	0	NA	NA	NA	NA	NA	NA	NA	NA	0	0	-4.60517	0	-2.45723	0.8054	-2.14794	0.8054	-2.45723	0.8054	0	1	-1.64755	0.33461	-4.60517	0	2.95762	0.33461	-1.64755	0.33461	2
AK004166.1-10	-3.21547	1.71172	-3.17948	1.70633	-0.0359937	5.5029	-2.07734	0.745519	0	0	NA	NA	NA	NA	NA	NA	NA	NA	0	0	NA	NA	NA	NA	NA	NA	NA	NA	0	0	NA	NA	NA	NA	NA	NA	NA	NA	0	0	NA	NA	NA	NA	NA	NA	NA	NA	0
AK004166.1-5	3.68475	0.00590021	0.0755585	0.38545	3.60919	0.396675	3.71613	0.00572069	201	19	3.43412	0.0128114	-0.0169613	0.577477	3.45109	0.611828	3.47365	0.0116992	118	12	3.65053	0.00381697	-0.266946	0.329825	3.91747	0.341744	3.67314	0.00359442	314	36	3.46677	0.00740941	0.0485226	0.357841	3.41825	0.373692	3.50429	0.00696193	195	21	3.52307	0.00453699	-0.871421	0.532883	4.39449	0.539906	3.53828	0.00449398	285
AK004466.1-4	NA	NA	NA	NA	NA	NA	NA	NA	0	0	-1.00994	0.597449	-4.60517	0	3.59523	0.597449	-1.00994	0.597449	1	0	-2.69619	2.39538	-2.71776	2.4961	0.0215712	8.6744	-1.26662	0.345739	0	0	-0.878869	0.351822	-4.60517	0	3.7263	0.351822	-0.878869	0.351822	2	0	-4.60517	0	-1.28675	0.349156	-3.31842	0.349156	-1.28675	0.349156	0
AK004852.1-4	NA	NA	NA	NA	NA	NA	NA	NA	0	0	NA	NA	NA	NA	NA	NA	NA	NA	0	0	-4.60517	0	-3.33311	0.448447	-1.27206	0.448447	-3.33311	0.448447	0	1	NA	NA	NA	NA	NA	NA	NA	NA	0	0	NA	NA	NA	NA	NA	NA	NA	NA	0
AK005112.1-1	-4.60517	0	2.70357	0.021464	-7.30874	0.021464	2.70357	0.021464	0	26	-4.60517	0	3.00594	0.0207938	-7.61111	0.0207938	3.00594	0.0207938	0	16	-4.60517	0	2.74712	0.0131845	-7.35229	0.0131845	2.74712	0.0131845	0	40	-4.60517	0	2.71573	0.0176743	-7.3209	0.0176743	2.71573	0.0176743	0	28	-0.939391	1.18666	2.8238	0.010305	-3.76319	1.24911	2.8603	0.00892638	1
AK005323.1-89	NA	NA	NA	NA	NA	NA	NA	NA	0	0	NA	NA	NA	NA	NA	NA	NA	NA	0	0	NA	NA	NA	NA	NA	NA	NA	NA	0	0	-3.17396	0.533228	-4.60517	0	1.43122	0.533228	-3.17396	0.533228	1	0	NA	NA	NA	NA	NA	NA	NA	NA	0
AK005336.1-7	NA	NA	NA	NA	NA	NA	NA	NA	2	2	NA	NA	NA	NA	NA	NA	NA	NA	3	1	-4.60517	0	-2.77204	0.649848	-1.83313	0.649848	-2.77204	0.649848	9	8	NA	NA	NA	NA	NA	NA	NA	NA	1	4	NA	NA	NA	NA	NA	NA	NA	NA	3
AK005425.1-3	-1.24372	7.5784	-0.0935012	6.79495	-1.15021	25.3904	1.76643	0.00922316	0	0	-1.20734	7.0443	-0.240611	6.10456	-0.966725	22.9488	1.56607	0.0192793	0	0	-2.20039	6.1074	0.819407	3.39619	-3.0198	15.6248	1.64319	0.00689787	0	0	0.23158	4.88878	-1.56185	6.83023	1.79343	19.8226	1.56702	0.0110411	0	0	-0.134988	6.04741	-1.48447	7.07281	1.34948	23.0102	1.5355	0.00798631	0
AK005988.1-3	-1.93943	1.00978	-4.60517	0	2.66574	1.00978	-1.93943	1.00978	3	0	NA	NA	NA	NA	NA	NA	NA	NA	3	0	NA	NA	NA	NA	NA	NA	NA	NA	3	0	NA	NA	NA	NA	NA	NA	NA	NA	4	0	-3.22452	1.71042	-3.26457	1.70302	0.0400567	5.38996	-2.15076	0.875696	3
AK005988.1-6	NA	NA	NA	NA	NA	NA	NA	NA	0	0	NA	NA	NA	NA	NA	NA	NA	NA	0	0	-4.60517	0	-1.55182	0.539668	-3.05335	0.539668	-1.55182	0.539668	0	2	NA	NA	NA	NA	NA	NA	NA	NA	0	0	NA	NA	NA	NA	NA	NA	NA	NA	0
AK005988.1-7	NA	NA	NA	NA	NA	NA	NA	NA	0	0	NA	NA	NA	NA	NA	NA	NA	NA	0	0	NA	NA	NA	NA	NA	NA	NA	NA	0	0	NA	NA	NA	NA	NA	NA	NA	NA	0	0	-2.98675	1.94989	-3.29776	1.68426	0.311007	5.83567	-1.98235	0.813362	0
AK006373.1-2	-4.60517	0	-2.23468	0.855023	-2.37049	0.855023	-2.23468	0.855023	0	1	NA	NA	NA	NA	NA	NA	NA	NA	0	0	-3.48801	1.29043	-3.44714	1.3286	-0.0408608	4.08276	-2.52247	0.77542	0	0	NA	NA	NA	NA	NA	NA	NA	NA	0	0	NA	NA	NA	NA	NA	NA	NA	NA	0
AK006535.1-8	1.37117	0.0685359	1.12138	0.0951956	0.249787	0.242664	1.97478	0.0187823	10	8	1.77662	0.058675	1.04848	0.177319	0.72814	0.327897	2.20397	0.0230568	10	5	1.24423	0.0889397	1.80688	0.0368897	-0.562646	0.194427	2.27864	0.00997138	8	14	1.04959	0.197156	1.47094	0.0947162	-0.421351	0.45932	2.026	0.0195239	4	6	0.588259	0.222077	1.56016	0.0490034	-0.971904	0.396609	1.91786	0.0143701	4
AK006925.1-3	-1.10834	0.59078	-4.60517	0	3.49683	0.59078	-1.10834	0.59078	16	0	-4.60517	0	-1.68914	0.970741	-2.91603	0.970741	-1.68914	0.970741	7	1	-4.60517	0	-2.4795	0.824103	-2.12567	0.824103	-2.4795	0.824103	17	2	NA	NA	NA	NA	NA	NA	NA	NA	13	0	-1.47899	0.470029	-4.60517	0	3.12618	0.470029	-1.47899	0.470029	22
AK007256.1-4	-0.789756	1.09715	0.621795	0.336659	-1.41155	1.99919	0.987114	0.0825886	3	139	-4.60517	0	1.03377	0.0975216	-5.63894	0.0975216	1.03377	0.0975216	1	98	-4.60517	0	1.29647	0.0295407	-5.90164	0.0295407	1.29647	0.0295407	6	216	-4.60517	0	0.900585	0.100699	-5.50576	0.100699	0.900585	0.100699	5	126	-4.60517	0	0.877302	0.0496095	-5.48247	0.0496095	0.877302	0.0496095	2
AK007265.1-12	-3.08659	2.12168	-2.88734	2.12033	-0.199246	6.75601	-1.74345	0.849425	1	16	-4.60517	0	-2.39129	3.198	-2.21388	3.198	-2.39129	3.198	0	21	-4.60517	0	-1.0795	0.463454	-3.52567	0.463454	-1.0795	0.463454	3	50	NA	NA	NA	NA	NA	NA	NA	NA	1	31	-2.53268	2.47345	-2.77726	2.59944	0.244584	8.99726	-1.18619	0.366817	0
AK007265.1-20	-0.396972	0.271841	-4.60517	0	4.2082	0.271841	-0.396972	0.271841	132	70	NA	NA	NA	NA	NA	NA	NA	NA	110	59	-4.60517	0	-1.76293	0.361215	-2.84224	0.361215	-1.76293	0.361215	240	125	-2.14888	0.850601	-4.60517	0	2.45629	0.850601	-2.14888	0.850601	117	85	-1.38936	0.26277	-4.60517	0	3.21581	0.26277	-1.38936	0.26277	215
AK007265.1-21	-1.07035	0.359364	-4.60517	0	3.53482	0.359364	-1.07035	0.359364	113	0	-2.08725	0.848911	-4.60517	0	2.51792	0.848911	-2.08725	0.848911	78	0	-1.15193	0.215192	-4.60517	0	3.45324	0.215192	-1.15193	0.215192	175	0	-1.49264	0.460469	-4.60517	0	3.11253	0.460469	-1.49264	0.460469	130	0	-0.417058	0.108015	-4.60517	0	4.18811	0.108015	-0.417058	0.108015	180
AK007265.1-22	-1.21694	0.257855	-0.851832	0.204027	-0.365111	0.459534	-0.285811	0.114951	24	244	-0.835288	0.259846	-2.27914	0.992794	1.44386	1.28766	-0.545155	0.202155	14	161	-0.151808	0.0595468	-4.60517	0	4.45336	0.0595468	-0.151808	0.0595468	40	384	-0.670834	0.153192	-1.88383	0.480446	1.213	0.630744	-0.372458	0.116573	21	260	-0.596798	0.0897866	-1.50299	0.231476	0.906193	0.338254	-0.236729	0.061974	24
AK007265.1-28	-4.60517	0	-1.19733	0.537618	-3.40785	0.537618	-1.19733	0.537618	84	298	-2.05208	1.00507	-2.38383	3.16714	0.331754	4.26197	-1.15395	1.0754	38	244	NA	NA	NA	NA	NA	NA	NA	NA	77	510	-1.63379	0.452189	-4.60517	0	2.97138	0.452189	-1.63379	0.452189	62	322	-1.99776	0.458308	-2.47417	0.830545	0.476411	1.30262	-1.42518	0.336662	99
AK007265.1-33	-1.44758	0.537084	-0.91226	0.502288	-0.535317	1.11519	-0.350352	0.230961	108	357	-4.60517	0	-0.854101	0.53047	-3.75107	0.53047	-0.854101	0.53047	112	221	-2.26851	0.826653	-1.47059	0.801221	-0.797918	1.9924	-0.936519	0.325848	215	574	NA	NA	NA	NA	NA	NA	NA	NA	129	362	-2.57599	0.75982	-0.72008	0.253606	-1.85591	1.09626	-0.524347	0.181552	194
AK007265.1-4	NA	NA	NA	NA	NA	NA	NA	NA	106	125	-4.60517	0	-1.27771	0.530086	-3.32746	0.530086	-1.27771	0.530086	76	78	NA	NA	NA	NA	NA	NA	NA	NA	169	166	-2.43199	0.866276	-4.60517	0	2.17318	0.866276	-2.43199	0.866276	101	99	-2.66225	0.705575	-4.60517	0	1.94292	0.705575	-2.66225	0.705575	156
AK007265.1-6	-4.60517	0	-2.6926	0.75252	-1.91257	0.75252	-2.6926	0.75252	0	1	NA	NA	NA	NA	NA	NA	NA	NA	0	0	NA	NA	NA	NA	NA	NA	NA	NA	0	0	NA	NA	NA	NA	NA	NA	NA	NA	0	0	NA	NA	NA	NA	NA	NA	NA	NA	0
AK007265.1-9	NA	NA	NA	NA	NA	NA	NA	NA	0	1	-4.60517	0	-1.50695	0.541016	-3.09822	0.541016	-1.50695	0.541016	0	2	-4.60517	0	-1.81967	0.296327	-2.7855	0.296327	-1.81967	0.296327	0	3	-4.60517	0	-2.68225	0.784147	-1.92292	0.784147	-2.68225	0.784147	0	1	-2.9699	0.600848	-4.60517	0	1.63527	0.600848	-2.9699	0.600848	1
AK007452.1-6	-3.48742	1.17903	-3.54062	1.12458	0.0532028	3.62616	-2.61129	0.642372	0	0	NA	NA	NA	NA	NA	NA	NA	NA	0	0	NA	NA	NA	NA	NA	NA	NA	NA	0	0	-3.50217	1.12313	-3.52654	1.13487	0.0243695	3.51703	-2.62205	0.623607	0	0	NA	NA	NA	NA	NA	NA	NA	NA	0
AK007462.1-1	-2.14749	0.93	-4.60517	0	2.45768	0.93	-2.14749	0.93	1	0	NA	NA	NA	NA	NA	NA	NA	NA	0	0	NA	NA	NA	NA	NA	NA	NA	NA	0	0	-2.1155	0.977382	-4.60517	0	2.48967	0.977382	-2.1155	0.977382	1	0	-1.69114	0.50945	-4.60517	0	2.91403	0.50945	-1.69114	0.50945	2
AK007485.1-3	-4.60517	0	-0.335182	0.0571877	-4.26999	0.0571877	-0.335182	0.0571877	0	9	-4.60517	0	-0.35527	0.0896113	-4.2499	0.0896113	-0.35527	0.0896113	0	5	-4.60517	0	-0.358194	0.0337322	-4.24698	0.0337322	-0.358194	0.0337322	0	15	-4.60517	0	-0.650953	0.0812404	-3.95422	0.0812404	-0.650953	0.0812404	0	5	-4.60517	0	-0.661759	0.0497925	-3.94341	0.0497925	-0.661759	0.0497925	0
AK007500.1-3	-3.32179	0.47411	-4.60517	0	1.28338	0.47411	-3.32179	0.47411	2	0	NA	NA	NA	NA	NA	NA	NA	NA	0	1	-3.5876	0.344849	-4.60517	0	1.01757	0.344849	-3.5876	0.344849	1	0	NA	NA	NA	NA	NA	NA	NA	NA	0	0	-3.04366	0.313399	-4.60517	0	1.56151	0.313399	-3.04366	0.313399	2
AK007693.1-1	NA	NA	NA	NA	NA	NA	NA	NA	0	0	NA	NA	NA	NA	NA	NA	NA	NA	0	0	NA	NA	NA	NA	NA	NA	NA	NA	0	0	NA	NA	NA	NA	NA	NA	NA	NA	0	0	-3.67897	0.31015	-4.60517	0	0.926198	0.31015	-3.67897	0.31015	1
AK007726.1-10	NA	NA	NA	NA	NA	NA	NA	NA	0	0	NA	NA	NA	NA	NA	NA	NA	NA	0	0	NA	NA	NA	NA	NA	NA	NA	NA	0	0	-3.08234	1.83286	-4.60517	0	1.52283	1.83286	-3.08234	1.83286	1	0	NA	NA	NA	NA	NA	NA	NA	NA	0
AK007726.1-11	-2.77212	2.5346	-2.70813	2.52297	-0.0639919	8.7474	-1.31067	0.615401	0	0	NA	NA	NA	NA	NA	NA	NA	NA	0	0	-2.62586	2.81074	-2.44636	2.68853	-0.179501	9.8588	-1.00059	0.31188	0	0	NA	NA	NA	NA	NA	NA	NA	NA	0	0	-2.64024	2.44458	-2.81064	2.49475	0.170397	8.76002	-1.27833	0.40216	0
AK007726.1-5	NA	NA	NA	NA	NA	NA	NA	NA	0	0	NA	NA	NA	NA	NA	NA	NA	NA	0	0	NA	NA	NA	NA	NA	NA	NA	NA	0	0	-3.15465	1.91513	-4.60517	0	1.45052	1.91513	-3.15465	1.91513	1	0	NA	NA	NA	NA	NA	NA	NA	NA	0
AK007726.1-7	NA	NA	NA	NA	NA	NA	NA	NA	0	2	NA	NA	NA	NA	NA	NA	NA	NA	0	0	-4.60517	0	-1.17392	0.394531	-3.43125	0.394531	-1.17392	0.394531	0	4	NA	NA	NA	NA	NA	NA	NA	NA	0	1	NA	NA	NA	NA	NA	NA	NA	NA	0
AK007726.1-9	-3.14257	1.95859	-3.07936	1.95089	-0.063216	6.27952	-1.92711	0.920249	0	0	-1.67949	1.04199	-0.453369	0.379427	-1.22612	1.42071	-0.0932519	0.268927	1	3	-4.60517	0	-2.01784	0.852266	-2.58733	0.852266	-2.01784	0.852266	0	1	-1.68374	0.928002	-1.66772	0.845449	-0.0160236	2.05851	-0.793013	0.359787	1	1	-3.2198	1.75044	-3.16097	1.80212	-0.0588352	5.6542	-2.0643	0.846808	0
AK007862.1-3	NA	NA	NA	NA	NA	NA	NA	NA	0	0	-2.96007	2.20714	-2.97781	2.14488	0.01774	7.00158	-1.70833	0.881533	0	0	-4.60517	0	-2.48293	0.794629	-2.12224	0.794629	-2.48293	0.794629	0	1	-4.60517	0	-2.16482	0.890269	-2.44035	0.890269	-2.16482	0.890269	0	1	-4.60517	0	-1.30837	0.331427	-3.2968	0.331427	-1.30837	0.331427	0
AK007877.1-2	NA	NA	NA	NA	NA	NA	NA	NA	0	0	-1.51356	1.06793	-4.60517	0	3.09161	1.06793	-1.51356	1.06793	1	0	NA	NA	NA	NA	NA	NA	NA	NA	0	0	NA	NA	NA	NA	NA	NA	NA	NA	0	0	NA	NA	NA	NA	NA	NA	NA	NA	0
AK007884.1-17	NA	NA	NA	NA	NA	NA	NA	NA	0	0	-2.76824	0.706003	-4.60517	0	1.83693	0.706003	-2.76824	0.706003	1	0	-3.3303	0.454414	-4.60517	0	1.27487	0.454414	-3.3303	0.454414	1	0	NA	NA	NA	NA	NA	NA	NA	NA	0	0	-3.29092	0.479787	-4.60517	0	1.31425	0.479787	-3.29092	0.479787	1
AK007966.1-7	NA	NA	NA	NA	NA	NA	NA	NA	13	3	NA	NA	NA	NA	NA	NA	NA	NA	12	0	-2.63763	3.34168	-4.60517	0	1.96754	3.34168	-2.63763	3.34168	42	2	NA	NA	NA	NA	NA	NA	NA	NA	19	3	NA	NA	NA	NA	NA	NA	NA	NA	37
AK008002.1-4	NA	NA	NA	NA	NA	NA	NA	NA	0	0	NA	NA	NA	NA	NA	NA	NA	NA	0	0	NA	NA	NA	NA	NA	NA	NA	NA	0	0	NA	NA	NA	NA	NA	NA	NA	NA	0	0	-3.31795	1.60722	-3.25904	1.5966	-0.0589163	5.02405	-2.22929	0.830425	0
AK008144.1-2	NA	NA	NA	NA	NA	NA	NA	NA	0	0	NA	NA	NA	NA	NA	NA	NA	NA	0	0	NA	NA	NA	NA	NA	NA	NA	NA	0	0	NA	NA	NA	NA	NA	NA	NA	NA	0	0	-3.39278	0.438418	-4.60517	0	1.2124	0.438418	-3.39278	0.438418	1
AK008144.1-4	NA	NA	NA	NA	NA	NA	NA	NA	0	6	NA	NA	NA	NA	NA	NA	NA	NA	0	0	NA	NA	NA	NA	NA	NA	NA	NA	3	7	-4.60517	0	-3.01977	0.607462	-1.5854	0.607462	-3.01977	0.607462	0	12	NA	NA	NA	NA	NA	NA	NA	NA	4
AK008198.1-9	-1.10153	0.884788	-1.12236	0.970759	0.0208258	2.36641	-0.189541	0.269488	1	1	-2.06984	3.40874	-2.39687	3.59656	0.327028	12.0848	-0.549545	0.524396	0	0	-1.29651	0.955384	-0.353288	0.310147	-0.943223	1.6402	0.112413	0.128943	1	2	-4.60517	0	0.177253	0.184473	-4.78242	0.184473	0.177253	0.184473	0	2	-1.96196	3.89833	-2.00237	3.8811	0.0404176	13.9965	-0.173256	0.180073	0
AK008201.1-1	1.08293	0.0354936	0.732288	0.0544567	0.350638	0.0936045	1.62527	0.0206091	26	20	0.181178	0.133303	1.01258	0.0591078	-0.831401	0.202658	1.39237	0.037778	7	16	0.467026	0.0487528	0.734811	0.0337793	-0.267785	0.0833105	1.3104	0.0197054	21	28	0.843	0.0448492	0.817035	0.0480699	0.0259648	0.093732	1.53264	0.0226462	21	22	0.338703	0.052438	0.790044	0.032323	-0.451341	0.0837833	1.28982	0.0200138	19
AK008457.1-102	NA	NA	NA	NA	NA	NA	NA	NA	2	0	NA	NA	NA	NA	NA	NA	NA	NA	0	0	-2.86048	1.26925	-2.80758	0.682862	-0.0528979	1.97173	-2.0288	0.621334	3	1	-4.60517	0	-2.42943	0.811151	-2.17574	0.811151	-2.42943	0.811151	1	1	-4.60517	0	-2.82687	0.705523	-1.7783	0.705523	-2.82687	0.705523	0
AK008457.1-139	0.756961	0.0538468	-1.90373	0.959669	2.66069	1.08704	0.854371	0.0452881	11	1	0.843487	0.0805898	-1.33642	1.0018	2.17991	1.19956	1.00103	0.0590089	7	1	0.92709	0.0304648	-1.38215	0.470657	2.30924	0.548722	1.04033	0.0242287	18	2	0.773758	0.0477216	-4.60517	0	5.37893	0.0477216	0.773758	0.0477216	7	0	0.709068	0.0364062	-4.60517	0	5.31424	0.0364062	0.709068	0.0364062	10
AK008457.1-166	-0.763964	0.233544	-4.60517	0	3.84121	0.233544	-0.763964	0.233544	2	0	-0.75747	0.521222	-4.60517	0	3.8477	0.521222	-0.75747	0.521222	1	0	-2.23682	0.720819	-1.42399	0.351379	-0.812833	1.35394	-0.95295	0.156612	1	2	-1.34964	0.421189	-4.60517	0	3.25553	0.421189	-1.34964	0.421189	1	0	-4.60517	0	-1.11069	0.196975	-3.49448	0.196975	-1.11069	0.196975	1
AK008457.1-185	NA	NA	NA	NA	NA	NA	NA	NA	0	0	-3.08183	1.97016	-3.14698	1.90054	0.0651554	6.15579	-1.9391	0.891194	0	0	-3.51914	1.17736	-3.53019	1.16675	0.0110453	3.66403	-2.6263	0.70388	0	0	NA	NA	NA	NA	NA	NA	NA	NA	0	0	-2.35288	0.717269	-2.36652	0.745896	0.0136414	1.71706	-1.53514	0.327574	1
AK008457.1-206	-1.55199	0.487051	-4.60517	0	3.05318	0.487051	-1.55199	0.487051	3	1	-0.712832	0.31381	-2.13013	0.944518	1.4173	1.24447	-0.41997	0.245688	4	1	-1.42855	0.259627	-2.08189	0.469516	0.653337	0.717012	-0.962965	0.175977	4	2	-1.72482	0.502965	-1.55781	0.627934	-0.167013	1.1119	-0.847469	0.28427	2	4	NA	NA	NA	NA	NA	NA	NA	NA	0
AK008457.1-212	-3.44741	1.45173	-3.3176	1.46732	-0.129806	4.55763	-2.37867	0.822653	0	0	-3.20786	1.81327	-3.06077	1.89971	-0.147084	5.74705	-1.99639	0.910231	0	0	-1.69373	0.340677	-4.60517	0	2.91144	0.340677	-1.69373	0.340677	2	0	-2.46937	0.801877	-4.60517	0	2.1358	0.801877	-2.46937	0.801877	1	0	-3.25025	1.49764	-3.11911	1.65504	-0.131142	5.47868	-2.04069	0.446558	0
AK008457.1-228	-4.60517	0	-2.33969	0.88055	-2.26548	0.88055	-2.33969	0.88055	0	1	NA	NA	NA	NA	NA	NA	NA	NA	0	0	-3.5503	1.15209	-3.46501	1.23188	-0.0852944	3.67331	-2.60127	0.688575	0	0	NA	NA	NA	NA	NA	NA	NA	NA	0	0	NA	NA	NA	NA	NA	NA	NA	NA	0
AK008457.1-39	-2.46251	0.779704	-4.60517	0	2.14266	0.779704	-2.46251	0.779704	1	0	-4.60517	0	-2.08427	0.886343	-2.5209	0.886343	-2.08427	0.886343	0	1	-1.5273	0.309117	-4.60517	0	3.07787	0.309117	-1.5273	0.309117	3	0	-4.60517	0	-2.46543	0.80387	-2.13974	0.80387	-2.46543	0.80387	0	1	NA	NA	NA	NA	NA	NA	NA	NA	0
AK008457.1-43	-2.44617	0.821512	-2.27161	0.822165	-0.17456	1.64739	-1.54123	0.452464	1	6	-4.60517	0	-0.759705	0.454626	-3.84547	0.454626	-0.759705	0.454626	0	6	NA	NA	NA	NA	NA	NA	NA	NA	0	5	-4.60517	0	-2.44212	0.841917	-2.16305	0.841917	-2.44212	0.841917	1	3	-2.79126	0.708699	-1.63758	0.339265	-1.15367	1.11062	-1.30562	0.242543	1
AK008457.1-46	NA	NA	NA	NA	NA	NA	NA	NA	0	0	NA	NA	NA	NA	NA	NA	NA	NA	0	0	-4.60517	0	-2.10435	0.480315	-2.50082	0.480315	-2.10435	0.480315	0	2	-2.50755	0.79124	-4.60517	0	2.09762	0.79124	-2.50755	0.79124	1	0	NA	NA	NA	NA	NA	NA	NA	NA	0
AK008457.1-60	NA	NA	NA	NA	NA	NA	NA	NA	0	0	NA	NA	NA	NA	NA	NA	NA	NA	0	0	NA	NA	NA	NA	NA	NA	NA	NA	0	1	-2.41375	0.78957	-4.60517	0	2.19142	0.78957	-2.41375	0.78957	1	0	NA	NA	NA	NA	NA	NA	NA	NA	0
AK008457.1-63	NA	NA	NA	NA	NA	NA	NA	NA	0	0	NA	NA	NA	NA	NA	NA	NA	NA	0	0	NA	NA	NA	NA	NA	NA	NA	NA	0	0	NA	NA	NA	NA	NA	NA	NA	NA	0	0	NA	NA	NA	NA	NA	NA	NA	NA	0
AK008457.1-82	-4.60517	0	-1.74285	0.475218	-2.86232	0.475218	-1.74285	0.475218	0	2	NA	NA	NA	NA	NA	NA	NA	NA	0	0	-2.77513	0.698944	-4.60517	0	1.83004	0.698944	-2.77513	0.698944	2	0	-4.60517	0	-2.47152	0.751524	-2.13365	0.751524	-2.47152	0.751524	0	1	-2.79338	0.659782	-4.60517	0	1.81179	0.659782	-2.79338	0.659782	1
AK008457.1-93	NA	NA	NA	NA	NA	NA	NA	NA	0	0	NA	NA	NA	NA	NA	NA	NA	NA	0	0	NA	NA	NA	NA	NA	NA	NA	NA	0	0	-3.23253	1.84458	-3.058	1.87168	-0.174529	6.01397	-1.97872	0.834317	0	0	NA	NA	NA	NA	NA	NA	NA	NA	0
AK008457.1-97	NA	NA	NA	NA	NA	NA	NA	NA	0	0	-2.14262	0.841873	-4.60517	0	2.46255	0.841873	-2.14262	0.841873	1	0	-2.77428	0.650728	-4.60517	0	1.83089	0.650728	-2.77428	0.650728	2	0	NA	NA	NA	NA	NA	NA	NA	NA	0	0	-2.15885	0.527295	-4.60517	0	2.44632	0.527295	-2.15885	0.527295	1
AK008463.1-4	-4.60517	0	-0.866971	0.110185	-3.7382	0.110185	-0.866971	0.110185	9	82	-2.50734	0.797098	-0.386322	0.107726	-2.12102	0.950979	-0.238826	0.0912399	4	51	-2.53012	0.41928	-0.247152	0.0413657	-2.28297	0.482649	-0.141202	0.035774	20	117	-4.60517	0	-0.542177	0.0765613	-4.06299	0.0765613	-0.542177	0.0765613	14	85	-3.18517	0.505081	-0.101017	0.035289	-3.08415	0.555221	-0.0542214	0.0331201	17
AK008489.1-38	4.19491	0.883351	0.752618	13.6795	3.44229	18.6738	4.75867	0.000616574	0	0	0.740699	12.3725	3.71158	6.36027	-2.97088	27.3514	4.80817	0.000912783	0	0	1.09392	13.6231	3.69001	4.61269	-2.59609	25.6356	4.75451	0.000418172	0	0	-0.600416	11.0228	4.68423	0.0616719	-5.28464	12.0314	4.79607	0.000615869	0	0	1.76442	8.80228	4.4938	0.10555	-2.72938	10.2042	4.7988	0.000394412	0
AK008566.1-3	NA	NA	NA	NA	NA	NA	NA	NA	0	0	NA	NA	NA	NA	NA	NA	NA	NA	0	0	-2.58948	0.740131	-4.60517	0	2.01569	0.740131	-2.58948	0.740131	1	0	NA	NA	NA	NA	NA	NA	NA	NA	0	0	NA	NA	NA	NA	NA	NA	NA	NA	0
AK008581.1-1	NA	NA	NA	NA	NA	NA	NA	NA	0	0	NA	NA	NA	NA	NA	NA	NA	NA	0	0	-4.60517	0	-2.07001	0.915487	-2.53517	0.915487	-2.07001	0.915487	1	1	NA	NA	NA	NA	NA	NA	NA	NA	0	0	-4.60517	0	-2.02075	0.960772	-2.58442	0.960772	-2.02075	0.960772	1
AK008848.1-1	-3.1796	1.84105	-3.20356	1.75895	0.0239627	5.76882	-2.05454	0.86367	0	0	-2.92941	2.27223	-2.9112	2.21768	-0.0182087	7.10947	-1.65554	0.952003	0	0	-3.0134	1.99336	-2.94127	1.95979	-0.0721278	6.93947	-1.69223	0.448514	0	0	NA	NA	NA	NA	NA	NA	NA	NA	0	0	NA	NA	NA	NA	NA	NA	NA	NA	0
AK008998.1-26	NA	NA	NA	NA	NA	NA	NA	NA	0	0	NA	NA	NA	NA	NA	NA	NA	NA	0	0	NA	NA	NA	NA	NA	NA	NA	NA	0	0	NA	NA	NA	NA	NA	NA	NA	NA	0	0	-3.51971	1.2047	-3.43527	1.29696	-0.0844344	3.94711	-2.54001	0.701365	0
AK009048.1-2	-2.36233	0.813337	-4.60517	0	2.24284	0.813337	-2.36233	0.813337	1	103	-3.11052	1.92661	-3.06233	2.03116	-0.0481922	6.34582	-1.8936	0.895551	0	86	-2.13631	0.769501	-2.03298	0.705463	-0.103326	1.95094	-1.22093	0.239463	1	179	-2.07735	0.886454	-0.598959	0.222194	-1.47839	1.17108	-0.322688	0.156714	1	121	-4.60517	0	-2.71391	0.752609	-1.89126	0.752609	-2.71391	0.752609	0
AK009048.1-22	NA	NA	NA	NA	NA	NA	NA	NA	33	0	NA	NA	NA	NA	NA	NA	NA	NA	27	0	-2.5167	0.761673	-1.34678	0.291404	-1.16991	1.12176	-1.00734	0.201497	44	3	NA	NA	NA	NA	NA	NA	NA	NA	22	0	-1.5399	0.346643	-4.60517	0	3.06527	0.346643	-1.5399	0.346643	58
AK009048.1-24	NA	NA	NA	NA	NA	NA	NA	NA	0	0	NA	NA	NA	NA	NA	NA	NA	NA	0	0	-3.49443	1.21869	-3.4557	1.23263	-0.0387246	3.83468	-2.54969	0.691939	0	0	NA	NA	NA	NA	NA	NA	NA	NA	0	0	NA	NA	NA	NA	NA	NA	NA	NA	0
AK009048.1-3	NA	NA	NA	NA	NA	NA	NA	NA	0	0	NA	NA	NA	NA	NA	NA	NA	NA	0	0	NA	NA	NA	NA	NA	NA	NA	NA	0	0	-2.28434	0.872701	-4.60517	0	2.32083	0.872701	-2.28434	0.872701	1	0	NA	NA	NA	NA	NA	NA	NA	NA	0
AK009048.1-33	-2.25742	3.11532	-2.42107	3.22253	0.163653	11.5695	-0.681382	0.229308	0	0	NA	NA	NA	NA	NA	NA	NA	NA	0	0	-0.687477	0.440696	-0.223674	0.227818	-0.463803	0.9779	0.362391	0.053557	2	3	-4.60517	0	-0.290525	0.181266	-4.31464	0.181266	-0.290525	0.181266	0	2	-0.601314	0.244182	-4.60517	0	4.00386	0.244182	-0.601314	0.244182	1
AK009048.1-45	NA	NA	NA	NA	NA	NA	NA	NA	0	0	NA	NA	NA	NA	NA	NA	NA	NA	0	0	NA	NA	NA	NA	NA	NA	NA	NA	0	0	NA	NA	NA	NA	NA	NA	NA	NA	0	0	-3.18693	1.82405	-3.09499	1.95282	-0.0919366	5.95785	-1.98708	0.92046	0
AK009048.1-48	-4.60517	0	-2.28897	0.828119	-2.3162	0.828119	-2.28897	0.828119	49	22	-1.98877	0.932025	-4.60517	0	2.6164	0.932025	-1.98877	0.932025	37	19	-3.53535	1.19699	-3.4797	1.20386	-0.0556424	3.69438	-2.60219	0.707715	102	47	-4.60517	0	-1.70767	0.594664	-2.8975	0.594664	-1.70767	0.594664	57	25	-2.0364	0.728509	-2.01873	0.750435	-0.0176726	1.90066	-1.16945	0.252143	85
AK009048.1-53	0.32595	0.11688	-1.97463	0.939586	2.30058	1.16919	0.465194	0.0887483	76	2	-0.339514	0.38373	-1.54002	0.998078	1.20051	1.57359	0.0432721	0.21547	48	1	0.279709	0.0754515	-2.38338	0.830137	2.66309	0.953244	0.371133	0.0654949	128	1	-0.362558	0.212292	-4.60517	0	4.24261	0.212292	-0.362558	0.212292	86	0	0.519284	0.0569294	-4.60517	0	5.12445	0.0569294	0.519284	0.0569294	129
AK009048.1-54	-3.2853	1.47419	-3.31032	1.53708	0.0250245	4.62941	-2.27602	0.791839	0	0	NA	NA	NA	NA	NA	NA	NA	NA	0	0	-3.5238	1.1782	-3.50097	1.13393	-0.0228344	3.66879	-2.60793	0.649822	0	0	NA	NA	NA	NA	NA	NA	NA	NA	0	0	NA	NA	NA	NA	NA	NA	NA	NA	0
AK009048.1-59	-1.96923	0.798165	-1.94165	0.823202	-0.0275828	1.93589	-1.09178	0.33333	2	2	-1.99457	0.949332	-4.60517	0	2.6106	0.949332	-1.99457	0.949332	1	1	-1.95774	0.449463	-1.97412	0.505043	0.0163736	0.938202	-1.20395	0.262291	3	4	-2.2963	0.886926	-2.19835	0.911467	-0.0979528	1.8667	-1.40591	0.508414	1	1	-4.60517	0	-1.96516	0.503742	-2.64001	0.503742	-1.96516	0.503742	1
AK009048.1-9	-1.33975	5.31199	-1.36816	5.42574	0.028406	19.158	0.730955	0.0987293	0	0	-1.08442	6.3954	-1.11557	6.19168	0.03115	22.3733	1.14254	0.111032	0	0	-1.08254	5.11593	-1.67313	5.47129	0.590581	19.0389	0.72268	0.0691705	0	0	-2.25703	3.93067	-1.80782	3.86872	-0.449203	14.0939	-0.205613	0.245052	0	0	-1.29404	6.15296	-1.17134	6.15254	-0.1227	22.2581	1.01962	0.0543633	0
AK009106.1-2	-0.568352	0.11461	-4.60517	0	4.03682	0.11461	-0.568352	0.11461	3	0	-2.55224	2.62786	-2.60675	2.65382	0.0545032	9.63175	-1.06114	0.241696	0	1	-1.77944	0.704081	-1.73424	0.651046	-0.0452024	2.1317	-0.865655	0.0841655	1	2	-0.944235	0.250637	-4.60517	0	3.66094	0.250637	-0.944235	0.250637	1	0	-1.66996	0.724643	-1.63516	0.676373	-0.0348054	2.21053	-0.751561	0.0856116	1
AK009136.1-12	-3.43303	1.23901	-3.33036	1.21368	-0.102667	4.18484	-2.37845	0.395193	0	0	NA	NA	NA	NA	NA	NA	NA	NA	0	0	-2.01444	0.289111	-4.60517	0	2.59073	0.289111	-2.01444	0.289111	1	0	-4.60517	0	-1.80956	0.229885	-2.79561	0.229885	-1.80956	0.229885	0	3	NA	NA	NA	NA	NA	NA	NA	NA	0
AK009136.1-44	NA	NA	NA	NA	NA	NA	NA	NA	0	0	NA	NA	NA	NA	NA	NA	NA	NA	0	0	NA	NA	NA	NA	NA	NA	NA	NA	0	0	NA	NA	NA	NA	NA	NA	NA	NA	0	0	-4.60517	0	-3.31764	0.462434	-1.28753	0.462434	-3.31764	0.462434	0
AK009164.1-6	-3.64867	0.915593	-4.60517	0	0.956501	0.915593	-3.64867	0.915593	0	0	-2.9368	1.82006	-3.07532	1.91316	0.138523	6.41485	-1.76736	0.453787	0	0	NA	NA	NA	NA	NA	NA	NA	NA	0	0	NA	NA	NA	NA	NA	NA	NA	NA	0	0	NA	NA	NA	NA	NA	NA	NA	NA	0
AK009364.1-5	NA	NA	NA	NA	NA	NA	NA	NA	25	9	-2.98144	0.626269	-2.98398	0.601154	0.00254013	1.25824	-2.25847	0.408277	21	4	-2.39326	0.209128	-4.60517	0	2.21191	0.209128	-2.39326	0.209128	40	10	NA	NA	NA	NA	NA	NA	NA	NA	22	10	-3.01858	0.310424	-3.04736	0.309097	0.0287781	0.621757	-2.37873	0.204043	46
AK009698.1-11	-2.04892	0.863875	-1.99795	0.991605	-0.0509628	1.86336	-1.17182	0.488999	147	199	NA	NA	NA	NA	NA	NA	NA	NA	83	98	-2.14699	0.784831	-1.9961	0.815733	-0.150897	1.90035	-1.21376	0.345475	213	324	NA	NA	NA	NA	NA	NA	NA	NA	101	187	-4.60517	0	-1.65875	0.619752	-2.94642	0.619752	-1.65875	0.619752	208
AK009775.1-8	NA	NA	NA	NA	NA	NA	NA	NA	0	0	NA	NA	NA	NA	NA	NA	NA	NA	0	0	-2.4058	0.820336	-4.60517	0	2.19937	0.820336	-2.4058	0.820336	1	0	NA	NA	NA	NA	NA	NA	NA	NA	0	0	-4.60517	0	-2.40831	0.786862	-2.19686	0.786862	-2.40831	0.786862	0
AK010089.1-6	NA	NA	NA	NA	NA	NA	NA	NA	1	4	NA	NA	NA	NA	NA	NA	NA	NA	0	2	-3.21045	0.399347	-3.18653	0.412655	-0.0239181	1.00268	-2.51791	0.208587	1	2	NA	NA	NA	NA	NA	NA	NA	NA	0	5	-3.21257	0.309624	-4.60517	0	1.3926	0.309624	-3.21257	0.309624	2
AK010201.1-3	-4.60517	0	-2.05494	0.319435	-2.55023	0.319435	-2.05494	0.319435	0	3	-4.60517	0	-1.71856	0.423979	-2.88661	0.423979	-1.71856	0.423979	0	1	-3.11621	0.475498	-3.09724	0.474163	-0.0189671	1.14935	-2.40106	0.2597	1	1	-2.14029	0.388398	-4.60517	0	2.46488	0.388398	-2.14029	0.388398	1	0	-2.12233	0.230346	-4.60517	0	2.48284	0.230346	-2.12233	0.230346	2
AK010281.1-12	-1.41842	0.0829507	-3.18605	0.49658	1.76762	0.684961	-1.25148	0.0589379	6	1	-2.14222	0.216462	-2.82896	0.487191	0.686741	0.788002	-1.70991	0.14933	3	2	-1.35642	0.0540169	-2.33387	0.199255	0.977443	0.306883	-1.03578	0.0326977	12	5	-1.26769	0.075728	-3.20428	0.521721	1.93659	0.703226	-1.12252	0.0557358	7	1	-1.31744	0.0491427	-2.67605	0.226261	1.35861	0.32695	-1.09242	0.0332976	12
AK010284.1-7	NA	NA	NA	NA	NA	NA	NA	NA	0	0	NA	NA	NA	NA	NA	NA	NA	NA	0	0	NA	NA	NA	NA	NA	NA	NA	NA	0	0	-2.74208	0.710133	-4.60517	0	1.86309	0.710133	-2.74208	0.710133	1	0	NA	NA	NA	NA	NA	NA	NA	NA	0
AK010302.1-1	1.62256	0.0105222	-2.4098	0.820282	4.03236	0.843233	1.64611	0.0100364	326	143	1.93754	0.0121364	-4.60517	0	6.54271	0.0121364	1.93754	0.0121364	237	77	1.74286	0.00627903	-2.0464	0.433992	3.78927	0.449162	1.76831	0.00600713	518	208	1.63197	0.010199	-2.37035	0.735841	4.00232	0.757828	1.65518	0.00971058	320	112	1.7189	0.00644356	-2.1298	0.469688	3.8487	0.489406	1.74329	0.00606145	495
AK010319.1-1	NA	NA	NA	NA	NA	NA	NA	NA	0	0	NA	NA	NA	NA	NA	NA	NA	NA	0	0	-4.60517	0	-3.64497	0.947147	-0.960201	0.947147	-3.64497	0.947147	2	0	NA	NA	NA	NA	NA	NA	NA	NA	0	1	NA	NA	NA	NA	NA	NA	NA	NA	1
AK010401.1-1	NA	NA	NA	NA	NA	NA	NA	NA	0	0	NA	NA	NA	NA	NA	NA	NA	NA	0	0	-4.60517	0	-3.37788	0.427043	-1.22729	0.427043	-3.37788	0.427043	0	1	NA	NA	NA	NA	NA	NA	NA	NA	0	0	NA	NA	NA	NA	NA	NA	NA	NA	0
AK010479.1-3	-1.922	0.273064	-3.03133	0.593646	1.10933	0.941243	-1.60448	0.196325	3	1	NA	NA	NA	NA	NA	NA	NA	NA	0	0	-1.8765	0.166012	-4.60517	0	2.72868	0.166012	-1.8765	0.166012	4	0	-1.49414	0.161174	-4.60517	0	3.11103	0.161174	-1.49414	0.161174	5	0	-1.98926	0.175667	-4.60517	0	2.61591	0.175667	-1.98926	0.175667	5
AK010604.1-2	-3.21531	1.67597	-3.2398	1.66796	0.0244926	5.30749	-2.13497	0.810798	0	0	NA	NA	NA	NA	NA	NA	NA	NA	0	0	NA	NA	NA	NA	NA	NA	NA	NA	0	0	NA	NA	NA	NA	NA	NA	NA	NA	0	0	-3.41576	1.26661	-3.48569	1.29984	0.0699319	4.07206	-2.49609	0.694908	0
AK010647.1-31	-0.967888	0.344212	-4.60517	0	3.63728	0.344212	-0.967888	0.344212	3	0	NA	NA	NA	NA	NA	NA	NA	NA	0	0	NA	NA	NA	NA	NA	NA	NA	NA	0	0	-2.20515	0.867432	-4.60517	0	2.40002	0.867432	-2.20515	0.867432	1	0	-2.52923	0.718482	-4.60517	0	2.07594	0.718482	-2.52923	0.718482	1
AK010652.1-1	NA	NA	NA	NA	NA	NA	NA	NA	0	0	NA	NA	NA	NA	NA	NA	NA	NA	0	0	NA	NA	NA	NA	NA	NA	NA	NA	0	0	NA	NA	NA	NA	NA	NA	NA	NA	0	0	-4.60517	0	-2.61895	0.681555	-1.98622	0.681555	-2.61895	0.681555	0
AK010652.1-11	0.454493	0.200959	-4.60517	0	5.05966	0.200959	0.454493	0.200959	200	333	0.0250581	0.566555	-1.16484	1.11074	1.1899	1.62902	0.41564	0.355044	119	213	0.628057	0.12608	-1.92125	1.00109	2.54931	1.13522	0.73792	0.108178	295	465	0.682903	0.132328	-4.60517	0	5.28807	0.132328	0.682903	0.132328	187	372	1.10986	0.066297	-0.318279	0.377138	1.42814	0.467505	1.35641	0.0522337	239
AK010652.1-12	NA	NA	NA	NA	NA	NA	NA	NA	0	0	NA	NA	NA	NA	NA	NA	NA	NA	0	0	NA	NA	NA	NA	NA	NA	NA	NA	0	0	NA	NA	NA	NA	NA	NA	NA	NA	0	0	NA	NA	NA	NA	NA	NA	NA	NA	0
AK010652.1-15	-3.16414	1.6997	-3.24913	1.66877	0.0849854	5.34644	-2.10363	0.776896	0	0	NA	NA	NA	NA	NA	NA	NA	NA	0	0	-3.41982	1.29014	-3.42916	1.29036	0.00933713	3.99711	-2.47541	0.708309	0	0	NA	NA	NA	NA	NA	NA	NA	NA	0	0	-3.41912	1.35804	-3.3878	1.31965	-0.0313209	4.20272	-2.42856	0.693063	0
AK010652.1-19	NA	NA	NA	NA	NA	NA	NA	NA	0	0	NA	NA	NA	NA	NA	NA	NA	NA	0	0	NA	NA	NA	NA	NA	NA	NA	NA	0	0	NA	NA	NA	NA	NA	NA	NA	NA	0	0	NA	NA	NA	NA	NA	NA	NA	NA	0
AK010652.1-22	NA	NA	NA	NA	NA	NA	NA	NA	0	0	NA	NA	NA	NA	NA	NA	NA	NA	0	0	NA	NA	NA	NA	NA	NA	NA	NA	0	0	NA	NA	NA	NA	NA	NA	NA	NA	0	0	NA	NA	NA	NA	NA	NA	NA	NA	0
AK010652.1-23	-2.1399	0.903895	-4.60517	0	2.46527	0.903895	-2.1399	0.903895	1	0	NA	NA	NA	NA	NA	NA	NA	NA	0	0	NA	NA	NA	NA	NA	NA	NA	NA	0	0	NA	NA	NA	NA	NA	NA	NA	NA	0	0	NA	NA	NA	NA	NA	NA	NA	NA	0
AK010652.1-24	NA	NA	NA	NA	NA	NA	NA	NA	0	0	NA	NA	NA	NA	NA	NA	NA	NA	0	0	NA	NA	NA	NA	NA	NA	NA	NA	0	0	NA	NA	NA	NA	NA	NA	NA	NA	0	0	-2.32254	0.840214	-4.60517	0	2.28263	0.840214	-2.32254	0.840214	1
AK010652.1-27	NA	NA	NA	NA	NA	NA	NA	NA	0	0	NA	NA	NA	NA	NA	NA	NA	NA	0	0	NA	NA	NA	NA	NA	NA	NA	NA	0	0	NA	NA	NA	NA	NA	NA	NA	NA	0	0	-3.04198	1.89307	-2.97434	1.88299	-0.0676459	6.49596	-1.76605	0.488603	0
AK010652.1-29	NA	NA	NA	NA	NA	NA	NA	NA	0	0	-4.60517	0	-1.86169	0.988223	-2.74348	0.988223	-1.86169	0.988223	0	1	-1.80175	0.474787	-2.59525	0.81599	0.793502	1.3434	-1.3397	0.312963	2	1	-4.60517	0	-2.20033	0.86821	-2.40484	0.86821	-2.20033	0.86821	0	1	-2.52483	0.794611	-2.49181	0.76671	-0.0330165	1.56445	-1.71232	0.459421	1
AK010652.1-30	NA	NA	NA	NA	NA	NA	NA	NA	0	0	-2.85486	2.3918	-2.8513	2.39016	-0.00356429	7.47065	-1.56011	1.03472	0	0	NA	NA	NA	NA	NA	NA	NA	NA	0	0	NA	NA	NA	NA	NA	NA	NA	NA	0	0	-3.29749	1.56074	-3.29857	1.56247	0.00107769	4.95385	-2.24428	0.798712	0
AK010652.1-34	NA	NA	NA	NA	NA	NA	NA	NA	2	2	NA	NA	NA	NA	NA	NA	NA	NA	3	1	-4.60517	0	-2.54314	0.759936	-2.06203	0.759936	-2.54314	0.759936	2	2	-2.2594	0.880413	-4.60517	0	2.34577	0.880413	-2.2594	0.880413	3	0	-4.60517	0	-1.86892	0.497477	-2.73625	0.497477	-1.86892	0.497477	3
AK010652.1-38	-4.60517	0	-0.710733	0.257599	-3.89444	0.257599	-0.710733	0.257599	0	3	NA	NA	NA	NA	NA	NA	NA	NA	0	0	-3.06678	1.80794	-3.01582	1.82646	-0.0509519	6.30879	-1.81572	0.463026	0	0	-2.82372	2.29956	-2.73812	2.28395	-0.0855963	7.85786	-1.42002	0.518557	0	0	-4.60517	0	-1.13726	0.337242	-3.46791	0.337242	-1.13726	0.337242	0
AK010652.1-42	NA	NA	NA	NA	NA	NA	NA	NA	0	0	NA	NA	NA	NA	NA	NA	NA	NA	0	0	NA	NA	NA	NA	NA	NA	NA	NA	0	0	-2.16261	0.887469	-4.60517	0	2.44256	0.887469	-2.16261	0.887469	1	0	NA	NA	NA	NA	NA	NA	NA	NA	0
AK010652.1-44	-1.22881	6.60515	-0.790849	6.21926	-0.437964	22.5017	1.24245	0.142501	0	0	-0.771456	7.87969	-0.376594	7.40236	-0.394862	26.63	1.84784	0.134962	0	0	-1.51175	7.43763	0.0827377	5.9456	-1.59449	23.283	1.67853	0.0929144	0	0	-1.07503	8.09698	-0.156549	7.07233	-0.918484	26.8409	1.86272	0.0758341	0	0	-1.26812	7.64296	-0.393711	6.78005	-0.874408	25.7631	1.6117	0.0975265	0
AK010652.1-51	-4.60517	0	-2.19932	0.895426	-2.40585	0.895426	-2.19932	0.895426	0	1	NA	NA	NA	NA	NA	NA	NA	NA	0	0	NA	NA	NA	NA	NA	NA	NA	NA	0	0	NA	NA	NA	NA	NA	NA	NA	NA	0	0	NA	NA	NA	NA	NA	NA	NA	NA	0
AK010652.1-52	3.58689	0.0114399	-1.11277	0.508264	4.69966	0.523558	3.59794	0.011228	541	10	3.56837	0.0145474	-4.60517	0	8.17354	0.0145474	3.56837	0.0145474	336	6	3.55917	0.0065901	-1.57037	0.4781	5.12954	0.483045	3.5662	0.00652833	796	18	3.85573	0.00722011	-1.22112	0.518996	5.07685	0.52996	3.86336	0.00711083	591	14	3.67849	0.00662574	-1.6205	0.483989	5.29899	0.488248	3.68442	0.00657323	831
AK010652.1-54	3.96308	0.00514315	-4.60517	0	8.56825	0.00514315	3.96308	0.00514315	630	183	3.89492	0.00782248	-4.60517	0	8.50009	0.00782248	3.89492	0.00782248	406	102	3.90488	0.00335584	-4.60517	0	8.51005	0.00335584	3.90488	0.00335584	940	236	3.74259	0.00685303	-2.05018	0.864115	5.79277	0.874801	3.74681	0.00680472	640	164	3.83293	0.00446586	-1.63419	0.489104	5.46713	0.493697	3.83798	0.00444609	907
AK010652.1-58	3.65763	0.00674473	-4.60517	0	8.2628	0.00674473	3.65763	0.00674473	492	0	3.50732	0.0121107	-4.60517	0	8.11249	0.0121107	3.50732	0.0121107	283	2	3.54388	0.00529479	-4.60517	0	8.14905	0.00529479	3.54388	0.00529479	684	2	3.43391	0.00890211	-4.60517	0	8.03908	0.00890211	3.43391	0.00890211	438	1	3.44941	0.00621183	-4.60517	0	8.05458	0.00621183	3.44941	0.00621183	656
AK010652.1-59	NA	NA	NA	NA	NA	NA	NA	NA	0	0	NA	NA	NA	NA	NA	NA	NA	NA	0	0	NA	NA	NA	NA	NA	NA	NA	NA	0	0	NA	NA	NA	NA	NA	NA	NA	NA	0	0	NA	NA	NA	NA	NA	NA	NA	NA	0
AK010652.1-71	-2.70011	2.36541	-2.78445	2.44897	0.0843391	8.29095	-1.3435	0.523444	0	0	NA	NA	NA	NA	NA	NA	NA	NA	0	0	-2.58737	2.79352	-2.53504	2.69454	-0.0523335	9.96254	-1.0169	0.26214	0	0	-2.45729	2.86148	-2.56999	2.91007	0.112705	10.3329	-0.947985	0.352383	0	0	-3.47834	1.35144	-3.36325	1.38615	-0.115097	4.35122	-2.43588	0.735627	0
AK010652.1-72	NA	NA	NA	NA	NA	NA	NA	NA	0	0	NA	NA	NA	NA	NA	NA	NA	NA	0	0	-2.67643	2.49746	-2.61403	2.52084	-0.0623946	8.87718	-1.18889	0.342215	0	0	-3.07013	1.83623	-3.1562	1.958	0.0860666	5.90091	-1.95974	0.889734	0	0	-2.50965	2.44533	-2.74925	2.56025	0.239596	8.87762	-1.16848	0.321229	0
AK010652.1-76	-3.00601	2.14556	-3.02406	2.08553	0.0180583	6.71922	-1.78069	0.896008	0	0	NA	NA	NA	NA	NA	NA	NA	NA	0	0	-3.22768	1.69661	-3.27016	1.6123	0.0424752	5.17034	-2.17413	0.850314	0	0	NA	NA	NA	NA	NA	NA	NA	NA	0	0	NA	NA	NA	NA	NA	NA	NA	NA	0
AK010674.1-15	-1.55826	5.43462	-1.44969	5.54504	-0.108564	19.3821	0.599451	0.430642	0	0	NA	NA	NA	NA	NA	NA	NA	NA	0	0	-1.61089	5.84032	-0.532947	5.04567	-1.07794	18.8684	1.03463	0.127265	0	0	-2.42533	3.94707	-2.48032	4.00788	0.0549826	10.9659	-0.968265	2.51444	0	0	-2.15716	4.16912	-1.97802	3.97636	-0.179137	14.215	-0.25424	0.561893	0
AK010674.1-26	-2.54475	3.01173	-2.46561	3.0845	-0.0791475	9.9129	-1.00632	0.909097	0	0	NA	NA	NA	NA	NA	NA	NA	NA	0	0	NA	NA	NA	NA	NA	NA	NA	NA	0	0	-2.78495	2.6151	-2.85826	2.49035	0.0733082	8.16763	-1.46704	1.045	0	0	NA	NA	NA	NA	NA	NA	NA	NA	0
AK010685.1-10	NA	NA	NA	NA	NA	NA	NA	NA	0	0	-3.23144	1.68691	-3.1992	1.68913	-0.0322394	5.31801	-2.12027	0.819495	0	0	NA	NA	NA	NA	NA	NA	NA	NA	0	0	NA	NA	NA	NA	NA	NA	NA	NA	0	0	NA	NA	NA	NA	NA	NA	NA	NA	0
AK010749.1-6	NA	NA	NA	NA	NA	NA	NA	NA	0	0	NA	NA	NA	NA	NA	NA	NA	NA	0	0	-2.60339	0.679401	-4.60517	0	2.00178	0.679401	-2.60339	0.679401	1	0	-2.23284	0.907777	-4.60517	0	2.37233	0.907777	-2.23284	0.907777	1	0	NA	NA	NA	NA	NA	NA	NA	NA	0
AK010835.1-3	NA	NA	NA	NA	NA	NA	NA	NA	0	0	-4.60517	0	-3.5753	1.02282	-1.02987	1.02282	-3.5753	1.02282	0	0	NA	NA	NA	NA	NA	NA	NA	NA	0	0	NA	NA	NA	NA	NA	NA	NA	NA	0	0	NA	NA	NA	NA	NA	NA	NA	NA	0
AK010916.1-10	-4.60517	0	-1.86874	0.439259	-2.73643	0.439259	-1.86874	0.439259	0	2	-2.25345	0.880863	-4.60517	0	2.35172	0.880863	-2.25345	0.880863	1	0	-4.60517	0	-2.31131	0.489287	-2.29386	0.489287	-2.31131	0.489287	0	1	-1.49992	0.340299	-4.60517	0	3.10525	0.340299	-1.49992	0.340299	2	0	-4.60517	0	-3.6072	0.994865	-0.997972	0.994865	-3.6072	0.994865	0
AK010916.1-19	NA	NA	NA	NA	NA	NA	NA	NA	0	0	-3.20366	1.57642	-3.29468	1.61543	0.0910232	4.96729	-2.18729	0.782588	0	0	NA	NA	NA	NA	NA	NA	NA	NA	0	0	NA	NA	NA	NA	NA	NA	NA	NA	0	0	-3.30863	1.31552	-3.34729	1.38314	0.0386659	4.67313	-2.27353	0.42031	0
AK010916.1-5	-3.04786	2.48789	-2.49071	2.77099	-0.55715	6.25061	-1.61679	1.97422	4	4	NA	NA	NA	NA	NA	NA	NA	NA	0	1	NA	NA	NA	NA	NA	NA	NA	NA	4	4	NA	NA	NA	NA	NA	NA	NA	NA	4	3	NA	NA	NA	NA	NA	NA	NA	NA	2
AK010916.1-58	-1.49701	1.67537	-4.60517	0	3.10816	1.67537	-1.49701	1.67537	71	0	-0.886536	0.493253	-4.60517	0	3.71863	0.493253	-0.886536	0.493253	55	0	-2.50227	2.058	-3.19867	1.90473	0.696399	7.03441	-1.50389	0.31058	99	0	-3.10162	1.8707	-3.23804	1.8265	0.136414	5.8356	-2.02635	0.903815	81	0	-4.60517	0	-0.787701	0.325442	-3.81747	0.325442	-0.787701	0.325442	113
AK010931.1-44	NA	NA	NA	NA	NA	NA	NA	NA	0	0	NA	NA	NA	NA	NA	NA	NA	NA	0	0	NA	NA	NA	NA	NA	NA	NA	NA	0	3	-4.60517	0	-1.95029	0.450501	-2.65488	0.450501	-1.95029	0.450501	0	4	-2.95401	0.580406	-4.60517	0	1.65116	0.580406	-2.95401	0.580406	1
AK010957.1-6	NA	NA	NA	NA	NA	NA	NA	NA	0	0	NA	NA	NA	NA	NA	NA	NA	NA	0	0	-4.60517	0	-3.39325	0.437805	-1.21192	0.437805	-3.39325	0.437805	0	1	NA	NA	NA	NA	NA	NA	NA	NA	0	0	-4.60517	0	-2.86715	0.3925	-1.73802	0.3925	-2.86715	0.3925	0
AK010983.1-13	NA	NA	NA	NA	NA	NA	NA	NA	0	27	NA	NA	NA	NA	NA	NA	NA	NA	0	20	NA	NA	NA	NA	NA	NA	NA	NA	0	51	NA	NA	NA	NA	NA	NA	NA	NA	0	32	-4.60517	0	-2.14383	0.455444	-2.46134	0.455444	-2.14383	0.455444	0
AK010983.1-18	NA	NA	NA	NA	NA	NA	NA	NA	0	0	NA	NA	NA	NA	NA	NA	NA	NA	0	0	NA	NA	NA	NA	NA	NA	NA	NA	0	0	-4.60517	0	-1.63205	0.581867	-2.97312	0.581867	-1.63205	0.581867	0	1	NA	NA	NA	NA	NA	NA	NA	NA	0
AK010983.1-2	-4.60517	0	-2.40163	0.813004	-2.20354	0.813004	-2.40163	0.813004	2	205	-4.60517	0	-1.2889	0.512521	-3.31627	0.512521	-1.2889	0.512521	5	144	-2.63254	0.740606	-0.944113	0.190257	-1.68843	1.03611	-0.727252	0.139312	6	362	-2.57613	0.780753	-2.41311	0.767325	-0.163015	1.54003	-1.69847	0.465225	9	232	-2.83595	0.669898	-2.03797	0.49325	-0.797979	1.20349	-1.60345	0.317035	8
AK010983.1-23	-2.48561	0.808975	-4.60517	0	2.11957	0.808975	-2.48561	0.808975	1	0	NA	NA	NA	NA	NA	NA	NA	NA	0	0	-2.82882	0.68142	-4.60517	0	1.77635	0.68142	-2.82882	0.68142	1	0	NA	NA	NA	NA	NA	NA	NA	NA	0	0	NA	NA	NA	NA	NA	NA	NA	NA	0
AK010983.1-6	-1.35088	0.364852	-4.60517	0	3.25429	0.364852	-1.35088	0.364852	3	0	NA	NA	NA	NA	NA	NA	NA	NA	0	0	-2.17725	0.491606	-4.60517	0	2.42792	0.491606	-2.17725	0.491606	1	0	NA	NA	NA	NA	NA	NA	NA	NA	0	0	NA	NA	NA	NA	NA	NA	NA	NA	0
AK010983.1-8	-4.60517	0	-2.52202	0.818878	-2.08315	0.818878	-2.52202	0.818878	0	1	NA	NA	NA	NA	NA	NA	NA	NA	0	0	-4.60517	0	-1.44853	0.229131	-3.15664	0.229131	-1.44853	0.229131	0	4	-4.60517	0	-1.86323	0.527462	-2.74194	0.527462	-1.86323	0.527462	0	1	-4.60517	0	-1.68538	0.342915	-2.91979	0.342915	-1.68538	0.342915	0
AK011021.1-2	NA	NA	NA	NA	NA	NA	NA	NA	6	0	NA	NA	NA	NA	NA	NA	NA	NA	4	0	NA	NA	NA	NA	NA	NA	NA	NA	5	0	-2.81967	2.28187	-3.14908	2.02711	0.329409	6.87551	-1.73253	0.948896	5	0	-1.51523	0.602041	-4.60517	0	3.08994	0.602041	-1.51523	0.602041	5
AK011071.1-1	NA	NA	NA	NA	NA	NA	NA	NA	0	0	NA	NA	NA	NA	NA	NA	NA	NA	0	0	NA	NA	NA	NA	NA	NA	NA	NA	0	0	NA	NA	NA	NA	NA	NA	NA	NA	0	0	-4.60517	0	-1.99123	0.551669	-2.61394	0.551669	-1.99123	0.551669	0
AK011090.1-5	-3.58866	1.08768	-3.55411	1.07755	-0.0345523	3.42376	-2.69763	0.613938	2	1	NA	NA	NA	NA	NA	NA	NA	NA	1	0	-2.39401	0.386966	-2.27472	0.408615	-0.119288	0.887477	-1.59099	0.195968	4	7	-2.95079	0.587038	-2.89311	0.671787	-0.0576783	1.28575	-2.18823	0.41327	2	2	-1.83433	0.36608	-4.60517	0	2.77084	0.36608	-1.83433	0.36608	3
AK011132.1-189	NA	NA	NA	NA	NA	NA	NA	NA	0	0	NA	NA	NA	NA	NA	NA	NA	NA	0	0	NA	NA	NA	NA	NA	NA	NA	NA	0	0	NA	NA	NA	NA	NA	NA	NA	NA	0	0	-4.60517	0	-1.94645	0.439778	-2.65872	0.439778	-1.94645	0.439778	0
AK011238.1-6	NA	NA	NA	NA	NA	NA	NA	NA	0	0	-4.60517	0	-1.92279	0.533092	-2.68238	0.533092	-1.92279	0.533092	0	1	NA	NA	NA	NA	NA	NA	NA	NA	0	0	-3.22313	1.41945	-3.33891	1.37476	0.115777	4.83184	-2.20479	0.412226	0	0	NA	NA	NA	NA	NA	NA	NA	NA	0
AK011239.1-7	-4.60517	0	-3.63581	0.940029	-0.969361	0.940029	-3.63581	0.940029	0	0	NA	NA	NA	NA	NA	NA	NA	NA	0	0	-2.35061	0.284605	-4.60517	0	2.25456	0.284605	-2.35061	0.284605	3	0	-3.06203	0.56406	-4.60517	0	1.54314	0.56406	-3.06203	0.56406	1	0	-2.14031	0.277835	-4.60517	0	2.46486	0.277835	-2.14031	0.277835	1
AK011316.2-3	NA	NA	NA	NA	NA	NA	NA	NA	0	0	NA	NA	NA	NA	NA	NA	NA	NA	0	0	NA	NA	NA	NA	NA	NA	NA	NA	0	0	NA	NA	NA	NA	NA	NA	NA	NA	0	0	NA	NA	NA	NA	NA	NA	NA	NA	0
AK011448.1-2	NA	NA	NA	NA	NA	NA	NA	NA	0	1	NA	NA	NA	NA	NA	NA	NA	NA	0	0	NA	NA	NA	NA	NA	NA	NA	NA	0	0	NA	NA	NA	NA	NA	NA	NA	NA	0	0	NA	NA	NA	NA	NA	NA	NA	NA	0
AK011510.1-1	-1.314	0.146361	-4.60517	0	3.29117	0.146361	-1.314	0.146361	4	0	-1.76873	0.337342	-4.60517	0	2.83644	0.337342	-1.76873	0.337342	2	0	-1.46814	0.113244	-4.60517	0	3.13703	0.113244	-1.46814	0.113244	4	0	-1.52257	0.15213	-4.60517	0	3.0826	0.15213	-1.52257	0.15213	4	0	-3.00022	1.6168	-3.10117	1.66239	0.100955	6.07034	-1.82421	0.149363	0
AK011610.1-1	-2.9344	0.63026	-4.60517	0	1.67077	0.63026	-2.9344	0.63026	3	5	NA	NA	NA	NA	NA	NA	NA	NA	0	1	-3.25708	0.475186	-2.58351	0.368559	-0.67357	0.867089	-2.17553	0.270563	2	9	NA	NA	NA	NA	NA	NA	NA	NA	0	3	-3.21215	0.47834	-3.20115	0.475612	-0.0109998	0.963405	-2.54117	0.341743	2
AK011645.1-28	-2.91218	0.592635	-4.60517	0	1.69299	0.592635	-2.91218	0.592635	1	0	NA	NA	NA	NA	NA	NA	NA	NA	0	0	NA	NA	NA	NA	NA	NA	NA	NA	0	0	NA	NA	NA	NA	NA	NA	NA	NA	0	0	NA	NA	NA	NA	NA	NA	NA	NA	0
AK011757.1-15	NA	NA	NA	NA	NA	NA	NA	NA	0	0	NA	NA	NA	NA	NA	NA	NA	NA	0	0	-3.38025	1.4498	-3.39504	1.38882	0.0147882	4.44418	-2.3976	0.806685	0	0	NA	NA	NA	NA	NA	NA	NA	NA	0	0	-2.93549	2.05352	-2.91947	2.01014	-0.0160206	7.06807	-1.63317	0.497607	0
AK011757.1-18	NA	NA	NA	NA	NA	NA	NA	NA	0	0	NA	NA	NA	NA	NA	NA	NA	NA	0	0	NA	NA	NA	NA	NA	NA	NA	NA	0	0	-3.14668	1.77258	-3.17535	1.75801	0.028669	5.65519	-2.02684	0.786547	0	0	NA	NA	NA	NA	NA	NA	NA	NA	0
AK011757.1-20	-2.55871	0.750721	-4.60517	0	2.04646	0.750721	-2.55871	0.750721	1	0	NA	NA	NA	NA	NA	NA	NA	NA	0	0	NA	NA	NA	NA	NA	NA	NA	NA	0	0	-4.60517	0	-2.63711	0.744965	-1.96806	0.744965	-2.63711	0.744965	0	1	NA	NA	NA	NA	NA	NA	NA	NA	0
AK011757.1-26	-2.42719	2.92319	0.4226	0.131469	-2.84979	3.47363	0.589103	0.0793059	1	4	-0.335921	2.74932	-0.0984786	0.865287	-0.237442	5.08451	0.903234	0.11576	2	1	-4.60517	0	0.636127	0.0618046	-5.2413	0.0618046	0.636127	0.0618046	4	8	-0.820404	2.45756	0.392984	0.155514	-1.21339	3.02668	0.838212	0.0781434	4	5	-0.88247	2.02018	0.204293	0.108245	-1.08676	2.37409	0.64501	0.0710616	8
AK011757.1-27	NA	NA	NA	NA	NA	NA	NA	NA	0	0	NA	NA	NA	NA	NA	NA	NA	NA	0	0	-2.04978	3.55033	-2.15621	3.54615	0.106438	12.7127	-0.374869	0.204555	0	0	NA	NA	NA	NA	NA	NA	NA	NA	0	0	NA	NA	NA	NA	NA	NA	NA	NA	0
AK011953.1-2	-1.17075	0.200411	-2.41052	0.724175	1.23977	1.17959	-0.841972	0.103314	3	1	-1.98717	0.436574	-1.53659	0.308732	-0.450575	0.791772	-0.985014	0.173162	2	3	-1.82181	0.157879	-3.29343	0.462405	1.47161	0.633371	-1.61835	0.131058	5	1	-0.95121	0.104865	-2.81868	0.64486	1.86747	0.804631	-0.781098	0.0865547	6	1	-3.12501	0.4973	-2.04137	0.228165	-1.08363	0.81606	-1.73347	0.161891	1
AK012012.1-1	NA	NA	NA	NA	NA	NA	NA	NA	0	0	NA	NA	NA	NA	NA	NA	NA	NA	0	0	NA	NA	NA	NA	NA	NA	NA	NA	0	0	-1.65131	1.0346	-4.60517	0	2.95386	1.0346	-1.65131	1.0346	1	0	NA	NA	NA	NA	NA	NA	NA	NA	0
AK012117.1-6	NA	NA	NA	NA	NA	NA	NA	NA	0	0	NA	NA	NA	NA	NA	NA	NA	NA	0	0	NA	NA	NA	NA	NA	NA	NA	NA	0	0	-4.60517	0	-2.64542	0.732297	-1.95975	0.732297	-2.64542	0.732297	0	1	NA	NA	NA	NA	NA	NA	NA	NA	0
AK012125.1-5	-1.98696	4.50959	-1.90411	4.36982	-0.0828584	15.0959	-0.0944663	0.816422	0	0	NA	NA	NA	NA	NA	NA	NA	NA	0	0	NA	NA	NA	NA	NA	NA	NA	NA	0	0	-2.33743	3.79397	-2.26504	3.62193	-0.0723887	11.81	-0.682738	1.27629	0	0	NA	NA	NA	NA	NA	NA	NA	NA	0
AK012125.1-7	-2.61576	2.96308	-2.53897	3.08139	-0.076789	9.82015	-1.08581	0.994367	0	0	NA	NA	NA	NA	NA	NA	NA	NA	0	0	-2.14551	3.89039	-2.07091	3.6468	-0.0745989	13.432	-0.342577	0.371287	0	0	NA	NA	NA	NA	NA	NA	NA	NA	0	0	-2.90536	2.38451	-2.81973	2.39278	-0.0856246	7.71543	-1.53847	0.918648	0
AK012140.1-38	-2.03084	3.92188	-1.86759	3.99412	-0.163253	14.4405	-0.108812	0.0575942	0	0	-1.8265	4.40673	-1.76139	4.41664	-0.0651103	16.0727	0.140725	0.0729729	0	0	-1.84086	4.05838	-2.0266	4.10693	0.185737	15.0478	-0.0495851	0.0378749	0	0	-2.38864	4.28752	-1.2598	3.82534	-1.12883	14.7642	0.113055	0.0473574	0	0	-1.82343	3.8427	-2.11635	3.97739	0.292915	14.3284	-0.130603	0.0427004	0
AK012192.1-4	NA	NA	NA	NA	NA	NA	NA	NA	0	3	-4.60517	0	-3.44955	0.426052	-1.15562	0.426052	-3.44955	0.426052	3	1	NA	NA	NA	NA	NA	NA	NA	NA	2	2	NA	NA	NA	NA	NA	NA	NA	NA	3	0	NA	NA	NA	NA	NA	NA	NA	NA	3
AK012278.1-2	-4.60517	0	-2.34908	0.833589	-2.25609	0.833589	-2.34908	0.833589	0	1	-3.0989	1.93507	-3.14596	1.82365	0.0470579	5.96452	-1.96321	0.861459	0	0	-1.35012	0.260271	-4.60517	0	3.25505	0.260271	-1.35012	0.260271	4	0	-2.40239	0.830219	-4.60517	0	2.20278	0.830219	-2.40239	0.830219	1	0	-1.66781	0.43598	-4.60517	0	2.93736	0.43598	-1.66781	0.43598	1
AK012282.1-4	-4.60517	0	1.95196	0.0403949	-6.55713	0.0403949	1.95196	0.0403949	0	42	-4.60517	0	2.17277	0.0376049	-6.77794	0.0376049	2.17277	0.0376049	0	43	-4.60517	0	2.28098	0.0122358	-6.88615	0.0122358	2.28098	0.0122358	0	165	-4.60517	0	2.3918	0.015804	-6.99697	0.015804	2.3918	0.015804	0	107	-4.60517	0	2.15197	0.0153784	-6.75714	0.0153784	2.15197	0.0153784	0
AK012284.1-200	NA	NA	NA	NA	NA	NA	NA	NA	0	0	NA	NA	NA	NA	NA	NA	NA	NA	0	0	NA	NA	NA	NA	NA	NA	NA	NA	0	0	NA	NA	NA	NA	NA	NA	NA	NA	0	0	NA	NA	NA	NA	NA	NA	NA	NA	0
AK012284.1-43	NA	NA	NA	NA	NA	NA	NA	NA	0	0	NA	NA	NA	NA	NA	NA	NA	NA	0	0	NA	NA	NA	NA	NA	NA	NA	NA	0	0	NA	NA	NA	NA	NA	NA	NA	NA	0	0	-2.98756	0.586958	-4.60517	0	1.61762	0.586958	-2.98756	0.586958	1
AK012284.1-61	-2.73987	0.682213	-2.74244	0.74938	0.00257392	1.45287	-1.97326	0.450372	1	1	NA	NA	NA	NA	NA	NA	NA	NA	0	0	NA	NA	NA	NA	NA	NA	NA	NA	0	0	-2.76889	0.731172	-4.60517	0	1.83628	0.731172	-2.76889	0.731172	1	0	-4.60517	0	-1.96651	0.30466	-2.63866	0.30466	-1.96651	0.30466	0
AK012284.1-92	-3.4932	1.25119	-3.56204	1.1323	0.068836	3.72104	-2.62277	0.710848	0	0	NA	NA	NA	NA	NA	NA	NA	NA	0	0	NA	NA	NA	NA	NA	NA	NA	NA	0	0	NA	NA	NA	NA	NA	NA	NA	NA	0	0	NA	NA	NA	NA	NA	NA	NA	NA	0
AK012395.1-12	-4.60517	0	-1.70285	7.99172	-2.90232	7.99172	-1.70285	7.99172	2	1121	-4.60517	0	-2.33284	6.81973	-2.27233	6.81973	-2.33284	6.81973	0	699	-4.60517	0	2.58395	6.05723	-7.18912	6.05723	2.58395	6.05723	0	1664	-4.60517	0	2.57503	6.44203	-7.1802	6.44203	2.57503	6.44203	2	1056	-4.60517	0	1.33001	9.4215	-5.93518	9.4215	1.33001	9.4215	3
AK012395.1-8	NA	NA	NA	NA	NA	NA	NA	NA	0	0	NA	NA	NA	NA	NA	NA	NA	NA	0	0	-2.99925	1.93959	-2.99192	1.92155	-0.00733618	6.6904	-1.73643	0.488614	0	0	NA	NA	NA	NA	NA	NA	NA	NA	0	0	-4.60517	0	-2.47114	0.792355	-2.13403	0.792355	-2.47114	0.792355	0
AK012423.1-24	-1.69176	4.66249	-1.53269	4.68766	-0.159074	16.6483	0.339664	0.141843	0	0	-1.55338	5.90394	-0.842981	5.40486	-0.710401	20.0207	0.949883	0.107413	0	0	-1.37463	5.77987	-1.14343	5.37122	-0.231196	19.9143	0.865595	0.0417057	0	0	-1.35295	6.14487	-0.961801	5.97918	-0.391149	21.7138	1.06586	0.0539595	0	0	-0.386004	5.72444	-1.53404	6.71872	1.14804	22.0425	1.32615	0.0252692	0
AK012568.1-171	-2.46167	0.40421	-3.12203	0.523845	0.660363	0.895845	-2.03442	0.291182	3	1	NA	NA	NA	NA	NA	NA	NA	NA	0	0	-2.03819	0.218761	-2.74389	0.342896	0.705705	0.602619	-1.6262	0.13405	4	2	-4.60517	0	-3.12021	0.560576	-1.48496	0.560576	-3.12021	0.560576	1	1	-2.02801	0.217444	-3.15333	0.474472	1.12532	0.796813	-1.73249	0.145327	5
AK012568.1-219	-1.12467	5.42089	-1.54675	5.73139	0.42208	20.0846	0.811714	0.0567807	0	0	-1.55029	5.93264	-0.865834	5.36927	-0.68446	20.0855	0.947331	0.0882113	0	0	-1.25211	5.14051	-1.39951	5.244	0.147405	18.5141	0.719492	0.0444406	0	0	-1.20235	4.76063	-1.8178	5.07133	0.61545	17.4028	0.504	0.165917	0	0	-1.02496	5.3427	-1.61264	5.64709	0.587675	19.7798	0.82333	0.0432351	0
AK012568.1-220	-2.8027	2.52828	-2.79492	2.57804	-0.00778069	8.20353	-1.43716	0.980323	0	0	-1.69468	5.30767	-1.22647	5.06691	-0.468207	18.5038	0.602583	0.128237	0	0	-2.48129	4.18718	-1.35181	3.75669	-1.12948	14.5269	0.00767233	0.105	0	0	-1.92207	5.18086	-1.08487	4.54801	-0.837197	17.3821	0.528944	0.108725	0	0	-2.33377	3.58668	-1.8072	3.36876	-0.526566	12.417	-0.349414	0.189764	0
AK012574.1-14	NA	NA	NA	NA	NA	NA	NA	NA	0	0	NA	NA	NA	NA	NA	NA	NA	NA	0	0	-3.44971	1.29919	-3.46904	1.27282	0.0193242	3.97776	-2.52077	0.742682	0	0	NA	NA	NA	NA	NA	NA	NA	NA	0	0	NA	NA	NA	NA	NA	NA	NA	NA	0
AK012602.1-15	NA	NA	NA	NA	NA	NA	NA	NA	0	0	NA	NA	NA	NA	NA	NA	NA	NA	0	0	NA	NA	NA	NA	NA	NA	NA	NA	0	0	-3.16195	1.90201	-3.08145	1.90215	-0.0804991	6.00113	-1.96001	0.886295	0	0	-3.29964	1.58343	-3.33559	1.50017	0.0359433	4.97291	-2.2619	0.762988	0
AK012604.1-10	-1.15287	0.269139	-0.410833	0.149376	-0.742036	0.421162	0.0121821	0.0969204	32	140	-1.49621	0.514206	-0.37806	0.223529	-1.11815	0.735498	-0.0424377	0.153902	17	113	-0.689983	0.111638	-0.0550319	0.072566	-0.634951	0.183401	0.383562	0.044016	45	243	-4.60517	0	-0.478395	0.167069	-4.12678	0.167069	-0.478395	0.167069	16	149	-1.70034	0.303225	0.314209	0.0455859	-2.01454	0.357541	0.450947	0.0389372	41
AK012690.1-15	-4.60517	0	-2.30611	0.86241	-2.29907	0.86241	-2.30611	0.86241	0	1	NA	NA	NA	NA	NA	NA	NA	NA	0	0	-4.60517	0	-2.61879	0.730996	-1.98638	0.730996	-2.61879	0.730996	0	1	NA	NA	NA	NA	NA	NA	NA	NA	0	0	-4.60517	0	-2.6295	0.714545	-1.97567	0.714545	-2.6295	0.714545	0
AK012729.1-6	-3.00159	1.7449	-3.08542	1.80008	0.0838296	6.38096	-1.80181	0.329469	0	3	-2.71821	2.1995	-2.78975	2.24391	0.0715344	7.81991	-1.38436	0.321794	0	0	-3.26262	1.35196	-3.33099	1.31078	0.0683643	4.80012	-2.21318	0.271186	0	3	-2.51221	2.18369	-2.94643	2.22361	0.434219	8.05764	-1.31486	0.1929	0	0	-4.60517	0	-1.08712	0.197529	-3.51805	0.197529	-1.08712	0.197529	0
AK012781.1-6	-0.607514	6.08826	-1.16251	6.50927	0.554999	22.1829	1.34584	0.0440338	0	0	-1.41898	5.907	-0.886989	5.47677	-0.531995	20.1988	0.995234	0.0942082	0	0	-1.17724	6.73477	-0.392041	6.1386	-0.785203	22.5308	1.47274	0.0246755	0	0	-0.800092	6.44236	-1.05601	6.54653	0.255916	22.9114	1.33081	0.0390301	0	0	-0.745655	6.41924	-1.27368	6.70178	0.528026	23.5222	1.30607	0.030827	0
AK012819.1-6	NA	NA	NA	NA	NA	NA	NA	NA	0	0	NA	NA	NA	NA	NA	NA	NA	NA	0	0	NA	NA	NA	NA	NA	NA	NA	NA	0	0	-4.60517	0	-3.21298	0.521557	-1.39219	0.521557	-3.21298	0.521557	0	1	NA	NA	NA	NA	NA	NA	NA	NA	0
AK012832.1-1	-3.08058	0.564187	-4.60517	0	1.52459	0.564187	-3.08058	0.564187	14	0	-3.48159	1.1968	-4.60517	0	1.12358	1.1968	-3.48159	1.1968	14	0	NA	NA	NA	NA	NA	NA	NA	NA	19	0	NA	NA	NA	NA	NA	NA	NA	NA	12	0	-3.3452	0.463413	-3.38173	0.445431	0.0365262	0.889633	-2.73326	0.363357	30
AK012832.1-15	NA	NA	NA	NA	NA	NA	NA	NA	0	0	-3.49394	1.18332	-3.49543	1.21759	0.00148964	3.76633	-2.57802	0.681464	0	0	NA	NA	NA	NA	NA	NA	NA	NA	0	0	NA	NA	NA	NA	NA	NA	NA	NA	0	0	NA	NA	NA	NA	NA	NA	NA	NA	0
AK012832.1-17	NA	NA	NA	NA	NA	NA	NA	NA	0	0	NA	NA	NA	NA	NA	NA	NA	NA	0	0	NA	NA	NA	NA	NA	NA	NA	NA	0	0	NA	NA	NA	NA	NA	NA	NA	NA	0	0	NA	NA	NA	NA	NA	NA	NA	NA	0
AK012832.1-19	-3.10891	0.566233	-4.60517	0	1.49626	0.566233	-3.10891	0.566233	1	2	-2.78961	0.679873	-4.60517	0	1.81556	0.679873	-2.78961	0.679873	1	1	NA	NA	NA	NA	NA	NA	NA	NA	3	2	-2.46722	0.413187	-4.60517	0	2.13795	0.413187	-2.46722	0.413187	2	2	-3.39627	0.428057	-4.60517	0	1.2089	0.428057	-3.39627	0.428057	2
AK012832.1-20	NA	NA	NA	NA	NA	NA	NA	NA	0	0	-2.73632	0.72635	-4.60517	0	1.86885	0.72635	-2.73632	0.72635	1	0	-3.36173	0.446069	-4.60517	0	1.24344	0.446069	-3.36173	0.446069	1	0	NA	NA	NA	NA	NA	NA	NA	NA	0	0	NA	NA	NA	NA	NA	NA	NA	NA	1
AK012832.1-24	-1.11172	0.260307	-4.60517	0	3.49345	0.260307	-1.11172	0.260307	1	0	-1.36435	0.299303	-2.57349	0.729772	1.20914	1.12412	-1.03848	0.205191	3	1	-1.63048	0.208078	-4.60517	0	2.97469	0.208078	-1.63048	0.208078	1	0	-2.04803	0.320932	-4.60517	0	2.55714	0.320932	-2.04803	0.320932	2	0	-1.88343	0.212309	-4.60517	0	2.72174	0.212309	-1.88343	0.212309	3
AK012832.1-3	0.785542	0.0297061	-4.60517	0	5.39071	0.0297061	0.785542	0.0297061	117	12	0.87748	0.0370255	-4.60517	0	5.48265	0.0370255	0.87748	0.0370255	63	3	0.948967	0.0142541	-4.60517	0	5.55414	0.0142541	0.948967	0.0142541	196	11	0.94511	0.0246643	-2.29734	0.805312	3.24245	0.88594	0.997268	0.0211054	136	9	0.830307	0.0182007	-4.60517	0	5.43548	0.0182007	0.830307	0.0182007	177
AK012832.1-30	-4.60517	0	-3.04045	0.583089	-1.56472	0.583089	-3.04045	0.583089	0	1	NA	NA	NA	NA	NA	NA	NA	NA	1	0	NA	NA	NA	NA	NA	NA	NA	NA	0	0	-2.46221	0.406733	-4.60517	0	2.14296	0.406733	-2.46221	0.406733	2	0	NA	NA	NA	NA	NA	NA	NA	NA	0
AK012832.1-36	-2.96498	2.10477	-2.89225	2.14631	-0.0727278	7.37797	-1.60867	0.532318	0	0	NA	NA	NA	NA	NA	NA	NA	NA	0	0	NA	NA	NA	NA	NA	NA	NA	NA	0	0	NA	NA	NA	NA	NA	NA	NA	NA	0	0	NA	NA	NA	NA	NA	NA	NA	NA	0
AK012832.1-40	-4.60517	0	0.219966	0.0762763	-4.82514	0.0762763	0.219966	0.0762763	0	17	-2.54716	3.79932	-1.3754	3.45395	-1.17177	13.0951	-0.121773	0.11974	0	8	-0.782154	0.39186	-0.624056	0.336203	-0.158098	1.1799	0.11283	0.0423565	2	13	0.181967	0.165354	-0.954899	0.954403	1.13687	1.58995	0.586774	0.0373433	3	11	-3.06737	2.55048	-2.06599	2.25477	-1.00138	8.81877	-1.0269	0.129947	0
AK012832.1-41	NA	NA	NA	NA	NA	NA	NA	NA	0	0	NA	NA	NA	NA	NA	NA	NA	NA	0	0	NA	NA	NA	NA	NA	NA	NA	NA	0	0	NA	NA	NA	NA	NA	NA	NA	NA	0	0	-4.60517	0	-2.78433	0.393753	-1.82084	0.393753	-2.78433	0.393753	0
AK012832.1-42	NA	NA	NA	NA	NA	NA	NA	NA	0	0	-3.07975	1.60881	-3.11549	1.70324	0.0357401	5.65348	-1.93462	0.454441	0	0	NA	NA	NA	NA	NA	NA	NA	NA	0	0	-3.028	0.59778	-4.60517	0	1.57717	0.59778	-3.028	0.59778	1	0	NA	NA	NA	NA	NA	NA	NA	NA	0
AK012832.1-43	NA	NA	NA	NA	NA	NA	NA	NA	0	0	NA	NA	NA	NA	NA	NA	NA	NA	0	0	NA	NA	NA	NA	NA	NA	NA	NA	0	0	NA	NA	NA	NA	NA	NA	NA	NA	0	0	-4.60517	0	-2.81707	0.413326	-1.7881	0.413326	-2.81707	0.413326	0
AK012832.1-46	-1.87037	0.315434	-4.60517	0	2.7348	0.315434	-1.87037	0.315434	3	0	-1.92472	0.485392	-4.60517	0	2.68045	0.485392	-1.92472	0.485392	2	0	-1.26805	0.124553	-2.62639	0.378477	1.35834	0.51315	-1.02703	0.097915	8	2	-4.60517	0	-1.61148	0.246641	-2.99369	0.246641	-1.61148	0.246641	0	3	-4.60517	0	-2.26417	0.287515	-2.341	0.287515	-2.26417	0.287515	0
AK012832.1-52	-3.39596	1.31516	-3.47801	1.31174	0.0820465	4.07343	-2.48438	0.742084	0	0	NA	NA	NA	NA	NA	NA	NA	NA	0	0	NA	NA	NA	NA	NA	NA	NA	NA	0	0	-4.60517	0	-3.54631	1.04446	-1.05886	1.04446	-3.54631	1.04446	0	1	NA	NA	NA	NA	NA	NA	NA	NA	0
AK012832.1-6	-2.73486	2.24394	-2.71743	2.29514	-0.0174346	8.32216	-1.30606	0.181095	0	0	-4.60517	0	-2.10177	0.526888	-2.5034	0.526888	-2.10177	0.526888	0	1	-3.3759	1.18424	-3.3391	1.22374	-0.0367981	4.30952	-2.33063	0.278327	0	0	NA	NA	NA	NA	NA	NA	NA	NA	0	0	-3.60737	0.937328	-3.59582	0.933479	-0.011553	3.14137	-2.74599	0.419005	0
AK013022.1-3	NA	NA	NA	NA	NA	NA	NA	NA	1	0	NA	NA	NA	NA	NA	NA	NA	NA	1	0	-3.63025	0.804222	-3.66985	0.815487	0.0396018	2.73407	-2.84185	0.34115	0	0	-3.00015	1.91191	-2.79608	1.92813	-0.204073	7.02219	-1.58251	0.178363	0	0	NA	NA	NA	NA	NA	NA	NA	NA	0
AK013107.1-30	NA	NA	NA	NA	NA	NA	NA	NA	104	83	-4.60517	0	-2.72076	0.694353	-1.88441	0.694353	-2.72076	0.694353	110	67	NA	NA	NA	NA	NA	NA	NA	NA	188	137	-3.01041	0.599735	-4.60517	0	1.59476	0.599735	-3.01041	0.599735	141	103	-2.76234	0.423342	-4.60517	0	1.84283	0.423342	-2.76234	0.423342	182
AK013177.1-4	-2.50281	0.335082	-3.16734	0.504512	0.664527	0.94821	-2.0711	0.213397	2	1	NA	NA	NA	NA	NA	NA	NA	NA	0	0	-2.873	0.30646	-3.40027	0.374444	0.527269	0.81171	-2.43689	0.193015	2	3	-2.8414	0.476385	-2.89002	0.541821	0.0486212	1.29818	-2.11572	0.222591	1	2	-2.02261	0.259418	-2.75126	0.537128	0.728645	1.1153	-1.56439	0.101674	2
AK013373.1-1	-3.54905	1.08949	-3.58097	1.10414	0.0319269	3.42646	-2.69282	0.648656	0	1	-4.60517	0	-2.34217	0.85287	-2.263	0.85287	-2.34217	0.85287	0	2	-4.60517	0	-3.68971	0.860315	-0.915458	0.860315	-3.68971	0.860315	0	7	NA	NA	NA	NA	NA	NA	NA	NA	0	4	NA	NA	NA	NA	NA	NA	NA	NA	0
AK013467.1-1	-4.60517	0	-2.43122	2.02359	-2.17395	2.02359	-2.43122	2.02359	0	98	-3.07304	1.94461	-2.75998	2.21134	-0.31306	7.18369	-1.60178	0.483203	0	55	NA	NA	NA	NA	NA	NA	NA	NA	0	122	-4.60517	0	-1.83272	2.03916	-2.77245	2.03916	-1.83272	2.03916	0	100	-3.52012	1.19004	-3.17387	1.31653	-0.34625	4.25409	-2.32368	0.409753	0
AK013467.1-2	1.87491	0.0341443	-4.60517	0	6.48008	0.0341443	1.87491	0.0341443	356	47	2.37799	0.0255217	-1.12376	0.496275	3.50175	0.54262	2.41455	0.0235378	258	37	1.79786	0.028913	-1.54375	0.346505	3.34161	0.393863	1.83755	0.0263433	584	71	2.09059	0.0256666	-1.18858	0.348823	3.27918	0.398001	2.13336	0.0231697	425	51	1.499	0.0362293	-1.58111	0.327367	3.08012	0.369318	1.54951	0.0334044	541
AK013474.1-9	-2.10033	0.726311	-1.48407	0.421628	-0.616264	1.8029	-0.895012	0.0599306	1	22	-1.35553	0.228257	-4.60517	0	3.24964	0.228257	-1.35553	0.228257	1	16	-1.28412	0.168665	-1.13726	0.147824	-0.146858	0.496612	-0.472936	0.0262288	4	27	-2.589	0.689969	-0.893763	0.1084	-1.69523	1.0283	-0.676548	0.0547494	1	32	-1.2744	0.209905	-1.33763	0.342003	0.0632326	0.896702	-0.528712	0.0283288	3
AK013524.1-10	-1.18587	10.1437	1.4814	7.0669	-2.66726	29.4599	2.97345	0.00979121	0	7	-4.60517	0	2.76802	0.0570212	-7.37319	0.0570212	2.76802	0.0570212	0	6	-4.60517	0	2.75669	0.0281247	-7.36186	0.0281247	2.75669	0.0281247	1	13	-1.45685	8.98324	1.72358	4.8618	-3.18043	22.3524	2.75474	0.0140912	1	7	-4.60517	0	2.81955	0.025136	-7.42472	0.025136	2.81955	0.025136	0
AK013524.1-14	NA	NA	NA	NA	NA	NA	NA	NA	0	0	-2.82567	3.64135	-2.84528	3.65685	0.0196066	9.15266	-1.55449	3.29979	0	0	-2.54313	4.1098	-2.77382	3.96133	0.230696	10.8141	-1.23333	3.25248	0	0	-2.5257	4.23527	-2.84589	3.84717	0.320188	9.93659	-1.34605	3.61953	0	0	-2.76158	4.11373	-2.7251	4.122	-0.036472	9.91943	-1.42902	3.85702	0
AK013524.1-20	-4.60517	0	-0.402433	0.177489	-4.20274	0.177489	-0.402433	0.177489	0	3	-3.03647	2.01496	-3.08574	1.94522	0.049267	6.16232	-1.88567	0.948267	0	0	-4.60517	0	-0.53266	0.135223	-4.07251	0.135223	-0.53266	0.135223	0	5	-4.60517	0	-1.25702	0.437391	-3.34815	0.437391	-1.25702	0.437391	0	1	-4.60517	0	-0.815425	0.181945	-3.78974	0.181945	-0.815425	0.181945	0
AK013524.1-32	0.717443	0.0685108	-0.3837	0.239271	1.10114	0.3387	1.03153	0.0478371	12	16	1.15111	0.0692963	-0.164076	0.301707	1.31519	0.444366	1.42219	0.043667	12	12	0.794994	0.0449303	0.596806	0.0577936	0.198188	0.118591	1.40593	0.0210837	21	39	0.15765	0.104907	-0.221614	0.150575	0.379264	0.272878	0.705877	0.058049	9	22	1.01095	0.0327334	-0.0628629	0.118824	1.07381	0.175388	1.31855	0.0207236	24
AK013524.1-33	NA	NA	NA	NA	NA	NA	NA	NA	0	1	NA	NA	NA	NA	NA	NA	NA	NA	0	0	-3.47194	1.23683	-3.46915	1.2117	-0.00278112	3.82868	-2.54011	0.646639	0	2	NA	NA	NA	NA	NA	NA	NA	NA	0	2	NA	NA	NA	NA	NA	NA	NA	NA	0
AK013524.1-36	-2.35735	0.870643	-4.60517	0	2.24782	0.870643	-2.35735	0.870643	1	0	-4.60517	0	-1.92118	0.844672	-2.68399	0.844672	-1.92118	0.844672	0	1	-4.60517	0	-2.67517	0.706432	-1.93	0.706432	-2.67517	0.706432	0	1	NA	NA	NA	NA	NA	NA	NA	NA	1	0	-4.60517	0	-2.70321	0.689721	-1.90196	0.689721	-2.70321	0.689721	0
AK013524.1-4	NA	NA	NA	NA	NA	NA	NA	NA	0	0	NA	NA	NA	NA	NA	NA	NA	NA	0	0	NA	NA	NA	NA	NA	NA	NA	NA	0	0	-2.33245	0.874532	-4.60517	0	2.27272	0.874532	-2.33245	0.874532	1	0	-2.73957	2.21739	-2.92707	2.17966	0.187502	7.93871	-1.44695	0.311712	0
AK013524.1-46	-4.60517	0	-1.6067	0.504915	-2.99847	0.504915	-1.6067	0.504915	0	2	-4.60517	0	-1.93678	0.943154	-2.66839	0.943154	-1.93678	0.943154	0	1	NA	NA	NA	NA	NA	NA	NA	NA	0	0	NA	NA	NA	NA	NA	NA	NA	NA	0	0	NA	NA	NA	NA	NA	NA	NA	NA	0
AK013966.1-17	0.00848635	0.314231	0.891236	0.0902437	-0.88275	0.540803	1.28743	0.0379253	3	7	0.531098	0.223902	0.0355351	0.475614	0.495563	0.985092	1.10664	0.0657424	3	2	0.79465	0.0663306	0.792257	0.0629025	0.00239313	0.172803	1.50547	0.0201858	11	11	0.0609731	0.279166	0.329737	0.167253	-0.268764	0.648382	0.966989	0.0482465	3	4	0.365921	0.141344	0.980052	0.053981	-0.614131	0.277298	1.4405	0.0197228	6
AK014283.1-49	NA	NA	NA	NA	NA	NA	NA	NA	0	0	NA	NA	NA	NA	NA	NA	NA	NA	0	0	NA	NA	NA	NA	NA	NA	NA	NA	0	0	NA	NA	NA	NA	NA	NA	NA	NA	0	0	-3.028	2.04568	-3.11439	1.94232	0.0863965	6.27948	-1.88458	0.925562	0
AK014905.1-2	NA	NA	NA	NA	NA	NA	NA	NA	0	0	NA	NA	NA	NA	NA	NA	NA	NA	0	0	NA	NA	NA	NA	NA	NA	NA	NA	0	0	NA	NA	NA	NA	NA	NA	NA	NA	0	0	-4.60517	0	-2.17631	0.446626	-2.42886	0.446626	-2.17631	0.446626	0
AK015306.1-39	NA	NA	NA	NA	NA	NA	NA	NA	0	0	NA	NA	NA	NA	NA	NA	NA	NA	0	0	NA	NA	NA	NA	NA	NA	NA	NA	0	0	NA	NA	NA	NA	NA	NA	NA	NA	0	0	-2.01136	0.470009	-4.60517	0	2.59381	0.470009	-2.01136	0.470009	2
AK016158.1-104	NA	NA	NA	NA	NA	NA	NA	NA	0	0	NA	NA	NA	NA	NA	NA	NA	NA	0	0	NA	NA	NA	NA	NA	NA	NA	NA	0	0	-3.47849	1.22371	-3.49645	1.25905	0.0179585	3.94118	-2.55233	0.694707	0	0	NA	NA	NA	NA	NA	NA	NA	NA	0
AK016158.1-139	NA	NA	NA	NA	NA	NA	NA	NA	0	0	NA	NA	NA	NA	NA	NA	NA	NA	0	0	-3.27945	1.52267	-3.42588	1.39559	0.146434	4.61463	-2.33296	0.753744	0	0	NA	NA	NA	NA	NA	NA	NA	NA	0	0	NA	NA	NA	NA	NA	NA	NA	NA	0
AK016414.1-13	-1.27581	9.49355	1.0282	7.54588	-2.30401	29.7971	2.66548	0.0235735	0	0	1.56009	6.20813	-1.20307	9.25107	2.76316	25.3719	2.82184	0.0269207	0	0	-0.623337	10.2515	0.783894	7.77096	-1.40723	30.9916	2.74137	0.0122194	0	0	-1.5584	8.95308	1.80649	5.39409	-3.3649	23.4882	2.86245	0.0174164	0	0	-2.25355	6.63611	2.84907	0.116302	-5.10262	7.86811	2.97462	0.0102479	0
AK016414.1-8	5.79063	0.0121379	-0.809128	11.2901	6.59976	11.7871	5.83947	0.00025764	0	0	5.75398	0.035497	1.04819	12.1035	4.70579	12.9231	5.86867	0.000393726	0	0	5.03448	0.258809	5.08612	0.133415	-0.0516347	0.707135	5.83299	0.000175951	0	0	5.77549	0.0307357	-1.4029	11.3255	7.17839	12.1565	5.8403	0.00025498	0	0	-0.142909	17.743	5.57634	0.194994	-5.71925	20.7774	5.83928	0.000182588	0
AK017003.1-10	-4.60517	0	-0.904247	0.282635	-3.70092	0.282635	-0.904247	0.282635	0	2	-2.10067	0.943478	-4.60517	0	2.5045	0.943478	-2.10067	0.943478	1	0	-2.38235	0.735124	-1.19172	0.256589	-1.19063	1.18013	-0.84999	0.153586	1	3	-4.60517	0	-0.652554	0.190681	-3.95262	0.190681	-0.652554	0.190681	0	5	-1.07293	0.226943	-4.60517	0	3.53224	0.226943	-1.07293	0.226943	2
AK017504.1-5	-2.07997	0.252115	-2.07431	0.260321	-0.00565945	0.592862	-1.35467	0.10873	4	8	-2.75336	0.61613	-2.73979	0.612176	-0.0135686	1.43926	-1.97464	0.30671	3	5	-2.98711	0.555126	-1.89629	0.171505	-1.09082	0.953211	-1.56793	0.0917691	5	12	-3.05777	0.515983	-2.00807	0.244261	-1.0497	0.857347	-1.68424	0.159289	5	10	-2.81109	0.320184	-1.7529	0.113108	-1.05819	0.479947	-1.45364	0.079345	6
AK017614.1-11	2.06853	0.449455	-2.3473	5.33386	4.41583	6.65832	2.20409	0.086736	20	23	-4.60517	0	-2.25369	5.29072	-2.35148	5.29072	-2.25369	5.29072	16	21	NA	NA	NA	NA	NA	NA	NA	NA	57	43	0.0232176	7.69774	-4.60517	0	4.62839	7.69774	0.0232176	7.69774	32	28	2.2063	0.0197492	-4.60517	0	6.81147	0.0197492	2.2063	0.0197492	46
AK017673.1-7	-4.60517	0	-2.27115	0.51569	-2.33402	0.51569	-2.27115	0.51569	0	1	NA	NA	NA	NA	NA	NA	NA	NA	0	0	-4.60517	0	-2.25268	0.393232	-2.35249	0.393232	-2.25268	0.393232	0	1	-2.55613	0.662386	-2.59794	0.698389	0.0418092	1.64737	-1.7707	0.313331	1	1	-2.65993	2.25157	-2.75572	2.22159	0.0957973	8.25561	-1.28937	0.131371	0
AK017771.1-1	NA	NA	NA	NA	NA	NA	NA	NA	0	0	NA	NA	NA	NA	NA	NA	NA	NA	0	0	-4.60517	0	-1.8591	0.954555	-2.74607	0.954555	-1.8591	0.954555	0	1	NA	NA	NA	NA	NA	NA	NA	NA	0	0	NA	NA	NA	NA	NA	NA	NA	NA	0
AK017850.1-1	NA	NA	NA	NA	NA	NA	NA	NA	8	5	-4.60517	0	-3.68099	0.85216	-0.924179	0.85216	-3.68099	0.85216	2	6	NA	NA	NA	NA	NA	NA	NA	NA	9	14	NA	NA	NA	NA	NA	NA	NA	NA	2	8	NA	NA	NA	NA	NA	NA	NA	NA	4
AK018127.1-1	NA	NA	NA	NA	NA	NA	NA	NA	1	5	NA	NA	NA	NA	NA	NA	NA	NA	0	1	-4.60517	0	-3.81975	0.246461	-0.785422	0.246461	-3.81975	0.246461	0	6	NA	NA	NA	NA	NA	NA	NA	NA	1	2	NA	NA	NA	NA	NA	NA	NA	NA	0
AK018152.1-8	-2.92073	0.609404	-4.60517	0	1.68444	0.609404	-2.92073	0.609404	3	2	NA	NA	NA	NA	NA	NA	NA	NA	5	2	-3.27351	1.35432	-3.25656	1.34571	-0.0169516	4.78144	-2.18117	0.274406	2	8	NA	NA	NA	NA	NA	NA	NA	NA	5	2	-3.49877	1.07051	-3.44716	1.07459	-0.0516102	3.67638	-2.53144	0.350821	6
AK018611.1-6	NA	NA	NA	NA	NA	NA	NA	NA	0	0	NA	NA	NA	NA	NA	NA	NA	NA	0	0	-4.60517	0	-3.15626	0.522934	-1.44891	0.522934	-3.15626	0.522934	0	1	NA	NA	NA	NA	NA	NA	NA	NA	0	0	NA	NA	NA	NA	NA	NA	NA	NA	0
AK018725.1-24	NA	NA	NA	NA	NA	NA	NA	NA	0	0	NA	NA	NA	NA	NA	NA	NA	NA	0	0	NA	NA	NA	NA	NA	NA	NA	NA	0	0	-3.1685	1.87467	-3.10985	1.85937	-0.0586444	5.94802	-1.98287	0.867194	0	0	NA	NA	NA	NA	NA	NA	NA	NA	0
AK018726.1-6	NA	NA	NA	NA	NA	NA	NA	NA	0	0	NA	NA	NA	NA	NA	NA	NA	NA	0	0	NA	NA	NA	NA	NA	NA	NA	NA	0	0	NA	NA	NA	NA	NA	NA	NA	NA	0	0	NA	NA	NA	NA	NA	NA	NA	NA	0
AK019178.1-1	-1.96091	0.941652	-4.60517	0	2.64426	0.941652	-1.96091	0.941652	1	0	NA	NA	NA	NA	NA	NA	NA	NA	0	0	NA	NA	NA	NA	NA	NA	NA	NA	0	0	NA	NA	NA	NA	NA	NA	NA	NA	0	0	-3.30227	1.57771	-3.27369	1.59635	-0.0285765	4.9721	-2.23601	0.845778	0
AK019178.1-3	-2.63177	5.3889	3.05274	0.0465788	-5.68451	5.85763	3.10497	0.0173795	0	9	-4.60517	0	2.86256	0.0484299	-7.46773	0.0484299	2.86256	0.0484299	0	7	-4.60517	0	3.02687	0.0118909	-7.63204	0.0118909	3.02687	0.0118909	1	9	-2.0141	7.75883	2.96514	0.227472	-4.97924	9.59918	3.14762	0.0153594	0	3	-4.60517	0	3.10158	0.0199475	-7.70675	0.0199475	3.10158	0.0199475	1
AK019178.1-30	NA	NA	NA	NA	NA	NA	NA	NA	0	0	-1.57538	1.01398	-4.60517	0	3.02979	1.01398	-1.57538	1.01398	1	0	NA	NA	NA	NA	NA	NA	NA	NA	0	0	-4.60517	0	-1.88382	1.00137	-2.72135	1.00137	-1.88382	1.00137	0	1	NA	NA	NA	NA	NA	NA	NA	NA	0
AK019178.1-31	NA	NA	NA	NA	NA	NA	NA	NA	0	0	NA	NA	NA	NA	NA	NA	NA	NA	0	0	NA	NA	NA	NA	NA	NA	NA	NA	0	0	NA	NA	NA	NA	NA	NA	NA	NA	0	0	-4.60517	0	-2.2791	0.866444	-2.32607	0.866444	-2.2791	0.866444	0
AK019178.1-32	-2.97621	2.23955	-3.0013	2.23822	0.0250881	7.3331	-1.70451	0.92827	0	0	-1.80516	4.20736	-1.9847	4.21438	0.179545	14.9401	-0.0339229	0.314283	0	0	-1.74112	3.99841	-1.92838	4.25609	0.187258	14.8022	0.0170683	0.155391	0	0	-2.22968	3.59876	-2.1438	3.4895	-0.0858782	12.5812	-0.473261	0.350814	0	0	-2.54832	2.81207	-2.33106	2.80791	-0.217265	9.8868	-0.904479	0.345794	0
AK019178.1-44	NA	NA	NA	NA	NA	NA	NA	NA	0	0	NA	NA	NA	NA	NA	NA	NA	NA	0	0	-2.29805	0.831664	-4.60517	0	2.30712	0.831664	-2.29805	0.831664	1	0	NA	NA	NA	NA	NA	NA	NA	NA	0	0	NA	NA	NA	NA	NA	NA	NA	NA	0
AK019178.1-6	NA	NA	NA	NA	NA	NA	NA	NA	49	67	NA	NA	NA	NA	NA	NA	NA	NA	29	36	NA	NA	NA	NA	NA	NA	NA	NA	99	119	NA	NA	NA	NA	NA	NA	NA	NA	57	82	-1.60197	0.583354	-4.60517	0	3.0032	0.583354	-1.60197	0.583354	91
AK019178.1-63	-1.79707	0.978783	-1.73395	1.06571	-0.0631253	1.98507	-0.896094	0.555245	251	480	NA	NA	NA	NA	NA	NA	NA	NA	195	275	-1.34477	0.517094	-0.346328	0.205544	-0.998439	0.716399	0.0234235	0.142454	437	638	NA	NA	NA	NA	NA	NA	NA	NA	282	418	-1.85118	0.95942	-1.04635	0.462586	-0.804828	1.51326	-0.551356	0.272262	418
AK019178.1-9	-0.713896	0.386665	-4.60517	0	3.89127	0.386665	-0.713896	0.386665	2	0	NA	NA	NA	NA	NA	NA	NA	NA	0	0	NA	NA	NA	NA	NA	NA	NA	NA	0	0	NA	NA	NA	NA	NA	NA	NA	NA	0	0	-4.60517	0	-1.5488	0.536385	-3.05637	0.536385	-1.5488	0.536385	0
AK019181.1-1	0.4855	0.0782752	-4.60517	0	5.09067	0.0782752	0.4855	0.0782752	10	0	1.01496	0.07311	-4.60517	0	5.62013	0.07311	1.01496	0.07311	7	0	0.667348	0.0468597	-4.60517	0	5.27252	0.0468597	0.667348	0.0468597	15	0	0.00573973	0.14553	-4.60517	0	4.61091	0.14553	0.00573973	0.14553	4	0	0.239469	0.072133	-4.60517	0	4.84464	0.072133	0.239469	0.072133	10
AK019181.1-6	-4.60517	0	-0.777938	0.383701	-3.82723	0.383701	-0.777938	0.383701	617	32	-4.60517	0	-1.74647	1.01514	-2.8587	1.01514	-1.74647	1.01514	485	15	-4.60517	0	-2.38671	0.825491	-2.21846	0.825491	-2.38671	0.825491	1055	54	-1.59326	0.933205	-4.60517	0	3.01191	0.933205	-1.59326	0.933205	722	38	-2.63613	2.09651	-4.60517	0	1.96904	2.09651	-2.63613	2.09651	1077
AK019218.1-7	-1.9945	4.23774	-1.75489	4.04939	-0.239618	14.8861	-0.0119008	0.194473	0	0	-2.4448	2.86959	-2.51562	3.02788	0.070817	9.90099	-0.962417	0.652874	0	1	-2.27373	3.24844	-2.29878	3.31888	0.0250559	11.9947	-0.597824	0.178355	0	0	-2.44941	2.74639	-2.62968	2.90242	0.180269	9.97279	-1.00478	0.444952	0	1	-2.32538	3.45999	-2.0504	3.47592	-0.274984	12.6129	-0.457956	0.179667	0
AK019226.1-36	NA	NA	NA	NA	NA	NA	NA	NA	0	0	NA	NA	NA	NA	NA	NA	NA	NA	0	0	NA	NA	NA	NA	NA	NA	NA	NA	0	0	NA	NA	NA	NA	NA	NA	NA	NA	0	0	NA	NA	NA	NA	NA	NA	NA	NA	0
AK019226.1-44	NA	NA	NA	NA	NA	NA	NA	NA	0	0	NA	NA	NA	NA	NA	NA	NA	NA	0	0	NA	NA	NA	NA	NA	NA	NA	NA	0	0	-3.16765	1.87007	-3.16403	1.81547	-0.0036119	5.87727	-2.02147	0.891694	0	0	NA	NA	NA	NA	NA	NA	NA	NA	0
AK019226.1-9	-2.06821	0.921548	-4.60517	0	2.53696	0.921548	-2.06821	0.921548	1	0	-1.75905	0.998739	-4.60517	0	2.84612	0.998739	-1.75905	0.998739	1	0	-1.69918	0.47033	-1.69447	0.530186	-0.0047099	1.02501	-0.916491	0.244695	2	2	-2.08672	0.856524	-4.60517	0	2.51845	0.856524	-2.08672	0.856524	1	0	NA	NA	NA	NA	NA	NA	NA	NA	0
AK019226.1-90	-0.55374	0.282748	-0.58206	0.261904	0.0283207	0.543552	0.180169	0.12891	4	4	-0.507568	0.355378	-1.81062	0.958043	1.30306	1.30716	-0.176203	0.261171	3	1	-0.38908	0.140617	-1.77608	0.531908	1.387	0.645849	-0.12829	0.118255	7	2	-0.872669	0.345887	-0.414112	0.208193	-0.458558	0.564138	0.129532	0.121414	3	5	-0.517625	0.15962	-1.74789	0.499238	1.23026	0.636694	-0.221864	0.125401	6
AK019226.1-92	NA	NA	NA	NA	NA	NA	NA	NA	0	0	NA	NA	NA	NA	NA	NA	NA	NA	0	0	-4.60517	0	-2.43722	0.782291	-2.16795	0.782291	-2.43722	0.782291	1	1	NA	NA	NA	NA	NA	NA	NA	NA	0	0	NA	NA	NA	NA	NA	NA	NA	NA	0
AK019294.1-36	-4.60517	0	-0.661277	0.346381	-3.94389	0.346381	-0.661277	0.346381	0	3	-1.56654	1.14937	-1.52683	1.03812	-0.0397127	2.18965	-0.651727	0.541774	1	1	NA	NA	NA	NA	NA	NA	NA	NA	0	0	-4.60517	0	-1.9178	0.955	-2.68737	0.955	-1.9178	0.955	0	1	-1.02717	0.344645	-2.25658	0.845078	1.22941	1.19988	-0.692928	0.258092	3
AK019592.1-307	-4.60517	0	-2.46499	0.760876	-2.14018	0.760876	-2.46499	0.760876	0	1	NA	NA	NA	NA	NA	NA	NA	NA	0	0	NA	NA	NA	NA	NA	NA	NA	NA	0	0	NA	NA	NA	NA	NA	NA	NA	NA	0	0	NA	NA	NA	NA	NA	NA	NA	NA	0
AK019592.1-365	-4.60517	0	0.392087	0.180333	-4.99726	0.180333	0.392087	0.180333	0	3	-4.60517	0	-1.25812	1.17499	-3.34705	1.17499	-1.25812	1.17499	0	1	-4.60517	0	-0.810727	0.400301	-3.79444	0.400301	-0.810727	0.400301	0	2	NA	NA	NA	NA	NA	NA	NA	NA	0	0	-4.60517	0	-0.44817	0.301986	-4.157	0.301986	-0.44817	0.301986	0
AK019592.1-72	NA	NA	NA	NA	NA	NA	NA	NA	0	0	NA	NA	NA	NA	NA	NA	NA	NA	0	0	-3.33409	0.463935	-3.29881	0.442447	-0.0352767	0.917883	-2.67426	0.349422	1	1	NA	NA	NA	NA	NA	NA	NA	NA	0	0	NA	NA	NA	NA	NA	NA	NA	NA	0
AK019958.1-16	0.43935	0.0157191	0.651571	0.0116089	-0.212221	0.0317007	1.24524	0.00561701	178	190	0.164157	0.0304178	0.673208	0.0167686	-0.509051	0.0537599	1.14693	0.00931463	105	140	0.217081	0.015265	0.792355	0.00660183	-0.575274	0.025987	1.23875	0.0037424	248	288	0.259346	0.0173859	0.612912	0.0109171	-0.353566	0.0325472	1.14557	0.00568974	141	192	0.279466	0.0135642	0.768843	0.00714608	-0.489377	0.0235638	1.24683	0.0040313	279
AK019993.1-6	-2.69442	2.25956	-2.7976	2.28383	0.103181	8.34542	-1.32101	0.16224	1	0	-3.55246	1.09717	-4.60517	0	1.05271	1.09717	-3.55246	1.09717	0	0	-2.84088	1.79878	-3.06028	1.81832	0.219394	6.66683	-1.6662	0.169405	0	0	-3.16099	1.56617	-3.12333	1.52399	-0.0376629	5.54603	-1.97922	0.288232	0	0	-2.81359	1.86982	-3.00264	1.82483	0.189051	6.77046	-1.61381	0.149042	0
AK020471.1-15	-4.60517	0	-2.97032	0.607536	-1.63485	0.607536	-2.97032	0.607536	0	1	-3.11613	1.7781	-3.06077	1.75578	-0.0553597	6.09582	-1.88641	0.484039	0	0	NA	NA	NA	NA	NA	NA	NA	NA	0	0	NA	NA	NA	NA	NA	NA	NA	NA	0	0	NA	NA	NA	NA	NA	NA	NA	NA	0
AK020471.1-21	-3.06216	0.563121	-3.08129	0.553117	0.0191256	1.08418	-2.37782	0.401138	1	1	NA	NA	NA	NA	NA	NA	NA	NA	0	0	-3.36576	0.421258	-4.60517	0	1.23941	0.421258	-3.36576	0.421258	1	0	NA	NA	NA	NA	NA	NA	NA	NA	0	0	NA	NA	NA	NA	NA	NA	NA	NA	0
AK020471.1-26	NA	NA	NA	NA	NA	NA	NA	NA	0	0	NA	NA	NA	NA	NA	NA	NA	NA	0	0	NA	NA	NA	NA	NA	NA	NA	NA	0	0	-4.60517	0	-3.09443	0.543557	-1.51074	0.543557	-3.09443	0.543557	0	1	NA	NA	NA	NA	NA	NA	NA	NA	0
AK020471.1-38	1.93945	0.0100246	-4.60517	0	6.54462	0.0100246	1.93945	0.0100246	1384	0	1.85614	0.0169428	-4.60517	0	6.46131	0.0169428	1.85614	0.0169428	876	0	1.96329	0.00619686	-2.62655	0.408485	4.58984	0.417215	1.97415	0.00608777	2082	2	1.87013	0.0104752	-2.20163	0.455988	4.07175	0.466547	1.88943	0.0102232	1483	3	1.70609	0.00774788	-4.60517	0	6.31126	0.00774788	1.70609	0.00774788	1918
AK020471.1-7	-3.15027	1.3741	-3.3872	1.41168	0.236927	4.81071	-2.18958	0.409594	0	0	NA	NA	NA	NA	NA	NA	NA	NA	0	0	NA	NA	NA	NA	NA	NA	NA	NA	0	0	NA	NA	NA	NA	NA	NA	NA	NA	0	0	NA	NA	NA	NA	NA	NA	NA	NA	0
AK020627.1-111	-3.05046	1.94623	-3.12401	1.92241	0.0735482	6.19919	-1.9031	0.863055	0	0	NA	NA	NA	NA	NA	NA	NA	NA	0	0	NA	NA	NA	NA	NA	NA	NA	NA	0	0	-1.67048	0.948977	-1.60656	0.875169	-0.06392	2.16681	-0.744239	0.335243	1	1	NA	NA	NA	NA	NA	NA	NA	NA	0
AK020627.1-24	NA	NA	NA	NA	NA	NA	NA	NA	0	0	NA	NA	NA	NA	NA	NA	NA	NA	0	0	NA	NA	NA	NA	NA	NA	NA	NA	0	0	-3.04695	1.9346	-3.18347	1.85739	0.136529	6.12446	-1.93611	0.835337	0	0	NA	NA	NA	NA	NA	NA	NA	NA	0
AK020627.1-28	-3.17123	1.85898	-3.15296	1.9082	-0.018263	6.00497	-2.00398	0.889965	1	4	-1.02212	0.597983	-4.60517	0	3.58305	0.597983	-1.02212	0.597983	1	1	-2.96379	1.91546	-2.86536	1.92286	-0.0984232	6.61951	-1.65455	0.424554	0	6	NA	NA	NA	NA	NA	NA	NA	NA	1	6	-4.60517	0	-1.81556	0.617483	-2.78961	0.617483	-1.81556	0.617483	1
AK020627.1-47	NA	NA	NA	NA	NA	NA	NA	NA	0	0	NA	NA	NA	NA	NA	NA	NA	NA	0	0	NA	NA	NA	NA	NA	NA	NA	NA	0	0	-4.60517	0	-2.12797	0.902081	-2.4772	0.902081	-2.12797	0.902081	0	1	NA	NA	NA	NA	NA	NA	NA	NA	0
AK020627.1-64	-1.33297	1.04959	-1.98728	0.958353	0.654312	2.03333	-0.740129	0.527802	798	4	-4.60517	0	-1.65399	1.1014	-2.95118	1.1014	-1.65399	1.1014	476	3	-1.95847	1.01129	-4.60517	0	2.6467	1.01129	-1.95847	1.01129	1245	5	-1.60446	1.06523	-4.60517	0	3.00071	1.06523	-1.60446	1.06523	740	4	-0.557231	0.479957	-4.60517	0	4.04794	0.479957	-0.557231	0.479957	1162
AK021209.1-10	NA	NA	NA	NA	NA	NA	NA	NA	0	0	NA	NA	NA	NA	NA	NA	NA	NA	0	0	NA	NA	NA	NA	NA	NA	NA	NA	0	0	NA	NA	NA	NA	NA	NA	NA	NA	0	0	-3.3739	1.31303	-3.33787	1.34588	-0.0360273	4.49342	-2.33056	0.511845	0
AK021209.1-11	NA	NA	NA	NA	NA	NA	NA	NA	0	0	NA	NA	NA	NA	NA	NA	NA	NA	0	0	NA	NA	NA	NA	NA	NA	NA	NA	0	0	-2.99222	1.82211	-3.11018	1.86936	0.117963	6.14651	-1.85263	0.619516	0	0	NA	NA	NA	NA	NA	NA	NA	NA	0
AK021209.1-3	NA	NA	NA	NA	NA	NA	NA	NA	0	0	NA	NA	NA	NA	NA	NA	NA	NA	0	0	NA	NA	NA	NA	NA	NA	NA	NA	0	0	-3.00212	1.84895	-3.0761	1.87942	0.0739825	6.52054	-1.79259	0.454807	0	0	-3.48148	1.22779	-3.35129	1.24718	-0.13019	4.07323	-2.44309	0.546506	0
AK021209.1-4	-2.66723	2.57038	-2.64334	2.518	-0.0238902	9.2337	-1.16888	0.301967	0	0	NA	NA	NA	NA	NA	NA	NA	NA	0	0	NA	NA	NA	NA	NA	NA	NA	NA	0	0	-2.91911	1.828	-3.18287	1.841	0.263758	6.10817	-1.85035	0.626953	0	0	NA	NA	NA	NA	NA	NA	NA	NA	0
AK027912.1-203	NA	NA	NA	NA	NA	NA	NA	NA	0	0	NA	NA	NA	NA	NA	NA	NA	NA	0	0	NA	NA	NA	NA	NA	NA	NA	NA	0	0	NA	NA	NA	NA	NA	NA	NA	NA	0	0	-3.43184	1.26263	-3.533	1.2046	0.10116	3.84726	-2.55991	0.726901	0
AK027980.1-2	-1.62948	0.377304	-4.60517	0	2.97569	0.377304	-1.62948	0.377304	2	0	-2.41054	0.863742	-4.60517	0	2.19463	0.863742	-2.41054	0.863742	1	0	-1.26337	0.167152	-4.60517	0	3.3418	0.167152	-1.26337	0.167152	6	0	-1.33196	0.256371	-2.74791	0.682286	1.41596	0.90828	-1.07583	0.204479	4	1	-1.98075	0.307657	-4.60517	0	2.62442	0.307657	-1.98075	0.307657	3
AK028138.1-24	NA	NA	NA	NA	NA	NA	NA	NA	0	0	NA	NA	NA	NA	NA	NA	NA	NA	0	0	NA	NA	NA	NA	NA	NA	NA	NA	0	0	NA	NA	NA	NA	NA	NA	NA	NA	0	0	NA	NA	NA	NA	NA	NA	NA	NA	0
AK028138.1-48	-2.93027	2.13407	-3.10014	2.11302	0.169875	6.78996	-1.78034	0.957841	0	0	-2.31237	3.41635	-2.27813	3.52487	-0.0342393	12.0801	-0.619871	0.557809	0	0	-3.17594	1.75367	-3.22004	1.72064	0.0440923	5.38713	-2.09704	0.852935	0	0	-2.6538	2.94035	-2.43446	2.94115	-0.219337	10.3786	-0.981578	0.515573	0	0	-3.23414	1.63632	-3.26067	1.69853	0.0265345	5.34194	-2.15324	0.821241	0
AK028138.1-49	NA	NA	NA	NA	NA	NA	NA	NA	0	0	NA	NA	NA	NA	NA	NA	NA	NA	0	0	-1.82157	0.897533	-1.76149	0.87774	-0.0600882	2.06542	-0.910942	0.341046	4	1	-4.60517	0	-1.77914	1.11203	-2.82603	1.11203	-1.77914	1.11203	1	1	NA	NA	NA	NA	NA	NA	NA	NA	5
AK028138.1-54	-0.0107265	0.540288	-0.806568	1.10278	0.795841	1.77138	0.52184	0.293373	2	1	0.645651	0.442968	-0.208981	1.17678	0.854632	1.96606	1.17299	0.200453	2	1	0.643659	0.162504	0.69827	0.166873	-0.0546106	0.350168	1.40391	0.0742912	6	6	-0.297424	0.617961	0.181971	0.415201	-0.479395	1.09797	0.774722	0.212505	2	3	0.385079	0.199323	0.732914	0.147807	-0.347835	0.34673	1.30496	0.0816566	5
AK028138.1-59	-1.9082	4.34826	-1.7794	4.30901	-0.1288	15.5058	0.0547489	0.183051	0	0	NA	NA	NA	NA	NA	NA	NA	NA	0	0	-1.94083	3.49273	-2.31919	3.65114	0.378358	12.8962	-0.378576	0.214211	0	0	-1.50455	4.30539	-1.94793	4.53568	0.443379	15.822	0.193929	0.193072	0	0	-2.35196	3.53407	-2.20616	3.29578	-0.145793	12.3271	-0.572353	0.256148	0
AK028138.1-61	-2.59654	2.97048	-2.36635	3.03765	-0.230187	10.4569	-0.915639	0.54286	0	0	-2.6586	2.67611	-2.67384	2.66657	0.0152316	8.53659	-1.27487	0.931698	0	0	NA	NA	NA	NA	NA	NA	NA	NA	0	0	-3.02049	2.04132	-2.91893	2.1694	-0.101558	6.74721	-1.73173	0.875489	0	0	-2.40239	3.43825	-2.1588	3.25486	-0.243593	12.0389	-0.592001	0.270666	0
AK028244.1-13	NA	NA	NA	NA	NA	NA	NA	NA	0	0	-2.9124	3.49461	-2.75182	3.92473	-0.160576	9.09209	-1.57009	3.50677	0	0	-4.60517	0	-2.82476	3.66642	-1.78041	3.66642	-2.82476	3.66642	0	0	-2.7015	4.05982	-2.72132	4.06089	0.0198128	10.0369	-1.37842	3.68852	0	0	-2.67071	4.19633	-2.5687	4.38975	-0.10201	10.6342	-1.24086	3.77515	0
AK028244.1-19	NA	NA	NA	NA	NA	NA	NA	NA	0	3	-4.60517	0	-1.84675	0.901818	-2.75842	0.901818	-1.84675	0.901818	0	5	NA	NA	NA	NA	NA	NA	NA	NA	0	7	NA	NA	NA	NA	NA	NA	NA	NA	0	6	-4.60517	0	-2.55854	0.752417	-2.04664	0.752417	-2.55854	0.752417	0
AK028244.1-24	-1.08427	0.35829	-4.60517	0	3.5209	0.35829	-1.08427	0.35829	34	42	-1.04249	0.510188	-1.88529	0.975859	0.842807	1.43426	-0.568945	0.338751	21	15	-2.59002	0.762924	-4.60517	0	2.01515	0.762924	-2.59002	0.762924	28	56	-4.60517	0	-2.29761	0.903551	-2.30756	0.903551	-2.29761	0.903551	19	34	-2.65686	0.736086	-4.60517	0	1.94831	0.736086	-2.65686	0.736086	48
AK028244.1-3	-1.09656	0.310279	-2.33099	0.894792	1.23443	1.2089	-0.764817	0.242009	3	1	NA	NA	NA	NA	NA	NA	NA	NA	0	0	NA	NA	NA	NA	NA	NA	NA	NA	0	0	NA	NA	NA	NA	NA	NA	NA	NA	0	0	NA	NA	NA	NA	NA	NA	NA	NA	0
AK028349.1-7	-0.885825	6.19286	-1.31155	6.42396	0.425726	22.5094	1.16659	0.093686	0	0	-1.86197	5.1182	-1.34658	4.78154	-0.515384	17.647	0.423106	0.25704	0	0	-1.37993	5.93703	-1.13057	5.95488	-0.249357	21.5137	0.963572	0.0682116	0	0	-1.23936	5.99421	-0.978034	5.77189	-0.261327	20.6693	1.04354	0.100855	0	0	-1.32787	5.09568	-1.61565	5.19087	0.287786	18.3672	0.579444	0.118088	0
AK028921.1-118	-3.1643	0.295172	-4.60517	0	1.44087	0.295172	-3.1643	0.295172	2	0	NA	NA	NA	NA	NA	NA	NA	NA	0	0	NA	NA	NA	NA	NA	NA	NA	NA	0	0	NA	NA	NA	NA	NA	NA	NA	NA	0	0	NA	NA	NA	NA	NA	NA	NA	NA	0
AK029500.1-3	-3.30119	1.53678	-3.28872	1.60041	-0.0124638	5.02333	-2.23213	0.788716	0	0	-3.11293	1.95342	-3.05525	1.93013	-0.057678	6.18492	-1.90303	0.888991	0	0	NA	NA	NA	NA	NA	NA	NA	NA	0	0	NA	NA	NA	NA	NA	NA	NA	NA	0	0	NA	NA	NA	NA	NA	NA	NA	NA	0
AK029722.1-32	0.354464	0.0504039	0.370187	0.0525227	-0.0157228	0.17968	1.07402	0.00553489	26	16	-0.143994	0.16383	0.307807	0.0777391	-0.451801	0.402847	0.841705	0.0108311	16	12	0.0798026	0.0484451	0.673431	0.0169117	-0.593628	0.105124	1.12181	0.00370272	43	40	0.212418	0.0536816	0.606411	0.0275731	-0.393994	0.135106	1.13458	0.00494698	29	27	0.292045	0.0356616	0.149869	0.046711	0.142175	0.144193	0.930301	0.00429179	28
AK030049.1-33	-0.964894	0.106913	-1.82697	0.289791	0.862077	0.460593	-0.585509	0.0640593	7	3	-2.7461	0.642701	-2.05747	0.389769	-0.688632	1.10024	-1.5911	0.253311	1	2	-1.04245	0.0643431	-1.77685	0.154991	0.7344	0.239861	-0.644333	0.0420798	12	6	-0.961608	0.0909637	-1.62428	0.19862	0.662672	0.324184	-0.528009	0.0543765	9	6	-1.53494	0.142233	-0.997646	0.0813787	-0.537291	0.272528	-0.523772	0.0392533	6
AK030049.1-48	-2.44244	0.388257	-1.51091	0.173851	-0.931536	0.623435	-1.15081	0.109381	2	5	-2.64899	0.625847	-2.68145	0.603182	0.0324576	1.39772	-1.89153	0.311952	1	1	-1.40517	0.105095	-1.86486	0.208927	0.459685	0.368394	-0.898813	0.0576989	8	6	-1.88722	0.356603	-1.61758	0.308961	-0.269646	0.900585	-0.976739	0.10091	2	4	-2.0609	0.19154	-2.02062	0.226855	-0.0402836	0.475101	-1.3302	0.092179	4
AK030245.1-37	-2.09598	4.13089	-2.09774	4.29113	0.00175593	13.5779	-0.354327	1.20214	0	0	NA	NA	NA	NA	NA	NA	NA	NA	0	0	NA	NA	NA	NA	NA	NA	NA	NA	0	0	NA	NA	NA	NA	NA	NA	NA	NA	0	0	NA	NA	NA	NA	NA	NA	NA	NA	0
AK031537.1-4	-3.18176	0.416685	-3.19997	0.453767	0.0182134	1.03915	-2.5076	0.246553	1	1	-4.60517	0	-3.20511	0.509103	-1.40006	0.509103	-3.20511	0.509103	0	1	NA	NA	NA	NA	NA	NA	NA	NA	0	0	-3.53221	0.387313	-2.95694	0.328001	-0.575268	0.750969	-2.56351	0.251424	1	2	-3.7119	0.277525	-4.60517	0	0.893275	0.277525	-3.7119	0.277525	1
AK031999.1-7	-3.46785	1.27181	-3.49148	1.23322	0.0236306	3.86415	-2.55844	0.757534	0	0	NA	NA	NA	NA	NA	NA	NA	NA	0	0	NA	NA	NA	NA	NA	NA	NA	NA	0	0	NA	NA	NA	NA	NA	NA	NA	NA	0	0	NA	NA	NA	NA	NA	NA	NA	NA	0
AK032778.1-10	NA	NA	NA	NA	NA	NA	NA	NA	0	0	NA	NA	NA	NA	NA	NA	NA	NA	0	0	NA	NA	NA	NA	NA	NA	NA	NA	0	0	NA	NA	NA	NA	NA	NA	NA	NA	0	0	-4.60517	0	-2.28641	0.285988	-2.31876	0.285988	-2.28641	0.285988	0
AK033514.1-3	-2.81064	0.3896	-2.90686	0.435388	0.0962197	1.31537	-2.09856	0.0792646	4	1	-1.6927	0.0788531	-4.60517	0	2.91247	0.0788531	-1.6927	0.0788531	11	0	-1.62542	0.0345809	-4.60517	0	2.97975	0.0345809	-1.62542	0.0345809	23	0	-1.75383	0.123072	-4.60517	0	2.85134	0.123072	-1.75383	0.123072	10	2	-2.19366	0.128548	-3.1553	0.398424	0.961643	0.800667	-1.85392	0.0383002	17
AK033514.1-5	-4.60517	0	-0.543786	0.0194609	-4.06138	0.0194609	-0.543786	0.0194609	0	5	-2.66004	2.76821	-2.38253	2.63208	-0.277508	10.1486	-0.946006	0.0373445	0	0	-4.60517	0	-0.455369	0.0130466	-4.1498	0.0130466	-0.455369	0.0130466	0	7	-4.60517	0	-0.377682	0.185045	-4.22749	0.185045	-0.377682	0.185045	1	1	-2.03691	0.734188	-0.830577	0.125745	-1.20633	1.31762	-0.473953	0.009953	1
AK034728.1-2	-4.60517	0	-3.07686	0.323098	-1.52831	0.323098	-3.07686	0.323098	0	1	NA	NA	NA	NA	NA	NA	NA	NA	0	0	-3.569	0.341161	-2.69297	0.18218	-0.876036	0.586273	-2.39539	0.136892	1	3	-2.70962	0.248725	-3.58849	0.354804	0.878867	0.625786	-2.4145	0.197704	3	1	-2.92994	0.240294	-3.53641	0.324011	0.606466	0.645539	-2.5532	0.160723	2
AK035371.1-12	NA	NA	NA	NA	NA	NA	NA	NA	0	0	NA	NA	NA	NA	NA	NA	NA	NA	0	0	NA	NA	NA	NA	NA	NA	NA	NA	0	0	-3.44026	1.32896	-3.48565	1.25075	0.0453884	3.91468	-2.53438	0.774378	0	0	NA	NA	NA	NA	NA	NA	NA	NA	0
AK037405.1-11	-1.67644	4.3699	-2.01849	4.35068	0.34205	15.8962	0.0826605	0.136452	0	0	-1.72839	5.02084	-1.47282	4.8797	-0.255568	17.849	0.432177	0.146753	0	0	-1.68649	4.20714	-1.95056	4.36945	0.264072	15.573	0.0858049	0.0753427	0	0	-1.5048	4.37628	-1.83825	4.45364	0.333446	15.7571	0.238371	0.136487	0	0	-1.82271	4.92711	-1.37812	4.64665	-0.444585	17.2393	0.406198	0.0699	0
AK037405.1-18	-4.60517	0	0.400305	0.0512879	-5.00548	0.0512879	0.400305	0.0512879	0	13	-1.26994	0.924287	-0.151768	0.274762	-1.11817	1.63794	0.262733	0.0910113	1	8	-4.60517	0	0.151478	0.0546483	-4.75665	0.0546483	0.151478	0.0546483	0	9	-1.76421	0.965986	0.726035	0.0433353	-2.49024	1.12696	0.841683	0.0315433	1	17	-2.22938	0.886339	0.590306	0.0343285	-2.81969	1.01542	0.672095	0.0261433	1
AK038087.1-16	NA	NA	NA	NA	NA	NA	NA	NA	0	0	-3.10276	1.883	-3.1368	1.96569	0.0340371	6.1971	-1.93901	0.867364	0	0	NA	NA	NA	NA	NA	NA	NA	NA	0	0	-3.38059	1.45136	-3.35463	1.45913	-0.0259597	4.59672	-2.35592	0.772509	0	0	NA	NA	NA	NA	NA	NA	NA	NA	0
AK038087.1-24	NA	NA	NA	NA	NA	NA	NA	NA	0	0	NA	NA	NA	NA	NA	NA	NA	NA	0	0	NA	NA	NA	NA	NA	NA	NA	NA	0	0	NA	NA	NA	NA	NA	NA	NA	NA	0	0	NA	NA	NA	NA	NA	NA	NA	NA	0
AK038087.1-37	-2.20546	0.535127	-4.60517	0	2.39971	0.535127	-2.20546	0.535127	1	0	-1.88018	0.56236	-4.60517	0	2.72499	0.56236	-1.88018	0.56236	1	0	-1.70898	0.218682	-2.40738	0.411957	0.698399	0.6732	-1.27232	0.140739	4	2	-1.08435	0.164503	-4.60517	0	3.52082	0.164503	-1.08435	0.164503	4	0	-2.13067	0.281788	-4.60517	0	2.4745	0.281788	-2.13067	0.281788	3
AK038087.1-41	0.157552	0.0702707	-4.60517	0	4.76272	0.0702707	0.157552	0.0702707	3	0	-0.819777	0.906674	0.0249326	0.307625	-0.84471	1.79711	0.540544	0.0555232	1	2	0.089892	0.157545	-4.60517	0	4.69506	0.157545	0.089892	0.157545	1	0	0.194161	0.134888	-4.60517	0	4.79933	0.134888	0.194161	0.134888	1	0	-0.108728	0.0569765	-4.60517	0	4.49644	0.0569765	-0.108728	0.0569765	3
AK038087.1-42	NA	NA	NA	NA	NA	NA	NA	NA	0	0	-3.36083	1.44102	-3.3866	1.41026	0.0257746	4.50158	-2.37005	0.751408	0	0	-3.41336	1.14684	-3.37468	1.19914	-0.0386794	3.98774	-2.41533	0.394688	0	0	NA	NA	NA	NA	NA	NA	NA	NA	0	0	NA	NA	NA	NA	NA	NA	NA	NA	0
AK038087.1-43	NA	NA	NA	NA	NA	NA	NA	NA	0	0	NA	NA	NA	NA	NA	NA	NA	NA	0	0	NA	NA	NA	NA	NA	NA	NA	NA	0	0	-2.10665	0.51533	-4.60517	0	2.49852	0.51533	-2.10665	0.51533	1	0	NA	NA	NA	NA	NA	NA	NA	NA	0
AK039153.1-1	0.183996	0.0366405	-4.60517	0	4.78917	0.0366405	0.183996	0.0366405	15	0	-1.68975	3.69049	-2.3201	3.8311	0.630358	13.7153	-0.185165	0.0771111	1	0	0.0684098	0.0352607	-4.60517	0	4.67358	0.0352607	0.0684098	0.0352607	15	0	-0.0982256	0.0690157	-4.60517	0	4.50694	0.0690157	-0.0982256	0.0690157	12	0	-0.536687	1.60295	-4.60517	0	4.06848	1.60295	-0.536687	1.60295	12
AK039360.1-14	-3.03404	1.60414	-3.10127	1.54042	0.0672313	5.75694	-1.87393	0.182289	0	0	-2.95691	1.96119	-2.85435	1.91894	-0.102566	7.1077	-1.58611	0.184947	0	0	-2.79443	2.14789	-2.8359	2.19353	0.0414737	8.10214	-1.40884	0.147847	0	0	-2.77573	2.14426	-2.85741	2.14144	0.0816841	7.92087	-1.42481	0.156123	0	0	-2.95359	1.81121	-2.93542	1.81811	-0.0181687	6.84731	-1.64033	0.0710027	0
AK039724.1-7	NA	NA	NA	NA	NA	NA	NA	NA	0	0	NA	NA	NA	NA	NA	NA	NA	NA	0	0	-2.51398	0.812789	-4.60517	0	2.09119	0.812789	-2.51398	0.812789	1	0	-3.23834	1.7688	-3.1029	1.73968	-0.135438	5.58103	-2.04699	0.823046	0	0	-3.24157	1.62873	-3.27616	1.56538	0.0345893	5.10546	-2.18348	0.752245	0
AK041091.1-4	-1.51714	0.22665	-4.60517	0	3.08803	0.22665	-1.51714	0.22665	1	0	-4.60517	0	-1.27648	0.262076	-3.32869	0.262076	-1.27648	0.262076	0	1	-2.20287	0.573437	-2.23294	0.586403	0.0300725	1.82743	-1.36935	0.0861261	1	1	-4.60517	0	-1.48767	0.156805	-3.1175	0.156805	-1.48767	0.156805	0	2	-4.60517	0	-1.08038	0.0922609	-3.52479	0.0922609	-1.08038	0.0922609	0
AK043171.1-11	NA	NA	NA	NA	NA	NA	NA	NA	0	0	-3.54947	0.364086	-3.53184	0.35146	-0.0176269	0.715496	-2.96143	0.29961	1	1	NA	NA	NA	NA	NA	NA	NA	NA	0	0	NA	NA	NA	NA	NA	NA	NA	NA	0	0	NA	NA	NA	NA	NA	NA	NA	NA	0
AK044934.1-2	-4.60517	0	-0.770359	0.111612	-3.83481	0.111612	-0.770359	0.111612	2	80	-0.935938	0.197624	-0.974082	0.200562	0.0381443	0.406361	-0.226496	0.0963737	8	56	-3.173	0.533908	-0.595705	0.0652807	-2.5773	0.609127	-0.517062	0.0597966	2	152	-1.81369	0.445388	-1.33249	0.223289	-0.481201	0.826736	-0.784941	0.112302	6	95	-1.85666	0.221005	-0.837253	0.0819598	-1.0194	0.321307	-0.515791	0.0574022	4
AK045068.1-3	-1.35585	8.6524	1.20874	6.39504	-2.56459	25.639	2.57724	0.00501612	0	0	1.19309	6.31667	-1.11276	10.0127	2.30586	27.5617	2.69619	0.00572508	0	0	-1.22763	9.98951	0.681463	8.79196	-1.9091	33.8314	2.64076	0.00270464	0	0	-2.15163	7.71652	2.20324	2.19899	-4.35487	14.9275	2.73471	0.00357353	0	0	0.493556	7.30488	0.0832342	8.97942	0.410322	27.0674	2.64776	0.00294517	0
AK046519.1-10	-1.27484	0.122946	-1.50115	0.155342	0.226301	0.384554	-0.662842	0.0385249	12	13	-0.598256	0.0989638	-0.618606	0.0977169	0.0203493	0.283804	0.10991	0.025625	10	9	-1.19514	0.086194	-0.972019	0.0688184	-0.223121	0.225744	-0.371646	0.0200055	12	16	-0.988718	0.0601018	-2.23697	0.249499	1.24825	0.369226	-0.725878	0.0387315	15	8	-1.0356	0.0505188	-2.54761	0.366802	1.51201	0.515594	-0.821627	0.030122	17
AK047511.1-123	-4.60517	0	-2.67591	0.40773	-1.92926	0.40773	-2.67591	0.40773	0	5	-4.60517	0	-1.60833	0.301341	-2.99684	0.301341	-1.60833	0.301341	0	8	-4.60517	0	-1.69333	0.116773	-2.91184	0.116773	-1.69333	0.116773	0	16	NA	NA	NA	NA	NA	NA	NA	NA	0	15	-4.60517	0	-1.45801	0.0997286	-3.14716	0.0997286	-1.45801	0.0997286	0
AK047511.1-91	NA	NA	NA	NA	NA	NA	NA	NA	0	0	NA	NA	NA	NA	NA	NA	NA	NA	0	0	NA	NA	NA	NA	NA	NA	NA	NA	0	0	-3.36734	0.485097	-4.60517	0	1.23783	0.485097	-3.36734	0.485097	1	0	NA	NA	NA	NA	NA	NA	NA	NA	0
AK047863.1-7	-3.29663	1.27006	-3.41916	1.28417	0.122533	4.32735	-2.34042	0.43554	0	0	-3.50196	1.22912	-3.51289	1.189	0.0109222	3.75995	-2.59563	0.703586	0	0	-3.26307	1.21587	-3.40652	1.22633	0.143447	4.33766	-2.30041	0.271464	0	0	NA	NA	NA	NA	NA	NA	NA	NA	0	0	-3.62037	0.95525	-3.50898	0.93306	-0.111392	3.17687	-2.69112	0.359506	0
AK047914.1-4	NA	NA	NA	NA	NA	NA	NA	NA	0	0	NA	NA	NA	NA	NA	NA	NA	NA	0	0	-3.00654	0.27066	-4.60517	0	1.59863	0.27066	-3.00654	0.27066	1	0	NA	NA	NA	NA	NA	NA	NA	NA	0	0	NA	NA	NA	NA	NA	NA	NA	NA	0
AK049300.1-1	-2.9363	0.262853	-4.60517	0	1.66887	0.262853	-2.9363	0.262853	1	0	NA	NA	NA	NA	NA	NA	NA	NA	0	0	-3.55463	0.207456	-4.60517	0	1.05054	0.207456	-3.55463	0.207456	1	0	NA	NA	NA	NA	NA	NA	NA	NA	0	0	-3.20328	0.190972	-4.60517	0	1.40189	0.190972	-3.20328	0.190972	2
AK049536.1-65	-1.77991	0.517254	-4.60517	0	2.82526	0.517254	-1.77991	0.517254	2	0	NA	NA	NA	NA	NA	NA	NA	NA	0	0	-3.51769	1.09938	-4.60517	0	1.08748	1.09938	-3.51769	1.09938	0	0	-2.81097	2.35521	-2.69099	2.40666	-0.119979	8.53233	-1.31771	0.327936	0	0	-4.60517	0	-1.78758	0.401821	-2.81759	0.401821	-1.78758	0.401821	0
AK050159.1-3	-4.60517	0	-3.48827	0.381434	-1.1169	0.381434	-3.48827	0.381434	0	1	NA	NA	NA	NA	NA	NA	NA	NA	0	0	NA	NA	NA	NA	NA	NA	NA	NA	0	0	NA	NA	NA	NA	NA	NA	NA	NA	0	0	NA	NA	NA	NA	NA	NA	NA	NA	0
AK050626.1-17	-1.35225	0.421124	-2.11598	0.80557	0.763727	1.38811	-0.85815	0.232503	2	1	-4.60517	0	-0.905869	0.444696	-3.6993	0.444696	-0.905869	0.444696	0	1	-2.64284	2.61633	-2.5074	2.65422	-0.135443	9.63792	-1.05105	0.192468	0	0	-1.81237	0.817883	-1.77684	0.815301	-0.0355302	2.08124	-0.911298	0.259831	1	1	-2.65883	2.68903	-2.50022	2.60764	-0.15861	9.76171	-1.0449	0.186277	0
AK050626.1-31	NA	NA	NA	NA	NA	NA	NA	NA	1	1	NA	NA	NA	NA	NA	NA	NA	NA	2	0	-4.60517	0	-2.71418	0.682082	-1.89099	0.682082	-2.71418	0.682082	1	3	-4.60517	0	-1.24121	0.339577	-3.36396	0.339577	-1.24121	0.339577	0	7	NA	NA	NA	NA	NA	NA	NA	NA	1
AK050626.1-33	-1.67305	0.487782	-4.60517	0	2.93212	0.487782	-1.67305	0.487782	2	0	NA	NA	NA	NA	NA	NA	NA	NA	0	0	-2.76916	0.659877	-2.7895	0.666924	0.0203453	1.31028	-2.02909	0.425067	1	1	-2.46086	0.7483	-4.60517	0	2.14431	0.7483	-2.46086	0.7483	1	0	-4.60517	0	-2.76327	0.719054	-1.8419	0.719054	-2.76327	0.719054	0
AK050626.1-7	-1.59938	4.73972	-1.74837	4.77407	0.148988	16.9353	0.301399	0.203014	0	3	-1.73872	4.01908	-2.18861	4.26784	0.449893	14.2217	-0.143111	0.534185	0	1	-1.5779	4.4084	-1.94148	4.54677	0.363574	15.9094	0.162948	0.216448	0	2	-1.17571	5.67713	-1.33721	5.66596	0.161498	20.2468	0.885302	0.0992314	0	2	-1.35288	5.23592	-1.59383	5.4339	0.240949	19.3139	0.636734	0.113249	0
AK050659.1-135	NA	NA	NA	NA	NA	NA	NA	NA	0	0	NA	NA	NA	NA	NA	NA	NA	NA	0	0	-3.4471	1.27555	-3.45303	1.32724	0.00593553	4.15085	-2.48857	0.703598	0	0	NA	NA	NA	NA	NA	NA	NA	NA	0	0	NA	NA	NA	NA	NA	NA	NA	NA	0
AK050659.1-199	NA	NA	NA	NA	NA	NA	NA	NA	0	0	NA	NA	NA	NA	NA	NA	NA	NA	0	0	NA	NA	NA	NA	NA	NA	NA	NA	0	0	NA	NA	NA	NA	NA	NA	NA	NA	0	0	-3.63836	0.951967	-4.60517	0	0.96681	0.951967	-3.63836	0.951967	0
AK051243.1-7	NA	NA	NA	NA	NA	NA	NA	NA	0	0	-1.83592	0.496923	-4.60517	0	2.76925	0.496923	-1.83592	0.496923	1	0	-3.12833	1.73469	-2.97288	1.70211	-0.155445	6.23133	-1.81492	0.245399	0	0	-2.90507	0.623879	-4.60517	0	1.7001	0.623879	-2.90507	0.623879	1	0	-3.32322	1.37841	-3.15386	1.47638	-0.169359	5.12677	-2.1176	0.285631	0
AK051971.1-87	NA	NA	NA	NA	NA	NA	NA	NA	0	0	NA	NA	NA	NA	NA	NA	NA	NA	0	0	NA	NA	NA	NA	NA	NA	NA	NA	0	0	NA	NA	NA	NA	NA	NA	NA	NA	0	0	NA	NA	NA	NA	NA	NA	NA	NA	0
AK052158.1-13	NA	NA	NA	NA	NA	NA	NA	NA	0	0	NA	NA	NA	NA	NA	NA	NA	NA	0	0	NA	NA	NA	NA	NA	NA	NA	NA	0	0	-4.60517	0	-3.27886	0.527542	-1.32631	0.527542	-3.27886	0.527542	0	1	NA	NA	NA	NA	NA	NA	NA	NA	0
AK053115.1-24	NA	NA	NA	NA	NA	NA	NA	NA	0	0	NA	NA	NA	NA	NA	NA	NA	NA	0	0	NA	NA	NA	NA	NA	NA	NA	NA	0	0	NA	NA	NA	NA	NA	NA	NA	NA	0	0	-4.60517	0	-3.39639	0.261744	-1.20878	0.261744	-3.39639	0.261744	0
AK053623.1-1	-3.36028	1.00762	-3.52879	0.998496	0.168508	3.68023	-2.47869	0.1577	2	1	-2.27625	0.18913	-4.60517	0	2.32892	0.18913	-2.27625	0.18913	2	0	-2.87223	0.356664	-3.00244	0.395747	0.130207	1.1912	-2.19681	0.0740885	3	2	-2.46769	0.154369	-4.60517	0	2.13748	0.154369	-2.46769	0.154369	4	5	-2.5717	0.179147	-4.60517	0	2.03347	0.179147	-2.5717	0.179147	2
AK075894.1-1	-3.45992	1.04524	-3.43992	1.09306	-0.0199997	3.81362	-2.48333	0.265704	0	0	-2.42466	2.4614	-2.65419	2.62759	0.229531	9.37824	-1.03099	0.114119	0	0	-3.19695	1.23074	-3.37614	1.20046	0.179188	4.4991	-2.21942	0.136196	0	0	-2.95298	1.68823	-2.9745	1.76594	0.0215166	6.38021	-1.70734	0.139686	0	0	-2.49871	2.22712	-2.89834	2.31397	0.399629	8.50542	-1.24333	0.0579778	0
AK076075.1-91	-2.99193	0.564622	-4.60517	0	1.61324	0.564622	-2.99193	0.564622	1	0	NA	NA	NA	NA	NA	NA	NA	NA	0	0	-3.27798	0.464982	-4.60517	0	1.32719	0.464982	-3.27798	0.464982	1	0	NA	NA	NA	NA	NA	NA	NA	NA	0	0	NA	NA	NA	NA	NA	NA	NA	NA	0
AK076111.1-1	-1.54131	0.132352	-4.60517	0	3.06386	0.132352	-1.54131	0.132352	4	1	-1.29149	0.162147	-4.60517	0	3.31368	0.162147	-1.29149	0.162147	3	0	-1.57055	0.0885409	-3.41477	0.424839	1.84422	0.581944	-1.42902	0.0712321	7	1	-2.02362	0.173978	-4.60517	0	2.58155	0.173978	-2.02362	0.173978	4	0	-2.32732	0.207564	-3.33001	0.41534	1.00269	0.754765	-2.01798	0.123231	3
AK076111.1-6	1.86133	0.00593137	-4.60517	0	6.4665	0.00593137	1.86133	0.00593137	26	0	1.79988	0.0098964	-4.60517	0	6.40505	0.0098964	1.79988	0.0098964	17	0	1.83286	0.00425238	-4.60517	0	6.43803	0.00425238	1.83286	0.00425238	33	0	1.81641	0.0059109	-4.60517	0	6.42158	0.0059109	1.81641	0.0059109	20	0	1.83905	0.00433867	-4.60517	0	6.44422	0.00433867	1.83905	0.00433867	30
AK076116.1-1	NA	NA	NA	NA	NA	NA	NA	NA	0	0	NA	NA	NA	NA	NA	NA	NA	NA	0	0	NA	NA	NA	NA	NA	NA	NA	NA	0	0	-3.34176	0.438541	-4.60517	0	1.26341	0.438541	-3.34176	0.438541	1	0	NA	NA	NA	NA	NA	NA	NA	NA	0
AK076357.1-10	-2.34225	0.812291	-4.60517	0	2.26292	0.812291	-2.34225	0.812291	1	0	NA	NA	NA	NA	NA	NA	NA	NA	0	0	-3.46824	1.20691	-3.50535	1.18694	0.0371143	3.76156	-2.56941	0.671864	0	0	NA	NA	NA	NA	NA	NA	NA	NA	0	0	-1.52351	0.35575	-4.60517	0	3.08166	0.35575	-1.52351	0.35575	3
AK076587.1-6	-4.60517	0	0.398834	0.0232824	-5.004	0.0232824	0.398834	0.0232824	0	6	-4.60517	0	0.61334	0.0288261	-5.21851	0.0288261	0.61334	0.0288261	0	9	-4.60517	0	0.368253	0.0155505	-4.97342	0.0155505	0.368253	0.0155505	0	13	-4.60517	0	0.444105	0.0206601	-5.04928	0.0206601	0.444105	0.0206601	0	10	-4.60517	0	0.468014	0.0135001	-5.07318	0.0135001	0.468014	0.0135001	0
AK076953.1-4	-4.60517	0	-1.92387	0.309074	-2.6813	0.309074	-1.92387	0.309074	4	3	-4.60517	0	-1.97525	0.462464	-2.62992	0.462464	-1.97525	0.462464	6	2	-4.60517	0	-2.30726	0.282639	-2.29791	0.282639	-2.30726	0.282639	13	3	NA	NA	NA	NA	NA	NA	NA	NA	12	0	-4.60517	0	-2.01597	0.213459	-2.5892	0.213459	-2.01597	0.213459	16
AK077194.1-5	3.96678	0.00645184	3.81844	0.00880459	0.148337	0.0257547	4.59159	0.00111826	103	132	4.18079	0.00844375	4.07636	0.0116827	0.10444	0.0344181	4.82727	0.0013439	69	90	4.34534	0.00346708	4.10419	0.00525665	0.241156	0.015364	4.92698	0.000460828	174	208	3.98322	0.00542873	3.5623	0.0122863	0.420914	0.0288039	4.49121	0.00122783	107	113	3.97001	0.00366515	3.6296	0.00722301	0.340404	0.0177202	4.5094	0.000823955	160
AK077290.1-1	-4.60517	0	-2.79387	0.683262	-1.8113	0.683262	-2.79387	0.683262	0	1	-4.60517	0	-1.77176	0.461545	-2.83341	0.461545	-1.77176	0.461545	0	2	-4.60517	0	-3.14423	0.537848	-1.46094	0.537848	-3.14423	0.537848	0	1	-3.60506	1.02566	-3.56896	0.99391	-0.0361024	3.15463	-2.74526	0.590922	0	0	-4.60517	0	-1.78586	0.242665	-2.81931	0.242665	-1.78586	0.242665	0
AK077423.1-3	-3.66755	0.799616	-3.72684	0.729878	0.0592887	2.57363	-2.91386	0.323707	0	0	-2.6427	0.38375	-4.60517	0	1.96247	0.38375	-2.6427	0.38375	2	0	-2.16037	0.118677	-4.60517	0	2.4448	0.118677	-2.16037	0.118677	5	0	-2.62366	0.25746	-4.60517	0	1.98151	0.25746	-2.62366	0.25746	3	0	-2.14752	0.121251	-4.60517	0	2.45765	0.121251	-2.14752	0.121251	6
AK077643.1-2	0.164389	1.04364	-4.60517	0	4.76956	1.04364	0.164389	1.04364	11	4	-1.20073	3.82728	-2.23595	4.30483	1.03522	14.4804	0.171577	0.0576884	6	4	-1.07768	0.767747	-0.593098	0.419481	-0.484583	1.90446	0.0658077	0.0282757	11	14	-0.0162888	0.06221	-4.60517	0	4.58888	0.06221	-0.0162888	0.06221	11	4	-0.0617925	0.0668834	-4.60517	0	4.54338	0.0668834	-0.0617925	0.0668834	14
AK078050.1-1	NA	NA	NA	NA	NA	NA	NA	NA	7	4	NA	NA	NA	NA	NA	NA	NA	NA	5	5	-4.60517	0	-3.55142	0.37195	-1.05375	0.37195	-3.55142	0.37195	13	4	-4.60517	0	-3.28395	0.508275	-1.32122	0.508275	-3.28395	0.508275	6	1	-4.60517	0	-3.52313	0.367328	-1.08204	0.367328	-3.52313	0.367328	12
AK078777.1-12	2.02442	3.44572	-0.896175	8.91508	2.9206	18.5799	2.88535	0.00804372	0	0	-0.0427531	9.10006	1.06062	6.92149	-1.10337	25.886	2.82713	0.012252	0	0	1.96809	3.64038	-1.42638	8.93266	3.39447	19.4777	2.81117	0.00474476	0	0	0.072798	9.07288	0.959722	7.89826	-0.886924	27.4754	2.88105	0.00689221	0	0	-2.165	6.52677	2.66789	0.146755	-4.83289	7.81423	2.80583	0.00510725	0
AK078856.1-1	-2.65673	3.33578	-1.87916	3.11802	-0.77757	12.0534	-0.524401	0.0402995	0	0	-2.29339	3.25499	-2.33816	3.25512	0.0447649	12.1587	-0.609377	0.0712816	0	0	-1.62513	3.65385	-2.11995	4.11091	0.494818	14.1125	-0.0454588	0.016726	0	0	-2.30223	4.26708	-1.38198	3.72307	-0.920249	14.5733	0.0560782	0.0239323	0	0	-1.44255	3.59045	-2.30754	3.99384	0.864987	13.7806	-0.0344725	0.0171505	0
AK079865.1-4	-2.95111	2.2039	-2.62206	2.18717	-0.32905	7.96761	-1.38929	0.248563	0	16	NA	NA	NA	NA	NA	NA	NA	NA	0	3	-3.52245	1.09823	-3.4242	1.12074	-0.0982487	3.81747	-2.52082	0.397708	0	18	-4.60517	0	-1.33869	0.286653	-3.26648	0.286653	-1.33869	0.286653	0	8	-3.12155	1.74102	-2.98992	1.77109	-0.131637	6.40485	-1.8031	0.229705	0
AK081678.1-22	NA	NA	NA	NA	NA	NA	NA	NA	0	0	NA	NA	NA	NA	NA	NA	NA	NA	0	0	NA	NA	NA	NA	NA	NA	NA	NA	0	0	-4.60517	0	-3.64583	0.92624	-0.959338	0.92624	-3.64583	0.92624	0	0	NA	NA	NA	NA	NA	NA	NA	NA	0
AK081744.1-1	-4.60517	0	-0.89009	0.152772	-3.71508	0.152772	-0.89009	0.152772	0	2	-1.21959	0.316105	-4.60517	0	3.38558	0.316105	-1.21959	0.316105	1	0	-1.68181	0.267172	-1.17409	0.147704	-0.507723	0.50975	-0.666337	0.0707469	3	5	-0.566331	0.0996971	-4.60517	0	4.03884	0.0996971	-0.566331	0.0996971	3	0	-0.662662	0.073806	-4.60517	0	3.94251	0.073806	-0.662662	0.073806	4
AK082625.1-2	NA	NA	NA	NA	NA	NA	NA	NA	0	0	-2.74778	2.60777	-2.78319	2.71762	0.035412	8.56294	-1.37464	1.00317	0	0	NA	NA	NA	NA	NA	NA	NA	NA	0	0	NA	NA	NA	NA	NA	NA	NA	NA	0	0	NA	NA	NA	NA	NA	NA	NA	NA	0
AK082693.1-112	-0.353955	0.0327196	-4.60517	0	4.25121	0.0327196	-0.353955	0.0327196	5	0	-0.310684	0.0784587	-4.60517	0	4.29449	0.0784587	-0.310684	0.0784587	2	0	-0.103952	0.0173682	-4.60517	0	4.50122	0.0173682	-0.103952	0.0173682	4	0	-0.138633	0.0451363	-4.60517	0	4.46654	0.0451363	-0.138633	0.0451363	2	0	-0.270683	0.0182675	-4.60517	0	4.33449	0.0182675	-0.270683	0.0182675	6
AK082693.1-114	-3.03135	1.6323	-3.10376	1.63792	0.072402	5.94726	-1.85819	0.219623	0	0	-3.5464	1.09464	-3.43449	1.14877	-0.111903	3.73007	-2.55713	0.4869	0	0	NA	NA	NA	NA	NA	NA	NA	NA	1	0	-3.32926	1.36202	-3.21945	1.34677	-0.10981	4.79068	-2.19467	0.326906	0	0	NA	NA	NA	NA	NA	NA	NA	NA	0
AK082693.1-161	-1.67117	0.483074	-3.23225	1.89511	1.56108	3.57098	-1.2285	0.120384	1	2	-3.35904	1.286	-3.44337	1.239	0.0843269	4.16127	-2.41924	0.553179	0	0	-2.85787	0.318194	-4.60517	0	1.7473	0.318194	-2.85787	0.318194	1	0	-3.57841	0.884162	-3.63561	0.864502	0.0571999	2.97458	-2.76105	0.331799	0	0	-3.40476	1.09241	-3.51204	1.11002	0.107279	3.89159	-2.48677	0.310348	0
AK082693.1-164	-2.23773	0.197055	-2.35842	0.191539	0.120693	0.44899	-1.60039	0.0866771	9	4	-1.96198	0.165906	-2.48481	0.262763	0.522831	0.44952	-1.49206	0.103635	6	5	-1.69437	0.0743284	-3.01199	0.286254	1.31762	0.435792	-1.4643	0.0497355	11	2	-1.92674	0.110641	-3.10832	0.285403	1.18158	0.439606	-1.67406	0.0799717	9	2	-2.16689	0.105696	-2.86463	0.205784	0.697738	0.365432	-1.78327	0.0652164	7
AK082693.1-33	-3.64567	0.735324	-3.67983	0.757529	0.03416	2.60793	-2.86016	0.23518	0	0	NA	NA	NA	NA	NA	NA	NA	NA	0	0	-3.48904	0.222203	-4.60517	0	1.11613	0.222203	-3.48904	0.222203	1	0	NA	NA	NA	NA	NA	NA	NA	NA	0	0	-3.67029	0.583837	-4.60517	0	0.934883	0.583837	-3.67029	0.583837	1
AK082693.1-35	-3.3689	0.947746	-3.59696	0.964762	0.228057	3.41363	-2.55236	0.213619	0	0	-2.10939	0.258628	-4.60517	0	2.49578	0.258628	-2.10939	0.258628	2	0	-1.98948	0.119219	-4.60517	0	2.61569	0.119219	-1.98948	0.119219	3	3	-1.92224	0.224682	-2.74775	0.521494	0.82551	1.09709	-1.49451	0.0683703	3	1	-4.60517	0	-3.8204	0.53132	-0.784766	0.53132	-3.8204	0.53132	0
AK082693.1-51	-3.41396	1.20864	-3.42907	1.14218	0.0151105	3.98091	-2.44993	0.436499	1	1	-4.60517	0	-2.44198	0.489733	-2.16319	0.489733	-2.44198	0.489733	0	1	-2.73341	1.81615	-3.14399	1.88046	0.410582	7.02011	-1.60296	0.063342	0	0	-4.60517	0	-1.52063	0.13764	-3.08454	0.13764	-1.52063	0.13764	1	3	-1.96768	1.04328	-4.60517	0	2.63749	1.04328	-1.96768	1.04328	1
AK082693.1-70	-3.16214	1.55157	-3.00807	1.54253	-0.154073	5.65198	-1.89951	0.186451	0	0	-3.13403	1.3621	-3.3536	1.31123	0.219565	4.71044	-2.16385	0.288903	0	0	-3.34091	1.25213	-3.27168	1.21099	-0.0692276	4.61246	-2.23003	0.122117	0	0	-1.80755	0.231185	-4.60517	0	2.79762	0.231185	-1.80755	0.231185	1	0	-3.20844	1.51269	-3.00554	1.46227	-0.202899	5.57132	-1.92151	0.0956788	0
AK082693.1-90	-2.77677	0.324783	-1.7	0.105026	-1.07677	0.500995	-1.40144	0.068809	2	6	-2.64504	0.336085	-1.95691	0.176302	-0.688124	0.593603	-1.53415	0.103892	2	4	-3.22097	0.426062	-1.86928	0.099703	-1.35169	0.702518	-1.63137	0.0488436	1	4	-3.02841	0.535465	-0.986327	0.0512902	-2.04208	0.688776	-0.851436	0.0366515	1	8	-2.46791	0.171361	-1.88695	0.0840993	-0.580962	0.312268	-1.45062	0.0461489	6
AK082848.1-17	NA	NA	NA	NA	NA	NA	NA	NA	0	0	-3.52458	1.13384	-4.60517	0	1.08059	1.13384	-3.52458	1.13384	0	0	-2.81585	0.544618	-2.88044	0.517388	0.0645825	1.35566	-2.09031	0.234953	1	1	-2.72273	0.562606	-2.81577	0.637724	0.093043	1.35874	-2.00796	0.320886	1	1	-4.60517	0	-2.77967	0.414588	-1.8255	0.414588	-2.77967	0.414588	0
AK082902.1-143	-3.47022	1.23428	-3.48424	1.28894	0.0140211	3.93739	-2.54433	0.725857	0	0	NA	NA	NA	NA	NA	NA	NA	NA	0	0	NA	NA	NA	NA	NA	NA	NA	NA	0	0	NA	NA	NA	NA	NA	NA	NA	NA	0	0	-3.63838	0.974365	-4.60517	0	0.966787	0.974365	-3.63838	0.974365	0
AK082902.1-202	NA	NA	NA	NA	NA	NA	NA	NA	7	0	NA	NA	NA	NA	NA	NA	NA	NA	0	0	-3.53512	1.08311	-3.61954	1.00428	0.0844194	3.18224	-2.73421	0.64773	6	0	NA	NA	NA	NA	NA	NA	NA	NA	7	0	NA	NA	NA	NA	NA	NA	NA	NA	4
AK082902.1-257	NA	NA	NA	NA	NA	NA	NA	NA	0	0	NA	NA	NA	NA	NA	NA	NA	NA	0	0	NA	NA	NA	NA	NA	NA	NA	NA	0	1	-4.60517	0	-2.62679	0.741429	-1.97838	0.741429	-2.62679	0.741429	0	1	-4.60517	0	-2.2761	0.478527	-2.32907	0.478527	-2.2761	0.478527	0
AK082902.1-35	NA	NA	NA	NA	NA	NA	NA	NA	0	6	NA	NA	NA	NA	NA	NA	NA	NA	0	3	-3.38424	1.44892	-3.13132	1.39713	-0.252923	4.8978	-2.1683	0.422426	0	12	NA	NA	NA	NA	NA	NA	NA	NA	0	8	-4.60517	0	-3.60103	0.959682	-1.00414	0.959682	-3.60103	0.959682	0
AK082902.1-61	NA	NA	NA	NA	NA	NA	NA	NA	0	0	NA	NA	NA	NA	NA	NA	NA	NA	0	0	NA	NA	NA	NA	NA	NA	NA	NA	0	0	-3.39765	1.50281	-3.19884	1.48544	-0.198805	4.82174	-2.24577	0.694214	0	0	NA	NA	NA	NA	NA	NA	NA	NA	0
AK083767.1-2	2.37252	0.447424	-2.06043	7.10393	4.43295	9.63048	2.62062	0.00372397	0	0	-0.459128	8.58141	0.567924	7.28113	-1.02705	26.6255	2.4565	0.00631949	0	0	-1.74188	7.85507	1.79016	2.65886	-3.53205	15.6875	2.44101	0.00297316	0	0	-1.09548	9.00144	0.865117	7.27222	-1.9606	28.0117	2.51529	0.00400317	0	0	2.55788	0.105928	-4.60517	0	7.16305	0.105928	2.55788	0.105928	0
AK083957.1-39	-3.46817	1.27514	-3.34526	1.43428	-0.122911	4.22284	-2.4328	0.740742	0	0	NA	NA	NA	NA	NA	NA	NA	NA	0	0	NA	NA	NA	NA	NA	NA	NA	NA	0	0	NA	NA	NA	NA	NA	NA	NA	NA	0	0	NA	NA	NA	NA	NA	NA	NA	NA	0
AK084784.1-1	NA	NA	NA	NA	NA	NA	NA	NA	0	0	NA	NA	NA	NA	NA	NA	NA	NA	0	0	-3.4396	1.35231	-3.31034	1.37729	-0.129257	4.32397	-2.37951	0.663086	0	0	-2.04899	0.853757	-4.60517	0	2.55618	0.853757	-2.04899	0.853757	1	0	NA	NA	NA	NA	NA	NA	NA	NA	0
AK084784.1-2	NA	NA	NA	NA	NA	NA	NA	NA	0	0	NA	NA	NA	NA	NA	NA	NA	NA	0	0	NA	NA	NA	NA	NA	NA	NA	NA	0	0	NA	NA	NA	NA	NA	NA	NA	NA	0	0	NA	NA	NA	NA	NA	NA	NA	NA	0
AK086822.1-5	-1.98171	0.979662	-4.60517	0	2.62346	0.979662	-1.98171	0.979662	3	0	NA	NA	NA	NA	NA	NA	NA	NA	1	0	-1.22141	0.376825	-4.60517	0	3.38376	0.376825	-1.22141	0.376825	5	0	-1.991	0.971755	-4.60517	0	2.61417	0.971755	-1.991	0.971755	3	0	-1.18319	0.318976	-4.60517	0	3.42198	0.318976	-1.18319	0.318976	5
AK087949.1-231	NA	NA	NA	NA	NA	NA	NA	NA	0	0	NA	NA	NA	NA	NA	NA	NA	NA	0	0	NA	NA	NA	NA	NA	NA	NA	NA	0	0	-4.60517	0	-2.86575	0.634783	-1.73942	0.634783	-2.86575	0.634783	0	1	NA	NA	NA	NA	NA	NA	NA	NA	0
AK087949.1-241	NA	NA	NA	NA	NA	NA	NA	NA	0	0	-2.8746	0.650473	-4.60517	0	1.73057	0.650473	-2.8746	0.650473	1	0	-3.46939	0.401017	-4.60517	0	1.13578	0.401017	-3.46939	0.401017	1	0	NA	NA	NA	NA	NA	NA	NA	NA	0	0	-4.60517	0	-1.8886	0.14103	-2.71657	0.14103	-1.8886	0.14103	0
AK087974.1-7	-4.60517	0	-3.07691	0.571691	-1.52826	0.571691	-3.07691	0.571691	1	1	NA	NA	NA	NA	NA	NA	NA	NA	0	0	NA	NA	NA	NA	NA	NA	NA	NA	6	0	NA	NA	NA	NA	NA	NA	NA	NA	5	0	NA	NA	NA	NA	NA	NA	NA	NA	2
AK088081.1-4	NA	NA	NA	NA	NA	NA	NA	NA	0	0	NA	NA	NA	NA	NA	NA	NA	NA	0	0	NA	NA	NA	NA	NA	NA	NA	NA	0	0	NA	NA	NA	NA	NA	NA	NA	NA	0	0	-4.60517	0	-3.02852	0.231056	-1.57665	0.231056	-3.02852	0.231056	0
AK088098.1-42	3.05491	0.00616277	-4.60517	0	7.66008	0.00616277	3.05491	0.00616277	126	0	2.99726	0.00965724	-4.60517	0	7.60243	0.00965724	2.99726	0.00965724	73	0	3.11055	0.0033246	-4.60517	0	7.71572	0.0033246	3.11055	0.0033246	188	0	3.23029	0.00404161	-4.60517	0	7.83546	0.00404161	3.23029	0.00404161	115	0	3.14067	0.00350811	-4.60517	0	7.74584	0.00350811	3.14067	0.00350811	152
AK088211.1-22	-2.18526	3.62789	-2.07901	3.64765	-0.106249	13.1058	-0.373693	0.219913	0	0	-2.21865	3.50685	-2.17927	3.43148	-0.0393773	12.2399	-0.505142	0.349119	0	0	-2.09595	3.97431	-1.78087	3.94677	-0.31508	14.4158	-0.0969478	0.10088	0	0	-2.20142	3.16071	-2.42005	3.32923	0.218627	11.6713	-0.645109	0.253944	0	0	-2.09539	3.71166	-2.07306	3.71285	-0.0223357	13.5565	-0.296496	0.124594	0
AK088551.1-15	NA	NA	NA	NA	NA	NA	NA	NA	0	0	-2.21263	0.887308	-4.60517	0	2.39254	0.887308	-2.21263	0.887308	1	0	-3.62873	0.940404	-4.60517	0	0.976442	0.940404	-3.62873	0.940404	0	0	NA	NA	NA	NA	NA	NA	NA	NA	0	0	NA	NA	NA	NA	NA	NA	NA	NA	0
AK088551.1-163	NA	NA	NA	NA	NA	NA	NA	NA	0	0	-4.60517	0	-2.22361	0.907549	-2.38156	0.907549	-2.22361	0.907549	0	1	NA	NA	NA	NA	NA	NA	NA	NA	0	0	NA	NA	NA	NA	NA	NA	NA	NA	0	0	NA	NA	NA	NA	NA	NA	NA	NA	0
AK088551.1-38	-2.3465	0.794681	-4.60517	0	2.25867	0.794681	-2.3465	0.794681	1	0	NA	NA	NA	NA	NA	NA	NA	NA	0	0	-2.8893	0.603875	-4.60517	0	1.71587	0.603875	-2.8893	0.603875	1	1	NA	NA	NA	NA	NA	NA	NA	NA	0	0	NA	NA	NA	NA	NA	NA	NA	NA	0
AK088835.1-4	NA	NA	NA	NA	NA	NA	NA	NA	0	0	-4.60517	0	-3.65229	0.918538	-0.952883	0.918538	-3.65229	0.918538	0	0	NA	NA	NA	NA	NA	NA	NA	NA	0	0	-3.29469	0.472266	-4.60517	0	1.31049	0.472266	-3.29469	0.472266	1	0	-3.72822	0.713255	-3.69696	0.719695	-0.0312578	2.4313	-2.94849	0.298306	0
AK088954.1-52	2.38305	0.00517958	-4.60517	0	6.98822	0.00517958	2.38305	0.00517958	136	150	2.41295	0.00739708	-1.71946	0.976117	4.13241	0.993542	2.436	0.00729562	101	82	2.36483	0.00344964	-1.47829	0.302978	3.84311	0.315958	2.38833	0.0032382	222	196	2.44941	0.00492036	-2.1132	0.986723	4.56261	1.00061	2.4644	0.00480708	158	129	2.33848	0.00342879	-4.60517	0	6.94365	0.00342879	2.33848	0.00342879	224
AK088954.1-73	NA	NA	NA	NA	NA	NA	NA	NA	0	0	NA	NA	NA	NA	NA	NA	NA	NA	0	0	NA	NA	NA	NA	NA	NA	NA	NA	0	0	NA	NA	NA	NA	NA	NA	NA	NA	0	0	NA	NA	NA	NA	NA	NA	NA	NA	0
AK089103.1-13	3.63627	0.00373214	-1.4582	0.950486	5.09447	0.959752	3.64507	0.0036675	182	1	3.62791	0.00613619	-4.60517	0	8.23308	0.00613619	3.62791	0.00613619	130	0	3.66854	0.00226207	-2.02049	0.971535	5.68902	0.983755	3.67344	0.00221145	288	1	3.53071	0.00402646	-1.56736	1.05641	5.09807	1.07279	3.53982	0.00393026	171	1	3.55178	0.00267209	-1.94029	1.01234	5.49207	1.02528	3.55784	0.00259623	255
AK090118.1-14	NA	NA	NA	NA	NA	NA	NA	NA	0	0	-3.36133	1.53416	-3.30215	1.52418	-0.0591832	4.84089	-2.29229	0.80007	0	0	-3.65127	0.939013	-4.60517	0	0.953905	0.939013	-3.65127	0.939013	0	0	NA	NA	NA	NA	NA	NA	NA	NA	0	0	NA	NA	NA	NA	NA	NA	NA	NA	0
AK129201.1-2	2.6206	4.52244	-1.25447	10.356	3.87506	22.9271	3.4907	0.003186	0	0	0.0599802	11.3428	1.40951	8.53469	-1.34953	32.7005	3.37689	0.00603123	0	0	0.523373	11.9378	0.371829	12.1677	0.151544	42.8134	3.51721	0.00215615	0	0	0.40938	11.3941	1.81716	7.99406	-1.40778	31.0933	3.65951	0.00274642	0	0	-0.920218	10.5059	2.31831	5.94596	-3.23853	26.3324	3.46778	0.00226232	0
AK131688.1-2	NA	NA	NA	NA	NA	NA	NA	NA	0	0	NA	NA	NA	NA	NA	NA	NA	NA	1	0	-2.32762	0.569308	-2.39537	0.649348	0.0677546	1.72581	-1.53033	0.160928	1	1	-1.22651	0.184982	-4.60517	0	3.37866	0.184982	-1.22651	0.184982	2	0	NA	NA	NA	NA	NA	NA	NA	NA	0
AK131710.1-1	-0.100541	0.392161	-0.226928	0.435185	0.126387	1.22367	0.659488	0.0735696	1662	1832	-0.0743892	0.739804	-0.392174	0.899147	0.317785	2.43964	0.709706	0.116854	1149	1148	-4.60517	0	0.457928	0.0737873	-5.0631	0.0737873	0.457928	0.0737873	2663	2715	-1.27265	0.898503	-0.124092	0.204502	-1.14856	1.37552	0.255693	0.109062	1745	1767	-0.00370734	0.327903	-0.313787	0.412469	0.31008	1.15243	0.667038	0.0486686	2529
AK131899.1-70	NA	NA	NA	NA	NA	NA	NA	NA	0	0	NA	NA	NA	NA	NA	NA	NA	NA	0	0	NA	NA	NA	NA	NA	NA	NA	NA	0	0	NA	NA	NA	NA	NA	NA	NA	NA	0	0	-3.23901	1.6236	-3.32772	1.53735	0.088708	5.07433	-2.21555	0.7861	0
AK132021.1-11	-2.95149	1.93643	-3.08379	1.97691	0.132301	6.8558	-1.7436	0.511747	0	0	NA	NA	NA	NA	NA	NA	NA	NA	0	0	-4.60517	0	-2.17461	0.478434	-2.43056	0.478434	-2.17461	0.478434	0	1	-4.60517	0	-3.19279	1.50189	-1.41239	1.50189	-3.19279	1.50189	0	1	-4.60517	0	-1.94673	0.383639	-2.65844	0.383639	-1.94673	0.383639	0
AK132021.1-12	NA	NA	NA	NA	NA	NA	NA	NA	0	0	NA	NA	NA	NA	NA	NA	NA	NA	0	0	NA	NA	NA	NA	NA	NA	NA	NA	0	0	NA	NA	NA	NA	NA	NA	NA	NA	0	0	NA	NA	NA	NA	NA	NA	NA	NA	0
AK132311.1-18	-3.20303	1.613	-3.13919	1.57666	-0.0638427	5.47918	-2.02929	0.465757	0	0	NA	NA	NA	NA	NA	NA	NA	NA	0	0	NA	NA	NA	NA	NA	NA	NA	NA	0	0	-3.59039	1.02668	-4.60517	0	1.01478	1.02668	-3.59039	1.02668	0	0	NA	NA	NA	NA	NA	NA	NA	NA	0
AK132769.1-5	-1.95375	0.169836	-3.41634	0.404761	1.4626	0.590685	-1.75892	0.136932	79	68	-2.58673	0.391644	-4.60517	0	2.01844	0.391644	-2.58673	0.391644	53	32	-2.26365	0.14189	-2.75626	0.220152	0.492613	0.395479	-1.80362	0.08576	117	91	-1.93419	0.152384	-4.60517	0	2.67098	0.152384	-1.93419	0.152384	66	60	-2.09357	0.130813	-2.05913	0.124521	-0.0344412	0.284216	-1.38921	0.0605122	103
AK133263.1-379	-4.60517	0	-2.3425	0.822924	-2.26267	0.822924	-2.3425	0.822924	0	1	NA	NA	NA	NA	NA	NA	NA	NA	0	0	NA	NA	NA	NA	NA	NA	NA	NA	0	0	NA	NA	NA	NA	NA	NA	NA	NA	0	0	NA	NA	NA	NA	NA	NA	NA	NA	1
AK133302.1-220	-3.48767	0.969139	-3.52264	0.992867	0.0349723	3.48442	-2.58031	0.259551	0	0	NA	NA	NA	NA	NA	NA	NA	NA	0	0	NA	NA	NA	NA	NA	NA	NA	NA	0	0	NA	NA	NA	NA	NA	NA	NA	NA	0	0	NA	NA	NA	NA	NA	NA	NA	NA	0
AK133302.1-232	NA	NA	NA	NA	NA	NA	NA	NA	0	0	-3.52695	1.00644	-3.44115	1.00363	-0.0857945	3.48337	-2.56076	0.307348	0	0	NA	NA	NA	NA	NA	NA	NA	NA	0	0	-3.56435	0.94546	-3.6163	0.966295	0.0519465	3.19165	-2.72762	0.429075	0	0	NA	NA	NA	NA	NA	NA	NA	NA	0
AK133302.1-233	NA	NA	NA	NA	NA	NA	NA	NA	0	0	NA	NA	NA	NA	NA	NA	NA	NA	0	0	-3.16913	1.23192	-3.35019	1.27415	0.181058	4.67075	-2.17238	0.127641	0	0	-3.56358	0.924142	-3.60983	0.972701	0.0462557	3.16689	-2.72603	0.420742	0	0	-3.71225	0.698789	-4.60517	0	0.892925	0.698789	-3.71225	0.698789	0
AK133302.1-24	-3.75296	0.616426	-3.76658	0.627805	0.0136276	2.22774	-3.0166	0.181215	0	0	NA	NA	NA	NA	NA	NA	NA	NA	0	0	-3.56475	0.769219	-3.66112	0.75114	0.0963611	2.82096	-2.76421	0.121815	0	0	NA	NA	NA	NA	NA	NA	NA	NA	0	0	-4.60517	0	-3.43093	0.188994	-1.17424	0.188994	-3.43093	0.188994	0
AK133302.1-386	NA	NA	NA	NA	NA	NA	NA	NA	0	0	NA	NA	NA	NA	NA	NA	NA	NA	0	0	-3.76218	0.661133	-3.65389	0.623016	-0.108297	2.37383	-2.92843	0.1214	0	0	NA	NA	NA	NA	NA	NA	NA	NA	0	0	NA	NA	NA	NA	NA	NA	NA	NA	0
AK133302.1-387	NA	NA	NA	NA	NA	NA	NA	NA	0	0	-3.66103	0.895517	-3.46716	0.91318	-0.193875	3.18757	-2.67457	0.254654	0	0	NA	NA	NA	NA	NA	NA	NA	NA	0	0	NA	NA	NA	NA	NA	NA	NA	NA	0	0	NA	NA	NA	NA	NA	NA	NA	NA	0
AK133302.1-544	-3.80277	0.607845	-3.75854	0.594515	-0.0442257	2.09121	-3.06331	0.215481	0	0	NA	NA	NA	NA	NA	NA	NA	NA	0	0	-3.78378	0.553385	-3.78489	0.550293	0.00111209	1.9729	-3.07563	0.148698	0	0	NA	NA	NA	NA	NA	NA	NA	NA	0	0	NA	NA	NA	NA	NA	NA	NA	NA	0
AK133302.1-561	-3.47928	1.07421	-3.35683	1.08039	-0.122447	3.90596	-2.43075	0.205971	0	0	-2.78367	2.23645	-2.63388	2.20186	-0.149793	8.26156	-1.28689	0.0853775	0	0	-3.18761	1.42686	-3.14416	1.35207	-0.0434449	5.22787	-2.01795	0.0796278	0	0	-3.24261	1.47715	-3.06065	1.42399	-0.181965	5.43163	-1.9823	0.103423	0	0	-2.91655	1.41045	-3.34068	1.52305	0.424127	5.5532	-1.93071	0.0746089	0
AK133302.1-563	-2.99411	1.62466	-3.11556	1.63792	0.121453	6.13939	-1.81704	0.089573	0	0	-2.97053	2.08453	-2.70173	1.98622	-0.268801	7.62924	-1.46039	0.106241	0	0	-2.89196	1.85788	-2.97073	1.82055	0.0787735	6.93085	-1.61957	0.0679231	0	0	-2.94624	1.7649	-3.03659	1.77619	0.09035	6.62388	-1.70954	0.0996438	0	0	-3.18677	1.19781	-3.45045	1.20087	0.263682	4.52151	-2.2447	0.105407	0
AK133302.1-618	-3.49031	0.923591	-3.54193	0.90022	0.0516244	3.37193	-2.59524	0.156028	0	0	-3.19163	1.38385	-3.22805	1.33072	0.036416	4.96026	-2.098	0.174662	0	0	-3.69195	0.649674	-3.73278	0.6691	0.040831	2.39542	-2.9369	0.160268	0	0	-3.78946	0.547924	-4.60517	0	0.815714	0.547924	-3.78946	0.547924	0	0	-3.76898	0.584092	-3.7644	0.57573	-0.00457828	2.08917	-3.03971	0.152307	0
AK133302.1-62	-3.47175	0.931736	-3.51929	0.966455	0.0475473	3.4802	-2.55935	0.158036	0	0	NA	NA	NA	NA	NA	NA	NA	NA	0	0	-3.67483	0.681889	-3.71337	0.659065	0.0385488	2.46959	-2.90267	0.130063	0	0	-3.70549	0.717088	-3.63919	0.71948	-0.0663045	2.5972	-2.86614	0.174958	0	0	NA	NA	NA	NA	NA	NA	NA	NA	0
AK133348.1-214	-2.21722	0.399909	-1.79002	0.264351	-0.427196	0.751004	-1.24076	0.140884	2	3	-2.24083	0.474558	-4.60517	0	2.36434	0.474558	-2.24083	0.474558	1	0	-4.60517	0	-0.987049	0.074968	-3.61812	0.074968	-0.987049	0.074968	0	5	-2.51419	0.677885	-1.91369	0.329049	-0.600499	1.32002	-1.38085	0.146762	3	2	-3.12624	0.519606	-2.11122	0.214965	-1.01502	0.818461	-1.78641	0.154005	1
AK133371.1-2	-4.60517	0	-2.55348	0.412614	-2.05169	0.412614	-2.55348	0.412614	5	21	NA	NA	NA	NA	NA	NA	NA	NA	2	9	-2.96488	0.502241	-2.31424	0.300279	-0.650633	1.05105	-1.84937	0.142197	4	27	-4.60517	0	-1.93299	0.250354	-2.67218	0.250354	-1.93299	0.250354	3	23	-4.60517	0	-2.91817	0.333822	-1.687	0.333822	-2.91817	0.333822	5
AK133860.1-116	-3.45769	0.416862	-4.60517	0	1.14748	0.416862	-3.45769	0.416862	1	0	NA	NA	NA	NA	NA	NA	NA	NA	0	0	-4.60517	0	-3.24071	0.261514	-1.36446	0.261514	-3.24071	0.261514	1	2	-4.60517	0	-3.50266	0.368308	-1.10251	0.368308	-3.50266	0.368308	0	2	NA	NA	NA	NA	NA	NA	NA	NA	0
AK133860.1-136	NA	NA	NA	NA	NA	NA	NA	NA	0	0	NA	NA	NA	NA	NA	NA	NA	NA	0	0	-4.60517	0	-3.6864	0.289042	-0.918775	0.289042	-3.6864	0.289042	0	1	NA	NA	NA	NA	NA	NA	NA	NA	0	0	NA	NA	NA	NA	NA	NA	NA	NA	0
AK133860.1-143	NA	NA	NA	NA	NA	NA	NA	NA	0	0	-3.47319	1.15281	-4.60517	0	1.13198	1.15281	-3.47319	1.15281	0	0	-3.42296	1.0536	-3.46406	1.03051	0.0411053	3.66465	-2.49132	0.26281	0	0	-3.24649	1.39144	-3.2191	1.39722	-0.0273979	4.92046	-2.13392	0.291383	0	0	NA	NA	NA	NA	NA	NA	NA	NA	0
AK133860.1-154	-2.45721	0.307523	-3.18211	0.487674	0.724897	0.972332	-2.04045	0.173868	4	1	-2.47482	0.413237	-4.60517	0	2.13035	0.413237	-2.47482	0.413237	4	0	NA	NA	NA	NA	NA	NA	NA	NA	1	0	NA	NA	NA	NA	NA	NA	NA	NA	1	0	-2.95744	0.279769	-4.60517	0	1.64773	0.279769	-2.95744	0.279769	2
AK133860.1-159	-1.72608	0.130048	-4.60517	0	2.87909	0.130048	-1.72608	0.130048	5	1	-1.65446	0.195184	-4.60517	0	2.95071	0.195184	-1.65446	0.195184	5	2	-1.68223	0.084717	-4.60517	0	2.92294	0.084717	-1.68223	0.084717	10	1	-2.09027	0.171425	-4.60517	0	2.5149	0.171425	-2.09027	0.171425	4	0	-1.81208	0.0985538	-3.50748	0.381621	1.6954	0.518529	-1.66094	0.0832015	8
AK133860.1-161	-4.60517	0	-3.55918	1.02818	-1.04599	1.02818	-3.55918	1.02818	0	0	-3.43482	1.38108	-3.32084	1.42767	-0.113987	4.35771	-2.38794	0.751745	0	0	NA	NA	NA	NA	NA	NA	NA	NA	0	0	-3.44386	1.30725	-3.47777	1.29169	0.0339145	4.21672	-2.49379	0.699379	0	0	NA	NA	NA	NA	NA	NA	NA	NA	0
AK133860.1-44	NA	NA	NA	NA	NA	NA	NA	NA	0	0	NA	NA	NA	NA	NA	NA	NA	NA	0	0	-4.60517	0	-3.30813	0.279027	-1.29704	0.279027	-3.30813	0.279027	0	1	-3.31029	1.1926	-3.33137	1.21472	0.0210854	4.38554	-2.27605	0.197814	0	0	NA	NA	NA	NA	NA	NA	NA	NA	0
AK133860.1-69	-3.25007	1.38424	-3.24019	1.50018	-0.00988337	5.03719	-2.14454	0.382324	0	0	NA	NA	NA	NA	NA	NA	NA	NA	0	0	-1.49198	0.209386	-4.60517	0	3.11319	0.209386	-1.49198	0.209386	1	0	-2.7107	2.05057	-2.94245	2.14215	0.231757	7.65145	-1.4588	0.21669	0	0	-3.53855	1.01503	-3.50548	0.992464	-0.0330682	3.43085	-2.61402	0.353023	0
AK133860.1-9	NA	NA	NA	NA	NA	NA	NA	NA	9	20	-2.12543	0.297871	-3.21109	0.490778	1.08566	0.79447	-1.82792	0.225843	12	12	-2.70569	0.225584	-4.60517	0	1.89948	0.225584	-2.70569	0.225584	20	34	-2.72427	0.353127	-4.60517	0	1.8809	0.353127	-2.72427	0.353127	21	25	-3.19229	0.267699	-4.60517	0	1.41288	0.267699	-3.19229	0.267699	18
AK134228.1-292	-3.05162	0.605667	-4.60517	0	1.55355	0.605667	-3.05162	0.605667	1	0	NA	NA	NA	NA	NA	NA	NA	NA	0	0	NA	NA	NA	NA	NA	NA	NA	NA	0	0	-4.60517	0	-3.65011	0.864447	-0.955064	0.864447	-3.65011	0.864447	1	1	NA	NA	NA	NA	NA	NA	NA	NA	3
AK134636.1-11	-2.1024	3.76021	-1.90685	3.75904	-0.195555	13.829	-0.199289	0.0336433	0	0	-1.64712	4.02099	-2.06179	4.32219	0.414662	15.2216	0.0386504	0.0376453	0	0	-0.955269	3.22628	-2.6128	4.16453	1.65753	13.3546	0.155655	0.0158081	0	0	-2.20566	4.22676	-1.41034	3.67846	-0.795316	14.2905	0.0518976	0.022897	0	0	-2.48276	4.06513	-0.99326	3.18746	-1.4895	12.8953	0.129586	0.0150805	0
AK134822.1-2	-3.30565	1.35242	-3.23403	1.36013	-0.0716217	4.82834	-2.18324	0.287689	0	0	-3.29855	1.45864	-3.25093	1.40998	-0.0476266	4.97082	-2.18574	0.422769	0	0	NA	NA	NA	NA	NA	NA	NA	NA	0	0	-3.53927	1.04403	-3.4253	1.04551	-0.113968	3.52374	-2.5606	0.381175	0	0	-1.99478	0.224414	-4.60517	0	2.61039	0.224414	-1.99478	0.224414	1
AK135298.1-3	NA	NA	NA	NA	NA	NA	NA	NA	35	13	-3.62916	0.906864	-3.62641	1.01227	-0.00275305	2.96347	-2.81489	0.597012	15	10	-3.47966	0.356621	-4.60517	0	1.12551	0.356621	-3.47966	0.356621	43	19	NA	NA	NA	NA	NA	NA	NA	NA	26	9	NA	NA	NA	NA	NA	NA	NA	NA	45
AK135447.1-244	-4.60517	0	-2.87116	0.610045	-1.73401	0.610045	-2.87116	0.610045	0	1	-4.60517	0	-2.5211	0.820178	-2.08407	0.820178	-2.5211	0.820178	0	1	-4.60517	0	-1.65337	0.188605	-2.9518	0.188605	-1.65337	0.188605	0	5	-4.60517	0	-1.2913	0.20508	-3.31387	0.20508	-1.2913	0.20508	0	5	-4.60517	0	-2.58069	0.39686	-2.02448	0.39686	-2.58069	0.39686	0
AK135488.1-30	0.405091	0.0375305	-0.897247	0.186036	1.30234	0.250792	0.66079	0.0260672	20	5	0.0551252	0.0711605	-1.17271	0.306331	1.22783	0.412945	0.339879	0.0510084	10	4	0.287559	0.0255416	-1.24605	0.146614	1.53361	0.194965	0.490655	0.018405	29	7	0.07523	0.0453866	-0.462903	0.0824945	0.538133	0.142435	0.545526	0.0258306	21	12	0.339102	0.0246889	-0.836778	0.0866317	1.17588	0.131607	0.614324	0.0155461	32
AK135488.1-40	-2.39331	0.398492	-4.60517	0	2.21186	0.398492	-2.39331	0.398492	2	0	-2.01362	0.4209	-4.60517	0	2.59155	0.4209	-2.01362	0.4209	2	0	-1.86465	0.183684	-4.60517	0	2.74052	0.183684	-1.86465	0.183684	6	0	-2.01415	0.330575	-4.60517	0	2.59102	0.330575	-2.01415	0.330575	3	0	-1.65513	0.161185	-4.60517	0	2.95004	0.161185	-1.65513	0.161185	6
AK135488.1-64	-1.66051	0.326665	-2.15655	0.441306	0.496042	0.771114	-1.13404	0.193575	95	138	-2.67204	0.682156	-1.0735	0.245688	-1.59854	0.951504	-0.848418	0.185921	78	107	-0.964696	0.110807	-1.23345	0.13922	0.268753	0.246734	-0.382533	0.0623408	187	243	-1.79379	0.294156	-1.46321	0.257438	-0.33058	0.559909	-0.883187	0.136581	113	168	-2.13362	0.287917	-1.7731	0.201098	-0.360513	0.486622	-1.22396	0.124783	174
AK135520.1-12	NA	NA	NA	NA	NA	NA	NA	NA	0	0	NA	NA	NA	NA	NA	NA	NA	NA	0	0	NA	NA	NA	NA	NA	NA	NA	NA	0	0	-3.37175	1.35629	-3.48314	1.30684	0.111393	4.16133	-2.46695	0.768093	0	0	NA	NA	NA	NA	NA	NA	NA	NA	0
AK135520.1-16	-1.28361	0.95847	-0.452337	0.348715	-0.831276	1.82685	0.0684389	0.10167	18	2	0.11778	0.158327	-4.60517	0	4.72295	0.158327	0.11778	0.158327	8	0	-0.859678	0.266156	-4.60517	0	3.74549	0.266156	-0.859678	0.266156	17	0	-4.60517	0	-1.00095	0.256542	-3.60422	0.256542	-1.00095	0.256542	15	2	-1.74263	0.708855	-1.76697	0.710258	0.0243485	2.02029	-0.875354	0.16384	26
AK135520.1-33	NA	NA	NA	NA	NA	NA	NA	NA	0	0	NA	NA	NA	NA	NA	NA	NA	NA	0	0	NA	NA	NA	NA	NA	NA	NA	NA	0	0	-4.60517	0	-1.89287	0.472529	-2.7123	0.472529	-1.89287	0.472529	0	2	NA	NA	NA	NA	NA	NA	NA	NA	0
AK135520.1-34	-0.332174	0.115742	-1.34826	0.320233	1.01608	0.448298	0.00845596	0.0827536	25	24	-4.60517	0	-1.57072	0.568292	-3.03445	0.568292	-1.57072	0.568292	8	9	-1.45261	0.420465	-0.724739	0.160496	-0.727872	0.745289	-0.268278	0.0704902	31	23	-1.00065	0.38957	-0.996904	0.372417	-0.00374183	1.04714	-0.201583	0.0951685	32	18	-0.727647	0.147101	-2.31934	0.802167	1.59169	1.09825	-0.483303	0.0973926	36
AK135520.1-56	-4.60517	0	-0.119485	0.105078	-4.48568	0.105078	-0.119485	0.105078	61	5	-4.60517	0	0.681797	0.0617486	-5.28697	0.0617486	0.681797	0.0617486	34	12	-4.60517	0	0.696974	0.0282896	-5.30214	0.0282896	0.696974	0.0282896	97	20	-4.60517	0	0.593353	0.0429582	-5.19852	0.0429582	0.593353	0.0429582	66	12	-4.60517	0	-0.0452736	0.0531545	-4.5599	0.0531545	-0.0452736	0.0531545	105
AK135814.1-23	NA	NA	NA	NA	NA	NA	NA	NA	0	0	NA	NA	NA	NA	NA	NA	NA	NA	0	0	NA	NA	NA	NA	NA	NA	NA	NA	0	0	-4.60517	0	-3.284	0.50266	-1.32117	0.50266	-3.284	0.50266	0	1	NA	NA	NA	NA	NA	NA	NA	NA	0
AK135814.1-24	-4.60517	0	-2.64119	0.752251	-1.96398	0.752251	-2.64119	0.752251	0	1	NA	NA	NA	NA	NA	NA	NA	NA	0	0	NA	NA	NA	NA	NA	NA	NA	NA	0	0	NA	NA	NA	NA	NA	NA	NA	NA	0	0	-4.60517	0	-3.63082	0.930291	-0.974346	0.930291	-3.63082	0.930291	0
AK136032.1-1	-2.39422	2.92299	-2.54931	3.03045	0.155086	10.3846	-0.913662	0.53773	0	0	-2.79168	2.62496	-2.77718	2.67816	-0.0145008	8.77833	-1.37468	0.943861	0	0	-1.85394	4.63122	-1.51683	4.49956	-0.337112	16.4333	0.268453	0.0989357	0	0	-2.14065	4.0939	-1.73119	3.96805	-0.409463	14.3944	-0.0932229	0.203393	0	0	-1.87272	4.01985	-1.93198	4.22886	0.0592603	14.9057	-0.0392779	0.145504	0
AK136154.1-11	-1.80893	0.114728	-4.60517	0	2.79624	0.114728	-1.80893	0.114728	6	0	-1.54933	0.135986	-4.60517	0	3.05584	0.135986	-1.54933	0.135986	6	0	-1.82162	0.077293	-4.60517	0	2.78355	0.077293	-1.82162	0.077293	9	0	-2.52941	0.214476	-4.60517	0	2.07576	0.214476	-2.52941	0.214476	2	0	-1.34478	0.0473331	-4.60517	0	3.26039	0.0473331	-1.34478	0.0473331	14
AK136154.1-171	NA	NA	NA	NA	NA	NA	NA	NA	0	0	NA	NA	NA	NA	NA	NA	NA	NA	0	0	NA	NA	NA	NA	NA	NA	NA	NA	0	0	-3.5289	1.11867	-3.594	1.07395	0.0651017	3.42287	-2.68933	0.649689	0	0	NA	NA	NA	NA	NA	NA	NA	NA	0
AK136154.1-248	NA	NA	NA	NA	NA	NA	NA	NA	0	0	NA	NA	NA	NA	NA	NA	NA	NA	0	0	NA	NA	NA	NA	NA	NA	NA	NA	0	0	-2.32158	0.388686	-4.60517	0	2.28359	0.388686	-2.32158	0.388686	2	0	NA	NA	NA	NA	NA	NA	NA	NA	0
AK136154.1-285	NA	NA	NA	NA	NA	NA	NA	NA	0	0	-2.53835	0.823758	-4.60517	0	2.06682	0.823758	-2.53835	0.823758	1	0	-4.60517	0	-3.16305	0.518187	-1.44212	0.518187	-3.16305	0.518187	0	1	NA	NA	NA	NA	NA	NA	NA	NA	0	0	NA	NA	NA	NA	NA	NA	NA	NA	0
AK136154.1-291	NA	NA	NA	NA	NA	NA	NA	NA	0	0	NA	NA	NA	NA	NA	NA	NA	NA	0	0	NA	NA	NA	NA	NA	NA	NA	NA	0	0	NA	NA	NA	NA	NA	NA	NA	NA	0	0	-3.6536	0.906851	-4.60517	0	0.951568	0.906851	-3.6536	0.906851	0
AK136154.1-300	NA	NA	NA	NA	NA	NA	NA	NA	0	0	NA	NA	NA	NA	NA	NA	NA	NA	0	0	-3.3702	1.11236	-3.4411	1.13059	0.0709	3.99394	-2.41584	0.275323	0	0	NA	NA	NA	NA	NA	NA	NA	NA	0	0	NA	NA	NA	NA	NA	NA	NA	NA	0
AK136154.1-302	-3.26839	1.4278	-3.25536	1.43665	-0.0130271	4.95238	-2.17479	0.429596	0	0	NA	NA	NA	NA	NA	NA	NA	NA	0	0	NA	NA	NA	NA	NA	NA	NA	NA	0	0	-3.237	1.41432	-3.28324	1.41448	0.0462453	4.91604	-2.17445	0.39886	0	0	NA	NA	NA	NA	NA	NA	NA	NA	0
AK136154.1-306	-2.48235	2.73196	-2.6325	2.70927	0.150152	10.1353	-0.989007	0.113462	0	0	-2.88282	2.29417	-2.75022	2.26092	-0.132598	8.36994	-1.39107	0.228713	0	0	-2.34559	3.39694	-2.13648	3.27568	-0.209118	12.3729	-0.520733	0.0435829	0	0	-3.25689	1.4707	-3.23676	1.36736	-0.0201282	5.05583	-2.13723	0.300328	0	0	-2.81801	1.92214	-2.85809	1.96384	0.0400804	7.20862	-1.50477	0.111876	0
AK136154.1-860	NA	NA	NA	NA	NA	NA	NA	NA	0	0	NA	NA	NA	NA	NA	NA	NA	NA	0	0	NA	NA	NA	NA	NA	NA	NA	NA	0	0	NA	NA	NA	NA	NA	NA	NA	NA	0	0	NA	NA	NA	NA	NA	NA	NA	NA	0
AK136154.1-914	NA	NA	NA	NA	NA	NA	NA	NA	0	8	-3.31865	1.38421	-3.38708	1.42435	0.0684241	4.38676	-2.35456	0.713886	1	1	NA	NA	NA	NA	NA	NA	NA	NA	7	5	NA	NA	NA	NA	NA	NA	NA	NA	5	3	NA	NA	NA	NA	NA	NA	NA	NA	3
AK136154.1-915	-3.37909	1.16303	-3.37686	1.15392	-0.0022284	3.94322	-2.39747	0.353057	0	0	NA	NA	NA	NA	NA	NA	NA	NA	0	0	NA	NA	NA	NA	NA	NA	NA	NA	0	0	NA	NA	NA	NA	NA	NA	NA	NA	0	0	-4.60517	0	-3.36699	0.449307	-1.23818	0.449307	-3.36699	0.449307	0
AK136154.1-975	NA	NA	NA	NA	NA	NA	NA	NA	0	0	-2.28613	0.892121	-4.60517	0	2.31904	0.892121	-2.28613	0.892121	1	0	NA	NA	NA	NA	NA	NA	NA	NA	0	0	NA	NA	NA	NA	NA	NA	NA	NA	0	0	NA	NA	NA	NA	NA	NA	NA	NA	0
AK136416.1-5	NA	NA	NA	NA	NA	NA	NA	NA	0	0	NA	NA	NA	NA	NA	NA	NA	NA	0	0	-1.98757	0.92408	-4.60517	0	2.6176	0.92408	-1.98757	0.92408	1	0	NA	NA	NA	NA	NA	NA	NA	NA	0	0	NA	NA	NA	NA	NA	NA	NA	NA	0
AK136692.1-12	NA	NA	NA	NA	NA	NA	NA	NA	0	0	NA	NA	NA	NA	NA	NA	NA	NA	0	0	NA	NA	NA	NA	NA	NA	NA	NA	0	0	-4.60517	0	-3.61967	0.966045	-0.985495	0.966045	-3.61967	0.966045	0	0	NA	NA	NA	NA	NA	NA	NA	NA	0
AK137031.1-21	NA	NA	NA	NA	NA	NA	NA	NA	0	0	NA	NA	NA	NA	NA	NA	NA	NA	0	0	-3.37821	1.44016	-3.32659	1.4776	-0.0516232	4.57882	-2.34278	0.789344	0	0	NA	NA	NA	NA	NA	NA	NA	NA	0	0	NA	NA	NA	NA	NA	NA	NA	NA	0
AK137332.1-6	-2.20203	0.814324	-4.60517	0	2.40314	0.814324	-2.20203	0.814324	1	0	NA	NA	NA	NA	NA	NA	NA	NA	0	0	-2.28429	0.782088	-2.19967	0.755908	-0.0846212	1.86131	-1.39522	0.325302	1	1	-4.60517	0	-2.25081	0.797749	-2.35436	0.797749	-2.25081	0.797749	0	1	NA	NA	NA	NA	NA	NA	NA	NA	0
AK139008.1-280	-1.39344	5.52056	-0.887771	5.11752	-0.505672	18.6938	0.91139	0.00626894	0	0	-0.993502	5.2563	-1.46454	5.51188	0.471041	19.18	0.861225	0.00982172	0	0	0.00982662	3.77165	-4.60517	0	4.615	3.77165	0.00982662	3.77165	0	0	-0.331147	4.3097	-2.28544	5.50421	1.95429	17.5834	0.91013	0.00592523	0	0	-0.604057	4.61716	-1.79479	5.49066	1.19074	17.745	0.8711	0.00437172	0
AK139008.1-294	NA	NA	NA	NA	NA	NA	NA	NA	0	0	-2.79753	3.05748	-4.60517	0	1.80764	3.05748	-2.79753	3.05748	0	0	-4.60517	0	-2.82222	3.38873	-1.78295	3.38873	-2.82222	3.38873	0	0	NA	NA	NA	NA	NA	NA	NA	NA	0	0	NA	NA	NA	NA	NA	NA	NA	NA	0
AK139008.1-296	-2.58204	2.37938	-2.54926	2.36642	-0.0327833	8.83395	-1.09956	0.030477	0	0	-2.49653	2.75255	-2.44096	2.67121	-0.0555744	10.0677	-0.909912	0.0365768	0	0	-3.08416	2.17636	-2.30222	1.99182	-0.781931	7.83756	-1.25203	0.02172	0	0	-2.1562	2.36525	-2.7929	2.57505	0.636691	9.11444	-0.957126	0.0211064	0	0	-2.37442	1.92322	-4.60517	0	2.23075	1.92322	-2.37442	1.92322	0
AK139008.1-298	-2.90126	2.89708	-4.60517	0	1.70391	2.89708	-2.90126	2.89708	0	0	-4.60517	0	-2.88568	3.01534	-1.71949	3.01534	-2.88568	3.01534	0	0	-4.60517	0	-2.39303	3.63251	-2.21214	3.63251	-2.39303	3.63251	0	0	-2.90546	3.05564	-4.60517	0	1.69971	3.05564	-2.90546	3.05564	0	0	-4.60517	0	-2.70867	2.99001	-1.8965	2.99001	-2.70867	2.99001	0
AK139008.1-300	-0.857569	3.54318	-2.46917	4.54542	1.6116	14.5648	0.33266	0.0149969	0	0	-1.82602	4.71833	-1.31515	4.23873	-0.510872	16.0428	0.358228	0.0231159	0	0	-1.50951	4.90077	-1.66004	5.02771	0.150531	18.1873	0.470126	0.00865057	0	0	-2.25611	5.05581	-0.733306	4.07812	-1.52281	16.4908	0.588561	0.0111461	0	0	-1.25981	3.00116	-2.61421	3.77811	1.35441	12.2289	-0.122425	0.0192692	0
AK139607.1-39	NA	NA	NA	NA	NA	NA	NA	NA	0	0	NA	NA	NA	NA	NA	NA	NA	NA	0	0	NA	NA	NA	NA	NA	NA	NA	NA	0	0	-4.60517	0	-3.55316	0.338832	-1.05201	0.338832	-3.55316	0.338832	1	1	NA	NA	NA	NA	NA	NA	NA	NA	0
AK139607.1-72	-2.36743	0.273192	-4.60517	0	2.23774	0.273192	-2.36743	0.273192	1	0	-2.27855	0.358762	-4.60517	0	2.32662	0.358762	-2.27855	0.358762	1	0	-2.42706	0.280832	-2.47546	0.297967	0.0483948	0.825826	-1.72008	0.0825314	2	2	-1.9914	0.262044	-4.60517	0	2.61377	0.262044	-1.9914	0.262044	1	0	-2.0407	0.201329	-2.46563	0.325013	0.424931	0.724588	-1.50243	0.0737484	3
AK139899.1-6	0.539925	0.0692427	0.24224	0.111997	0.297684	0.306193	1.1281	0.0101894	8	7	0.308795	0.132895	0.663604	0.0740516	-0.354808	0.333437	1.23102	0.0155072	5	7	0.318424	0.0739496	0.626828	0.0431065	-0.308404	0.19939	1.19837	0.00628265	11	12	0.652473	0.0630256	0.925429	0.0373439	-0.272956	0.168257	1.50939	0.0063182	11	15	0.245035	0.096981	0.758382	0.0397162	-0.513347	0.225521	1.25027	0.0066036	9
AK140465.1-3	-2.58735	2.41067	-2.6999	2.42656	0.112552	9.06557	-1.15526	0.0672273	0	0	-2.09323	0.657005	-1.30395	0.279553	-0.789283	1.40776	-0.813949	0.0642897	1	2	-1.39265	0.230219	-1.42083	0.219234	0.0281821	0.738897	-0.647631	0.026359	3	3	-1.34659	0.185589	-4.60517	0	3.25858	0.185589	-1.34659	0.185589	1	0	-2.53382	2.37784	-2.76339	2.37518	0.229566	8.91434	-1.16813	0.0415215	0
AK141399.1-21	-1.82966	0.17504	-4.60517	0	2.77551	0.17504	-1.82966	0.17504	5	3	-4.60517	0	-3.03883	0.557403	-1.56634	0.557403	-3.03883	0.557403	0	4	-3.57587	0.332361	-2.44852	0.197423	-1.12735	0.516533	-2.21376	0.163701	1	6	-2.395	0.298587	-1.69347	0.152816	-0.701532	0.430711	-1.2824	0.110685	3	8	-2.49889	0.215197	-3.43101	0.398182	0.932121	0.664107	-2.1931	0.161722	3
AK141440.1-18	NA	NA	NA	NA	NA	NA	NA	NA	0	1	-3.34687	1.39224	-3.40678	1.45917	0.0599161	4.47023	-2.37731	0.756859	0	0	NA	NA	NA	NA	NA	NA	NA	NA	0	3	NA	NA	NA	NA	NA	NA	NA	NA	0	0	-3.06126	0.528895	-4.60517	0	1.54391	0.528895	-3.06126	0.528895	1
AK141477.1-16	-3.43833	1.238	-3.51873	1.2497	0.080404	3.80558	-2.56036	0.746818	0	0	-2.53986	2.77405	-2.54945	2.75408	0.0095832	9.92218	-1.0093	0.331629	0	0	-2.61575	2.51583	-2.66799	2.5668	0.0522421	9.41009	-1.13289	0.15233	0	0	-2.57813	2.51985	-2.68252	2.5126	0.104389	9.17083	-1.14437	0.240583	0	0	-2.63284	2.51331	-2.57357	2.48103	-0.0592688	9.1314	-1.11765	0.155186	0
AK142437.1-2	-0.895273	0.0795995	-2.01895	0.25727	1.12367	0.388049	-0.597385	0.0514145	11	3	-0.949347	0.116938	-4.60517	0	3.65582	0.116938	-0.949347	0.116938	5	0	-1.10788	0.0798874	-1.69758	0.150384	0.589705	0.297269	-0.653146	0.0366459	11	5	-0.714091	0.0633623	-4.60517	0	3.89108	0.0633623	-0.714091	0.0633623	5	0	-1.17756	0.0764132	-2.43757	0.354643	1.26002	0.543023	-0.907294	0.0440708	12
AK142437.1-6	NA	NA	NA	NA	NA	NA	NA	NA	0	0	-4.60517	0	-2.50037	0.434133	-2.1048	0.434133	-2.50037	0.434133	0	1	-4.60517	0	-3.17773	0.336294	-1.42744	0.336294	-3.17773	0.336294	0	1	NA	NA	NA	NA	NA	NA	NA	NA	0	0	-4.60517	0	-3.64789	0.316914	-0.957282	0.316914	-3.64789	0.316914	0
AK143188.1-6	-3.23802	0.506162	-4.60517	0	1.36715	0.506162	-3.23802	0.506162	2	4	NA	NA	NA	NA	NA	NA	NA	NA	4	4	NA	NA	NA	NA	NA	NA	NA	NA	4	11	NA	NA	NA	NA	NA	NA	NA	NA	4	5	NA	NA	NA	NA	NA	NA	NA	NA	6
AK143217.1-15	-2.22443	0.284533	-0.579644	0.05963	-1.64478	0.334641	-0.39591	0.0515421	42	42	-2.09511	0.414989	-0.201352	0.0637675	-1.89376	0.501361	-0.0438283	0.0530779	34	32	-2.24962	0.194547	-0.625334	0.041204	-1.62429	0.236446	-0.445169	0.0344455	58	72	-3.15357	0.531824	-0.530126	0.054867	-2.62344	0.605417	-0.455259	0.0500761	45	47	-1.8509	0.147582	-0.610785	0.0409912	-1.24012	0.20015	-0.353833	0.0304581	73
AK143333.1-136	NA	NA	NA	NA	NA	NA	NA	NA	26	28	NA	NA	NA	NA	NA	NA	NA	NA	22	34	NA	NA	NA	NA	NA	NA	NA	NA	57	56	NA	NA	NA	NA	NA	NA	NA	NA	23	28	NA	NA	NA	NA	NA	NA	NA	NA	38
AK143333.1-94	-3.35421	1.35495	-3.27603	1.33399	-0.0781794	4.59255	-2.26776	0.433331	0	0	NA	NA	NA	NA	NA	NA	NA	NA	0	0	NA	NA	NA	NA	NA	NA	NA	NA	0	0	NA	NA	NA	NA	NA	NA	NA	NA	1	0	NA	NA	NA	NA	NA	NA	NA	NA	0
AK144439.1-3	-0.264704	0.0751313	-4.60517	0	4.34047	0.0751313	-0.264704	0.0751313	16	17	-0.0714877	0.104829	-4.60517	0	4.53368	0.104829	-0.0714877	0.104829	14	21	0.0106951	0.0314985	-1.82684	0.415558	1.83754	0.496213	0.177826	0.025158	45	34	-0.301027	0.0536793	-4.60517	0	4.30414	0.0536793	-0.301027	0.0536793	23	14	-0.0293189	0.0294612	-2.52967	0.709071	2.50036	0.806432	0.0685138	0.0249979	35
AK144682.1-6	NA	NA	NA	NA	NA	NA	NA	NA	1	1	NA	NA	NA	NA	NA	NA	NA	NA	1	0	-4.60517	0	-2.90417	0.222523	-1.701	0.222523	-2.90417	0.222523	0	3	-3.26396	0.445579	-2.79372	0.318624	-0.470241	0.874723	-2.31669	0.20433	2	2	-3.72889	0.276181	-2.88576	0.244059	-0.843137	0.561925	-2.60647	0.181488	1
AK144978.1-4	NA	NA	NA	NA	NA	NA	NA	NA	0	0	NA	NA	NA	NA	NA	NA	NA	NA	0	0	NA	NA	NA	NA	NA	NA	NA	NA	0	0	-4.60517	0	-2.15589	0.827234	-2.44928	0.827234	-2.15589	0.827234	0	1	-4.60517	0	-2.47005	0.813822	-2.13512	0.813822	-2.47005	0.813822	0
AK145213.1-6	NA	NA	NA	NA	NA	NA	NA	NA	0	0	NA	NA	NA	NA	NA	NA	NA	NA	0	0	NA	NA	NA	NA	NA	NA	NA	NA	0	0	NA	NA	NA	NA	NA	NA	NA	NA	0	0	NA	NA	NA	NA	NA	NA	NA	NA	0
AK145272.1-7	NA	NA	NA	NA	NA	NA	NA	NA	0	0	NA	NA	NA	NA	NA	NA	NA	NA	0	0	NA	NA	NA	NA	NA	NA	NA	NA	0	0	NA	NA	NA	NA	NA	NA	NA	NA	0	0	-3.1599	0.550598	-4.60517	0	1.44527	0.550598	-3.1599	0.550598	1
AK145568.1-29	-4.60517	0	-0.223579	0.280815	-4.38159	0.280815	-0.223579	0.280815	0	1	-2.1634	3.99425	-1.85957	3.9784	-0.303832	14.412	-0.170978	0.224552	0	0	-2.50841	3.53196	-1.83436	3.29407	-0.674042	12.4759	-0.422221	0.101216	0	0	-2.39266	3.98763	-1.54898	3.5982	-0.843681	13.7942	-0.127788	0.114874	0	0	-4.60517	0	-0.515213	0.26694	-4.08996	0.26694	-0.515213	0.26694	0
AK145568.1-44	-2.50975	3.16809	-2.18337	3.09083	-0.326376	11.6044	-0.67273	0.0823272	0	27	-2.33142	3.37737	-2.09819	3.26693	-0.233224	12.1168	-0.513166	0.105472	0	18	-4.60517	0	-0.810214	0.167964	-3.79496	0.167964	-0.810214	0.167964	0	33	-4.60517	0	-1.50312	0.278891	-3.10205	0.278891	-1.50312	0.278891	0	24	-4.60517	0	-1.14871	0.197205	-3.45646	0.197205	-1.14871	0.197205	0
AK146002.1-1	NA	NA	NA	NA	NA	NA	NA	NA	0	0	-4.60517	0	-3.4789	0.380857	-1.12627	0.380857	-3.4789	0.380857	0	1	NA	NA	NA	NA	NA	NA	NA	NA	1	0	NA	NA	NA	NA	NA	NA	NA	NA	0	0	-4.60517	0	-3.50746	0.207445	-1.09771	0.207445	-3.50746	0.207445	0
AK146065.1-24	NA	NA	NA	NA	NA	NA	NA	NA	0	20	NA	NA	NA	NA	NA	NA	NA	NA	0	11	-4.60517	0	-2.54247	0.783787	-2.0627	0.783787	-2.54247	0.783787	0	28	NA	NA	NA	NA	NA	NA	NA	NA	0	19	NA	NA	NA	NA	NA	NA	NA	NA	0
AK146065.1-26	NA	NA	NA	NA	NA	NA	NA	NA	0	0	-4.60517	0	-0.765146	0.543584	-3.84002	0.543584	-0.765146	0.543584	0	2	-4.60517	0	-2.31131	0.842609	-2.29386	0.842609	-2.31131	0.842609	2	1	-1.98469	0.937224	-4.60517	0	2.62048	0.937224	-1.98469	0.937224	1	0	-2.29157	0.878935	-4.60517	0	2.31361	0.878935	-2.29157	0.878935	2
AK146116.1-45	NA	NA	NA	NA	NA	NA	NA	NA	0	0	-4.60517	0	-1.97863	1.02923	-2.62654	1.02923	-1.97863	1.02923	0	1	NA	NA	NA	NA	NA	NA	NA	NA	0	0	-4.60517	0	-2.31197	0.830027	-2.2932	0.830027	-2.31197	0.830027	0	1	-4.60517	0	-2.64146	0.71404	-1.96371	0.71404	-2.64146	0.71404	0
AK146165.1-6	NA	NA	NA	NA	NA	NA	NA	NA	0	2	NA	NA	NA	NA	NA	NA	NA	NA	1	2	-3.02811	0.598591	-4.60517	0	1.57706	0.598591	-3.02811	0.598591	1	5	-2.71103	0.713061	-4.60517	0	1.89414	0.713061	-2.71103	0.713061	2	3	-2.98424	0.573023	-4.60517	0	1.62093	0.573023	-2.98424	0.573023	2
AK146206.1-14	-3.71997	0.703419	-3.74687	0.691576	0.0268971	2.35969	-2.98186	0.295331	0	0	-4.60517	0	-2.39674	0.363634	-2.20843	0.363634	-2.39674	0.363634	0	1	NA	NA	NA	NA	NA	NA	NA	NA	0	0	-3.58131	0.913918	-3.49671	0.899915	-0.0846034	3.19537	-2.64987	0.254624	0	0	-4.60517	0	-3.31445	0.27831	-1.29072	0.27831	-3.31445	0.27831	0
AK146259.1-126	NA	NA	NA	NA	NA	NA	NA	NA	0	0	NA	NA	NA	NA	NA	NA	NA	NA	0	0	-4.60517	0	-3.19883	0.526067	-1.40634	0.526067	-3.19883	0.526067	0	1	-4.60517	0	-2.90967	0.655255	-1.6955	0.655255	-2.90967	0.655255	0	1	NA	NA	NA	NA	NA	NA	NA	NA	0
AK146276.1-4	-1.6864	0.330107	-1.72785	0.323715	0.0414541	0.667508	-0.964351	0.160106	3	3	-2.47189	0.766023	-1.32898	0.336331	-1.14291	1.09499	-0.987171	0.239484	1	3	-1.5869	0.199155	-3.14063	0.556069	1.55373	0.750283	-1.38189	0.166371	5	1	-2.87159	0.665038	-1.75576	0.320732	-1.11583	0.983884	-1.43016	0.242683	1	3	-2.06862	0.277949	-2.06523	0.307935	-0.00339822	0.5619	-1.34855	0.161441	3
AK146354.1-10	1.1484	6.84432	-0.806276	9.68026	1.95467	27.5443	2.73677	0.0224068	0	0	0.150401	9.62735	-0.0877977	9.95582	0.238199	34.1839	2.75344	0.0376032	0	0	1.89208	4.73062	-1.5618	8.6866	3.45388	21.7551	2.85616	0.0124165	0	0	0.653914	8.85531	-0.251079	10.1672	0.904993	32.5404	2.8599	0.0185128	0	0	-1.61762	8.81097	1.68102	5.82902	-3.29864	24.7237	2.83213	0.0127981	0
AK146354.1-32	-2.04939	0.751507	-2.01658	0.794794	-0.0328049	1.77853	-1.18865	0.337109	1	1	-4.60517	0	-1.20137	0.480818	-3.4038	0.480818	-1.20137	0.480818	0	2	-4.60517	0	-1.09142	0.212023	-3.51375	0.212023	-1.09142	0.212023	0	5	NA	NA	NA	NA	NA	NA	NA	NA	0	0	-4.60517	0	-0.854377	0.15892	-3.75079	0.15892	-0.854377	0.15892	0
AK146435.1-239	-3.06549	0.572245	-4.60517	0	1.53968	0.572245	-3.06549	0.572245	1	0	-2.77529	0.65393	-4.60517	0	1.82988	0.65393	-2.77529	0.65393	1	0	NA	NA	NA	NA	NA	NA	NA	NA	0	0	-3.10351	0.565531	-4.60517	0	1.50166	0.565531	-3.10351	0.565531	1	0	NA	NA	NA	NA	NA	NA	NA	NA	0
AK146435.1-346	NA	NA	NA	NA	NA	NA	NA	NA	0	0	NA	NA	NA	NA	NA	NA	NA	NA	0	0	NA	NA	NA	NA	NA	NA	NA	NA	0	0	NA	NA	NA	NA	NA	NA	NA	NA	0	0	-4.60517	0	-3.03387	0.55587	-1.5713	0.55587	-3.03387	0.55587	0
AK146440.1-14	NA	NA	NA	NA	NA	NA	NA	NA	0	0	NA	NA	NA	NA	NA	NA	NA	NA	0	0	-4.60517	0	-2.76262	0.666404	-1.84255	0.666404	-2.76262	0.666404	0	1	NA	NA	NA	NA	NA	NA	NA	NA	0	0	NA	NA	NA	NA	NA	NA	NA	NA	0
AK146440.1-148	NA	NA	NA	NA	NA	NA	NA	NA	0	0	-2.09148	0.983614	-4.60517	0	2.51369	0.983614	-2.09148	0.983614	1	1	NA	NA	NA	NA	NA	NA	NA	NA	0	0	-4.60517	0	-2.49788	0.845805	-2.10729	0.845805	-2.49788	0.845805	0	1	NA	NA	NA	NA	NA	NA	NA	NA	0
AK146440.1-160	-2.00661	0.966002	-4.60517	0	2.59856	0.966002	-2.00661	0.966002	1	0	NA	NA	NA	NA	NA	NA	NA	NA	0	0	-4.60517	0	-2.38253	0.811969	-2.22264	0.811969	-2.38253	0.811969	0	1	NA	NA	NA	NA	NA	NA	NA	NA	0	0	-4.60517	0	-2.34508	0.842511	-2.26009	0.842511	-2.34508	0.842511	0
AK146440.1-163	-2.29398	0.87234	-4.60517	0	2.31119	0.87234	-2.29398	0.87234	1	0	NA	NA	NA	NA	NA	NA	NA	NA	0	0	-2.62478	0.719412	-4.60517	0	1.98039	0.719412	-2.62478	0.719412	1	0	-4.60517	0	-1.1683	0.442679	-3.43687	0.442679	-1.1683	0.442679	0	1	-4.60517	0	-2.63397	0.767742	-1.9712	0.767742	-2.63397	0.767742	0
AK146440.1-173	-1.13658	0.335555	-4.60517	0	3.46859	0.335555	-1.13658	0.335555	2	0	-0.932758	0.481157	-0.998481	0.520944	0.0657228	1.10859	-0.16253	0.204667	2	2	-0.417729	0.119038	-1.583	0.333551	1.16527	0.427754	-0.120834	0.0927975	9	3	-0.864939	0.271776	-4.60517	0	3.74023	0.271776	-0.864939	0.271776	3	0	-0.814545	0.172491	-0.997586	0.195115	0.183041	0.3825	-0.17586	0.0871403	6
AK146440.1-179	-4.60517	0	-1.88629	0.714914	-2.71888	0.714914	-1.88629	0.714914	0	2	-2.02116	0.947766	-2.02456	0.912041	0.00340012	1.80135	-1.17854	0.51746	1	2	-4.60517	0	-2.03997	0.471723	-2.5652	0.471723	-2.03997	0.471723	0	2	-4.60517	0	-1.16593	0.352502	-3.43924	0.352502	-1.16593	0.352502	0	4	-4.60517	0	-0.767261	0.154965	-3.83791	0.154965	-0.767261	0.154965	0
AK146440.1-184	-2.42552	0.788806	-4.60517	0	2.17965	0.788806	-2.42552	0.788806	1	0	-2.06806	0.977445	-4.60517	0	2.53711	0.977445	-2.06806	0.977445	2	0	-1.34398	0.23527	-4.60517	0	3.26119	0.23527	-1.34398	0.23527	2	0	-1.24815	0.331283	-4.60517	0	3.35702	0.331283	-1.24815	0.331283	3	0	-2.05277	0.555624	-4.60517	0	2.5524	0.555624	-2.05277	0.555624	2
AK146440.1-194	NA	NA	NA	NA	NA	NA	NA	NA	0	0	NA	NA	NA	NA	NA	NA	NA	NA	0	0	-3.49036	1.21651	-3.48178	1.20505	-0.00858325	3.70585	-2.57753	0.721199	0	0	NA	NA	NA	NA	NA	NA	NA	NA	0	0	NA	NA	NA	NA	NA	NA	NA	NA	0
AK146440.1-195	NA	NA	NA	NA	NA	NA	NA	NA	0	0	NA	NA	NA	NA	NA	NA	NA	NA	0	0	-2.30644	0.678627	-3.13406	1.72448	0.827618	3.03878	-1.72082	0.445575	1	2	-2.44507	0.81779	-4.60517	0	2.1601	0.81779	-2.44507	0.81779	1	0	NA	NA	NA	NA	NA	NA	NA	NA	0
AK146440.1-21	-2.07533	0.811118	-4.60517	0	2.52984	0.811118	-2.07533	0.811118	1	0	NA	NA	NA	NA	NA	NA	NA	NA	0	0	-2.47606	0.795475	-4.60517	0	2.12911	0.795475	-2.47606	0.795475	1	0	NA	NA	NA	NA	NA	NA	NA	NA	0	0	NA	NA	NA	NA	NA	NA	NA	NA	0
AK146440.1-211	-4.60517	0	-1.82977	0.649473	-2.7754	0.649473	-1.82977	0.649473	0	1	-2.04698	0.976774	-4.60517	0	2.55819	0.976774	-2.04698	0.976774	1	0	-2.12571	0.670918	-2.12333	0.739109	-0.00238006	1.7678	-1.28121	0.259465	1	1	-2.16975	0.80394	-2.16231	0.856497	-0.00744352	1.88492	-1.31645	0.39522	1	1	NA	NA	NA	NA	NA	NA	NA	NA	0
AK146440.1-33	-4.60517	0	-1.66559	0.528701	-2.93958	0.528701	-1.66559	0.528701	0	2	-4.60517	0	-2.04825	0.947333	-2.55692	0.947333	-2.04825	0.947333	0	1	-2.74744	0.672911	-2.79928	0.650612	0.0518406	1.40542	-2.01119	0.391948	1	1	-2.4702	0.863317	-4.60517	0	2.13497	0.863317	-2.4702	0.863317	1	0	NA	NA	NA	NA	NA	NA	NA	NA	0
AK146440.1-35	NA	NA	NA	NA	NA	NA	NA	NA	0	0	NA	NA	NA	NA	NA	NA	NA	NA	0	0	NA	NA	NA	NA	NA	NA	NA	NA	0	0	NA	NA	NA	NA	NA	NA	NA	NA	0	0	-2.964	2.04693	-2.79393	2.06342	-0.170072	7.36341	-1.54436	0.313106	0
AK146440.1-38	-2.46441	0.805804	-4.60517	0	2.14076	0.805804	-2.46441	0.805804	1	0	-3.12682	2.0264	-3.0816	1.93654	-0.0452153	6.35304	-1.91215	0.914779	0	0	-2.7434	0.716377	-4.60517	0	1.86177	0.716377	-2.7434	0.716377	1	0	NA	NA	NA	NA	NA	NA	NA	NA	0	0	NA	NA	NA	NA	NA	NA	NA	NA	0
AK146440.1-79	NA	NA	NA	NA	NA	NA	NA	NA	0	0	NA	NA	NA	NA	NA	NA	NA	NA	0	0	-3.47106	1.26978	-3.47512	1.27889	0.0040576	4.00822	-2.53366	0.733399	0	0	NA	NA	NA	NA	NA	NA	NA	NA	0	0	NA	NA	NA	NA	NA	NA	NA	NA	0
AK146543.1-10	NA	NA	NA	NA	NA	NA	NA	NA	0	0	NA	NA	NA	NA	NA	NA	NA	NA	0	0	NA	NA	NA	NA	NA	NA	NA	NA	0	0	-1.7842	0.495033	-4.60517	0	2.82097	0.495033	-1.7842	0.495033	2	0	NA	NA	NA	NA	NA	NA	NA	NA	0
AK146543.1-21	-0.828006	0.206475	-0.482497	0.136795	-0.345509	0.356094	0.0847731	0.0786258	5	7	-4.60517	0	-0.390218	0.206061	-4.21495	0.206061	-0.390218	0.206061	0	5	-0.991284	0.170548	-0.680854	0.117915	-0.310429	0.297	-0.107283	0.0667185	7	8	-1.38073	0.339118	-0.491739	0.156427	-0.888995	0.476924	-0.112033	0.111718	3	7	-0.900806	0.162457	-1.44196	0.326046	0.541151	0.56491	-0.396196	0.0859092	5
AK146543.1-9	-1.37702	0.334071	-2.5165	0.815554	1.13948	1.13832	-1.03045	0.24928	3	107	-4.60517	0	-2.12696	0.876242	-2.47821	0.876242	-2.12696	0.876242	0	88	-1.75777	0.314559	-1.73426	0.330372	-0.023507	0.638265	-1.00795	0.161266	3	197	-1.37206	0.332818	-1.79081	0.510794	0.418753	0.826057	-0.800001	0.20616	3	127	-4.60517	0	-1.40651	0.281448	-3.19866	0.281448	-1.40651	0.281448	0
AK146795.1-1	0.534203	0.0488251	-4.60517	0	5.13937	0.0488251	0.534203	0.0488251	72	0	0.313078	1.86567	-4.60517	0	4.91825	1.86567	0.313078	1.86567	39	0	-1.46555	4.09878	-0.700417	1.16084	-0.765134	8.43205	0.339825	0.0378337	82	1	0.898189	0.0550301	-4.60517	0	5.50336	0.0550301	0.898189	0.0550301	55	0	0.235508	1.10924	-1.14068	1.21479	1.37618	3.61517	0.735813	0.0211735	85
AK146795.1-12	-4.60517	0	-2.80182	0.406561	-1.80335	0.406561	-2.80182	0.406561	2	2	NA	NA	NA	NA	NA	NA	NA	NA	2	2	-2.18479	0.165299	-3.40298	0.385525	1.2182	0.608169	-1.94268	0.123413	5	4	-2.31839	0.361157	-2.30893	0.3417	-0.00946255	0.871745	-1.57096	0.137608	2	9	-3.11571	0.307298	-2.75417	0.238437	-0.361538	0.539716	-2.26242	0.167822	4
AK146795.1-172	-1.70432	0.197516	-1.98269	0.258945	0.278366	0.547173	-1.10885	0.0879194	4	4	-1.32985	0.191758	-2.08912	0.42837	0.759276	0.75521	-0.895718	0.101643	4	2	-1.14084	0.0762335	-2.10153	0.251785	0.960692	0.408129	-0.800265	0.0424831	8	3	-1.54449	0.20677	-1.97975	0.376945	0.435257	0.833126	-0.981479	0.0676576	3	2	-1.53141	0.0907741	-4.60517	0	3.07376	0.0907741	-1.53141	0.0907741	4
AK146795.1-191	-3.63145	0.87278	-3.57408	0.935369	-0.0573701	2.98375	-2.76522	0.418793	8	0	NA	NA	NA	NA	NA	NA	NA	NA	7	0	-4.60517	0	-2.79802	0.293361	-1.80715	0.293361	-2.79802	0.293361	18	1	-3.57452	0.933669	-3.60698	0.915095	0.0324673	3.0751	-2.73668	0.384224	28	0	NA	NA	NA	NA	NA	NA	NA	NA	14
AK146795.1-276	-3.28903	0.468504	-3.30207	0.45208	0.013033	0.920748	-2.64949	0.349901	1	1	-4.60517	0	-2.99211	0.614088	-1.61306	0.614088	-2.99211	0.614088	0	1	-4.60517	0	-3.00494	0.321192	-1.60023	0.321192	-3.00494	0.321192	0	2	NA	NA	NA	NA	NA	NA	NA	NA	0	0	-3.55638	0.352625	-2.65706	0.242144	-0.899324	0.582242	-2.36706	0.197599	1
AK147061.1-17	1.42544	0.059549	1.08192	0.135207	0.343524	0.328464	1.99801	0.00752022	94	131	1.68983	0.029642	-0.414146	1.01735	2.10398	1.25272	1.85864	0.0112795	65	69	1.36816	0.0441119	1.14253	0.057772	0.225628	0.179299	1.9751	0.00473739	144	157	1.86979	0.0134346	-0.797167	1.03833	2.66696	1.17995	1.96984	0.00669872	113	117	1.82557	0.012688	0.0747212	0.307395	1.75085	0.4044	2.00836	0.00423797	146
AK147891.1-17	NA	NA	NA	NA	NA	NA	NA	NA	0	0	-3.60666	1.04948	-3.57701	1.07263	-0.0296515	3.31315	-2.7357	0.630624	0	0	-3.69534	0.823269	-3.59056	0.848511	-0.104785	2.84914	-2.81693	0.333601	0	0	NA	NA	NA	NA	NA	NA	NA	NA	0	0	NA	NA	NA	NA	NA	NA	NA	NA	0
AK147891.1-270	NA	NA	NA	NA	NA	NA	NA	NA	0	0	-3.61607	0.981658	-3.5596	1.09357	-0.0564649	3.21132	-2.74262	0.630498	0	0	NA	NA	NA	NA	NA	NA	NA	NA	0	0	-2.99286	1.68531	-3.08078	1.69939	0.0879138	6.14751	-1.80842	0.216966	0	0	NA	NA	NA	NA	NA	NA	NA	NA	0
AK147891.1-450	-4.60517	0	-2.58645	0.758043	-2.01872	0.758043	-2.58645	0.758043	6	2	-4.60517	0	-2.25136	0.92885	-2.35381	0.92885	-2.25136	0.92885	2	1	-4.60517	0	-2.92039	0.617439	-1.68478	0.617439	-2.92039	0.617439	8	2	NA	NA	NA	NA	NA	NA	NA	NA	4	2	NA	NA	NA	NA	NA	NA	NA	NA	9
AK147891.1-53	NA	NA	NA	NA	NA	NA	NA	NA	0	0	-4.60517	0	-2.33864	0.854988	-2.26653	0.854988	-2.33864	0.854988	0	1	NA	NA	NA	NA	NA	NA	NA	NA	0	0	NA	NA	NA	NA	NA	NA	NA	NA	0	0	NA	NA	NA	NA	NA	NA	NA	NA	0
AK147891.1-78	-2.51197	0.391775	-3.10086	0.552243	0.588891	0.94839	-2.05471	0.287356	2	1	NA	NA	NA	NA	NA	NA	NA	NA	0	0	-2.88151	0.346908	-3.40841	0.39396	0.526895	0.713947	-2.46317	0.272717	2	1	-2.27957	0.377144	-2.95295	0.570273	0.673379	1.02987	-1.82762	0.244519	2	1	-4.60517	0	-2.9354	0.362738	-1.66977	0.362738	-2.9354	0.362738	0
AK148106.1-134	2.51467	0.0266155	-4.60517	0	7.11984	0.0266155	2.51467	0.0266155	0	0	-1.2354	8.92208	1.2238	6.25408	-2.45919	25.5556	2.60053	0.00622534	0	0	-1.40764	9.0207	1.01893	7.02912	-2.42657	27.9947	2.54634	0.00328508	0	0	-0.380655	9.05633	0.518141	7.79447	-0.898796	28.3283	2.53072	0.00454355	0	0	2.38818	0.0831776	-4.60517	0	6.99335	0.0831776	2.38818	0.0831776	0
AK148483.1-2	-3.78374	0.583283	-3.81848	0.566905	0.0347484	2.02007	-3.09577	0.196226	47	46	NA	NA	NA	NA	NA	NA	NA	NA	24	30	-4.60517	0	-3.8672	0.180342	-0.737972	0.180342	-3.8672	0.180342	60	89	-4.60517	0	-2.99257	0.211988	-1.6126	0.211988	-2.99257	0.211988	31	43	-3.28141	0.179597	-4.60517	0	1.32376	0.179597	-3.28141	0.179597	35
AK148939.1-3	NA	NA	NA	NA	NA	NA	NA	NA	0	0	NA	NA	NA	NA	NA	NA	NA	NA	0	1	NA	NA	NA	NA	NA	NA	NA	NA	0	0	NA	NA	NA	NA	NA	NA	NA	NA	0	0	NA	NA	NA	NA	NA	NA	NA	NA	0
AK149485.1-4	NA	NA	NA	NA	NA	NA	NA	NA	12	3	-2.41079	0.81575	-4.60517	0	2.19438	0.81575	-2.41079	0.81575	3	2	NA	NA	NA	NA	NA	NA	NA	NA	14	6	NA	NA	NA	NA	NA	NA	NA	NA	7	3	NA	NA	NA	NA	NA	NA	NA	NA	10
AK149936.1-1	0.291812	0.0166815	0.991718	0.00914539	-0.699906	0.0272775	1.39547	0.00559287	240	471	0.246126	0.0279071	0.639968	0.0205183	-0.393842	0.0524566	1.15857	0.0109566	169	310	0.463017	0.00934838	0.790836	0.00665632	-0.327818	0.0173254	1.33291	0.00359132	405	745	0.373831	0.0168367	0.65536	0.0124212	-0.281529	0.0310362	1.21844	0.00673159	287	472	0.549637	0.00898361	0.638175	0.00913444	-0.0885382	0.0188434	1.28761	0.00438438	419
AK150281.1-4	3.56672	2.64655	-0.859493	12.3673	4.42621	20.5237	4.14582	0.00116737	0	0	-1.61942	9.05687	4.21796	0.0234438	-5.83738	9.71527	4.28865	0.00138774	0	0	-0.940744	11.1763	4.01177	0.0795018	-4.95251	12.6818	4.18224	0.000793176	0	0	4.02054	0.0901145	-1.3468	10.7431	5.36734	12.3208	4.17979	0.000955631	0	0	3.35631	4.84915	-1.17437	11.0739	4.53068	24.7753	4.19509	0.000688113	0
AK150281.1-8	1.64526	0.0224259	-4.60517	0	6.25043	0.0224259	1.64526	0.0224259	53	0	1.89618	0.0311694	-4.60517	0	6.50135	0.0311694	1.89618	0.0311694	32	0	1.67384	0.0115974	-4.60517	0	6.27901	0.0115974	1.67384	0.0115974	87	0	1.42569	1.62174	-4.60517	0	6.03086	1.62174	1.42569	1.62174	50	0	1.53975	0.0270497	-4.60517	0	6.14492	0.0270497	1.53975	0.0270497	80
AK150281.1-9	0.516479	0.0644343	0.642831	0.0956774	-0.126352	0.21748	1.29839	0.024351	14	80	0.703786	0.0799924	-0.591044	1.00112	1.29483	1.30734	1.03742	0.045104	9	48	0.209904	0.0643151	0.163496	0.117056	0.0464082	0.261599	0.907685	0.0221673	13	122	0.846167	0.0376344	-0.0743068	0.269497	0.920474	0.388465	1.21479	0.0215406	19	75	0.145341	0.0762424	0.801395	0.0435499	-0.656055	0.175752	1.23591	0.0141273	12
AK150357.1-12	NA	NA	NA	NA	NA	NA	NA	NA	0	0	NA	NA	NA	NA	NA	NA	NA	NA	0	0	-2.21985	0.22594	-3.43893	0.409848	1.21908	0.663005	-1.97854	0.175744	4	1	-3.18375	0.540678	-4.60517	0	1.42142	0.540678	-3.18375	0.540678	1	0	-3.43259	0.391484	-4.60517	0	1.17258	0.391484	-3.43259	0.391484	1
AK150416.1-5	NA	NA	NA	NA	NA	NA	NA	NA	0	0	NA	NA	NA	NA	NA	NA	NA	NA	0	0	-2.49883	0.278706	-4.60517	0	2.10634	0.278706	-2.49883	0.278706	2	0	NA	NA	NA	NA	NA	NA	NA	NA	0	0	-2.85413	0.340695	-4.60517	0	1.75104	0.340695	-2.85413	0.340695	2
AK150416.1-6	-2.58842	0.667481	-1.84159	0.367675	-0.746836	1.35245	-1.35856	0.167121	2	2	-4.60517	0	-2.79897	0.719634	-1.8062	0.719634	-2.79897	0.719634	0	1	-2.17792	0.215317	-4.60517	0	2.42725	0.215317	-2.17792	0.215317	3	0	-4.60517	0	-1.45798	0.198298	-3.14719	0.198298	-1.45798	0.198298	0	2	-2.65765	0.327353	-2.27126	0.247703	-0.386393	0.62211	-1.74158	0.139999	2
AK150467.1-107	NA	NA	NA	NA	NA	NA	NA	NA	3	0	-4.60517	0	-2.43913	0.796738	-2.16604	0.796738	-2.43913	0.796738	1	1	-2.4225	0.391625	-3.07811	0.582445	0.655616	0.983759	-1.98012	0.278988	9	2	-2.707	0.649229	-4.60517	0	1.89818	0.649229	-2.707	0.649229	10	1	NA	NA	NA	NA	NA	NA	NA	NA	6
AK150605.1-4	2.94633	0.00356203	-4.60517	0	7.5515	0.00356203	2.94633	0.00356203	143	0	2.91458	0.00604906	-4.60517	0	7.51975	0.00604906	2.91458	0.00604906	83	0	2.79431	0.00329908	-1.72274	0.970919	4.51706	1.00277	2.81018	0.00286539	199	1	2.91302	0.00400568	-4.60517	0	7.51819	0.00400568	2.91302	0.00400568	117	0	2.85959	0.00283438	-4.60517	0	7.46476	0.00283438	2.85959	0.00283438	209
AK150912.1-8	3.86175	0.00243086	-4.60517	0	8.46692	0.00243086	3.86175	0.00243086	222	0	3.76999	0.00403081	-4.60517	0	8.37516	0.00403081	3.76999	0.00403081	120	0	3.72148	0.00172608	-4.60517	0	8.32665	0.00172608	3.72148	0.00172608	284	0	3.75527	0.00254068	-1.40122	1.11984	5.15649	1.12902	3.7641	0.00247174	208	1	3.76895	0.00177727	-1.72566	1.05078	5.49461	1.06304	3.77506	0.00171222	324
AK150955.1-26	NA	NA	NA	NA	NA	NA	NA	NA	0	0	NA	NA	NA	NA	NA	NA	NA	NA	0	0	-2.07984	0.956671	-4.60517	0	2.52533	0.956671	-2.07984	0.956671	1	0	NA	NA	NA	NA	NA	NA	NA	NA	0	0	NA	NA	NA	NA	NA	NA	NA	NA	0
AK150960.1-10	-4.60517	0	-1.45761	0.521236	-3.14756	0.521236	-1.45761	0.521236	0	2	-1.90382	0.94545	-4.60517	0	2.70135	0.94545	-1.90382	0.94545	1	0	NA	NA	NA	NA	NA	NA	NA	NA	0	0	-4.60517	0	-2.26623	0.882067	-2.33894	0.882067	-2.26623	0.882067	0	1	-4.60517	0	-2.53302	0.747958	-2.07215	0.747958	-2.53302	0.747958	0
AK151119.1-156	NA	NA	NA	NA	NA	NA	NA	NA	0	0	NA	NA	NA	NA	NA	NA	NA	NA	0	0	-2.99264	0.632273	-4.60517	0	1.61253	0.632273	-2.99264	0.632273	1	0	-3.48436	1.26228	-3.49248	1.22466	0.00811873	3.88312	-2.55996	0.710297	0	0	NA	NA	NA	NA	NA	NA	NA	NA	0
AK151123.1-21	-3.00176	0.611188	-4.60517	0	1.60341	0.611188	-3.00176	0.611188	1	0	-1.92438	0.460159	-2.67854	0.709036	0.754162	1.1226	-1.47496	0.317337	2	1	NA	NA	NA	NA	NA	NA	NA	NA	0	0	-3.02678	0.611795	-4.60517	0	1.57839	0.611795	-3.02678	0.611795	1	0	NA	NA	NA	NA	NA	NA	NA	NA	0
AK151164.1-78	NA	NA	NA	NA	NA	NA	NA	NA	0	0	NA	NA	NA	NA	NA	NA	NA	NA	0	0	NA	NA	NA	NA	NA	NA	NA	NA	0	0	NA	NA	NA	NA	NA	NA	NA	NA	0	0	-2.82551	0.658243	-4.60517	0	1.77966	0.658243	-2.82551	0.658243	1
AK151222.1-70	1.38365	0.018161	-0.734269	0.301993	2.11792	0.333576	1.51019	0.0163232	95	475	1.10214	0.0353807	-0.0169673	0.191656	1.11911	0.246904	1.40426	0.027221	53	370	1.16468	0.014415	-0.440473	0.200202	1.60515	0.21892	1.3594	0.0144247	108	749	1.23184	0.0182118	-0.490658	0.373501	1.7225	0.404815	1.41763	0.0188566	83	538	0.987335	0.0162236	-0.385478	0.116361	1.37281	0.136414	1.22099	0.014436	114
AK151291.1-4	NA	NA	NA	NA	NA	NA	NA	NA	0	0	-3.61518	0.968192	-4.60517	0	0.989988	0.968192	-3.61518	0.968192	0	0	NA	NA	NA	NA	NA	NA	NA	NA	0	0	NA	NA	NA	NA	NA	NA	NA	NA	0	0	NA	NA	NA	NA	NA	NA	NA	NA	0
AK151404.1-2	NA	NA	NA	NA	NA	NA	NA	NA	0	0	NA	NA	NA	NA	NA	NA	NA	NA	0	0	NA	NA	NA	NA	NA	NA	NA	NA	0	0	-2.66334	0.760852	-4.60517	0	1.94184	0.760852	-2.66334	0.760852	1	0	NA	NA	NA	NA	NA	NA	NA	NA	0
AK151446.1-17	NA	NA	NA	NA	NA	NA	NA	NA	0	0	-3.35374	1.33365	-3.28469	1.32537	-0.0690541	4.49862	-2.28078	0.423365	0	0	NA	NA	NA	NA	NA	NA	NA	NA	0	0	-3.3214	0.479833	-4.60517	0	1.28377	0.479833	-3.3214	0.479833	1	0	NA	NA	NA	NA	NA	NA	NA	NA	0
AK151580.1-14	-2.20127	3.40606	-2.15618	3.48082	-0.0450934	12.5426	-0.457913	0.165323	0	0	-1.73205	4.23663	-1.82879	4.31728	0.0967417	15.331	0.103685	0.152523	0	0	-2.22127	3.41925	-2.15903	3.36186	-0.0622468	12.3496	-0.479777	0.117529	0	0	-2.03217	3.7791	-1.9426	3.844	-0.0895693	13.7626	-0.192842	0.124978	0	0	-2.09144	4.00029	-1.89699	3.96673	-0.194451	14.5831	-0.139653	0.0830261	0
AK151580.1-26	-3.2622	1.64804	-3.20764	1.64422	-0.0545546	5.07593	-2.16463	0.821143	0	0	NA	NA	NA	NA	NA	NA	NA	NA	0	0	-3.4784	1.23519	-3.49858	1.23387	0.0201804	3.84675	-2.56472	0.708253	0	0	NA	NA	NA	NA	NA	NA	NA	NA	0	0	-2.74491	2.19581	-2.88216	2.27302	0.137255	8.06118	-1.42122	0.328876	0
AK151580.1-3	NA	NA	NA	NA	NA	NA	NA	NA	0	0	NA	NA	NA	NA	NA	NA	NA	NA	0	0	-4.60517	0	-1.53013	0.304832	-3.07504	0.304832	-1.53013	0.304832	0	3	NA	NA	NA	NA	NA	NA	NA	NA	0	0	NA	NA	NA	NA	NA	NA	NA	NA	0
AK151580.1-30	NA	NA	NA	NA	NA	NA	NA	NA	9	14	NA	NA	NA	NA	NA	NA	NA	NA	7	8	-3.53763	1.11969	-3.56167	1.12837	0.0240453	3.48737	-2.67062	0.674014	14	13	-4.60517	0	-2.47811	0.795677	-2.12706	0.795677	-2.47811	0.795677	8	9	NA	NA	NA	NA	NA	NA	NA	NA	17
AK151580.1-34	NA	NA	NA	NA	NA	NA	NA	NA	0	0	NA	NA	NA	NA	NA	NA	NA	NA	0	0	NA	NA	NA	NA	NA	NA	NA	NA	0	0	NA	NA	NA	NA	NA	NA	NA	NA	0	0	NA	NA	NA	NA	NA	NA	NA	NA	0
AK151580.1-35	-0.978908	0.563397	-4.60517	0	3.62626	0.563397	-0.978908	0.563397	2	310	-4.60517	0	-0.285898	0.673509	-4.31927	0.673509	-0.285898	0.673509	0	166	-4.60517	0	-0.812914	0.561228	-3.79226	0.561228	-0.812914	0.561228	0	430	-4.60517	0	-1.92265	3.1268	-2.68252	3.1268	-1.92265	3.1268	0	289	-4.60517	0	-1.51727	2.74537	-3.0879	2.74537	-1.51727	2.74537	0
AK152008.1-2	-3.49048	0.381303	-3.48244	0.370061	-0.00804164	0.742511	-2.89383	0.30973	2	8	NA	NA	NA	NA	NA	NA	NA	NA	1	2	-4.60517	0	-2.88777	0.219503	-1.7174	0.219503	-2.88777	0.219503	1	13	NA	NA	NA	NA	NA	NA	NA	NA	2	8	-2.28057	0.145574	-4.60517	0	2.3246	0.145574	-2.28057	0.145574	5
AK152039.1-1	-1.28311	0.102808	-1.52759	0.141343	0.244476	0.328232	-0.685919	0.0389738	90	175	-0.754667	0.0628512	-4.60517	0	3.8505	0.0628512	-0.754667	0.0628512	52	109	-1.20812	0.051446	-1.70893	0.11078	0.500811	0.20898	-0.731325	0.0253124	112	258	-0.591913	0.0367542	-1.51019	0.12362	0.91828	0.186798	-0.250181	0.0233831	94	187	-0.875343	0.0395722	-2.10601	0.206101	1.23066	0.293191	-0.612834	0.0254375	117
AK152429.1-1	-4.60517	0	-2.24394	0.300844	-2.36123	0.300844	-2.24394	0.300844	5	13	-2.94549	0.57911	-1.51856	0.251694	-1.42693	0.811207	-1.27921	0.201026	9	11	-4.60517	0	-1.13891	0.0761083	-3.46626	0.0761083	-1.13891	0.0761083	4	26	-4.60517	0	-0.922734	0.0909147	-3.68244	0.0909147	-0.922734	0.0909147	4	23	-4.60517	0	-1.13069	0.0730521	-3.47448	0.0730521	-1.13069	0.0730521	6
AK152429.1-16	-4.60517	0	1.02666	0.0222723	-5.63183	0.0222723	1.02666	0.0222723	0	16	-4.60517	0	1.02408	0.0379709	-5.62925	0.0379709	1.02408	0.0379709	0	8	-4.60517	0	1.07265	0.0131361	-5.67782	0.0131361	1.07265	0.0131361	0	31	-4.60517	0	1.14579	0.060969	-5.75096	0.060969	1.14579	0.060969	1	19	-4.60517	0	0.910264	0.0158469	-5.51543	0.0158469	0.910264	0.0158469	1
AK152429.1-22	2.08793	0.0132376	0.744112	0.0816955	1.34382	0.125883	2.32874	0.0065916	203	83	2.03452	0.0217247	0.712642	0.148791	1.32188	0.229489	2.28839	0.00965376	137	72	2.05531	0.00925386	0.803216	0.0536806	1.25209	0.0842184	2.31299	0.0044388	280	120	2.08774	0.0110814	0.490089	0.117378	1.59766	0.163441	2.2822	0.00594564	191	80	2.15707	0.00794635	0.869592	0.047859	1.28748	0.0740135	2.40605	0.00388952	305
AK152643.1-1	NA	NA	NA	NA	NA	NA	NA	NA	0	0	NA	NA	NA	NA	NA	NA	NA	NA	0	0	NA	NA	NA	NA	NA	NA	NA	NA	0	0	-3.23048	0.502162	-4.60517	0	1.37469	0.502162	-3.23048	0.502162	1	0	NA	NA	NA	NA	NA	NA	NA	NA	0
AK153163.1-5	-0.577042	0.118365	-0.156296	0.0917974	-0.420746	0.320762	0.378648	0.0225255	7	56	-2.02722	0.844999	0.119008	0.0721039	-2.14623	1.15787	0.280025	0.0333621	1	33	-1.26971	0.17049	-0.00285715	0.0387586	-1.26686	0.302561	0.263295	0.0145555	5	97	-1.20077	0.350396	0.491088	0.0338266	-1.69186	0.507391	0.687858	0.0136003	3	49	-2.22059	0.430397	0.471293	0.0156246	-2.69188	0.493532	0.545938	0.01216	2
AK153179.1-33	-4.60517	0	-1.66218	0.616161	-2.94299	0.616161	-1.66218	0.616161	2	6	-4.60517	0	-0.847321	0.454378	-3.75785	0.454378	-0.847321	0.454378	0	2	-4.60517	0	-0.72391	0.171753	-3.88126	0.171753	-0.72391	0.171753	1	5	-1.53628	0.878234	-1.48355	0.779917	-0.0527324	2.28468	-0.602862	0.196925	5	1	-1.83145	0.897106	-0.976015	0.349649	-0.855435	1.70167	-0.47859	0.130336	2
AK153423.1-14	-2.27898	0.282801	-4.60517	0	2.32619	0.282801	-2.27898	0.282801	26	0	NA	NA	NA	NA	NA	NA	NA	NA	28	0	-3.46958	0.383105	-3.18043	0.268429	-0.28915	0.652667	-2.6984	0.23186	71	2	-2.93656	0.40032	-4.60517	0	1.66861	0.40032	-2.93656	0.40032	45	1	-1.88039	0.1175	-4.60517	0	2.72478	0.1175	-1.88039	0.1175	61
AK153438.1-3	NA	NA	NA	NA	NA	NA	NA	NA	0	7	-4.60517	0	-1.84283	0.329676	-2.76234	0.329676	-1.84283	0.329676	1	7	-2.67163	0.289409	-4.60517	0	1.93354	0.289409	-2.67163	0.289409	1	15	NA	NA	NA	NA	NA	NA	NA	NA	0	6	-2.89726	0.282541	-3.4451	0.359186	0.54784	0.749264	-2.47997	0.179779	2
AK153527.1-3	-1.1331	0.179534	0.159137	0.0261675	-1.29223	0.259708	0.416536	0.014785	59	171	-1.15714	0.222813	0.19553	0.0378002	-1.35267	0.313341	0.443575	0.0234304	43	94	-1.69012	0.150127	0.331901	0.0124125	-2.02202	0.187258	0.459481	0.00907305	102	240	-1.89258	0.291005	0.296643	0.0197151	-2.18923	0.362353	0.412695	0.0139175	68	164	-1.85649	0.167398	0.257078	0.0140365	-2.11356	0.206186	0.374169	0.0105162	104
AK153858.1-23	-3.34408	1.21194	-3.44794	1.20395	0.103863	4.13454	-2.39863	0.389015	1	0	NA	NA	NA	NA	NA	NA	NA	NA	1	0	NA	NA	NA	NA	NA	NA	NA	NA	2	0	-3.08587	0.54885	-3.12391	0.536133	0.0380469	1.0815	-2.4141	0.38231	5	1	-2.17853	0.303772	-4.60517	0	2.42664	0.303772	-2.17853	0.303772	3
AK154046.1-14	-3.67442	0.909259	-4.60517	0	0.930747	0.909259	-3.67442	0.909259	0	0	NA	NA	NA	NA	NA	NA	NA	NA	0	0	NA	NA	NA	NA	NA	NA	NA	NA	0	0	NA	NA	NA	NA	NA	NA	NA	NA	0	0	NA	NA	NA	NA	NA	NA	NA	NA	0
AK154577.1-3	-2.92433	1.71138	-3.09714	1.6849	0.172802	6.28595	-1.7588	0.130706	0	0	-3.09572	1.56516	-3.1296	1.56433	0.0338718	5.68379	-1.92949	0.219188	0	0	-3.56165	1.00049	-3.33504	1.02955	-0.226604	3.74397	-2.47258	0.155192	2	0	-3.33365	1.18223	-3.4314	1.15523	0.0977493	4.27312	-2.35241	0.202209	1	0	-3.30772	1.18141	-3.33812	1.18469	0.0304003	4.4052	-2.26967	0.129613	0
AK154721.1-9	NA	NA	NA	NA	NA	NA	NA	NA	0	0	-2.1358	0.890501	-4.60517	0	2.46937	0.890501	-2.1358	0.890501	1	0	-4.60517	0	-3.51317	1.14962	-1.092	1.14962	-3.51317	1.14962	0	0	NA	NA	NA	NA	NA	NA	NA	NA	0	0	NA	NA	NA	NA	NA	NA	NA	NA	0
AK155229.1-14	NA	NA	NA	NA	NA	NA	NA	NA	0	0	NA	NA	NA	NA	NA	NA	NA	NA	0	0	-4.60517	0	-1.28496	0.35145	-3.32021	0.35145	-1.28496	0.35145	0	3	NA	NA	NA	NA	NA	NA	NA	NA	0	0	NA	NA	NA	NA	NA	NA	NA	NA	0
AK155272.1-1	NA	NA	NA	NA	NA	NA	NA	NA	0	3	-4.60517	0	-3.60089	1.012	-1.00429	1.012	-3.60089	1.012	0	3	-4.60517	0	-2.64259	0.325591	-1.96258	0.325591	-2.64259	0.325591	0	8	-2.33989	0.340698	-2.98709	0.562185	0.6472	1.02844	-1.881	0.221497	2	2	-3.4539	0.377379	-3.4763	0.386319	0.0223992	0.781534	-2.86264	0.30437	1
AK155485.1-79	NA	NA	NA	NA	NA	NA	NA	NA	0	0	NA	NA	NA	NA	NA	NA	NA	NA	0	0	NA	NA	NA	NA	NA	NA	NA	NA	0	0	-2.3412	0.83905	-4.60517	0	2.26397	0.83905	-2.3412	0.83905	1	0	NA	NA	NA	NA	NA	NA	NA	NA	0
AK156326.1-12	NA	NA	NA	NA	NA	NA	NA	NA	0	0	NA	NA	NA	NA	NA	NA	NA	NA	0	0	NA	NA	NA	NA	NA	NA	NA	NA	0	0	NA	NA	NA	NA	NA	NA	NA	NA	0	0	-3.37509	0.447548	-4.60517	0	1.23008	0.447548	-3.37509	0.447548	1
AK156361.1-15	NA	NA	NA	NA	NA	NA	NA	NA	0	0	-2.47086	3.40761	-2.28671	3.4945	-0.184155	11.1742	-0.787427	1.04286	0	0	NA	NA	NA	NA	NA	NA	NA	NA	0	0	NA	NA	NA	NA	NA	NA	NA	NA	0	0	NA	NA	NA	NA	NA	NA	NA	NA	0
AK156592.1-16	-4.60517	0	-2.51188	0.158801	-2.09329	0.158801	-2.51188	0.158801	0	4	-4.60517	0	-2.36213	0.202858	-2.24304	0.202858	-2.36213	0.202858	0	3	-4.60517	0	-1.77705	0.0546147	-2.82812	0.0546147	-1.77705	0.0546147	0	14	-4.60517	0	-2.09896	0.108318	-2.50622	0.108318	-2.09896	0.108318	0	6	-4.60517	0	-2.55704	0.107624	-2.04813	0.107624	-2.55704	0.107624	0
AK157188.1-1	NA	NA	NA	NA	NA	NA	NA	NA	0	0	NA	NA	NA	NA	NA	NA	NA	NA	0	0	NA	NA	NA	NA	NA	NA	NA	NA	0	0	-1.59029	1.01163	-4.60517	0	3.01488	1.01163	-1.59029	1.01163	1	0	NA	NA	NA	NA	NA	NA	NA	NA	0
AK158935.1-21	-2.82625	2.35584	-2.87106	2.58173	0.0448129	8.13617	-1.49239	0.922497	0	0	NA	NA	NA	NA	NA	NA	NA	NA	0	0	NA	NA	NA	NA	NA	NA	NA	NA	0	0	NA	NA	NA	NA	NA	NA	NA	NA	0	0	NA	NA	NA	NA	NA	NA	NA	NA	0
AK158935.1-3	NA	NA	NA	NA	NA	NA	NA	NA	0	0	NA	NA	NA	NA	NA	NA	NA	NA	0	0	NA	NA	NA	NA	NA	NA	NA	NA	1	2	NA	NA	NA	NA	NA	NA	NA	NA	0	0	NA	NA	NA	NA	NA	NA	NA	NA	0
AK158935.1-30	NA	NA	NA	NA	NA	NA	NA	NA	0	0	NA	NA	NA	NA	NA	NA	NA	NA	0	0	-1.91746	0.96311	-4.60517	0	2.68771	0.96311	-1.91746	0.96311	1	0	NA	NA	NA	NA	NA	NA	NA	NA	0	0	NA	NA	NA	NA	NA	NA	NA	NA	0
AK158935.1-31	NA	NA	NA	NA	NA	NA	NA	NA	0	0	NA	NA	NA	NA	NA	NA	NA	NA	0	0	NA	NA	NA	NA	NA	NA	NA	NA	0	0	-1.49289	0.956159	-4.60517	0	3.11228	0.956159	-1.49289	0.956159	1	0	NA	NA	NA	NA	NA	NA	NA	NA	0
AK158935.1-59	NA	NA	NA	NA	NA	NA	NA	NA	0	0	NA	NA	NA	NA	NA	NA	NA	NA	0	0	NA	NA	NA	NA	NA	NA	NA	NA	0	0	-4.60517	0	-3.1635	2.47679	-1.44167	2.47679	-3.1635	2.47679	0	0	NA	NA	NA	NA	NA	NA	NA	NA	0
AK159119.1-191	NA	NA	NA	NA	NA	NA	NA	NA	0	0	-3.35519	1.29326	-3.36258	1.2569	0.00739218	4.39426	-2.33193	0.386803	0	0	NA	NA	NA	NA	NA	NA	NA	NA	0	0	NA	NA	NA	NA	NA	NA	NA	NA	0	0	-4.60517	0	-3.13882	0.329399	-1.46635	0.329399	-3.13882	0.329399	0
AK159119.1-41	NA	NA	NA	NA	NA	NA	NA	NA	0	0	NA	NA	NA	NA	NA	NA	NA	NA	0	0	NA	NA	NA	NA	NA	NA	NA	NA	0	0	NA	NA	NA	NA	NA	NA	NA	NA	0	0	-4.60517	0	-3.55705	0.385067	-1.04812	0.385067	-3.55705	0.385067	0
AK159119.1-71	-3.35701	0.460255	-4.60517	0	1.24816	0.460255	-3.35701	0.460255	1	0	-3.09174	0.599116	-4.60517	0	1.51343	0.599116	-3.09174	0.599116	2	1	NA	NA	NA	NA	NA	NA	NA	NA	1	1	-4.60517	0	-3.35197	0.410846	-1.2532	0.410846	-3.35197	0.410846	1	1	NA	NA	NA	NA	NA	NA	NA	NA	0
AK159125.1-38	-0.456659	0.0598366	-2.60514	0.35125	2.14848	0.425462	-0.340478	0.0509198	68	54	-0.465276	0.100697	-3.07769	1.30925	2.61241	1.4115	-0.360592	0.095828	42	34	-0.749089	0.04715	-2.22746	0.205215	1.47837	0.259829	-0.541755	0.0379856	103	64	-0.708002	0.070583	-1.7177	0.178864	1.0097	0.256257	-0.387852	0.0496424	76	46	-0.554232	0.0441838	-4.60517	0	4.05094	0.0441838	-0.554232	0.0441838	99
AK159138.1-13	NA	NA	NA	NA	NA	NA	NA	NA	0	0	NA	NA	NA	NA	NA	NA	NA	NA	0	0	NA	NA	NA	NA	NA	NA	NA	NA	0	0	NA	NA	NA	NA	NA	NA	NA	NA	0	0	-3.64598	0.944054	-4.60517	0	0.959188	0.944054	-3.64598	0.944054	0
AK159183.1-11	NA	NA	NA	NA	NA	NA	NA	NA	0	0	NA	NA	NA	NA	NA	NA	NA	NA	0	0	NA	NA	NA	NA	NA	NA	NA	NA	0	0	-2.638	0.758739	-4.60517	0	1.96717	0.758739	-2.638	0.758739	1	0	-4.60517	0	-3.63931	0.95915	-0.965863	0.95915	-3.63931	0.95915	0
AK159183.1-2	-3.34622	1.36651	-3.40229	1.44982	0.056071	4.45601	-2.37403	0.732882	0	0	-2.7932	2.30992	-2.7724	2.46054	-0.0208006	8.41523	-1.36746	0.439822	0	0	-3.29785	1.42899	-3.32171	1.38521	0.0238611	4.75	-2.25158	0.488066	0	0	-3.19609	1.63425	-3.09606	1.67297	-0.100027	5.54984	-1.99876	0.520128	0	0	-3.64751	0.882358	-4.60517	0	0.957658	0.882358	-3.64751	0.882358	0
AK159183.1-27	NA	NA	NA	NA	NA	NA	NA	NA	116	1	-3.12489	1.99148	-4.60517	0	1.48028	1.99148	-3.12489	1.99148	69	0	-2.5256	0.637764	-2.92872	0.618467	0.40312	1.28129	-1.95731	0.393459	146	2	-1.45999	0.339134	-4.60517	0	3.14518	0.339134	-1.45999	0.339134	94	1	-4.60517	0	-2.98644	0.59746	-1.61873	0.59746	-2.98644	0.59746	157
AK159183.1-52	-1.95998	0.471968	-4.60517	0	2.64519	0.471968	-1.95998	0.471968	9	0	-1.09188	0.419709	-1.39813	0.486103	0.306248	0.977617	-0.448569	0.189082	10	2	-2.65811	0.670465	-2.01332	0.406185	-0.644789	1.23942	-1.51359	0.228022	19	2	-1.51944	0.347421	-4.60517	0	3.08573	0.347421	-1.51944	0.347421	13	0	NA	NA	NA	NA	NA	NA	NA	NA	22
AK159650.1-4	-1.36739	0.103918	-0.162461	0.0319849	-1.20493	0.141926	0.103088	0.0236218	71	226	-0.739207	0.0921267	-0.324423	0.0587009	-0.414783	0.159984	0.193162	0.0341633	60	134	-1.71902	0.0892958	-0.603405	0.0334943	-1.11562	0.12559	-0.32222	0.0243026	122	342	-1.85215	0.141731	-0.230197	0.033167	-1.62195	0.176865	-0.0484962	0.0269438	80	215	-1.42183	0.0725188	-0.358103	0.0254182	-1.06373	0.0979011	-0.0631141	0.018943	146
AK159928.1-15	-2.15529	0.766165	-1.27214	0.252503	-0.883157	1.53548	-0.80431	0.0581407	47	35	-4.60517	0	-1.23963	0.200192	-3.36554	0.200192	-1.23963	0.200192	30	11	-4.60517	0	-1.36665	0.166318	-3.23852	0.166318	-1.36665	0.166318	40	40	-2.56652	3.11619	-2.09938	2.91969	-0.467143	11.1928	-0.680217	0.0482575	36	27	-1.16332	0.23607	-1.82147	0.687624	0.658151	1.46918	-0.617549	0.0319652	48
AK160133.1-2	-1.64411	0.329072	-2.17649	0.452866	0.53238	0.792984	-1.12961	0.193377	14	4	-3.34171	1.49082	-3.35112	1.49363	0.00941638	4.55174	-2.34071	0.835539	3	0	-4.60517	0	-2.56664	0.438046	-2.03853	0.438046	-2.56664	0.438046	4	1	-1.78573	0.371476	-4.60517	0	2.81944	0.371476	-1.78573	0.371476	10	0	-2.08511	0.354968	-4.60517	0	2.52006	0.354968	-2.08511	0.354968	11
AK160157.1-3	-3.31512	1.5202	-3.34655	1.52305	0.0314359	4.75239	-2.30312	0.82128	0	0	-3.12898	1.91711	-3.07402	1.89549	-0.0549585	5.99992	-1.93706	0.869279	0	0	NA	NA	NA	NA	NA	NA	NA	NA	0	0	NA	NA	NA	NA	NA	NA	NA	NA	0	0	NA	NA	NA	NA	NA	NA	NA	NA	0
AK160431.1-1	-1.61098	3.42907	-2.31207	3.96865	0.701087	13.4758	-0.152704	0.0537458	0	0	-2.03624	3.6102	-2.16758	3.55405	0.131338	13.1227	-0.340146	0.093621	0	0	-2.4949	3.71869	-1.70484	3.3505	-0.790064	13.036	-0.30032	0.0387223	0	0	-2.32081	3.61715	-1.94369	3.38883	-0.377119	12.8982	-0.375309	0.0653373	0	0	-2.20542	3.6409	-1.9901	3.65856	-0.215319	13.5336	-0.302015	0.0390511	0
AK160526.1-8	NA	NA	NA	NA	NA	NA	NA	NA	0	0	NA	NA	NA	NA	NA	NA	NA	NA	0	0	NA	NA	NA	NA	NA	NA	NA	NA	0	0	NA	NA	NA	NA	NA	NA	NA	NA	0	0	-3.09911	0.565059	-4.60517	0	1.50606	0.565059	-3.09911	0.565059	1
AK160620.1-69	NA	NA	NA	NA	NA	NA	NA	NA	0	0	-1.78479	1.03277	-4.60517	0	2.82038	1.03277	-1.78479	1.03277	1	0	-2.37341	0.859921	-4.60517	0	2.23176	0.859921	-2.37341	0.859921	1	1	NA	NA	NA	NA	NA	NA	NA	NA	0	0	-4.60517	0	-2.38252	0.784053	-2.22265	0.784053	-2.38252	0.784053	0
AK160621.1-110	-2.22393	0.498218	-4.60517	0	2.38124	0.498218	-2.22393	0.498218	1	0	-4.60517	0	-2.50081	0.724438	-2.10436	0.724438	-2.50081	0.724438	0	1	-2.505	0.375501	-3.13471	0.548689	0.629713	0.943094	-2.06368	0.280381	2	1	-4.60517	0	-2.13939	0.426424	-2.46578	0.426424	-2.13939	0.426424	0	2	-2.1072	0.300511	-2.4783	0.425148	0.371103	0.720532	-1.55202	0.192631	3
AK160622.1-207	-4.60517	0	-2.00189	0.940535	-2.60328	0.940535	-2.00189	0.940535	0	1	-2.82789	2.41642	-2.89411	2.50878	0.066215	7.74173	-1.54108	1.03563	0	0	-2.42485	0.830851	-4.60517	0	2.18032	0.830851	-2.42485	0.830851	1	0	-2.00644	0.974134	-4.60517	0	2.59873	0.974134	-2.00644	0.974134	1	0	-2.37078	0.846503	-2.37218	0.850525	0.00140165	1.64947	-1.55975	0.507852	1
AK160622.1-84	NA	NA	NA	NA	NA	NA	NA	NA	0	0	NA	NA	NA	NA	NA	NA	NA	NA	0	0	-2.2929	0.874347	-4.60517	0	2.31227	0.874347	-2.2929	0.874347	1	0	NA	NA	NA	NA	NA	NA	NA	NA	0	0	-2.25499	0.930579	-2.23051	0.906289	-0.0244862	1.87218	-1.40292	0.509464	1
AK160625.1-16	-4.60517	0	-0.96376	0.124332	-3.64141	0.124332	-0.96376	0.124332	2	72	-4.60517	0	-1.59552	0.334959	-3.00965	0.334959	-1.59552	0.334959	3	37	-4.60517	0	-0.879784	0.0795837	-3.72539	0.0795837	-0.879784	0.0795837	5	119	-4.60517	0	-1.61847	0.233756	-2.9867	0.233756	-1.61847	0.233756	6	52	-4.60517	0	-1.28883	0.122146	-3.31634	0.122146	-1.28883	0.122146	5
AK160625.1-29	NA	NA	NA	NA	NA	NA	NA	NA	0	0	-2.64435	0.728907	-4.60517	0	1.96082	0.728907	-2.64435	0.728907	1	0	-2.64321	0.387483	-4.60517	0	1.96196	0.387483	-2.64321	0.387483	2	0	NA	NA	NA	NA	NA	NA	NA	NA	0	0	NA	NA	NA	NA	NA	NA	NA	NA	0
AK160625.1-83	NA	NA	NA	NA	NA	NA	NA	NA	11	0	-2.69731	0.696742	-4.60517	0	1.90786	0.696742	-2.69731	0.696742	12	0	-1.7994	0.202247	-4.60517	0	2.80577	0.202247	-1.7994	0.202247	25	0	-1.99601	0.304899	-4.60517	0	2.60916	0.304899	-1.99601	0.304899	17	0	-2.30214	0.272258	-4.60517	0	2.30303	0.272258	-2.30214	0.272258	24
AK160632.1-15	-2.4333	0.816185	-4.60517	0	2.17187	0.816185	-2.4333	0.816185	1	0	NA	NA	NA	NA	NA	NA	NA	NA	0	0	NA	NA	NA	NA	NA	NA	NA	NA	0	0	NA	NA	NA	NA	NA	NA	NA	NA	0	0	-2.76254	0.709501	-4.60517	0	1.84263	0.709501	-2.76254	0.709501	1
AK160632.1-37	NA	NA	NA	NA	NA	NA	NA	NA	0	0	NA	NA	NA	NA	NA	NA	NA	NA	0	0	NA	NA	NA	NA	NA	NA	NA	NA	0	0	NA	NA	NA	NA	NA	NA	NA	NA	0	0	-4.60517	0	-2.80421	0.657264	-1.80096	0.657264	-2.80421	0.657264	0
AK160632.1-8	-1.92763	0.526596	-4.60517	0	2.67754	0.526596	-1.92763	0.526596	1	0	NA	NA	NA	NA	NA	NA	NA	NA	0	0	NA	NA	NA	NA	NA	NA	NA	NA	0	0	-3.47668	1.26658	-3.44082	1.22958	-0.035861	3.82049	-2.53552	0.727448	0	0	NA	NA	NA	NA	NA	NA	NA	NA	0
AK160659.1-16	NA	NA	NA	NA	NA	NA	NA	NA	1	3	NA	NA	NA	NA	NA	NA	NA	NA	2	2	NA	NA	NA	NA	NA	NA	NA	NA	5	6	NA	NA	NA	NA	NA	NA	NA	NA	0	4	NA	NA	NA	NA	NA	NA	NA	NA	3
AK160670.1-3	-1.01986	0.148847	1.08013	0.0136608	-2.09999	0.17363	1.20091	0.0113148	23	239	-1.9795	0.456284	1.22316	0.0179086	-3.20266	0.484707	1.26938	0.0167966	6	160	-1.70839	0.154013	1.16539	0.00790102	-2.87378	0.165485	1.22157	0.00735633	40	388	-1.68324	0.230563	0.998443	0.0135387	-2.68169	0.253707	1.06875	0.0122198	19	240	-1.80424	0.18427	1.05668	0.00874263	-2.86092	0.198123	1.11409	0.00808149	25
AK160670.1-6	-0.808794	0.129426	-0.471034	0.0842941	-0.337761	0.276827	0.0906594	0.0349333	16	17	-1.01244	0.191015	-1.31972	0.284308	0.30728	0.599956	-0.408413	0.0772081	12	8	-0.698217	0.0568788	-0.697527	0.0621169	-0.000690391	0.144571	0.00296084	0.0232346	38	19	-1.0533	0.107166	-1.60326	0.211587	0.549953	0.364483	-0.575585	0.0606981	20	18	-0.47744	0.0560187	-0.700007	0.0697802	0.222567	0.163783	0.121518	0.0213379	33
AK160683.1-137	NA	NA	NA	NA	NA	NA	NA	NA	0	0	NA	NA	NA	NA	NA	NA	NA	NA	0	0	-3.43963	1.33802	-3.45123	1.26611	0.0116008	4.07694	-2.49202	0.719109	0	0	NA	NA	NA	NA	NA	NA	NA	NA	0	0	NA	NA	NA	NA	NA	NA	NA	NA	0
AK160683.1-51	NA	NA	NA	NA	NA	NA	NA	NA	0	0	NA	NA	NA	NA	NA	NA	NA	NA	0	0	-3.02342	1.89889	-2.98681	1.96197	-0.0366108	6.66517	-1.74559	0.472887	0	0	-3.18014	1.70255	-3.26159	1.64832	0.0814459	5.2287	-2.13587	0.829094	0	0	NA	NA	NA	NA	NA	NA	NA	NA	0
AK160704.1-8	-3.08484	1.99885	-3.06039	2.0316	-0.0244523	6.39859	-1.87325	0.892852	0	0	NA	NA	NA	NA	NA	NA	NA	NA	0	0	-1.59997	0.576987	-4.60517	0	3.0052	0.576987	-1.59997	0.576987	1	0	-3.14878	1.89501	-3.06011	2.04284	-0.0886699	6.16475	-1.93198	0.97035	0	0	-4.60517	0	-1.55651	0.576387	-3.04866	0.576387	-1.55651	0.576387	0
AK160762.1-11	NA	NA	NA	NA	NA	NA	NA	NA	0	0	-2.3226	0.840209	-4.60517	0	2.28257	0.840209	-2.3226	0.840209	1	0	NA	NA	NA	NA	NA	NA	NA	NA	0	0	NA	NA	NA	NA	NA	NA	NA	NA	0	0	NA	NA	NA	NA	NA	NA	NA	NA	0
AK160883.1-22	NA	NA	NA	NA	NA	NA	NA	NA	0	0	NA	NA	NA	NA	NA	NA	NA	NA	0	0	NA	NA	NA	NA	NA	NA	NA	NA	0	0	NA	NA	NA	NA	NA	NA	NA	NA	0	0	NA	NA	NA	NA	NA	NA	NA	NA	0
AK161597.1-7	-1.83007	0.104575	-4.60517	0	2.7751	0.104575	-1.83007	0.104575	24	0	-2.19927	0.239005	-4.60517	0	2.4059	0.239005	-2.19927	0.239005	11	0	-2.86513	0.161952	-4.60517	0	1.74004	0.161952	-2.86513	0.161952	16	0	-2.56747	0.190819	-4.60517	0	2.0377	0.190819	-2.56747	0.190819	15	1	-2.67228	0.160588	-4.60517	0	1.93289	0.160588	-2.67228	0.160588	15
AK161635.1-4	-4.60517	0	-3.39094	0.426814	-1.21423	0.426814	-3.39094	0.426814	0	1	NA	NA	NA	NA	NA	NA	NA	NA	0	0	NA	NA	NA	NA	NA	NA	NA	NA	0	0	NA	NA	NA	NA	NA	NA	NA	NA	0	0	NA	NA	NA	NA	NA	NA	NA	NA	0
AK161991.1-181	NA	NA	NA	NA	NA	NA	NA	NA	0	0	NA	NA	NA	NA	NA	NA	NA	NA	0	0	-3.08269	0.566775	-4.60517	0	1.52248	0.566775	-3.08269	0.566775	1	0	NA	NA	NA	NA	NA	NA	NA	NA	0	0	NA	NA	NA	NA	NA	NA	NA	NA	0
AK161991.1-22	-4.60517	0	-2.19632	0.497676	-2.40885	0.497676	-2.19632	0.497676	0	1	-2.37722	0.765339	-2.5188	0.792685	0.14158	1.49598	-1.65384	0.478463	1	1	-4.60517	0	-1.42457	0.205514	-3.1806	0.205514	-1.42457	0.205514	0	2	-4.60517	0	-2.88503	0.661698	-1.72014	0.661698	-2.88503	0.661698	0	1	-4.60517	0	-2.15378	0.394365	-2.45139	0.394365	-2.15378	0.394365	0
AK162047.1-5	NA	NA	NA	NA	NA	NA	NA	NA	0	0	NA	NA	NA	NA	NA	NA	NA	NA	0	0	NA	NA	NA	NA	NA	NA	NA	NA	0	0	-2.43515	0.806384	-4.60517	0	2.17002	0.806384	-2.43515	0.806384	1	0	NA	NA	NA	NA	NA	NA	NA	NA	0
AK162248.1-6	-2.95854	2.41434	-2.33112	2.34544	-0.627424	8.73322	-1.16055	0.179258	0	0	-2.54709	2.70558	-2.52815	2.63216	-0.0189365	9.63033	-1.02054	0.260751	0	0	-2.85349	1.94477	-2.95227	1.91609	0.0987889	7.10196	-1.58233	0.177903	0	0	-3.57998	1.0079	-4.60517	0	1.02519	1.0079	-3.57998	1.0079	0	0	-2.49274	3.07614	-2.22385	3.03038	-0.268891	11.3656	-0.702306	0.0800913	0
AK162303.1-2	-4.60517	0	-2.02627	0.154179	-2.5789	0.154179	-2.02627	0.154179	10	10	-3.28877	0.484421	-2.33395	0.301625	-0.95482	0.785217	-2.01208	0.235028	13	6	-4.60517	0	-2.02344	0.098814	-2.58173	0.098814	-2.02344	0.098814	11	15	-2.95228	0.358694	-2.88487	0.311145	-0.0674102	0.751673	-2.23455	0.179841	12	3	-4.60517	0	-2.11355	0.110398	-2.49162	0.110398	-2.11355	0.110398	22
AK162303.1-3	-4.60517	0	-3.46931	0.38266	-1.13586	0.38266	-3.46931	0.38266	7	15	NA	NA	NA	NA	NA	NA	NA	NA	2	12	NA	NA	NA	NA	NA	NA	NA	NA	11	31	NA	NA	NA	NA	NA	NA	NA	NA	14	27	-4.60517	0	-3.73028	0.267241	-0.874895	0.267241	-3.73028	0.267241	7
AK162427.1-11	NA	NA	NA	NA	NA	NA	NA	NA	0	0	-4.60517	0	-3.63325	0.907175	-0.971919	0.907175	-3.63325	0.907175	0	0	-4.60517	0	-3.57844	0.337504	-1.02673	0.337504	-3.57844	0.337504	0	1	NA	NA	NA	NA	NA	NA	NA	NA	0	0	NA	NA	NA	NA	NA	NA	NA	NA	0
AK162609.1-3	-2.87282	0.377873	-4.60517	0	1.73235	0.377873	-2.87282	0.377873	1	0	NA	NA	NA	NA	NA	NA	NA	NA	0	0	NA	NA	NA	NA	NA	NA	NA	NA	0	0	-3.41056	0.419528	-3.40544	0.450416	-0.00512378	0.877645	-2.78603	0.343793	1	1	-3.64634	0.327625	-3.62331	0.346639	-0.0230339	0.653678	-3.08644	0.306795	1
AK163237.1-21	NA	NA	NA	NA	NA	NA	NA	NA	1	57	NA	NA	NA	NA	NA	NA	NA	NA	1	53	NA	NA	NA	NA	NA	NA	NA	NA	2	123	-4.60517	0	-3.2225	0.528284	-1.38267	0.528284	-3.2225	0.528284	0	70	-4.60517	0	-3.44068	0.40769	-1.16449	0.40769	-3.44068	0.40769	0
AK163290.1-1	-4.60517	0	-3.10264	0.576195	-1.50253	0.576195	-3.10264	0.576195	0	1	NA	NA	NA	NA	NA	NA	NA	NA	0	0	NA	NA	NA	NA	NA	NA	NA	NA	0	0	NA	NA	NA	NA	NA	NA	NA	NA	0	0	-4.60517	0	-3.42192	0.426279	-1.18325	0.426279	-3.42192	0.426279	0
AK164681.1-1	-2.72556	0.291885	-4.60517	0	1.87961	0.291885	-2.72556	0.291885	2	0	-1.48627	0.141547	-4.60517	0	3.1189	0.141547	-1.48627	0.141547	3	0	-2.47235	0.195441	-4.60517	0	2.13282	0.195441	-2.47235	0.195441	1	1	-2.77863	0.299626	-4.60517	0	1.82654	0.299626	-2.77863	0.299626	1	1	-4.60517	0	-3.01838	0.218854	-1.58679	0.218854	-3.01838	0.218854	0
AK165219.1-27	-3.29397	1.22534	-3.40327	1.24251	0.109304	4.23758	-2.33705	0.388704	0	0	NA	NA	NA	NA	NA	NA	NA	NA	0	0	-3.06315	1.67061	-3.03628	1.65628	-0.0268658	6.13412	-1.82059	0.186059	0	0	NA	NA	NA	NA	NA	NA	NA	NA	0	0	-3.28139	1.22726	-3.38335	1.21029	0.101958	4.33725	-2.29889	0.270457	0
AK165219.1-60	NA	NA	NA	NA	NA	NA	NA	NA	0	0	NA	NA	NA	NA	NA	NA	NA	NA	0	0	NA	NA	NA	NA	NA	NA	NA	NA	0	0	NA	NA	NA	NA	NA	NA	NA	NA	0	0	NA	NA	NA	NA	NA	NA	NA	NA	0
AK165219.1-8	-4.60517	0	-3.65868	0.879833	-0.946485	0.879833	-3.65868	0.879833	0	0	-2.74542	2.54205	-2.68938	2.48723	-0.0560432	9.25413	-1.22516	0.253964	0	0	NA	NA	NA	NA	NA	NA	NA	NA	0	0	-2.91828	1.87472	-2.96949	1.95185	0.0512107	6.95427	-1.64253	0.244661	0	0	NA	NA	NA	NA	NA	NA	NA	NA	0
AK165882.1-6	NA	NA	NA	NA	NA	NA	NA	NA	4	10	-4.60517	0	-2.96592	0.384659	-1.63925	0.384659	-2.96592	0.384659	3	4	-4.60517	0	-3.19828	0.175761	-1.40689	0.175761	-3.19828	0.175761	2	10	-3.7106	0.29007	-3.7375	0.271448	0.0269062	0.533202	-3.20999	0.263284	3	7	NA	NA	NA	NA	NA	NA	NA	NA	7
AK166007.1-140	NA	NA	NA	NA	NA	NA	NA	NA	0	0	NA	NA	NA	NA	NA	NA	NA	NA	0	0	NA	NA	NA	NA	NA	NA	NA	NA	0	0	-4.60517	0	-3.00611	0.591358	-1.59906	0.591358	-3.00611	0.591358	0	1	-4.60517	0	-3.28009	0.464187	-1.32508	0.464187	-3.28009	0.464187	0
AK166383.1-9	NA	NA	NA	NA	NA	NA	NA	NA	20	2	NA	NA	NA	NA	NA	NA	NA	NA	13	7	NA	NA	NA	NA	NA	NA	NA	NA	35	5	-2.68266	0.420325	-4.60517	0	1.92251	0.420325	-2.68266	0.420325	22	4	-3.22228	1.44576	-3.16497	1.35712	-0.0573107	5.1506	-2.0616	0.170895	37
AK166410.1-2	NA	NA	NA	NA	NA	NA	NA	NA	0	0	NA	NA	NA	NA	NA	NA	NA	NA	0	0	-3.15697	1.80527	-3.20897	1.69976	0.0519992	5.46393	-2.07547	0.869437	0	0	NA	NA	NA	NA	NA	NA	NA	NA	0	0	NA	NA	NA	NA	NA	NA	NA	NA	0
AK166590.1-6	-1.28635	0.125543	-2.75274	0.61062	1.46639	0.933673	-1.03557	0.069655	4	1	-2.50211	0.654026	-1.70408	0.32373	-0.79803	1.27786	-1.24177	0.139124	1	2	-1.72605	0.143292	-1.73174	0.131623	0.00569044	0.347306	-1.02213	0.0514085	5	6	-1.24108	0.128189	-1.79805	0.285633	0.55697	0.553719	-0.749566	0.053427	5	3	-1.94355	0.133965	-2.33256	0.185157	0.389012	0.355569	-1.42726	0.0731906	6
AK166626.1-9	0.67026	0.0768337	-4.60517	0	5.27543	0.0768337	0.67026	0.0768337	3	0	1.18067	0.0641125	-4.60517	0	5.78584	0.0641125	1.18067	0.0641125	3	0	0.951845	0.032307	-4.60517	0	5.55702	0.032307	0.951845	0.032307	11	0	0.909396	0.0747448	-4.60517	0	5.51457	0.0747448	0.909396	0.0747448	2	0	0.853941	0.0369302	-4.60517	0	5.45911	0.0369302	0.853941	0.0369302	9
AK166680.1-129	-2.70901	0.754051	-4.60517	0	1.89616	0.754051	-2.70901	0.754051	1	0	NA	NA	NA	NA	NA	NA	NA	NA	0	0	-2.32728	0.404087	-4.60517	0	2.27789	0.404087	-2.32728	0.404087	2	0	-3.51964	1.21372	-3.52587	1.17121	0.00623542	3.70967	-2.62277	0.730059	0	0	-4.60517	0	-3.65266	0.93121	-0.952508	0.93121	-3.65266	0.93121	0
AK166680.1-157	NA	NA	NA	NA	NA	NA	NA	NA	0	0	NA	NA	NA	NA	NA	NA	NA	NA	0	0	NA	NA	NA	NA	NA	NA	NA	NA	0	0	NA	NA	NA	NA	NA	NA	NA	NA	0	0	-3.13876	0.545775	-4.60517	0	1.46641	0.545775	-3.13876	0.545775	1
AK166697.1-69	0.85929	0.0216889	-1.19109	0.197833	2.05038	0.226037	0.987935	0.0190317	145	225	0.875476	0.0313468	-1.39423	0.337594	2.2697	0.367559	0.985175	0.0287079	96	148	1.09773	0.0113602	-1.87024	0.224167	2.96797	0.23599	1.15004	0.0107893	241	315	1.07901	0.0159817	-1.84491	0.31481	2.92391	0.337513	1.13613	0.0149683	172	202	1.09194	0.0112965	-1.85371	0.230824	2.94565	0.24507	1.14576	0.0106147	232
AK166857.1-1	-3.42392	1.02313	-3.4472	1.01214	0.0232823	3.72769	-2.46605	0.151558	0	0	-4.60517	0	-2.34022	0.221875	-2.26495	0.221875	-2.34022	0.221875	0	2	-3.86236	0.474139	-4.60517	0	0.742807	0.474139	-3.86236	0.474139	0	0	-4.60517	0	-2.6012	0.215311	-2.00397	0.215311	-2.6012	0.215311	0	1	NA	NA	NA	NA	NA	NA	NA	NA	0
AK166865.1-19	NA	NA	NA	NA	NA	NA	NA	NA	95	32	-3.01052	1.73545	-3.14283	1.74708	0.132314	6.02951	-1.87343	0.43926	64	23	NA	NA	NA	NA	NA	NA	NA	NA	122	60	NA	NA	NA	NA	NA	NA	NA	NA	86	35	NA	NA	NA	NA	NA	NA	NA	NA	142
AK166865.1-22	-2.99252	2.13902	-3.10101	2.10375	0.108486	6.96738	-1.79213	0.872421	0	0	NA	NA	NA	NA	NA	NA	NA	NA	0	0	NA	NA	NA	NA	NA	NA	NA	NA	0	0	NA	NA	NA	NA	NA	NA	NA	NA	0	0	NA	NA	NA	NA	NA	NA	NA	NA	0
AK166865.1-32	-4.60517	0	-1.91777	0.319391	-2.6874	0.319391	-1.91777	0.319391	47	3	-4.60517	0	-2.05815	0.485772	-2.54702	0.485772	-2.05815	0.485772	34	2	-2.05956	0.245658	-3.17973	0.473578	1.12018	0.733482	-1.77271	0.187089	84	3	-2.9743	0.591551	-1.30235	0.176102	-1.67195	0.773096	-1.10949	0.144236	51	7	-1.76792	0.310091	-2.59558	0.66577	0.827656	1.33895	-1.31153	0.118328	66
AK166865.1-8	-3.31325	1.30112	-3.34796	1.33435	0.0347193	4.56184	-2.28728	0.410289	0	0	-3.51614	1.18605	-3.50866	1.15484	-0.00748343	3.66081	-2.6089	0.669959	0	0	NA	NA	NA	NA	NA	NA	NA	NA	0	0	NA	NA	NA	NA	NA	NA	NA	NA	0	0	-2.05542	0.251598	-4.60517	0	2.54975	0.251598	-2.05542	0.251598	3
AK167106.1-12	1.43288	0.0228874	-4.60517	0	6.03805	0.0228874	1.43288	0.0228874	72	0	1.24353	0.0399104	-4.60517	0	5.8487	0.0399104	1.24353	0.0399104	52	0	1.17822	0.0184494	-4.60517	0	5.78339	0.0184494	1.17822	0.0184494	104	0	1.54254	0.0199814	-4.60517	0	6.14771	0.0199814	1.54254	0.0199814	81	0	1.69247	0.0110172	-4.60517	0	6.29764	0.0110172	1.69247	0.0110172	137
AK167106.1-13	NA	NA	NA	NA	NA	NA	NA	NA	0	0	-4.60517	0	-2.27685	0.856596	-2.32832	0.856596	-2.27685	0.856596	0	1	-2.87493	0.691589	-2.2709	0.411884	-0.60403	1.11102	-1.78519	0.30306	1	2	-3.37605	1.28017	-3.48613	1.24158	0.110081	3.93517	-2.48671	0.679336	0	0	-4.60517	0	-2.91305	0.620039	-1.69212	0.620039	-2.91305	0.620039	0
AK167106.1-17	NA	NA	NA	NA	NA	NA	NA	NA	15	4	NA	NA	NA	NA	NA	NA	NA	NA	17	4	NA	NA	NA	NA	NA	NA	NA	NA	35	4	NA	NA	NA	NA	NA	NA	NA	NA	20	4	-1.8061	0.317541	-4.60517	0	2.79907	0.317541	-1.8061	0.317541	31
AK167106.1-28	-4.60517	0	0.605139	0.0577573	-5.21031	0.0577573	0.605139	0.0577573	0	76	-1.56799	1.00827	1.0113	0.0582108	-2.57929	1.16927	1.11893	0.045251	1	35	-4.60517	0	0.278631	0.0493185	-4.8838	0.0493185	0.278631	0.0493185	0	98	-4.60517	0	0.450077	0.0602432	-5.05525	0.0602432	0.450077	0.0602432	0	58	-4.60517	0	0.871101	0.0293416	-5.47627	0.0293416	0.871101	0.0293416	0
AK167132.1-5	-2.81612	2.27759	-2.7015	2.18271	-0.114623	8.08494	-1.3608	0.245354	0	0	-3.40063	1.39714	-3.33989	1.43981	-0.060739	4.46574	-2.3698	0.752909	0	0	-1.56964	0.223814	-4.60517	0	3.03553	0.223814	-1.56964	0.223814	2	0	-1.39421	0.278925	-4.60517	0	3.21096	0.278925	-1.39421	0.278925	2	0	-1.07861	0.141823	-4.60517	0	3.52656	0.141823	-1.07861	0.141823	2
AK167132.1-66	-2.9518	0.625473	-4.60517	0	1.65337	0.625473	-2.9518	0.625473	1	0	NA	NA	NA	NA	NA	NA	NA	NA	0	0	-2.64087	0.406357	-4.60517	0	1.9643	0.406357	-2.64087	0.406357	2	0	NA	NA	NA	NA	NA	NA	NA	NA	0	0	NA	NA	NA	NA	NA	NA	NA	NA	0
AK167132.1-67	-0.902149	0.24829	-4.60517	0	3.70302	0.24829	-0.902149	0.24829	1	1	-4.60517	0	-0.122203	0.209721	-4.48297	0.209721	-0.122203	0.209721	0	2	-2.54015	3.0179	-2.24763	2.92792	-0.292522	11.0068	-0.763088	0.0849083	0	1	-0.657233	0.574443	-2.80473	3.0807	2.1475	5.51354	-0.209652	0.0569424	1	4	-4.60517	0	-0.672279	0.102812	-3.93289	0.102812	-0.672279	0.102812	0
AK167138.1-29	-4.60517	0	-2.54743	3.53726	-2.05774	3.53726	-2.54743	3.53726	160	611	-4.60517	0	-1.99798	4.09076	-2.60719	4.09076	-1.99798	4.09076	127	375	-4.60517	0	-0.453672	1.33141	-4.1515	1.33141	-0.453672	1.33141	261	896	-4.60517	0	-0.521383	1.56945	-4.08379	1.56945	-0.521383	1.56945	162	602	-4.60517	0	-0.30993	1.006	-4.29524	1.006	-0.30993	1.006	247
AK167138.1-90	1.75562	0.775779	-2.53512	5.55052	4.29074	8.39845	2.00927	0.00474518	25	0	1.9726	0.0169085	-4.60517	0	6.57777	0.0169085	1.9726	0.0169085	17	0	2.05987	0.00490256	-4.60517	0	6.66504	0.00490256	2.05987	0.00490256	36	0	2.01923	0.180687	-4.60517	0	6.6244	0.180687	2.01923	0.180687	29	0	2.03021	0.00394239	-4.60517	0	6.63538	0.00394239	2.03021	0.00394239	39
AK167191.1-27	-2.22178	2.97168	-2.50095	3.13824	0.279163	11.1343	-0.725708	0.188289	0	0	-2.80186	2.35843	-2.74276	2.39071	-0.0591015	8.18709	-1.38438	0.559528	0	0	-2.67752	2.43648	-2.56732	2.41699	-0.110198	8.83063	-1.16275	0.189387	0	0	-2.29836	2.90111	-2.44192	3.0628	0.143561	10.8465	-0.76375	0.184232	0	0	-2.25708	3.21795	-2.2217	3.16653	-0.0353804	11.6531	-0.577807	0.105057	0
AK167223.1-2	-2.97564	0.620728	-4.60517	0	1.62953	0.620728	-2.97564	0.620728	1	0	NA	NA	NA	NA	NA	NA	NA	NA	0	0	NA	NA	NA	NA	NA	NA	NA	NA	0	0	NA	NA	NA	NA	NA	NA	NA	NA	0	0	NA	NA	NA	NA	NA	NA	NA	NA	0
AK167245.1-15	NA	NA	NA	NA	NA	NA	NA	NA	0	0	NA	NA	NA	NA	NA	NA	NA	NA	0	0	-2.88831	2.08848	-2.7176	2.18868	-0.170715	7.59336	-1.44987	0.323065	0	0	-2.49283	2.73137	-2.58624	2.67065	0.0934114	9.58003	-1.02794	0.332882	0	0	-3.07963	1.74799	-3.04143	1.73432	-0.038201	6.11893	-1.84948	0.411205	0
AK167249.1-1	NA	NA	NA	NA	NA	NA	NA	NA	7	7	-1.70872	1.08225	-4.60517	0	2.89645	1.08225	-1.70872	1.08225	11	9	-1.3008	0.384595	-4.60517	0	3.30437	0.384595	-1.3008	0.384595	15	6	-1.33867	0.565472	-4.60517	0	3.2665	0.565472	-1.33867	0.565472	9	10	-0.691088	0.19057	-4.60517	0	3.91408	0.19057	-0.691088	0.19057	13
AK167284.1-116	-3.46516	1.23681	-0.906092	0.224836	-2.55907	1.46207	-0.794693	0.20994	36	47	-4.60517	0	-1.45463	0.588818	-3.15054	0.588818	-1.45463	0.588818	23	48	-4.60517	0	-0.89622	0.129304	-3.70895	0.129304	-0.89622	0.129304	48	105	-2.64745	0.796879	-2.44012	0.821148	-0.207335	1.56375	-1.74773	0.50368	44	55	-2.91694	0.630234	-2.16866	0.401301	-0.748284	1.04825	-1.7381	0.289498	55
AK167284.1-129	NA	NA	NA	NA	NA	NA	NA	NA	0	0	-1.32849	0.529019	-4.60517	0	3.27668	0.529019	-1.32849	0.529019	2	0	NA	NA	NA	NA	NA	NA	NA	NA	0	0	-2.50096	0.750053	-4.60517	0	2.10421	0.750053	-2.50096	0.750053	1	0	NA	NA	NA	NA	NA	NA	NA	NA	0
AK167284.1-150	NA	NA	NA	NA	NA	NA	NA	NA	0	0	-3.21516	1.75933	-3.23502	1.73979	0.0198639	5.60122	-2.1036	0.83513	0	0	NA	NA	NA	NA	NA	NA	NA	NA	0	0	NA	NA	NA	NA	NA	NA	NA	NA	0	0	NA	NA	NA	NA	NA	NA	NA	NA	0
AK167284.1-162	-2.69637	2.34204	-2.83755	2.29897	0.14118	8.34983	-1.34877	0.303501	0	3	-4.60517	0	-2.21742	0.880547	-2.38775	0.880547	-2.21742	0.880547	0	1	-2.8615	0.619848	-2.8821	0.653805	0.0206001	1.25306	-2.13703	0.419595	1	2	-4.60517	0	-2.53812	0.788825	-2.06705	0.788825	-2.53812	0.788825	0	3	-4.60517	0	-1.33985	0.283913	-3.26532	0.283913	-1.33985	0.283913	0
AK167284.1-164	-3.03462	2.02886	-2.90612	1.97148	-0.128499	7.03256	-1.67815	0.481501	0	0	-2.05946	3.88716	-1.91881	3.87933	-0.140651	14.0733	-0.173075	0.17203	0	0	-1.72219	0.71758	-1.61522	0.657785	-0.106974	2.01603	-0.785007	0.135095	1	1	-2.5323	2.35954	-2.84363	2.35877	0.311328	8.41991	-1.26323	0.344477	0	0	-2.16171	0.517945	-4.60517	0	2.44346	0.517945	-2.16171	0.517945	1
AK167284.1-201	-3.30175	1.48738	-3.3372	1.46952	0.0354438	4.63032	-2.29936	0.773083	0	0	NA	NA	NA	NA	NA	NA	NA	NA	0	0	-2.75934	0.672993	-4.60517	0	1.84583	0.672993	-2.75934	0.672993	1	0	NA	NA	NA	NA	NA	NA	NA	NA	0	0	NA	NA	NA	NA	NA	NA	NA	NA	0
AK167284.1-202	NA	NA	NA	NA	NA	NA	NA	NA	0	0	NA	NA	NA	NA	NA	NA	NA	NA	0	0	NA	NA	NA	NA	NA	NA	NA	NA	0	0	-4.60517	0	-2.52188	0.846374	-2.08329	0.846374	-2.52188	0.846374	0	1	NA	NA	NA	NA	NA	NA	NA	NA	0
AK167284.1-211	NA	NA	NA	NA	NA	NA	NA	NA	0	0	NA	NA	NA	NA	NA	NA	NA	NA	0	0	NA	NA	NA	NA	NA	NA	NA	NA	0	0	NA	NA	NA	NA	NA	NA	NA	NA	0	0	-2.04867	0.498277	-4.60517	0	2.55651	0.498277	-2.04867	0.498277	2
AK167284.1-28	-3.37312	1.39655	-3.39301	1.36366	0.0198854	4.33855	-2.39491	0.734957	0	0	NA	NA	NA	NA	NA	NA	NA	NA	0	0	NA	NA	NA	NA	NA	NA	NA	NA	0	0	NA	NA	NA	NA	NA	NA	NA	NA	0	0	NA	NA	NA	NA	NA	NA	NA	NA	0
AK167284.1-30	-0.319772	0.123747	-2.36265	0.74789	2.04288	0.946034	-0.160712	0.0966454	7	5	-0.791976	0.324955	-0.0320971	0.150441	-0.759879	0.513893	0.397631	0.0898107	4	10	-0.542025	0.117696	-0.677926	0.122285	0.135901	0.290668	0.111226	0.0465802	8	12	-1.33296	0.475755	-0.554585	0.183995	-0.77837	0.796837	-0.109239	0.0938634	3	8	-0.95561	0.172328	-0.420176	0.0860531	-0.535434	0.285374	0.0631172	0.0506849	6
AK167284.1-31	NA	NA	NA	NA	NA	NA	NA	NA	0	0	NA	NA	NA	NA	NA	NA	NA	NA	0	0	NA	NA	NA	NA	NA	NA	NA	NA	0	0	NA	NA	NA	NA	NA	NA	NA	NA	0	0	-4.60517	0	-3.63011	0.953699	-0.975057	0.953699	-3.63011	0.953699	0
AK167284.1-66	NA	NA	NA	NA	NA	NA	NA	NA	0	0	NA	NA	NA	NA	NA	NA	NA	NA	0	0	-2.8126	0.674843	-4.60517	0	1.79257	0.674843	-2.8126	0.674843	1	0	-4.60517	0	-1.74937	0.471302	-2.8558	0.471302	-1.74937	0.471302	0	2	-4.60517	0	-2.78404	0.6756	-1.82113	0.6756	-2.78404	0.6756	0
AK167284.1-70	-4.60517	0	-2.54743	0.837799	-2.05774	0.837799	-2.54743	0.837799	0	1	NA	NA	NA	NA	NA	NA	NA	NA	0	0	-4.60517	0	-2.89786	0.686026	-1.70731	0.686026	-2.89786	0.686026	0	1	NA	NA	NA	NA	NA	NA	NA	NA	0	0	-4.60517	0	-2.84868	0.643529	-1.75649	0.643529	-2.84868	0.643529	0
AK167284.1-72	NA	NA	NA	NA	NA	NA	NA	NA	0	0	NA	NA	NA	NA	NA	NA	NA	NA	0	0	NA	NA	NA	NA	NA	NA	NA	NA	0	0	-2.61387	0.741269	-4.60517	0	1.9913	0.741269	-2.61387	0.741269	1	0	NA	NA	NA	NA	NA	NA	NA	NA	0
AK167284.1-78	NA	NA	NA	NA	NA	NA	NA	NA	0	0	NA	NA	NA	NA	NA	NA	NA	NA	0	0	-4.60517	0	-2.91642	0.616134	-1.68875	0.616134	-2.91642	0.616134	0	1	NA	NA	NA	NA	NA	NA	NA	NA	0	0	-2.90135	0.640238	-4.60517	0	1.70382	0.640238	-2.90135	0.640238	1
AK167284.1-82	NA	NA	NA	NA	NA	NA	NA	NA	0	0	NA	NA	NA	NA	NA	NA	NA	NA	0	0	NA	NA	NA	NA	NA	NA	NA	NA	0	0	NA	NA	NA	NA	NA	NA	NA	NA	0	0	NA	NA	NA	NA	NA	NA	NA	NA	0
AK167284.1-94	NA	NA	NA	NA	NA	NA	NA	NA	0	0	NA	NA	NA	NA	NA	NA	NA	NA	0	0	NA	NA	NA	NA	NA	NA	NA	NA	0	0	NA	NA	NA	NA	NA	NA	NA	NA	0	0	-3.55385	1.02976	-4.60517	0	1.05132	1.02976	-3.55385	1.02976	0
AK167397.1-11	1.02663	8.54073	2.94307	4.32908	-1.91645	17.9621	3.90686	0.00191889	0	0	0.196863	12.3008	1.4887	10.8307	-1.29184	39.4614	3.78471	0.00326587	0	0	-4.60517	0	3.74265	0.0498688	-8.34783	0.0498688	3.74265	0.0498688	0	0	3.9322	0.0114517	-4.60517	0	8.53737	0.0114517	3.9322	0.0114517	0	0	3.83279	0.0149072	-4.60517	0	8.43796	0.0149072	3.83279	0.0149072	0
AK167397.1-16	-3.01022	0.582185	-1.30673	0.143662	-1.70349	0.759756	-1.11948	0.117388	501	493	-4.60517	0	-1.21391	0.192313	-3.39126	0.192313	-1.21391	0.192313	379	297	-3.31928	0.438407	-1.30117	0.0923383	-2.0181	0.55631	-1.17903	0.0793795	811	667	-4.60517	0	-1.03615	0.114728	-3.56902	0.114728	-1.03615	0.114728	582	463	-3.39855	0.429854	-1.5486	0.111009	-1.84995	0.516814	-1.41326	0.104878	796
AK167530.1-1	-1.47727	0.143822	-0.383192	0.0390165	-1.09408	0.207483	-0.0861598	0.0264037	6	51	-1.79465	0.314263	-0.128422	0.0501271	-1.66623	0.402999	0.0612887	0.0372661	3	43	-1.24356	0.0699692	-0.317641	0.0278027	-0.925915	0.114997	0.0178094	0.0164668	16	85	-0.691175	0.0702088	-0.232306	0.0391469	-0.458869	0.137345	0.265792	0.0182523	13	53	-1.76534	0.137653	-0.449068	0.0328538	-1.31628	0.20427	-0.206997	0.0208518	8
AK167680.1-1	-2.93567	0.59766	-2.9957	0.594394	0.0600236	1.18772	-2.24676	0.402014	2	3	NA	NA	NA	NA	NA	NA	NA	NA	1	3	-3.61231	0.911325	-3.56875	0.959948	-0.0435566	3.11109	-2.73699	0.421549	1	7	NA	NA	NA	NA	NA	NA	NA	NA	4	1	-2.61331	0.587474	-2.59223	0.577157	-0.0210833	1.56162	-1.80369	0.209993	2
AK167799.1-189	-1.37461	0.262306	-4.60517	0	3.23056	0.262306	-1.37461	0.262306	3	0	-0.959816	0.250422	-4.60517	0	3.64535	0.250422	-0.959816	0.250422	4	0	-2.49142	0.439433	-4.60517	0	2.11375	0.439433	-2.49142	0.439433	1	0	-2.82593	0.69775	-2.78447	0.679917	-0.0414625	1.43476	-2.04646	0.437491	1	1	-1.64368	0.252661	-2.83586	0.63102	1.19219	1.05565	-1.32565	0.156436	3
AK167801.1-43	-1.78476	0.168133	-1.77683	0.155183	-0.00793229	0.379805	-1.07197	0.0670282	5	5	-1.70165	0.215414	-1.26917	0.137392	-0.432481	0.393588	-0.745726	0.074749	4	6	-1.46274	0.0804387	-1.34663	0.0674403	-0.116115	0.172533	-0.709244	0.0305421	11	14	-1.58723	0.134807	-1.56099	0.132912	-0.0262326	0.309128	-0.867869	0.0589665	6	7	-1.59683	0.0918272	-1.32192	0.0620572	-0.274916	0.17401	-0.757322	0.0327622	10
AK167803.1-4	-1.85079	0.348964	-2.61939	0.669858	0.768605	1.20311	-1.39247	0.191985	6	1	-2.67297	0.687	-4.60517	0	1.9322	0.687	-2.67297	0.687	4	1	-1.43681	0.145827	-4.60517	0	3.16836	0.145827	-1.43681	0.145827	11	1	-1.29204	0.168459	-4.60517	0	3.31313	0.168459	-1.29204	0.168459	6	1	-1.65754	0.176331	-4.60517	0	2.94763	0.176331	-1.65754	0.176331	9
AK167887.1-25	-2.3664	3.90701	-1.71988	3.67437	-0.646524	13.9075	-0.204869	0.11701	0	0	-2.73645	2.46687	-2.76317	2.42059	0.0267193	8.49055	-1.33526	0.494895	0	0	-1.50726	3.8052	-2.34425	4.12177	0.836989	14.4559	-0.0419285	0.0614667	0	0	-1.57549	3.65415	-2.31308	3.99003	0.737587	13.846	-0.111983	0.105587	0	0	-1.76128	3.79244	-2.20919	3.93961	0.447911	14.1492	-0.150952	0.0738602	0
AK167887.1-8	-2.69002	0.366968	-1.85668	0.22857	-0.833343	0.612905	-1.47997	0.148618	7	74	-4.60517	0	-1.00834	0.172738	-3.59683	0.172738	-1.00834	0.172738	5	65	-3.03408	0.326678	-1.5581	0.121713	-1.47598	0.453697	-1.35754	0.0978874	11	135	-2.59222	0.35935	-2.35662	0.380229	-0.235605	0.839021	-1.73925	0.17569	4	77	-4.60517	0	-0.926356	0.0674933	-3.67881	0.0674933	-0.926356	0.0674933	8
AK167897.1-1	0.233523	0.0237623	-4.60517	0	4.83869	0.0237623	0.233523	0.0237623	204	12	0.471312	0.026485	-3.08822	0.587104	3.55953	0.608224	0.502393	0.0259474	151	4	0.179764	0.015803	-4.60517	0	4.78493	0.015803	0.179764	0.015803	314	10	0.293519	0.0206783	-4.60517	0	4.89869	0.0206783	0.293519	0.0206783	227	15	0.296791	0.0140557	-4.60517	0	4.90196	0.0140557	0.296791	0.0140557	322
AK167994.1-3	-4.60517	0	-3.20793	0.494429	-1.39724	0.494429	-3.20793	0.494429	0	1	NA	NA	NA	NA	NA	NA	NA	NA	0	0	NA	NA	NA	NA	NA	NA	NA	NA	0	0	NA	NA	NA	NA	NA	NA	NA	NA	0	0	NA	NA	NA	NA	NA	NA	NA	NA	0
AK168017.1-38	NA	NA	NA	NA	NA	NA	NA	NA	0	1	NA	NA	NA	NA	NA	NA	NA	NA	0	0	NA	NA	NA	NA	NA	NA	NA	NA	0	0	-4.60517	0	-2.45583	0.830147	-2.14934	0.830147	-2.45583	0.830147	0	1	NA	NA	NA	NA	NA	NA	NA	NA	0
AK168017.1-6	-1.54726	0.536844	-4.60517	0	3.05791	0.536844	-1.54726	0.536844	1	0	-3.0855	1.94654	-3.14101	1.96634	0.0555162	6.22032	-1.92934	0.895906	0	0	-1.38656	0.396578	-4.60517	0	3.21861	0.396578	-1.38656	0.396578	1	0	-2.8939	2.20473	-2.91999	2.14378	0.026091	7.48399	-1.57603	0.505493	0	0	-1.31578	0.355476	-4.60517	0	3.28939	0.355476	-1.31578	0.355476	1
AK168017.1-9	NA	NA	NA	NA	NA	NA	NA	NA	0	0	-4.60517	0	-1.85755	0.97721	-2.74762	0.97721	-1.85755	0.97721	0	1	NA	NA	NA	NA	NA	NA	NA	NA	0	0	-4.60517	0	-2.23945	0.915936	-2.36572	0.915936	-2.23945	0.915936	0	1	NA	NA	NA	NA	NA	NA	NA	NA	0
AK168050.1-144	NA	NA	NA	NA	NA	NA	NA	NA	0	0	-4.60517	0	-1.50231	1.04131	-3.10286	1.04131	-1.50231	1.04131	0	1	NA	NA	NA	NA	NA	NA	NA	NA	0	0	-1.90065	1.00122	-4.60517	0	2.70452	1.00122	-1.90065	1.00122	1	0	NA	NA	NA	NA	NA	NA	NA	NA	0
AK168050.1-165	-4.60517	0	-0.256441	0.096576	-4.34873	0.096576	-0.256441	0.096576	0	4	-0.128941	0.142303	-4.60517	0	4.47623	0.142303	-0.128941	0.142303	2	0	-1.06492	0.374933	-0.981349	0.338506	-0.0835728	1.09279	-0.220709	0.0593374	2	2	-1.68382	0.861923	-0.352326	0.192238	-1.3315	1.37977	-0.0187893	0.075853	1	3	-0.840721	0.128047	-4.60517	0	3.76445	0.128047	-0.840721	0.128047	2
AK168125.1-35	-3.19169	1.6692	-3.08209	1.74565	-0.109603	5.90658	-1.95268	0.476479	0	0	-2.84445	2.12613	-2.86962	2.14108	0.0251722	7.3648	-1.53489	0.476893	0	0	-3.06858	1.59143	-3.14126	1.57752	0.0726773	5.60491	-1.9352	0.299115	0	0	-3.22491	1.64019	-3.07508	1.65075	-0.149825	5.68495	-1.98261	0.445262	0	0	-2.74126	2.52937	-2.60322	2.39576	-0.138047	9.08523	-1.18739	0.163967	0
AK168125.1-49	0.325815	0.295055	1.00551	0.156062	-0.679692	0.717928	1.48885	0.027313	42	147	0.20717	1.1469	-1.19575	5.63676	1.40292	10.2628	1.10512	0.0631229	28	109	0.256666	0.606278	-0.892131	4.86298	1.1488	7.90393	1.06211	0.026717	46	209	0.819585	0.21135	-2.58012	4.47088	3.3997	5.99705	1.05794	0.0431097	39	151	0.444376	0.17074	-0.276644	0.72154	0.72102	1.32541	0.962992	0.0317568	73
AK168133.1-41	NA	NA	NA	NA	NA	NA	NA	NA	0	0	NA	NA	NA	NA	NA	NA	NA	NA	0	0	NA	NA	NA	NA	NA	NA	NA	NA	0	0	-3.16992	1.7809	-3.23663	1.74664	0.0667051	5.55794	-2.0878	0.860595	0	0	-4.60517	0	-2.51652	0.75763	-2.08865	0.75763	-2.51652	0.75763	0
AK168241.1-3	-3.04456	0.565126	-3.04773	0.56877	0.00317922	1.12281	-2.34484	0.405098	1	1	-2.70435	0.667555	-2.76175	0.695527	0.0573966	1.36112	-1.97365	0.431643	1	1	NA	NA	NA	NA	NA	NA	NA	NA	0	0	NA	NA	NA	NA	NA	NA	NA	NA	0	0	NA	NA	NA	NA	NA	NA	NA	NA	0
AK168276.1-2	-4.60517	0	-2.32337	0.823528	-2.2818	0.823528	-2.32337	0.823528	0	1	NA	NA	NA	NA	NA	NA	NA	NA	0	0	NA	NA	NA	NA	NA	NA	NA	NA	0	0	-2.3495	0.891128	-4.60517	0	2.25567	0.891128	-2.3495	0.891128	1	0	NA	NA	NA	NA	NA	NA	NA	NA	0
AK168282.1-37	NA	NA	NA	NA	NA	NA	NA	NA	0	0	-2.96652	2.19274	-3.08429	2.12734	0.117769	7.03371	-1.76775	0.921842	0	0	-2.76025	2.20983	-2.85929	2.19746	0.0990435	7.87357	-1.43336	0.32266	0	0	-2.77501	2.28066	-2.85226	2.28846	0.0772522	7.9043	-1.4503	0.536517	0	0	-2.74159	2.26374	-2.7832	2.23056	0.0416081	7.98822	-1.37864	0.330339	0
AK168286.1-3	-4.60517	0	-0.178133	0.21787	-4.42704	0.21787	-0.178133	0.21787	4	3	-2.62177	3.9073	-0.863139	2.6911	-1.75863	11.491	0.0911514	0.0644216	3	2	0.174713	0.379352	-4.60517	0	4.77988	0.379352	0.174713	0.379352	6	1	-4.60517	0	0.192128	0.0695493	-4.7973	0.0695493	0.192128	0.0695493	3	6	-1.5659	3.64627	-2.0499	3.79939	0.483996	13.2689	-0.0419396	0.0337086	4
AK168294.1-11	-1.04151	0.377644	-4.60517	0	3.56366	0.377644	-1.04151	0.377644	2	0	-1.8891	0.925009	-1.08395	0.575618	-0.80515	1.53758	-0.589416	0.343974	1	2	-1.88034	0.485378	-4.60517	0	2.72483	0.485378	-1.88034	0.485378	2	0	NA	NA	NA	NA	NA	NA	NA	NA	0	0	NA	NA	NA	NA	NA	NA	NA	NA	0
AK168301.1-1	NA	NA	NA	NA	NA	NA	NA	NA	0	0	NA	NA	NA	NA	NA	NA	NA	NA	0	0	NA	NA	NA	NA	NA	NA	NA	NA	0	0	NA	NA	NA	NA	NA	NA	NA	NA	0	0	-4.60517	0	-3.63456	0.334224	-0.970606	0.334224	-3.63456	0.334224	0
AK168303.1-5	-3.0884	1.73278	-2.97421	1.85478	-0.114184	6.17282	-1.81713	0.460297	0	15	NA	NA	NA	NA	NA	NA	NA	NA	0	18	-3.03662	2.03585	-2.83872	2.00643	-0.197906	7.27621	-1.61051	0.332519	1	22	-2.87061	2.68619	-2.13695	2.85	-0.733657	10.0395	-0.916231	0.260472	0	21	-4.60517	0	-3.60466	1.02641	-1.00051	1.02641	-3.60466	1.02641	0
AK169039.1-37	-4.60517	0	-3.58631	0.979849	-1.01886	0.979849	-3.58631	0.979849	0	0	NA	NA	NA	NA	NA	NA	NA	NA	0	0	NA	NA	NA	NA	NA	NA	NA	NA	0	0	NA	NA	NA	NA	NA	NA	NA	NA	0	0	NA	NA	NA	NA	NA	NA	NA	NA	0
AK169246.1-28	NA	NA	NA	NA	NA	NA	NA	NA	0	0	NA	NA	NA	NA	NA	NA	NA	NA	0	0	NA	NA	NA	NA	NA	NA	NA	NA	0	0	NA	NA	NA	NA	NA	NA	NA	NA	0	0	-1.92621	0.488146	-4.60517	0	2.67896	0.488146	-1.92621	0.488146	2
AK169313.1-1	-3.53275	1.13957	-3.49323	1.21356	-0.0395193	3.701	-2.6042	0.670695	0	0	NA	NA	NA	NA	NA	NA	NA	NA	0	0	-4.60517	0	-3.68388	0.847252	-0.921286	0.847252	-3.68388	0.847252	0	0	NA	NA	NA	NA	NA	NA	NA	NA	0	0	NA	NA	NA	NA	NA	NA	NA	NA	0
AK169363.1-7	NA	NA	NA	NA	NA	NA	NA	NA	0	0	-3.19753	0.529487	-4.60517	0	1.40764	0.529487	-3.19753	0.529487	1	0	NA	NA	NA	NA	NA	NA	NA	NA	0	0	NA	NA	NA	NA	NA	NA	NA	NA	0	0	-4.60517	0	-2.94264	0.264855	-1.66253	0.264855	-2.94264	0.264855	0
AK169456.1-411	-3.1902	1.39181	-3.14484	1.3995	-0.0453635	5.2927	-2.01227	0.0611199	0	0	-3.39521	1.05816	-3.36659	1.06475	-0.0286192	3.94115	-2.38147	0.128006	0	0	-3.62269	0.757855	-3.60064	0.760538	-0.0220472	2.88548	-2.75097	0.0775171	0	0	-3.17866	1.30964	-3.23532	1.32436	0.0566615	4.99606	-2.08185	0.0582688	0	0	-3.57833	0.710916	-3.68648	0.713721	0.108149	2.69411	-2.79599	0.0774971	0
AK169456.1-570	-1.83081	0.121318	-4.60517	0	2.77436	0.121318	-1.83081	0.121318	1	0	-2.58888	1.8388	-3.10522	1.90564	0.516338	7.01539	-1.50601	0.051384	0	0	-2.51229	0.4606	-2.53508	0.494244	0.0227878	1.65928	-1.70334	0.0285849	1	1	-1.56647	0.134245	-4.60517	0	3.0387	0.134245	-1.56647	0.134245	1	0	-4.60517	0	-1.67682	0.149824	-2.92835	0.149824	-1.67682	0.149824	0
AK169456.1-583	-2.6065	1.74138	-3.13797	1.87662	0.531472	6.79315	-1.54777	0.0444133	0	0	-3.17555	1.62561	-2.90231	1.56346	-0.27324	6.0076	-1.80607	0.0685501	0	0	-3.00077	1.55975	-3.11445	1.54754	0.113683	5.8956	-1.83936	0.0366703	0	0	-2.63444	2.02036	-2.95927	2.11527	0.324831	7.82589	-1.3982	0.0303656	0	0	-3.38729	1.39079	-2.87957	1.30976	-0.507727	5.11972	-1.96733	0.0389451	0
AK169538.1-3	-4.60517	0	-3.67369	0.677782	-0.931477	0.677782	-3.67369	0.677782	0	1	-3.27206	1.2594	-3.34059	1.23916	0.0685292	4.47462	-2.25654	0.258426	0	0	-3.51784	0.945626	-3.46136	0.906858	-0.0564736	3.4034	-2.5609	0.148718	0	6	NA	NA	NA	NA	NA	NA	NA	NA	0	2	-3.32133	1.31006	-3.15016	1.30696	-0.17117	4.92428	-2.11959	0.101186	1
AK169624.1-69	-4.60517	0	-2.11965	0.465152	-2.48552	0.465152	-2.11965	0.465152	0	2	NA	NA	NA	NA	NA	NA	NA	NA	0	0	-4.60517	0	-2.562	0.460872	-2.04317	0.460872	-2.562	0.460872	0	1	-2.87588	0.626717	-4.60517	0	1.72929	0.626717	-2.87588	0.626717	1	0	-3.1294	0.550607	-3.13261	0.539789	0.00320659	1.03389	-2.45085	0.406644	1
AK169647.1-55	NA	NA	NA	NA	NA	NA	NA	NA	0	0	NA	NA	NA	NA	NA	NA	NA	NA	0	0	-3.45648	1.27678	-3.40707	1.31824	-0.0494046	4.07208	-2.47634	0.70042	0	0	NA	NA	NA	NA	NA	NA	NA	NA	0	0	-3.41154	1.28715	-3.40789	1.3108	-0.00365275	4.0783	-2.44649	0.667105	0
AK169663.1-13	NA	NA	NA	NA	NA	NA	NA	NA	0	0	NA	NA	NA	NA	NA	NA	NA	NA	0	0	-3.46562	1.03899	-3.4335	1.0543	-0.0321239	3.72582	-2.49095	0.25108	0	0	NA	NA	NA	NA	NA	NA	NA	NA	0	0	-3.43462	1.07047	-3.44921	1.05108	0.0145921	3.76032	-2.47936	0.259743	0
AK169663.1-136	NA	NA	NA	NA	NA	NA	NA	NA	0	0	-3.1941	0.569004	-3.14615	0.549933	-0.0479488	1.06797	-2.49204	0.426915	1	1	-4.60517	0	-3.83506	0.518315	-0.770114	0.518315	-3.83506	0.518315	1	0	NA	NA	NA	NA	NA	NA	NA	NA	0	0	NA	NA	NA	NA	NA	NA	NA	NA	0
AK169736.1-18	-0.333222	0.168343	-4.60517	0	4.27195	0.168343	-0.333222	0.168343	9	0	0.0256992	0.193312	-4.60517	0	4.63087	0.193312	0.0256992	0.193312	6	0	-0.751041	0.169939	-4.60517	0	3.85413	0.169939	-0.751041	0.169939	6	0	0.167272	0.10675	-4.60517	0	4.77244	0.10675	0.167272	0.10675	11	0	-0.0966948	0.10116	-4.60517	0	4.50848	0.10116	-0.0966948	0.10116	17
AK169753.1-13	-0.110832	0.397822	0.169131	0.253194	-0.279963	0.730631	0.809511	0.123276	157	204	-4.60517	0	-0.207481	0.48406	-4.39769	0.48406	-0.207481	0.48406	81	106	-0.486315	0.391289	0.35925	0.138756	-0.845565	0.593451	0.76991	0.0830764	176	249	-4.60517	0	0.885084	0.0958453	-5.49025	0.0958453	0.885084	0.0958453	148	161	-0.235865	0.351081	0.757756	0.0871891	-0.993621	0.482307	1.11315	0.058316	196
AK170284.1-17	-1.77614	0.183343	-4.60517	0	2.82903	0.183343	-1.77614	0.183343	5	0	-1.04855	0.143681	-4.60517	0	3.55662	0.143681	-1.04855	0.143681	5	0	-1.01572	0.0545372	-4.60517	0	3.58945	0.0545372	-1.01572	0.0545372	17	1	-1.80052	0.172154	-3.33589	0.474285	1.53538	0.677283	-1.60703	0.143771	5	1	-1.13229	0.0679176	-4.60517	0	3.47288	0.0679176	-1.13229	0.0679176	14
AK171200.1-2	0.388755	0.0398829	0.661965	0.0311024	-0.27321	0.0826551	1.23491	0.0144282	22	29	0.339361	0.0810647	0.673784	0.0517317	-0.334423	0.173941	1.23139	0.0204068	11	15	0.255758	0.030074	0.9033	0.0141385	-0.647542	0.0489525	1.32702	0.00858671	29	55	0.409862	0.0408164	0.850228	0.023884	-0.440366	0.0811515	1.35421	0.0109499	20	31	0.138932	0.0398899	0.812746	0.017256	-0.673814	0.0712593	1.22965	0.00886765	22
AK171373.1-6	NA	NA	NA	NA	NA	NA	NA	NA	0	0	NA	NA	NA	NA	NA	NA	NA	NA	0	0	-3.31826	0.458018	-2.74363	0.358904	-0.574633	0.83207	-2.31582	0.270971	2	2	NA	NA	NA	NA	NA	NA	NA	NA	0	0	NA	NA	NA	NA	NA	NA	NA	NA	1
AK172660.1-8	-3.04599	0.603905	-4.60517	0	1.55918	0.603905	-3.04599	0.603905	10	2	NA	NA	NA	NA	NA	NA	NA	NA	3	1	-3.37858	0.438195	-4.60517	0	1.22659	0.438195	-3.37858	0.438195	13	0	NA	NA	NA	NA	NA	NA	NA	NA	5	1	-2.7567	0.376652	-4.60517	0	1.84847	0.376652	-2.7567	0.376652	13
AK173012.1-1	-1.26575	0.0564434	-1.03037	0.0446509	-0.235374	0.107761	-0.450664	0.0237809	37	98	-2.09084	0.22846	-0.0836149	0.0260711	-2.00723	0.276761	0.0469717	0.0211525	19	80	-1.56729	0.0557113	-0.359373	0.0142735	-1.20791	0.0789689	-0.102025	0.00994753	51	178	-1.62714	0.0835255	-0.729131	0.0313213	-0.898012	0.127028	-0.389402	0.0206714	33	107	-1.53709	0.0500517	-0.495886	0.0158311	-1.0412	0.0714946	-0.198927	0.0111754	39
AK178071.1-1	-3.06941	2.08651	-2.97636	2.04945	-0.0930511	6.60434	-1.80361	0.91892	0	0	NA	NA	NA	NA	NA	NA	NA	NA	0	0	-2.38792	0.876294	-2.28044	0.869784	-0.107478	1.79453	-1.5039	0.497422	1	1	-1.92887	0.96571	-4.60517	0	2.6763	0.96571	-1.92887	0.96571	1	0	NA	NA	NA	NA	NA	NA	NA	NA	0
AK180772.1-16	-2.41563	2.83258	-2.57512	2.7949	0.159488	9.67891	-0.989407	0.5133	0	0	NA	NA	NA	NA	NA	NA	NA	NA	0	0	-3.18984	1.66141	-3.19788	1.75094	0.00804329	5.43544	-2.08367	0.793051	0	0	NA	NA	NA	NA	NA	NA	NA	NA	0	0	NA	NA	NA	NA	NA	NA	NA	NA	0
AK182530.1-3	-2.12996	3.57189	-2.59773	3.38028	0.467772	11.1879	-0.769095	1.14482	4	0	0.568631	0.514905	-4.60517	0	5.1738	0.514905	0.568631	0.514905	2	0	-0.515849	3.42186	-2.68819	4.24743	2.17234	13.1353	0.416889	0.299243	7	0	NA	NA	NA	NA	NA	NA	NA	NA	5	0	-0.841793	4.46314	-2.36252	4.81415	1.52073	16.1263	0.454516	0.418717	6
AK183599.1-13	NA	NA	NA	NA	NA	NA	NA	NA	0	0	NA	NA	NA	NA	NA	NA	NA	NA	0	0	NA	NA	NA	NA	NA	NA	NA	NA	0	0	NA	NA	NA	NA	NA	NA	NA	NA	0	0	-2.38152	0.87711	-4.60517	0	2.22365	0.87711	-2.38152	0.87711	1
AK190580.1-9	-2.44769	3.50519	-2.40743	3.38528	-0.0402599	11.2204	-0.839097	1.07589	0	6	-2.2502	3.87593	-2.26651	3.77801	0.0163064	12.5647	-0.580582	1.11187	0	1	-4.60517	0	-1.35483	1.05052	-3.25034	1.05052	-1.35483	1.05052	0	7	-4.60517	0	-0.957001	1.21076	-3.64817	1.21076	-0.957001	1.21076	1	8	NA	NA	NA	NA	NA	NA	NA	NA	0
AK191938.1-142	NA	NA	NA	NA	NA	NA	NA	NA	0	0	NA	NA	NA	NA	NA	NA	NA	NA	0	0	NA	NA	NA	NA	NA	NA	NA	NA	0	0	-1.19622	1.04239	-4.60517	0	3.40895	1.04239	-1.19622	1.04239	1	0	NA	NA	NA	NA	NA	NA	NA	NA	0
AK194885.1-12	-1.47845	1.09306	-4.60517	0	3.12672	1.09306	-1.47845	1.09306	1	0	NA	NA	NA	NA	NA	NA	NA	NA	0	0	-0.992395	0.592727	-4.60517	0	3.61278	0.592727	-0.992395	0.592727	2	0	-4.60517	0	-1.46385	1.05315	-3.14132	1.05315	-1.46385	1.05315	0	1	NA	NA	NA	NA	NA	NA	NA	NA	0
AK202428.1-16	NA	NA	NA	NA	NA	NA	NA	NA	0	0	NA	NA	NA	NA	NA	NA	NA	NA	0	0	-1.79788	4.6781	-1.723	4.55814	-0.0748801	16.2341	0.171325	0.343252	0	0	NA	NA	NA	NA	NA	NA	NA	NA	0	0	NA	NA	NA	NA	NA	NA	NA	NA	0
AK208913.1-3	NA	NA	NA	NA	NA	NA	NA	NA	0	0	NA	NA	NA	NA	NA	NA	NA	NA	0	0	NA	NA	NA	NA	NA	NA	NA	NA	0	0	-1.67449	1.03259	-4.60517	0	2.93068	1.03259	-1.67449	1.03259	1	0	NA	NA	NA	NA	NA	NA	NA	NA	0
AK209531.1-4	-1.52073	5.60061	-1.31238	5.4974	-0.208343	20.0079	0.727035	0.111975	0	0	-1.57962	5.247	-1.5636	5.06463	-0.0160197	18.51	0.490068	0.223809	0	0	-1.60659	5.24608	-1.19879	5.1787	-0.407799	18.6358	0.662759	0.0795	0	0	-1.31489	6.07136	-0.926529	5.87715	-0.388359	21.2872	1.07567	0.0812557	0	0	-1.50056	4.96428	-1.50238	4.96369	0.00182363	17.7965	0.51297	0.0875064	0
AK215513.1-17	NA	NA	NA	NA	NA	NA	NA	NA	0	0	NA	NA	NA	NA	NA	NA	NA	NA	0	0	NA	NA	NA	NA	NA	NA	NA	NA	0	0	-2.53561	3.30878	-2.42267	3.16758	-0.112947	10.5862	-0.930761	1.02991	0	0	NA	NA	NA	NA	NA	NA	NA	NA	0
AY059431.1-5	-1.93396	0.281246	-1.1555	0.116075	-0.778465	0.461351	-0.751904	0.0674576	12	78	-2.73421	0.696078	-0.79576	0.125077	-1.93845	0.902311	-0.629494	0.0971965	9	39	-2.29675	0.272954	-0.634201	0.0503997	-1.66255	0.358837	-0.452856	0.0379442	16	103	-1.80337	0.210157	-2.01315	0.289549	0.209781	0.546382	-1.18012	0.112676	13	60	-1.56764	0.113858	-1.16929	0.090521	-0.398351	0.238457	-0.646968	0.0428618	17
AY486147.1-1	-4.60517	0	-3.73724	0.282655	-0.867928	0.282655	-3.73724	0.282655	0	1	-4.60517	0	-3.48204	0.38581	-1.12313	0.38581	-3.48204	0.38581	0	1	NA	NA	NA	NA	NA	NA	NA	NA	0	0	-4.60517	0	-3.75722	0.265127	-0.84795	0.265127	-3.75722	0.265127	0	1	NA	NA	NA	NA	NA	NA	NA	NA	0
AY538613.1-9	-0.0576414	0.0462537	-4.60517	0	4.54753	0.0462537	-0.0576414	0.0462537	9	0	0.114767	0.0658463	-2.46682	0.832095	2.58159	0.918527	0.211069	0.0583809	11	1	0.226741	0.0237527	-4.60517	0	4.83191	0.0237527	0.226741	0.0237527	25	0	0.303571	0.0303099	-4.60517	0	4.90874	0.0303099	0.303571	0.0303099	12	0	0.397551	0.0201087	-4.60517	0	5.00272	0.0201087	0.397551	0.0201087	15
AY593966.1-13	NA	NA	NA	NA	NA	NA	NA	NA	0	0	NA	NA	NA	NA	NA	NA	NA	NA	1	0	NA	NA	NA	NA	NA	NA	NA	NA	0	0	NA	NA	NA	NA	NA	NA	NA	NA	0	0	NA	NA	NA	NA	NA	NA	NA	NA	0
AY593966.1-2	-2.39756	0.411783	-3.08254	0.579056	0.684984	1.01996	-1.96122	0.294498	2	1	-3.55822	1.07552	-3.53328	1.14015	-0.0249357	3.45451	-2.66962	0.654453	0	0	-3.09028	0.524217	-2.01469	0.247415	-1.07559	0.906979	-1.69298	0.15323	1	3	-3.04478	1.74482	-1.72986	0.540382	-1.31493	3.41911	-1.24189	0.153211	1	1	-3.4564	1.18744	-3.35413	1.20739	-0.102269	4.01911	-2.43148	0.475387	0
BC002087.1-11	2.95465	0.0118317	3.35597	0.00547585	-0.401313	0.027905	3.87158	0.00128204	120	158	3.04316	0.0154441	3.33752	0.00865006	-0.294364	0.0390673	3.89883	0.00193776	97	115	2.99476	0.00666738	3.2132	0.00436302	-0.21844	0.0181098	3.80508	0.000908133	218	246	3.059	0.00832638	3.18023	0.00670701	-0.121229	0.0247714	3.81745	0.00127115	134	145	3.18979	0.00474689	3.19051	0.00473592	-0.000725181	0.0154777	3.88502	0.00085973	226
BC002087.1-17	-1.29283	0.540916	-4.60517	0	3.31234	0.540916	-1.29283	0.540916	168	0	NA	NA	NA	NA	NA	NA	NA	NA	93	0	NA	NA	NA	NA	NA	NA	NA	NA	220	0	NA	NA	NA	NA	NA	NA	NA	NA	148	0	NA	NA	NA	NA	NA	NA	NA	NA	218
BC002087.1-18	NA	NA	NA	NA	NA	NA	NA	NA	2	6	NA	NA	NA	NA	NA	NA	NA	NA	1	3	-3.32952	0.4608	-3.32633	0.435237	-0.00318709	0.887416	-2.69069	0.345875	3	9	NA	NA	NA	NA	NA	NA	NA	NA	0	6	NA	NA	NA	NA	NA	NA	NA	NA	1
BC002087.1-6	-1.80522	0.428657	-1.36509	0.27917	-0.440129	0.915283	-0.790438	0.108139	11	11	-2.0471	0.563166	-4.60517	0	2.55807	0.563166	-2.0471	0.563166	8	10	-1.20899	0.124615	-2.06492	0.366196	0.855923	0.574075	-0.821354	0.0762216	17	20	-2.48679	0.740165	-0.967419	0.154365	-1.51937	1.08688	-0.711184	0.0975025	7	15	-2.05824	0.279454	-1.32205	0.119631	-0.736191	0.448083	-0.909796	0.0767748	18
BC002087.1-8	-4.60517	0	-0.69942	0.102635	-3.90575	0.102635	-0.69942	0.102635	2	12	-4.60517	0	-0.187946	0.0911515	-4.41722	0.0911515	-0.187946	0.0911515	0	12	-4.60517	0	-0.592163	0.0630146	-4.01301	0.0630146	-0.592163	0.0630146	3	19	-4.60517	0	-0.737134	0.110004	-3.86804	0.110004	-0.737134	0.110004	1	12	-4.60517	0	-1.10199	0.0950582	-3.50318	0.0950582	-1.10199	0.0950582	3
BC002175.1-3	-4.60517	0	-2.94482	0.626238	-1.66035	0.626238	-2.94482	0.626238	0	1	NA	NA	NA	NA	NA	NA	NA	NA	0	0	NA	NA	NA	NA	NA	NA	NA	NA	0	0	NA	NA	NA	NA	NA	NA	NA	NA	0	0	NA	NA	NA	NA	NA	NA	NA	NA	0
BC003329.1-4	-2.23011	0.346917	-2.93088	0.587088	0.700775	1.05222	-1.78135	0.215516	2	1	NA	NA	NA	NA	NA	NA	NA	NA	0	0	-3.13456	0.478733	-3.15306	0.46818	0.0185025	1.08509	-2.45066	0.280081	1	1	-2.84971	0.535255	-2.88839	0.553263	0.038678	1.29006	-2.12293	0.280237	1	1	-2.95148	0.503532	-2.88379	0.488767	-0.0676898	1.31441	-2.16907	0.202039	1
BC003829.1-11	NA	NA	NA	NA	NA	NA	NA	NA	0	0	NA	NA	NA	NA	NA	NA	NA	NA	0	0	-3.56032	1.02361	-3.48912	0.987643	-0.0712018	3.42996	-2.61934	0.37129	0	0	NA	NA	NA	NA	NA	NA	NA	NA	0	0	NA	NA	NA	NA	NA	NA	NA	NA	0
BC003972.1-7	NA	NA	NA	NA	NA	NA	NA	NA	0	0	-2.08885	0.443209	-4.60517	0	2.51632	0.443209	-2.08885	0.443209	2	0	-3.43897	0.435228	-4.60517	0	1.1662	0.435228	-3.43897	0.435228	1	0	NA	NA	NA	NA	NA	NA	NA	NA	0	0	-2.47174	0.262998	-4.60517	0	2.13343	0.262998	-2.47174	0.262998	3
BC004072.1-5	NA	NA	NA	NA	NA	NA	NA	NA	0	0	NA	NA	NA	NA	NA	NA	NA	NA	0	0	NA	NA	NA	NA	NA	NA	NA	NA	0	0	NA	NA	NA	NA	NA	NA	NA	NA	0	0	-4.60517	0	-3.72671	0.275988	-0.878462	0.275988	-3.72671	0.275988	0
BC004706.1-10	-3.18789	0.507124	-3.22647	0.531736	0.0385804	1.0281	-2.53755	0.397308	1	1	NA	NA	NA	NA	NA	NA	NA	NA	0	0	-4.60517	0	-2.25902	0.212537	-2.34615	0.212537	-2.25902	0.212537	0	3	NA	NA	NA	NA	NA	NA	NA	NA	0	0	-3.4276	0.395338	-2.51803	0.275549	-0.909566	0.670836	-2.20804	0.211641	1
BC004728.1-3	1.17439	0.0194133	-1.4609	0.483854	2.63529	0.54876	1.25739	0.0162194	24	2	0.581261	0.0425771	-4.60517	0	5.18643	0.0425771	0.581261	0.0425771	7	0	0.983656	0.0169719	-0.566368	0.119882	1.55002	0.163972	1.18471	0.0109871	33	7	0.875142	0.0208448	-4.60517	0	5.48031	0.0208448	0.875142	0.0208448	18	1	1.02198	0.0129281	-1.62441	0.400798	2.64639	0.448983	1.1007	0.0105249	35
BC005463.1-2	-4.60517	0	-1.61383	0.179953	-2.99134	0.179953	-1.61383	0.179953	24	70	-2.34563	0.816732	-0.718774	0.130465	-1.62685	1.13566	-0.4775	0.0820628	13	55	-1.12001	0.0756685	-4.60517	0	3.48516	0.0756685	-1.12001	0.0756685	32	87	-4.60517	0	-1.30987	0.128947	-3.2953	0.128947	-1.30987	0.128947	18	64	-1.71052	0.273333	-1.17372	0.134939	-0.536796	0.589467	-0.668763	0.043525	19
BC006694.1-5	-1.87561	0.40578	-0.867438	0.102798	-1.00818	0.633156	-0.514642	0.0572033	365	120	-1.03429	0.173329	-4.60517	0	3.57088	0.173329	-1.03429	0.173329	232	71	-1.04626	0.157584	-1.21534	0.176395	0.169088	0.512943	-0.38901	0.0335297	557	162	-1.20602	0.243361	-1.05302	0.16299	-0.153	0.587772	-0.380237	0.0466976	365	90	-1.27205	0.12315	-1.91194	0.261837	0.639887	0.519784	-0.815789	0.0499344	521
BC010967.1-7	NA	NA	NA	NA	NA	NA	NA	NA	0	0	NA	NA	NA	NA	NA	NA	NA	NA	0	0	-3.55396	1.01454	-4.60517	0	1.05121	1.01454	-3.55396	1.01454	0	0	NA	NA	NA	NA	NA	NA	NA	NA	0	0	NA	NA	NA	NA	NA	NA	NA	NA	0
BC014745.1-36	NA	NA	NA	NA	NA	NA	NA	NA	0	0	NA	NA	NA	NA	NA	NA	NA	NA	0	0	-4.60517	0	-3.41969	0.401775	-1.18548	0.401775	-3.41969	0.401775	0	1	NA	NA	NA	NA	NA	NA	NA	NA	0	0	NA	NA	NA	NA	NA	NA	NA	NA	0
BC014772.1-72	-2.78641	2.29341	-2.72896	2.32677	-0.0574522	7.97318	-1.38573	0.503563	0	0	-2.94048	2.13535	-3.05365	2.14299	0.113167	6.84745	-1.75445	0.921345	0	0	NA	NA	NA	NA	NA	NA	NA	NA	0	0	-3.17599	1.67677	-3.24785	1.75044	0.0718564	5.47205	-2.10199	0.820554	0	0	-2.98157	1.93081	-3.03379	1.90335	0.0522208	6.66126	-1.75002	0.481647	0
BC021420.1-1	NA	NA	NA	NA	NA	NA	NA	NA	0	0	NA	NA	NA	NA	NA	NA	NA	NA	0	0	-4.60517	0	-1.78928	0.930811	-2.81589	0.930811	-1.78928	0.930811	0	1	NA	NA	NA	NA	NA	NA	NA	NA	0	0	NA	NA	NA	NA	NA	NA	NA	NA	0
BC021595.1-24	NA	NA	NA	NA	NA	NA	NA	NA	0	0	NA	NA	NA	NA	NA	NA	NA	NA	0	0	NA	NA	NA	NA	NA	NA	NA	NA	0	0	-1.96549	1.0019	-1.86771	0.935442	-0.0977801	1.85489	-1.06392	0.53204	1	1	NA	NA	NA	NA	NA	NA	NA	NA	0
BC021835.1-4	NA	NA	NA	NA	NA	NA	NA	NA	0	0	NA	NA	NA	NA	NA	NA	NA	NA	0	0	NA	NA	NA	NA	NA	NA	NA	NA	0	0	NA	NA	NA	NA	NA	NA	NA	NA	0	0	-2.31175	3.32287	-2.53813	3.22487	0.226378	10.6437	-0.867552	0.964354	0
BC021940.1-3	-3.14929	1.63895	-3.15764	1.6232	0.0083513	5.66882	-1.99085	0.438325	0	0	NA	NA	NA	NA	NA	NA	NA	NA	0	0	-4.60517	0	-2.47935	0.468254	-2.12582	0.468254	-2.47935	0.468254	0	1	-3.16951	1.6088	-3.16405	1.63388	-0.00545337	5.62692	-2.00985	0.443996	0	0	-3.34627	1.27596	-3.39993	1.24403	0.0536555	4.37957	-2.34956	0.391377	0
BC022947.1-2	0.28327	0.105819	-0.74503	0.290033	1.0283	0.53478	0.63411	0.043139	120	33	0.333499	0.148522	-0.22402	0.285346	0.557519	0.627584	0.850452	0.0457883	81	27	0.630534	0.0377166	-0.952877	0.242535	1.58341	0.348326	0.837107	0.0219549	211	62	0.752559	0.051098	-0.674445	0.302806	1.427	0.457359	0.998124	0.0259192	133	45	0.41075	0.0416025	-0.428894	0.104921	0.839645	0.184416	0.784199	0.0215862	179
BC023266.1-12	-1.79236	3.79223	-2.14213	3.9861	0.349766	14.2137	-0.134821	0.0721735	0	0	-1.60938	4.17286	-2.04318	4.33305	0.4338	15.5188	0.0892747	0.0783919	0	0	-1.5525	4.23865	-1.93848	4.49809	0.385982	15.8761	0.182128	0.0359994	0	0	-1.78478	4.61077	-1.65374	4.55415	-0.131039	16.7281	0.254254	0.0464812	0	0	-1.85432	3.96496	-2.0217	4.06707	0.167374	14.6848	-0.0821317	0.0450409	0
BC023279.1-2	-4.60517	0	-3.31518	0.451987	-1.28999	0.451987	-3.31518	0.451987	0	1	-2.97605	0.587067	-4.60517	0	1.62912	0.587067	-2.97605	0.587067	1	0	-3.10006	0.326156	-4.60517	0	1.50511	0.326156	-3.10006	0.326156	1	0	-4.60517	0	-3.1527	0.475506	-1.45247	0.475506	-3.1527	0.475506	1	1	-2.81048	0.321167	-4.60517	0	1.79469	0.321167	-2.81048	0.321167	1
BC024323.1-56	-2.09427	0.200944	-3.0918	0.500685	0.997534	0.827556	-1.76129	0.127766	3	1	-1.53156	0.154754	-4.60517	0	3.07361	0.154754	-1.53156	0.154754	3	0	-4.60517	0	-2.43348	0.241055	-2.17169	0.241055	-2.43348	0.241055	1	1	-2.26702	0.316483	-2.25805	0.294621	-0.00897282	0.808013	-1.52387	0.108081	2	2	-4.60517	0	-1.93863	0.128467	-2.66654	0.128467	-1.93863	0.128467	0
BC024323.1-629	NA	NA	NA	NA	NA	NA	NA	NA	0	0	NA	NA	NA	NA	NA	NA	NA	NA	0	0	NA	NA	NA	NA	NA	NA	NA	NA	0	0	-0.38945	0.546013	-4.60517	0	4.21572	0.546013	-0.38945	0.546013	2	0	NA	NA	NA	NA	NA	NA	NA	NA	0
BC024351.1-3	NA	NA	NA	NA	NA	NA	NA	NA	11	0	NA	NA	NA	NA	NA	NA	NA	NA	6	0	NA	NA	NA	NA	NA	NA	NA	NA	23	0	NA	NA	NA	NA	NA	NA	NA	NA	11	0	-2.39239	0.85907	-2.45368	0.836257	0.0612914	1.73606	-1.6043	0.487107	17
BC024351.1-49	NA	NA	NA	NA	NA	NA	NA	NA	20	0	-2.37769	0.833917	-4.60517	0	2.22748	0.833917	-2.37769	0.833917	20	0	NA	NA	NA	NA	NA	NA	NA	NA	33	1	-3.53599	1.16041	-3.53272	1.12074	-0.0032658	3.53394	-2.65108	0.68736	20	0	-1.36855	0.192232	-4.60517	0	3.23662	0.192232	-1.36855	0.192232	38
BC024351.1-79	-3.36813	1.38086	-3.4106	1.39475	0.0424715	4.34679	-2.40474	0.757696	0	0	-3.1716	1.83815	-3.16135	1.73926	-0.0102443	5.70499	-2.03236	0.843046	0	0	NA	NA	NA	NA	NA	NA	NA	NA	0	0	NA	NA	NA	NA	NA	NA	NA	NA	0	0	NA	NA	NA	NA	NA	NA	NA	NA	0
BC024395.1-17	NA	NA	NA	NA	NA	NA	NA	NA	0	0	NA	NA	NA	NA	NA	NA	NA	NA	0	0	NA	NA	NA	NA	NA	NA	NA	NA	0	0	-4.60517	0	-1.12495	1.1958	-3.48022	1.1958	-1.12495	1.1958	0	1	-1.30115	1.04346	-1.48167	1.0539	0.180525	2.15161	-0.491851	0.482175	1
BC024583.1-2	NA	NA	NA	NA	NA	NA	NA	NA	0	0	NA	NA	NA	NA	NA	NA	NA	NA	0	0	NA	NA	NA	NA	NA	NA	NA	NA	0	0	NA	NA	NA	NA	NA	NA	NA	NA	0	0	NA	NA	NA	NA	NA	NA	NA	NA	0
BC024609.1-22	NA	NA	NA	NA	NA	NA	NA	NA	0	0	-4.60517	0	-2.07359	0.86929	-2.53158	0.86929	-2.07359	0.86929	0	1	-4.60517	0	-2.75122	0.724043	-1.85395	0.724043	-2.75122	0.724043	0	1	-4.60517	0	-1.80486	0.595974	-2.80031	0.595974	-1.80486	0.595974	0	1	-4.60517	0	-2.05962	0.474125	-2.54555	0.474125	-2.05962	0.474125	0
BC024826.1-6	-1.76115	4.66146	-1.6618	4.73938	-0.099356	16.9127	0.268438	0.175399	0	0	-2.71193	2.76316	-2.64947	2.81229	-0.0624554	9.0731	-1.25108	0.99011	0	0	-3.15931	1.74907	-3.16597	1.77738	0.00666091	5.47547	-2.0525	0.869072	0	0	-2.94781	2.3019	-2.9403	2.29424	-0.00751418	7.37478	-1.65577	0.971819	0	0	-2.34125	3.03388	-2.56531	2.92634	0.22406	10.7434	-0.854242	0.326571	0
BC025008.1-2	-4.60517	0	-3.19797	0.51635	-1.40721	0.51635	-3.19797	0.51635	0	1	NA	NA	NA	NA	NA	NA	NA	NA	0	0	NA	NA	NA	NA	NA	NA	NA	NA	0	0	NA	NA	NA	NA	NA	NA	NA	NA	0	0	NA	NA	NA	NA	NA	NA	NA	NA	0
BC025429.1-8	-4.60517	0	-1.34805	1.06814	-3.25712	1.06814	-1.34805	1.06814	0	1	NA	NA	NA	NA	NA	NA	NA	NA	0	0	NA	NA	NA	NA	NA	NA	NA	NA	0	0	NA	NA	NA	NA	NA	NA	NA	NA	0	0	NA	NA	NA	NA	NA	NA	NA	NA	0
BC025842.1-24	-2.8052	2.5229	-2.8026	2.47605	-0.00259581	8.00481	-1.45976	0.954441	0	0	NA	NA	NA	NA	NA	NA	NA	NA	0	0	NA	NA	NA	NA	NA	NA	NA	NA	0	1	NA	NA	NA	NA	NA	NA	NA	NA	2	0	NA	NA	NA	NA	NA	NA	NA	NA	1
BC025854.1-3	NA	NA	NA	NA	NA	NA	NA	NA	0	0	NA	NA	NA	NA	NA	NA	NA	NA	0	0	NA	NA	NA	NA	NA	NA	NA	NA	0	0	-4.60517	0	-2.87341	0.62045	-1.73176	0.62045	-2.87341	0.62045	0	1	-3.0976	0.526691	-4.60517	0	1.50758	0.526691	-3.0976	0.526691	1
BC025948.1-2	-3.33038	0.461739	-4.60517	0	1.27479	0.461739	-3.33038	0.461739	1	0	NA	NA	NA	NA	NA	NA	NA	NA	1	0	-2.7045	0.2432	-4.60517	0	1.90067	0.2432	-2.7045	0.2432	7	0	NA	NA	NA	NA	NA	NA	NA	NA	2	0	-4.60517	0	-3.54445	0.362169	-1.06072	0.362169	-3.54445	0.362169	4
BC026717.1-3	NA	NA	NA	NA	NA	NA	NA	NA	0	0	-4.60517	0	-1.87328	0.3264	-2.73189	0.3264	-1.87328	0.3264	0	2	-4.60517	0	-2.12052	0.168538	-2.48465	0.168538	-2.12052	0.168538	0	4	-3.35618	1.30755	-3.25659	1.32219	-0.0995878	4.66617	-2.23967	0.308617	0	0	NA	NA	NA	NA	NA	NA	NA	NA	0
BC027184.1-5	NA	NA	NA	NA	NA	NA	NA	NA	0	0	NA	NA	NA	NA	NA	NA	NA	NA	0	1	NA	NA	NA	NA	NA	NA	NA	NA	0	0	NA	NA	NA	NA	NA	NA	NA	NA	0	2	-4.60517	0	-3.68096	0.307297	-0.924211	0.307297	-3.68096	0.307297	0
BC027265.1-5	NA	NA	NA	NA	NA	NA	NA	NA	0	0	NA	NA	NA	NA	NA	NA	NA	NA	0	0	NA	NA	NA	NA	NA	NA	NA	NA	0	0	-4.60517	0	-2.06197	1.00894	-2.5432	1.00894	-2.06197	1.00894	0	1	NA	NA	NA	NA	NA	NA	NA	NA	0
BC027273.1-12	-2.48036	0.749584	-0.78901	0.180819	-1.69135	0.950893	-0.576924	0.145004	1	5	-1.17831	0.751949	-1.29142	0.878993	0.113111	2.28904	-0.32095	0.162411	1	1	-4.60517	0	-1.20398	0.19263	-3.40119	0.19263	-1.20398	0.19263	0	2	-4.60517	0	-1.02921	0.232785	-3.57596	0.232785	-1.02921	0.232785	0	2	-2.56099	0.616783	-2.6353	0.663469	0.0743097	1.49533	-1.80988	0.318441	1
BC027289.1-1	1.77787	0.0129211	-1.40521	1.06985	3.18308	1.15556	1.83911	0.0102354	61	72	1.82014	0.0176864	-4.60517	0	6.42531	0.0176864	1.82014	0.0176864	25	60	1.60991	0.0106296	-0.532821	0.294333	2.14273	0.344657	1.73477	0.00770892	82	127	1.6072	0.0178984	-0.507999	0.543059	2.1152	0.640857	1.74796	0.011595	48	63	1.47099	0.0165511	0.269927	0.145319	1.20107	0.210981	1.75045	0.00832067	62
BC028517.1-38	NA	NA	NA	NA	NA	NA	NA	NA	0	0	NA	NA	NA	NA	NA	NA	NA	NA	0	0	NA	NA	NA	NA	NA	NA	NA	NA	0	0	NA	NA	NA	NA	NA	NA	NA	NA	0	0	-2.9816	1.95543	-3.11418	2.06067	0.132576	6.33587	-1.85152	0.886582	0
BC029252.1-1	-2.46513	2.56324	-2.73598	2.60726	0.270848	9.58897	-1.07177	0.140239	0	0	-1.81	4.48974	-1.71111	4.44822	-0.0988912	16.2732	0.182902	0.0573429	0	0	-2.78953	2.35733	-2.62785	2.36219	-0.16168	8.81709	-1.24093	0.104221	0	0	-2.40284	2.98613	-2.34071	2.9837	-0.0621292	10.9929	-0.749827	0.103399	0	0	-1.9901	3.89355	-2.06623	3.8938	0.0761229	14.3989	-0.183159	0.0401973	0
BC029351.1-1	-4.60517	0	-0.817618	0.1407	-3.78755	0.1407	-0.817618	0.1407	17	87	-4.60517	0	-0.593429	0.169932	-4.01174	0.169932	-0.593429	0.169932	8	46	-3.11686	0.544875	-0.993203	0.113533	-2.12366	0.681632	-0.870181	0.098235	15	127	-2.90181	0.660267	-0.982728	0.163983	-1.91908	0.805253	-0.824149	0.143824	14	87	-3.05275	0.545728	-1.41726	0.179227	-1.63549	0.798998	-1.21806	0.133646	27
BC029992.1-170	NA	NA	NA	NA	NA	NA	NA	NA	0	0	NA	NA	NA	NA	NA	NA	NA	NA	0	0	NA	NA	NA	NA	NA	NA	NA	NA	0	0	NA	NA	NA	NA	NA	NA	NA	NA	0	0	-2.53866	0.76813	-4.60517	0	2.06651	0.76813	-2.53866	0.76813	1
BC031640.1-1	-1.72164	7.66235	0.338632	5.80229	-2.06027	23.7156	1.81232	0.00343137	0	0	-1.38043	7.69256	-0.0803287	6.4936	-1.3001	25.094	1.71156	0.00542355	0	0	1.57032	0.38399	-2.43102	5.76448	4.00135	8.32322	1.85204	0.00195988	1	0	-1.97854	6.39062	0.762707	3.66005	-2.74124	16.7111	1.69715	0.0036391	0	0	-4.60517	0	1.27196	1.44133	-5.87713	1.44133	1.27196	1.44133	0
BC032987.1-4	-4.60517	0	-1.94697	0.220474	-2.6582	0.220474	-1.94697	0.220474	0	3	-4.60517	0	-3.6914	0.827292	-0.913772	0.827292	-3.6914	0.827292	0	0	-4.60517	0	-3.5626	0.362355	-1.04257	0.362355	-3.5626	0.362355	0	1	-4.60517	0	-2.75136	0.42615	-1.85381	0.42615	-2.75136	0.42615	0	1	-4.60517	0	-3.51878	0.403563	-1.08639	0.403563	-3.51878	0.403563	0
BC034004.1-2	-2.86959	0.379625	-4.60517	0	1.73558	0.379625	-2.86959	0.379625	7	1	NA	NA	NA	NA	NA	NA	NA	NA	0	4	-4.60517	0	-3.68279	0.327661	-0.922385	0.327661	-3.68279	0.327661	1	2	-2.89437	0.355273	-4.60517	0	1.7108	0.355273	-2.89437	0.355273	8	0	-3.67778	0.309525	-3.17482	0.255056	-0.502965	0.540913	-2.80824	0.223708	5
BC038317.1-3	-4.60517	0	-2.25469	1.3055	-2.35048	1.3055	-2.25469	1.3055	0	9	-3.44055	1.20965	-3.45982	1.25761	0.019271	2.50204	-2.7202	1.23555	1	9	-4.60517	0	-1.4653	0.303412	-3.13987	0.303412	-1.4653	0.303412	0	20	-4.60517	0	-2.18108	1.16683	-2.42409	1.16683	-2.18108	1.16683	0	9	-4.60517	0	-2.46977	0.953211	-2.1354	0.953211	-2.46977	0.953211	0
BC043333.1-14	NA	NA	NA	NA	NA	NA	NA	NA	0	0	NA	NA	NA	NA	NA	NA	NA	NA	0	0	-3.45013	0.25934	-4.60517	0	1.15504	0.25934	-3.45013	0.25934	1	0	NA	NA	NA	NA	NA	NA	NA	NA	0	0	NA	NA	NA	NA	NA	NA	NA	NA	0
BC044057.1-1	-2.57384	0.796364	-4.60517	0	2.03134	0.796364	-2.57384	0.796364	1	0	NA	NA	NA	NA	NA	NA	NA	NA	1	0	NA	NA	NA	NA	NA	NA	NA	NA	0	0	NA	NA	NA	NA	NA	NA	NA	NA	0	1	NA	NA	NA	NA	NA	NA	NA	NA	0
BC044898.1-1	0.623932	0.0141767	0.650624	0.0142361	-0.0266921	0.0435376	1.33328	0.00328518	51	50	0.376724	0.026286	0.684663	0.0175405	-0.30794	0.0613865	1.24018	0.00613241	32	46	0.52386	0.010838	0.324153	0.0152331	0.199706	0.0414519	1.12398	0.00254121	67	61	0.243541	0.0262393	0.672055	0.0137493	-0.428514	0.060829	1.17786	0.00404567	39	60	0.544268	0.0109385	0.668461	0.00888593	-0.124193	0.0302807	1.30247	0.0022954	73
BC044898.1-5	NA	NA	NA	NA	NA	NA	NA	NA	0	0	-4.60517	0	-3.18427	0.52049	-1.4209	0.52049	-3.18427	0.52049	0	1	-4.60517	0	-3.67359	0.312152	-0.931576	0.312152	-3.67359	0.312152	0	1	NA	NA	NA	NA	NA	NA	NA	NA	0	0	NA	NA	NA	NA	NA	NA	NA	NA	0
BC046339.1-1	NA	NA	NA	NA	NA	NA	NA	NA	0	0	-2.90508	2.21765	-3.101	1.96224	0.195919	6.62022	-1.77834	0.919584	0	0	NA	NA	NA	NA	NA	NA	NA	NA	0	0	NA	NA	NA	NA	NA	NA	NA	NA	0	0	NA	NA	NA	NA	NA	NA	NA	NA	0
BC046339.1-33	NA	NA	NA	NA	NA	NA	NA	NA	0	0	NA	NA	NA	NA	NA	NA	NA	NA	0	0	NA	NA	NA	NA	NA	NA	NA	NA	0	0	-3.25737	1.6469	-3.19481	1.74638	-0.0625656	5.36779	-2.12809	0.823622	0	0	NA	NA	NA	NA	NA	NA	NA	NA	0
BC046339.1-65	NA	NA	NA	NA	NA	NA	NA	NA	1	39	-4.60517	0	-3.18447	2.13101	-1.4207	2.13101	-3.18447	2.13101	0	26	NA	NA	NA	NA	NA	NA	NA	NA	0	67	NA	NA	NA	NA	NA	NA	NA	NA	0	38	NA	NA	NA	NA	NA	NA	NA	NA	1
BC046533.1-20	NA	NA	NA	NA	NA	NA	NA	NA	0	0	-2.11315	0.434394	-4.60517	0	2.49202	0.434394	-2.11315	0.434394	1	0	-3.36766	0.403714	-4.60517	0	1.23751	0.403714	-3.36766	0.403714	1	0	-2.73422	0.389165	-4.60517	0	1.87095	0.389165	-2.73422	0.389165	2	0	NA	NA	NA	NA	NA	NA	NA	NA	0
BC046772.1-6	NA	NA	NA	NA	NA	NA	NA	NA	0	0	NA	NA	NA	NA	NA	NA	NA	NA	0	0	NA	NA	NA	NA	NA	NA	NA	NA	0	0	NA	NA	NA	NA	NA	NA	NA	NA	0	0	-3.23086	0.186198	-4.60517	0	1.37431	0.186198	-3.23086	0.186198	3
BC049611.1-42	-2.53881	3.30041	-2.06809	3.12078	-0.47072	11.3497	-0.654027	0.353281	143	95	-1.90201	3.74253	-2.35501	3.76691	0.452998	13.5155	-0.33312	0.329617	65	41	-1.2866	0.898206	-0.611683	0.339653	-0.674916	1.71683	-0.0442583	0.104218	184	120	-4.60517	0	-0.344628	0.377172	-4.26054	0.377172	-0.344628	0.377172	129	74	-4.60517	0	-0.201402	0.14004	-4.40377	0.14004	-0.201402	0.14004	196
BC049901.1-3	-2.96889	0.526816	-2.61984	0.522024	-0.349049	1.32924	-2.02233	0.233293	1	3	-2.45484	0.409621	-4.60517	0	2.15033	0.409621	-2.45484	0.409621	2	0	-4.60517	0	-3.03869	0.287317	-1.56648	0.287317	-3.03869	0.287317	1	2	-2.88828	0.403805	-4.60517	0	1.71689	0.403805	-2.88828	0.403805	1	0	-3.61655	0.334552	-2.76308	0.24112	-0.853472	0.558012	-2.47332	0.202812	1
BC052174.1-20	-1.634	0.0402312	-4.60517	0	2.97117	0.0402312	-1.634	0.0402312	7	0	-2.58125	0.163278	-4.60517	0	2.02392	0.163278	-2.58125	0.163278	2	1	-1.86143	0.0329971	-4.60517	0	2.74374	0.0329971	-1.86143	0.0329971	8	2	-2.37082	0.130617	-3.38292	0.3892	1.0121	0.745264	-2.06589	0.0558621	4	2	-1.99708	0.0397038	-4.60517	0	2.60809	0.0397038	-1.99708	0.0397038	10
BC052174.1-22	NA	NA	NA	NA	NA	NA	NA	NA	0	0	NA	NA	NA	NA	NA	NA	NA	NA	0	0	-3.76914	0.277536	-4.60517	0	0.83603	0.277536	-3.76914	0.277536	1	0	NA	NA	NA	NA	NA	NA	NA	NA	0	0	NA	NA	NA	NA	NA	NA	NA	NA	0
BC052702.1-4	-4.60517	0	-1.16194	0.128346	-3.44323	0.128346	-1.16194	0.128346	0	1	-4.60517	0	-1.29906	0.144448	-3.30611	0.144448	-1.29906	0.144448	0	2	-4.60517	0	-0.950125	0.0369658	-3.65505	0.0369658	-0.950125	0.0369658	0	4	-4.60517	0	-1.45215	0.113342	-3.15302	0.113342	-1.45215	0.113342	0	2	-4.60517	0	-1.55134	0.0873923	-3.05383	0.0873923	-1.55134	0.0873923	0
BC052702.1-5	-4.60517	0	-1.76781	0.122122	-2.83736	0.122122	-1.76781	0.122122	0	4	-4.60517	0	-1.29217	0.120625	-3.313	0.120625	-1.29217	0.120625	0	5	-4.60517	0	-1.4384	0.0591704	-3.16677	0.0591704	-1.4384	0.0591704	0	8	-4.60517	0	-1.24211	0.0690723	-3.36306	0.0690723	-1.24211	0.0690723	0	6	-4.60517	0	-1.31997	0.056951	-3.2852	0.056951	-1.31997	0.056951	0
BC054111.1-10	NA	NA	NA	NA	NA	NA	NA	NA	0	0	-4.60517	0	-3.4106	0.438876	-1.19457	0.438876	-3.4106	0.438876	0	1	NA	NA	NA	NA	NA	NA	NA	NA	0	0	NA	NA	NA	NA	NA	NA	NA	NA	0	0	NA	NA	NA	NA	NA	NA	NA	NA	0
BC054111.1-2	NA	NA	NA	NA	NA	NA	NA	NA	0	1	NA	NA	NA	NA	NA	NA	NA	NA	0	0	NA	NA	NA	NA	NA	NA	NA	NA	2	4	NA	NA	NA	NA	NA	NA	NA	NA	0	3	-2.85017	0.181769	-4.60517	0	1.755	0.181769	-2.85017	0.181769	3
BC054435.1-34	-4.60517	0	-0.449552	0.282969	-4.15562	0.282969	-0.449552	0.282969	0	782	-2.70981	2.48998	-4.60517	0	1.89536	2.48998	-2.70981	2.48998	2	599	-1.68021	0.46892	-0.905919	0.273626	-0.774293	0.72599	-0.470985	0.176701	4	1354	-2.24312	0.941158	-0.28761	0.234132	-1.95551	1.14024	-0.103879	0.194949	2	836	NA	NA	NA	NA	NA	NA	NA	NA	0
BC054843.1-3	-1.56502	0.173944	-4.60517	0	3.04015	0.173944	-1.56502	0.173944	1	0	-2.03164	0.212704	-2.4585	0.323347	0.426868	0.732289	-1.49314	0.0792808	3	2	-2.33221	0.271216	-2.3576	0.296909	0.0253871	0.937746	-1.59429	0.0386882	2	2	-1.75871	0.0771609	-3.41833	0.392796	1.65962	0.567302	-1.59372	0.0557857	6	1	-2.08507	0.105746	-2.58872	0.192766	0.503655	0.427862	-1.61403	0.0380899	5
BC055697.1-13	NA	NA	NA	NA	NA	NA	NA	NA	0	0	NA	NA	NA	NA	NA	NA	NA	NA	0	0	NA	NA	NA	NA	NA	NA	NA	NA	0	0	-4.60517	0	-2.04979	0.935876	-2.55538	0.935876	-2.04979	0.935876	0	1	NA	NA	NA	NA	NA	NA	NA	NA	0
BC055697.1-3	-3.12584	1.85767	-3.13047	1.85983	0.00463216	5.95589	-1.96847	0.839639	0	0	NA	NA	NA	NA	NA	NA	NA	NA	0	0	NA	NA	NA	NA	NA	NA	NA	NA	0	0	NA	NA	NA	NA	NA	NA	NA	NA	0	0	NA	NA	NA	NA	NA	NA	NA	NA	0
BC055720.1-56	NA	NA	NA	NA	NA	NA	NA	NA	0	0	NA	NA	NA	NA	NA	NA	NA	NA	0	0	-2.58291	0.783427	-2.47708	0.706772	-0.105827	1.42179	-1.74899	0.457274	1	1	-4.60517	0	-1.46195	0.559753	-3.14322	0.559753	-1.46195	0.559753	0	1	-4.60517	0	-1.80974	0.457412	-2.79543	0.457412	-1.80974	0.457412	0
BC056650.1-3	NA	NA	NA	NA	NA	NA	NA	NA	0	0	NA	NA	NA	NA	NA	NA	NA	NA	0	0	NA	NA	NA	NA	NA	NA	NA	NA	0	0	-2.94371	2.47042	-2.79957	2.47405	-0.144138	8.07438	-1.52164	0.971449	0	0	-2.52144	2.78134	-2.60145	2.85451	0.0800127	9.88552	-1.03543	0.492685	0
BC057876.1-23	1.81637	0.0163935	-4.60517	0	6.42154	0.0163935	1.81637	0.0163935	458	0	1.38504	0.0343249	-4.60517	0	5.99021	0.0343249	1.38504	0.0343249	303	0	1.31873	0.0176866	-4.60517	0	5.92391	0.0176866	1.31873	0.0176866	618	0	0.916684	0.0402811	-2.46707	0.774966	3.38375	0.840808	0.960554	0.0367597	415	1	1.3779	0.0180747	-2.64499	0.72427	4.02289	0.762718	1.40059	0.0171382	566
BC057876.1-33	3.54784	0.00553938	-4.60517	0	8.15301	0.00553938	3.54784	0.00553938	32	0	3.44962	0.0166333	-4.60517	0	8.05479	0.0166333	3.44962	0.0166333	10	0	3.56197	0.00197001	-4.60517	0	8.16714	0.00197001	3.56197	0.00197001	40	0	3.59088	0.00228783	-4.60517	0	8.19605	0.00228783	3.59088	0.00228783	31	0	3.37735	0.0134856	0.851945	1.1737	2.52541	1.37243	3.49768	0.00171153	35
BC057996.1-13	NA	NA	NA	NA	NA	NA	NA	NA	0	0	NA	NA	NA	NA	NA	NA	NA	NA	0	0	NA	NA	NA	NA	NA	NA	NA	NA	0	0	NA	NA	NA	NA	NA	NA	NA	NA	0	0	NA	NA	NA	NA	NA	NA	NA	NA	0
BC058410.1-7	NA	NA	NA	NA	NA	NA	NA	NA	0	0	NA	NA	NA	NA	NA	NA	NA	NA	0	0	-2.65328	2.9239	-2.47963	2.84046	-0.173649	10.0711	-1.02661	0.536335	0	0	-2.26621	3.3737	-2.26671	3.55854	0.000505989	12.0696	-0.593281	0.536986	0	0	-2.18835	3.4531	-2.23382	3.42884	0.0454648	12.3241	-0.511496	0.320949	0
BC058943.1-3	-0.996489	0.188517	-1.31328	0.278502	0.316789	0.617219	-0.394175	0.0667638	4	3	-1.07861	0.369534	-1.12617	0.383879	0.0475598	1.05744	-0.305243	0.0904372	2	2	-1.03298	0.101714	-1.39116	0.181217	0.358185	0.357894	-0.477852	0.0465387	7	5	-0.500372	0.128097	-1.08387	0.262292	0.583494	0.556489	-0.0065744	0.0414239	5	3	-1.05961	0.192366	-1.54604	0.372255	0.486428	0.845588	-0.505434	0.0498194	3
BC059060.1-26	-3.75681	0.681056	-3.77743	0.664462	0.0206246	2.22295	-3.04333	0.328383	0	0	NA	NA	NA	NA	NA	NA	NA	NA	0	0	-3.33711	1.13819	-3.34823	1.15518	0.0111198	4.28194	-2.3036	0.122317	0	0	-4.60517	0	-3.67882	0.784028	-0.926353	0.784028	-3.67882	0.784028	0	0	-3.67442	0.688839	-4.60517	0	0.930748	0.688839	-3.67442	0.688839	0
BC059060.1-28	-3.05394	1.64652	-3.01462	1.65023	-0.0393156	6.16576	-1.79455	0.0914601	0	0	-3.21078	1.43649	-3.18153	1.39369	-0.0292514	5.17581	-2.0641	0.191866	0	0	-3.35612	1.31694	-3.05294	1.2619	-0.303181	4.82186	-2.08901	0.080134	0	0	-2.94624	1.68954	-3.02948	1.70508	0.0832346	6.34884	-1.72909	0.0823605	0	0	-3.04163	1.54755	-3.11785	1.56319	0.0762262	5.87204	-1.86568	0.0692088	0
BC059060.1-29	NA	NA	NA	NA	NA	NA	NA	NA	0	0	NA	NA	NA	NA	NA	NA	NA	NA	0	0	-3.1912	1.66836	-3.15174	1.63798	-0.0394572	5.72151	-2.01025	0.496314	0	0	-2.82094	1.94874	-2.99805	1.96975	0.177116	7.04222	-1.60134	0.283092	0	0	NA	NA	NA	NA	NA	NA	NA	NA	0
BC059060.1-6	-2.48275	2.26148	-2.74941	2.38659	0.266665	8.54627	-1.16891	0.0869061	0	0	-3.28963	1.28988	-3.33953	1.26393	0.049893	4.5976	-2.2511	0.25434	0	0	-2.06959	2.83967	-2.52566	3.03769	0.456071	10.8588	-0.671329	0.0246526	0	0	-2.70802	2.28816	-2.67821	2.31024	-0.0298049	8.59024	-1.24515	0.0801036	0	0	-3.07059	1.87328	-2.7558	1.81202	-0.314799	6.94369	-1.59244	0.0704247	0
BC059060.1-7	NA	NA	NA	NA	NA	NA	NA	NA	0	0	NA	NA	NA	NA	NA	NA	NA	NA	0	0	-2.78343	2.67672	-2.62658	2.67019	-0.156842	9.17256	-1.25041	0.735784	0	0	NA	NA	NA	NA	NA	NA	NA	NA	0	0	NA	NA	NA	NA	NA	NA	NA	NA	0
BC060290.1-3	-0.514951	0.189049	-4.60517	0	4.09022	0.189049	-0.514951	0.189049	8	8	-0.0366543	0.154792	-1.71544	0.887161	1.67878	1.13177	0.198179	0.113844	6	10	-0.152916	0.0864312	-2.57256	0.737922	2.41964	0.851505	-0.0443685	0.0753639	21	12	0.319272	0.0799174	-4.60517	0	4.92444	0.0799174	0.319272	0.0799174	17	7	-0.765539	0.148458	-2.81023	0.663224	2.04469	0.820021	-0.619918	0.127834	17
BC060971.1-5	NA	NA	NA	NA	NA	NA	NA	NA	0	0	NA	NA	NA	NA	NA	NA	NA	NA	0	0	NA	NA	NA	NA	NA	NA	NA	NA	0	0	-3.60387	1.0196	-4.60517	0	1.0013	1.0196	-3.60387	1.0196	0	0	NA	NA	NA	NA	NA	NA	NA	NA	0
BC061183.1-8	-3.36759	1.45424	-3.37353	1.4235	0.00594895	4.61213	-2.35413	0.738939	0	0	NA	NA	NA	NA	NA	NA	NA	NA	0	0	-3.56798	1.03991	-3.58825	1.06629	0.0202705	3.28122	-2.72354	0.625014	0	0	NA	NA	NA	NA	NA	NA	NA	NA	0	0	NA	NA	NA	NA	NA	NA	NA	NA	0
BC062874.1-12	0.711862	0.0871205	-4.60517	0	5.31703	0.0871205	0.711862	0.0871205	92	0	0.59757	0.188126	-4.60517	0	5.20274	0.188126	0.59757	0.188126	56	0	-0.179036	0.157903	-1.0165	0.450989	0.837463	0.785067	0.248987	0.0720605	113	5	0.959002	0.0499594	-4.60517	0	5.56417	0.0499594	0.959002	0.0499594	93	0	0.118377	0.108605	-4.60517	0	4.72355	0.108605	0.118377	0.108605	116
BC064103.1-22	NA	NA	NA	NA	NA	NA	NA	NA	0	0	NA	NA	NA	NA	NA	NA	NA	NA	0	3	-4.60517	0	-3.55289	0.835494	-1.05228	0.835494	-3.55289	0.835494	0	1	NA	NA	NA	NA	NA	NA	NA	NA	0	0	NA	NA	NA	NA	NA	NA	NA	NA	0
BC065387.1-1	NA	NA	NA	NA	NA	NA	NA	NA	0	0	NA	NA	NA	NA	NA	NA	NA	NA	0	0	NA	NA	NA	NA	NA	NA	NA	NA	0	0	NA	NA	NA	NA	NA	NA	NA	NA	0	0	-3.42098	1.39855	-3.35096	1.44238	-0.0700256	4.4611	-2.38682	0.745176	0
BC069885.1-5	-0.829468	7.54508	-0.166518	7.09846	-0.66295	25.4628	1.87382	0.0329795	0	0	-0.0579503	7.27398	-0.693001	8.36256	0.635051	27.1169	2.06611	0.0384862	0	0	-0.346219	8.33351	0.307166	7.83848	-0.653385	27.2716	2.38709	0.011481	0	0	-1.44705	7.77554	0.164419	6.16593	-1.61147	24.5734	1.82086	0.0290073	0	0	-0.655041	8.69056	0.210407	7.2785	-0.865447	27.3903	2.23285	0.0132346	0
BC069983.1-3	NA	NA	NA	NA	NA	NA	NA	NA	0	0	NA	NA	NA	NA	NA	NA	NA	NA	0	0	-3.17091	0.534321	-4.60517	0	1.43426	0.534321	-3.17091	0.534321	1	0	-2.92246	0.632147	-4.60517	0	1.68272	0.632147	-2.92246	0.632147	1	0	NA	NA	NA	NA	NA	NA	NA	NA	0
BC080777.1-4	-2.28098	0.473672	-4.60517	0	2.32419	0.473672	-2.28098	0.473672	76	8	-2.18924	0.480245	-4.60517	0	2.41593	0.480245	-2.18924	0.480245	45	2	-2.68526	0.361763	-3.42513	0.429951	0.739866	0.820737	-2.31749	0.259821	123	11	-1.92877	0.340745	-4.60517	0	2.6764	0.340745	-1.92877	0.340745	82	3	-4.60517	0	-2.90842	0.36097	-1.69675	0.36097	-2.90842	0.36097	115
BC081467.1-26	NA	NA	NA	NA	NA	NA	NA	NA	0	0	-3.1928	1.76195	-3.20053	1.68825	0.00772445	5.38165	-2.09489	0.835654	0	0	-1.78809	0.345911	-4.60517	0	2.81708	0.345911	-1.78809	0.345911	2	0	NA	NA	NA	NA	NA	NA	NA	NA	0	0	-2.8358	0.674696	-4.60517	0	1.76937	0.674696	-2.8358	0.674696	1
BC081467.1-45	NA	NA	NA	NA	NA	NA	NA	NA	0	0	-3.2009	1.83825	-3.12008	1.88583	-0.0808167	5.97834	-2.00112	0.849579	0	0	-4.60517	0	-2.76969	0.715898	-1.83548	0.715898	-2.76969	0.715898	0	1	-3.42928	1.37137	-3.33785	1.45358	-0.0914309	4.44709	-2.38697	0.760662	0	0	NA	NA	NA	NA	NA	NA	NA	NA	0
BC081467.1-93	NA	NA	NA	NA	NA	NA	NA	NA	0	0	-4.60517	0	-0.977249	0.315901	-3.62792	0.315901	-0.977249	0.315901	0	2	NA	NA	NA	NA	NA	NA	NA	NA	0	0	NA	NA	NA	NA	NA	NA	NA	NA	0	0	NA	NA	NA	NA	NA	NA	NA	NA	0
BC083067.1-269	-3.0583	0.554679	-4.60517	0	1.54687	0.554679	-3.0583	0.554679	1	0	-4.60517	0	-3.47984	1.16863	-1.12533	1.16863	-3.47984	1.16863	0	0	NA	NA	NA	NA	NA	NA	NA	NA	0	0	-3.09093	0.604524	-4.60517	0	1.51424	0.604524	-3.09093	0.604524	1	0	-4.60517	0	-3.35193	0.462772	-1.25324	0.462772	-3.35193	0.462772	0
BC083318.1-21	1.19907	0.0195401	-4.60517	0	5.80424	0.0195401	1.19907	0.0195401	497	57	1.1297	0.0308784	-4.60517	0	5.73487	0.0308784	1.1297	0.0308784	384	44	1.22162	0.0118339	-2.57367	0.404145	3.79529	0.417097	1.24556	0.0116142	814	87	1.39926	0.0156428	-2.20563	0.385058	3.60488	0.393245	1.42878	0.0153248	593	60	1.21661	0.013246	-4.60517	0	5.82178	0.013246	1.21661	0.013246	838
BC085245.1-6	-3.2918	0.481281	-4.60517	0	1.31337	0.481281	-3.2918	0.481281	1	0	-1.95591	0.344141	-4.60517	0	2.64926	0.344141	-1.95591	0.344141	2	0	-2.74163	0.31169	-4.60517	0	1.86354	0.31169	-2.74163	0.31169	1	0	-1.95018	0.209695	-2.61904	0.35032	0.668859	0.591012	-1.52146	0.135037	4	2	-2.2536	0.196367	-3.47106	0.375009	1.21745	0.616881	-2.0165	0.146152	4
BC085474.1-86	-1.87827	0.164841	-2.76434	0.369918	0.886071	0.582397	-1.52318	0.113479	6	10	-2.48329	0.405604	-1.77173	0.238115	-0.711566	0.633625	-1.34687	0.163959	4	9	-2.83954	0.292519	-2.68515	0.224199	-0.154391	0.5417	-2.08515	0.140215	6	12	-2.04872	0.280154	-2.33999	0.345646	0.291267	0.811456	-1.44246	0.107591	5	9	-3.12968	0.291441	-2.54285	0.188653	-0.586828	0.477955	-2.13414	0.139458	5
BC085489.1-6	NA	NA	NA	NA	NA	NA	NA	NA	0	5	-3.36268	1.47627	-3.36277	1.3765	8.59865e-05	4.42435	-2.36876	0.776549	0	1	NA	NA	NA	NA	NA	NA	NA	NA	0	4	-3.5494	1.12535	-3.52016	1.0884	-0.0292468	3.42914	-2.6579	0.638574	0	3	NA	NA	NA	NA	NA	NA	NA	NA	0
BC086777.1-38	-1.74684	1.0054	-4.60517	0	2.85833	1.0054	-1.74684	1.0054	1	0	NA	NA	NA	NA	NA	NA	NA	NA	0	0	-2.13783	0.925974	-4.60517	0	2.46734	0.925974	-2.13783	0.925974	1	0	-1.74687	1.00225	-4.60517	0	2.8583	1.00225	-1.74687	1.00225	1	0	-2.12369	0.914128	-4.60517	0	2.48148	0.914128	-2.12369	0.914128	1
BC086777.1-66	NA	NA	NA	NA	NA	NA	NA	NA	0	0	-2.60111	2.89278	-2.72128	2.71602	0.120162	8.97134	-1.23585	1.00926	0	0	NA	NA	NA	NA	NA	NA	NA	NA	0	0	NA	NA	NA	NA	NA	NA	NA	NA	0	0	NA	NA	NA	NA	NA	NA	NA	NA	0
BC086777.1-84	NA	NA	NA	NA	NA	NA	NA	NA	0	0	NA	NA	NA	NA	NA	NA	NA	NA	0	0	-2.15289	0.921192	-4.60517	0	2.45228	0.921192	-2.15289	0.921192	1	0	NA	NA	NA	NA	NA	NA	NA	NA	0	0	NA	NA	NA	NA	NA	NA	NA	NA	0
BC086904.1-100	1.14254	0.220576	1.44974	0.0845048	-0.3072	0.476743	2.05421	0.0183503	100	60	0.861046	0.754556	1.29851	0.154436	-0.437468	1.29271	1.91673	0.0325637	70	45	0.139614	0.794368	1.39246	0.0613049	-1.25285	1.13777	1.72544	0.0145755	115	94	-0.521522	6.53195	1.6063	0.247526	-2.12783	8.57718	2.09074	0.0180024	69	75	0.879474	0.164759	1.1116	0.0825649	-0.232121	0.404119	1.74101	0.0146033	143
BC086904.1-73	-2.26487	0.916659	-4.60517	0	2.3403	0.916659	-2.26487	0.916659	1	0	NA	NA	NA	NA	NA	NA	NA	NA	0	0	NA	NA	NA	NA	NA	NA	NA	NA	0	0	NA	NA	NA	NA	NA	NA	NA	NA	0	0	NA	NA	NA	NA	NA	NA	NA	NA	0
BC086905.1-107	NA	NA	NA	NA	NA	NA	NA	NA	0	0	-3.08876	1.93981	-3.08643	2.03472	-0.00232671	6.39688	-1.88573	0.861369	0	0	NA	NA	NA	NA	NA	NA	NA	NA	0	0	NA	NA	NA	NA	NA	NA	NA	NA	0	0	NA	NA	NA	NA	NA	NA	NA	NA	0
BC086905.1-169	NA	NA	NA	NA	NA	NA	NA	NA	0	0	NA	NA	NA	NA	NA	NA	NA	NA	0	0	NA	NA	NA	NA	NA	NA	NA	NA	0	0	-4.60517	0	-2.32111	0.785531	-2.28406	0.785531	-2.32111	0.785531	0	1	NA	NA	NA	NA	NA	NA	NA	NA	0
BC086905.1-200	NA	NA	NA	NA	NA	NA	NA	NA	0	0	NA	NA	NA	NA	NA	NA	NA	NA	0	0	NA	NA	NA	NA	NA	NA	NA	NA	0	0	NA	NA	NA	NA	NA	NA	NA	NA	0	0	-4.60517	0	-2.72037	0.678071	-1.8848	0.678071	-2.72037	0.678071	0
BC086905.1-28	-4.60517	0	-3.12316	1.84606	-1.48201	1.84606	-3.12316	1.84606	0	1	NA	NA	NA	NA	NA	NA	NA	NA	0	0	-3.57605	1.07575	-4.60517	0	1.02912	1.07575	-3.57605	1.07575	1	0	-1.74709	0.524312	-4.60517	0	2.85808	0.524312	-1.74709	0.524312	2	1	-2.05654	0.469015	-4.60517	0	2.54863	0.469015	-2.05654	0.469015	2
BC086916.1-100	NA	NA	NA	NA	NA	NA	NA	NA	0	0	NA	NA	NA	NA	NA	NA	NA	NA	0	0	NA	NA	NA	NA	NA	NA	NA	NA	0	0	NA	NA	NA	NA	NA	NA	NA	NA	0	0	-2.37611	0.819779	-4.60517	0	2.22906	0.819779	-2.37611	0.819779	1
BC086916.1-105	NA	NA	NA	NA	NA	NA	NA	NA	0	0	NA	NA	NA	NA	NA	NA	NA	NA	0	0	-2.47645	0.836125	-4.60517	0	2.12872	0.836125	-2.47645	0.836125	1	0	NA	NA	NA	NA	NA	NA	NA	NA	0	0	-2.45942	0.772021	-4.60517	0	2.14575	0.772021	-2.45942	0.772021	1
BC086916.1-114	-2.68725	2.4258	-2.76689	2.59097	0.0796475	8.76643	-1.28953	0.488268	0	0	NA	NA	NA	NA	NA	NA	NA	NA	0	0	-0.8815	0.225917	-1.22641	0.323323	0.344914	0.584099	-0.293716	0.119171	4	3	-4.60517	0	-0.976422	0.386484	-3.62875	0.386484	-0.976422	0.386484	0	2	-1.83766	0.563404	-4.60517	0	2.76751	0.563404	-1.83766	0.563404	1
BC086916.1-14	NA	NA	NA	NA	NA	NA	NA	NA	0	0	-0.904274	0.533612	-4.60517	0	3.7009	0.533612	-0.904274	0.533612	2	0	-1.71051	0.495972	-2.3775	0.80895	0.666993	1.34164	-1.19785	0.325103	2	1	NA	NA	NA	NA	NA	NA	NA	NA	0	0	-2.41049	0.811384	-4.60517	0	2.19468	0.811384	-2.41049	0.811384	1
BC086916.1-3	NA	NA	NA	NA	NA	NA	NA	NA	0	0	NA	NA	NA	NA	NA	NA	NA	NA	0	0	NA	NA	NA	NA	NA	NA	NA	NA	0	0	NA	NA	NA	NA	NA	NA	NA	NA	0	0	-4.60517	0	-2.4958	0.795913	-2.10937	0.795913	-2.4958	0.795913	0
BC086916.1-4	-3.07861	2.0048	-3.12829	1.89819	0.0496795	6.16686	-1.92296	0.885988	0	0	NA	NA	NA	NA	NA	NA	NA	NA	0	0	NA	NA	NA	NA	NA	NA	NA	NA	0	0	NA	NA	NA	NA	NA	NA	NA	NA	0	0	-3.26142	1.53195	-3.41375	1.36613	0.152329	4.56222	-2.32352	0.757803	0
BC086916.1-48	-0.218025	12.7746	5.68621	0.0338979	-5.90424	13.6653	5.777	0.000550163	0	0	4.71511	6.61991	-0.299963	17.0856	5.01507	36.6485	5.78879	0.000869869	0	0	1.85922	15.7075	4.45238	6.79236	-2.59316	32.8564	5.80235	0.000363952	0	0	5.36253	0.29654	1.92719	15.0728	3.43535	18.2021	5.7916	0.000478169	0	0	-1.76749	8.68983	5.81208	0.00299222	-7.57957	8.872	5.82888	0.000352505	0
BC086916.1-52	-2.03065	4.7373	-1.52178	4.39135	-0.508862	16.4564	0.195589	0.181878	0	0	-1.75435	4.6695	-1.74361	4.61346	-0.0107474	16.5905	0.206651	0.268432	0	0	-2.01535	4.50981	-1.60846	4.26245	-0.406889	15.9619	0.127498	0.122854	0	0	-1.3268	5.15245	-1.56634	5.24177	0.239542	18.6437	0.617311	0.106173	0	0	-1.71149	4.26825	-1.9131	4.28745	0.201611	15.3297	0.0751075	0.165354	0
BC086916.1-59	0.727006	0.204643	-4.60517	0	5.33218	0.204643	0.727006	0.204643	1	0	-1.49927	5.05614	-1.49221	5.15106	-0.00705455	18.2092	0.540613	0.127415	0	0	-1.6584	5.43548	-1.02051	5.00052	-0.637895	18.5257	0.726308	0.0471113	0	0	-1.57267	5.12391	-1.31643	4.9647	-0.256238	18.0487	0.58422	0.0818409	0	0	-1.5419	5.59152	-1.27056	5.49831	-0.271349	20.1339	0.747832	0.049281	0
BC086916.1-77	-0.902506	0.322041	-4.60517	0	3.70266	0.322041	-0.902506	0.322041	3	6	-1.76961	0.972338	-4.60517	0	2.83556	0.972338	-1.76961	0.972338	1	4	-0.43449	0.135744	-2.50337	0.774703	2.06888	0.911953	-0.283354	0.116901	7	8	NA	NA	NA	NA	NA	NA	NA	NA	0	1	-0.120292	0.107013	-4.60517	0	4.48488	0.107013	-0.120292	0.107013	8
BC086916.1-81	-0.958418	0.545699	-4.60517	0	3.64675	0.545699	-0.958418	0.545699	696	0	-4.60517	0	-1.71112	1.07388	-2.89405	1.07388	-1.71112	1.07388	477	1	-0.862645	0.343567	-0.72063	0.221888	-0.142015	0.596792	-0.0378037	0.122878	1070	5	-4.60517	0	-2.05357	0.937909	-2.5516	0.937909	-2.05357	0.937909	747	1	-0.154145	0.164193	-4.60517	0	4.45102	0.164193	-0.154145	0.164193	1106
BC086916.1-99	-1.4781	0.633473	-4.60517	0	3.12707	0.633473	-1.4781	0.633473	1	0	NA	NA	NA	NA	NA	NA	NA	NA	0	0	NA	NA	NA	NA	NA	NA	NA	NA	0	0	NA	NA	NA	NA	NA	NA	NA	NA	0	0	-1.22628	0.404844	-2.06209	0.847351	0.835813	1.4451	-0.751057	0.217028	2
BC086935.1-36	NA	NA	NA	NA	NA	NA	NA	NA	0	0	NA	NA	NA	NA	NA	NA	NA	NA	0	0	-3.50154	1.15084	-3.51261	1.19901	0.0110735	3.56031	-2.61625	0.699073	0	0	-1.63439	0.519262	-4.60517	0	2.97078	0.519262	-1.63439	0.519262	2	0	-2.34727	0.6936	-2.30241	0.688588	-0.0448583	1.66475	-1.50221	0.292706	1
BC086936.1-10	NA	NA	NA	NA	NA	NA	NA	NA	0	0	-2.11157	3.96104	-1.98452	3.95789	-0.127051	13.7435	-0.271324	0.559594	0	0	NA	NA	NA	NA	NA	NA	NA	NA	0	0	NA	NA	NA	NA	NA	NA	NA	NA	0	0	NA	NA	NA	NA	NA	NA	NA	NA	0
BC087551.1-13	0.192564	0.0412581	0.876295	0.0161179	-0.683731	0.0745373	1.29039	0.00784966	121	105	0.450875	0.0518092	0.628326	0.0347448	-0.177451	0.123318	1.24884	0.0115449	76	38	0.219225	0.0256547	1.08834	0.00790942	-0.869112	0.0438332	1.4407	0.00403683	193	140	0.622998	0.0287165	1.09732	0.0135733	-0.474324	0.0585234	1.58597	0.00545751	112	93	0.154922	0.0293659	0.683996	0.0131593	-0.529074	0.0575697	1.15069	0.00565536	174
BC087871.1-5	NA	NA	NA	NA	NA	NA	NA	NA	0	0	-4.60517	0	-1.98408	0.914721	-2.62109	0.914721	-1.98408	0.914721	0	1	NA	NA	NA	NA	NA	NA	NA	NA	0	0	NA	NA	NA	NA	NA	NA	NA	NA	0	0	-2.69638	0.706796	-1.91559	0.4718	-0.780789	1.20042	-1.46587	0.307326	1
BC089340.1-6	1.54969	0.0181921	1.57141	0.0184592	-0.0217163	0.0568638	2.25976	0.00403469	33	34	1.78955	0.0239149	1.80567	0.0226165	-0.0161208	0.0726115	2.49895	0.00506761	29	29	1.78969	0.00976924	1.8272	0.00956615	-0.0375102	0.030506	2.50474	0.00200355	67	70	1.26692	0.0291878	1.79168	0.0127051	-0.524762	0.0635487	2.2628	0.00389488	25	42	1.30402	0.0170907	1.50176	0.0130678	-0.197741	0.0475044	2.10554	0.00304527	38
BC090255.1-109	NA	NA	NA	NA	NA	NA	NA	NA	0	0	NA	NA	NA	NA	NA	NA	NA	NA	0	0	NA	NA	NA	NA	NA	NA	NA	NA	0	0	-1.96035	0.936835	-1.98521	0.957555	0.0248597	1.91201	-1.1163	0.503881	1	1	-2.31378	0.841728	-4.60517	0	2.29139	0.841728	-2.31378	0.841728	1
BC090255.1-26	-4.60517	0	-1.89888	1.01498	-2.70629	1.01498	-1.89888	1.01498	0	1	NA	NA	NA	NA	NA	NA	NA	NA	0	0	NA	NA	NA	NA	NA	NA	NA	NA	0	0	NA	NA	NA	NA	NA	NA	NA	NA	0	0	NA	NA	NA	NA	NA	NA	NA	NA	0
BC090255.1-3	NA	NA	NA	NA	NA	NA	NA	NA	0	0	NA	NA	NA	NA	NA	NA	NA	NA	0	0	-3.3835	1.42924	-3.33368	1.52264	-0.0498151	4.75258	-2.32552	0.730263	0	0	NA	NA	NA	NA	NA	NA	NA	NA	0	0	NA	NA	NA	NA	NA	NA	NA	NA	0
BC090401.1-80	NA	NA	NA	NA	NA	NA	NA	NA	0	0	NA	NA	NA	NA	NA	NA	NA	NA	0	0	NA	NA	NA	NA	NA	NA	NA	NA	0	0	-3.42321	1.33188	-3.33161	1.39007	-0.0915977	4.17417	-2.40585	0.74288	0	0	NA	NA	NA	NA	NA	NA	NA	NA	0
BC090983.1-1	-0.506405	0.151536	-1.06091	0.208727	0.554509	0.502936	-0.00725344	0.050947	124	46	-0.113479	0.107918	-2.13271	0.896919	2.01923	1.16651	0.0626611	0.0726119	72	22	-0.820439	0.112691	-2.64791	0.678376	1.82747	0.996807	-0.625734	0.0598459	162	45	-0.896467	0.13353	-4.60517	0	3.7087	0.13353	-0.896467	0.13353	115	37	-0.674883	0.0932714	-1.70235	0.2769	1.02747	0.503988	-0.335869	0.0395888	150
BC091741.1-204	-4.60517	0	-1.11078	0.192046	-3.49439	0.192046	-1.11078	0.192046	0	6	NA	NA	NA	NA	NA	NA	NA	NA	0	0	-3.24189	1.41986	-3.21689	1.38457	-0.0249995	4.938	-2.13058	0.305538	0	1	-2.26657	0.727426	-2.28458	0.721689	0.0180064	1.84095	-1.43202	0.255848	1	3	-1.73069	0.342115	-4.60517	0	2.87448	0.342115	-1.73069	0.342115	1
BC091741.1-264	NA	NA	NA	NA	NA	NA	NA	NA	0	0	NA	NA	NA	NA	NA	NA	NA	NA	0	0	NA	NA	NA	NA	NA	NA	NA	NA	0	0	-4.60517	0	-2.62043	0.77273	-1.98474	0.77273	-2.62043	0.77273	0	1	-4.60517	0	-2.90748	0.637847	-1.69769	0.637847	-2.90748	0.637847	0
BC091741.1-316	NA	NA	NA	NA	NA	NA	NA	NA	0	0	NA	NA	NA	NA	NA	NA	NA	NA	0	0	NA	NA	NA	NA	NA	NA	NA	NA	0	0	NA	NA	NA	NA	NA	NA	NA	NA	0	0	NA	NA	NA	NA	NA	NA	NA	NA	0
BC093504.1-9	NA	NA	NA	NA	NA	NA	NA	NA	0	0	-3.32623	1.28975	-3.33299	1.24212	0.00676039	4.36402	-2.30528	0.386232	0	0	NA	NA	NA	NA	NA	NA	NA	NA	0	0	NA	NA	NA	NA	NA	NA	NA	NA	0	0	NA	NA	NA	NA	NA	NA	NA	NA	0
BC094283.1-1	-2.77654	0.684674	-4.60517	0	1.82863	0.684674	-2.77654	0.684674	1	0	NA	NA	NA	NA	NA	NA	NA	NA	0	0	-4.60517	0	-2.09173	0.398841	-2.51344	0.398841	-2.09173	0.398841	0	1	NA	NA	NA	NA	NA	NA	NA	NA	0	0	-2.01246	0.328866	-3.07244	0.560753	1.05997	0.885288	-1.69248	0.248029	3
BC096039.1-165	NA	NA	NA	NA	NA	NA	NA	NA	0	0	NA	NA	NA	NA	NA	NA	NA	NA	0	0	-3.41101	1.36069	-3.46267	1.28792	0.0516577	4.03672	-2.49707	0.820488	0	0	NA	NA	NA	NA	NA	NA	NA	NA	0	0	-2.94553	1.87902	-3.07876	1.77574	0.133224	6.30078	-1.78458	0.452995	0
BC096042.1-299	-3.11686	1.8859	-3.10088	1.96564	-0.0159799	6.14263	-1.93238	0.865571	0	0	-4.60517	0	-0.971518	0.645396	-3.63365	0.645396	-0.971518	0.645396	0	1	NA	NA	NA	NA	NA	NA	NA	NA	0	0	-3.09333	1.87924	-3.16191	1.83133	0.0685782	5.69453	-1.99517	0.908878	0	0	-3.29777	1.47167	-3.3489	1.5129	0.0511297	4.58853	-2.30846	0.808815	0
BC096391.1-1	NA	NA	NA	NA	NA	NA	NA	NA	0	0	NA	NA	NA	NA	NA	NA	NA	NA	0	0	-4.60517	0	-2.19062	0.862438	-2.41455	0.862438	-2.19062	0.862438	0	1	-4.60517	0	-1.02635	0.531449	-3.57882	0.531449	-1.02635	0.531449	0	2	-4.60517	0	-1.35104	0.491357	-3.25413	0.491357	-1.35104	0.491357	0
BC096399.1-3	NA	NA	NA	NA	NA	NA	NA	NA	0	0	NA	NA	NA	NA	NA	NA	NA	NA	0	0	NA	NA	NA	NA	NA	NA	NA	NA	0	0	-4.60517	0	-3.29499	0.49674	-1.31018	0.49674	-3.29499	0.49674	0	1	NA	NA	NA	NA	NA	NA	NA	NA	0
BC096404.1-154	NA	NA	NA	NA	NA	NA	NA	NA	0	0	-3.03132	2.14066	-2.95909	2.18533	-0.0722321	6.92155	-1.74234	0.907431	0	0	NA	NA	NA	NA	NA	NA	NA	NA	0	0	NA	NA	NA	NA	NA	NA	NA	NA	0	0	NA	NA	NA	NA	NA	NA	NA	NA	0
BC096465.1-10	-4.60517	0	-3.0892	0.203276	-1.51597	0.203276	-3.0892	0.203276	1	6	-4.60517	0	-2.07489	0.140103	-2.53028	0.140103	-2.07489	0.140103	1	8	-4.60517	0	-2.35643	0.08085	-2.24874	0.08085	-2.35643	0.08085	3	18	-4.60517	0	-2.01287	0.0810521	-2.5923	0.0810521	-2.01287	0.0810521	4	9	-4.60517	0	-2.4466	0.092094	-2.15857	0.092094	-2.4466	0.092094	3
BC096575.1-83	NA	NA	NA	NA	NA	NA	NA	NA	0	0	NA	NA	NA	NA	NA	NA	NA	NA	0	0	NA	NA	NA	NA	NA	NA	NA	NA	0	0	NA	NA	NA	NA	NA	NA	NA	NA	0	0	-3.62586	0.987798	-4.60517	0	0.979308	0.987798	-3.62586	0.987798	0
BC096653.1-10	NA	NA	NA	NA	NA	NA	NA	NA	0	0	NA	NA	NA	NA	NA	NA	NA	NA	0	0	NA	NA	NA	NA	NA	NA	NA	NA	0	0	-2.85602	2.51738	-2.73358	2.54851	-0.122433	8.10912	-1.44194	0.996298	0	0	NA	NA	NA	NA	NA	NA	NA	NA	0
BC096663.1-55	NA	NA	NA	NA	NA	NA	NA	NA	0	0	NA	NA	NA	NA	NA	NA	NA	NA	0	0	-3.48651	1.26319	-3.48711	1.26828	0.000597977	3.85829	-2.56579	0.764325	0	0	NA	NA	NA	NA	NA	NA	NA	NA	0	0	NA	NA	NA	NA	NA	NA	NA	NA	0
BC099462.1-5	NA	NA	NA	NA	NA	NA	NA	NA	0	0	-3.38393	1.16349	-3.43822	1.16572	0.0542881	4.04163	-2.42274	0.349837	0	0	-3.42709	1.14874	-3.26058	1.1544	-0.16651	4.22485	-2.31234	0.171	0	0	-3.29121	1.32819	-3.24287	1.32291	-0.0483465	4.85218	-2.17214	0.213665	0	0	-4.60517	0	-2.86797	0.286276	-1.7372	0.286276	-2.86797	0.286276	0
BC099462.1-6	-4.60517	0	-3.50185	0.388887	-1.10332	0.388887	-3.50185	0.388887	1	15	NA	NA	NA	NA	NA	NA	NA	NA	0	2	NA	NA	NA	NA	NA	NA	NA	NA	0	22	-4.60517	0	-2.97568	0.325384	-1.62949	0.325384	-2.97568	0.325384	0	15	NA	NA	NA	NA	NA	NA	NA	NA	0
BC099481.1-46	-1.48245	0.571077	-4.60517	0	3.12272	0.571077	-1.48245	0.571077	1	0	NA	NA	NA	NA	NA	NA	NA	NA	0	0	-1.82352	0.501601	-1.13364	0.263345	-0.689877	0.757555	-0.669734	0.175679	2	4	-2.19516	0.885583	-2.27016	0.854674	0.0750064	1.72618	-1.40396	0.483531	1	1	-2.55553	0.814354	-1.918	0.498567	-0.637523	1.35445	-1.40329	0.336301	1
BC099481.1-6	NA	NA	NA	NA	NA	NA	NA	NA	0	0	NA	NA	NA	NA	NA	NA	NA	NA	0	0	NA	NA	NA	NA	NA	NA	NA	NA	0	0	-4.60517	0	-2.27145	0.86776	-2.33372	0.86776	-2.27145	0.86776	0	1	NA	NA	NA	NA	NA	NA	NA	NA	0
BC100390.1-3	NA	NA	NA	NA	NA	NA	NA	NA	0	1	NA	NA	NA	NA	NA	NA	NA	NA	0	0	-4.60517	0	-3.30254	0.453353	-1.30263	0.453353	-3.30254	0.453353	0	4	NA	NA	NA	NA	NA	NA	NA	NA	3	0	NA	NA	NA	NA	NA	NA	NA	NA	1
BC100561.1-16	-2.16905	0.465976	-2.86408	0.647142	0.695027	1.12296	-1.71208	0.313064	113	6	NA	NA	NA	NA	NA	NA	NA	NA	71	2	NA	NA	NA	NA	NA	NA	NA	NA	176	6	NA	NA	NA	NA	NA	NA	NA	NA	125	5	NA	NA	NA	NA	NA	NA	NA	NA	177
BC106128.1-2	NA	NA	NA	NA	NA	NA	NA	NA	0	0	NA	NA	NA	NA	NA	NA	NA	NA	0	0	NA	NA	NA	NA	NA	NA	NA	NA	0	0	NA	NA	NA	NA	NA	NA	NA	NA	0	0	NA	NA	NA	NA	NA	NA	NA	NA	0
BC106138.1-13	NA	NA	NA	NA	NA	NA	NA	NA	0	0	NA	NA	NA	NA	NA	NA	NA	NA	0	0	-3.40247	1.48126	-3.27322	1.50811	-0.129249	4.7551	-2.30415	0.763339	0	0	-4.60517	0	-2.03553	0.913606	-2.56964	0.913606	-2.03553	0.913606	0	1	NA	NA	NA	NA	NA	NA	NA	NA	0
BC106177.1-77	-3.00582	0.560096	-4.60517	0	1.59935	0.560096	-3.00582	0.560096	1	0	NA	NA	NA	NA	NA	NA	NA	NA	0	0	NA	NA	NA	NA	NA	NA	NA	NA	0	0	NA	NA	NA	NA	NA	NA	NA	NA	0	0	-3.29967	0.472999	-3.32066	0.473559	0.0209913	0.935578	-2.66529	0.361601	1
BC107214.1-4	NA	NA	NA	NA	NA	NA	NA	NA	7	17	NA	NA	NA	NA	NA	NA	NA	NA	5	9	-2.72182	0.360886	-2.04797	0.232651	-0.67385	0.588478	-1.62677	0.160825	7	40	-3.03604	0.592136	-3.06902	0.561284	0.032977	1.19651	-2.3418	0.392354	5	28	-3.31094	0.41246	-2.71853	0.379762	-0.592412	0.766893	-2.30248	0.273365	3
BC108334.1-3	NA	NA	NA	NA	NA	NA	NA	NA	0	0	-3.1618	1.7228	-3.17741	1.7432	0.0156115	5.60083	-2.03946	0.743191	0	0	-3.56242	1.04762	-3.59495	0.981686	0.0325334	3.22844	-2.72372	0.56248	0	0	NA	NA	NA	NA	NA	NA	NA	NA	0	0	-3.46125	1.11801	-3.36436	1.16276	-0.0968921	3.89524	-2.44441	0.395088	0
BC108351.1-1	NA	NA	NA	NA	NA	NA	NA	NA	0	0	-4.60517	0	-3.03229	0.573235	-1.57288	0.573235	-3.03229	0.573235	0	1	NA	NA	NA	NA	NA	NA	NA	NA	0	0	NA	NA	NA	NA	NA	NA	NA	NA	0	0	NA	NA	NA	NA	NA	NA	NA	NA	0
BC110993.1-1	NA	NA	NA	NA	NA	NA	NA	NA	0	0	NA	NA	NA	NA	NA	NA	NA	NA	0	0	NA	NA	NA	NA	NA	NA	NA	NA	0	0	-4.60517	0	-3.31849	0.413199	-1.28668	0.413199	-3.31849	0.413199	0	1	NA	NA	NA	NA	NA	NA	NA	NA	0
BC116384.1-16	-4.60517	0	-2.96301	0.608439	-1.64216	0.608439	-2.96301	0.608439	0	1	NA	NA	NA	NA	NA	NA	NA	NA	0	0	NA	NA	NA	NA	NA	NA	NA	NA	0	0	-4.60517	0	-3.03785	0.604583	-1.56732	0.604583	-3.03785	0.604583	0	1	NA	NA	NA	NA	NA	NA	NA	NA	0
BC116384.1-18	NA	NA	NA	NA	NA	NA	NA	NA	0	0	-4.60517	0	-2.65489	0.721419	-1.95028	0.721419	-2.65489	0.721419	0	1	-2.72823	0.404742	-4.60517	0	1.87694	0.404742	-2.72823	0.404742	1	0	NA	NA	NA	NA	NA	NA	NA	NA	0	0	NA	NA	NA	NA	NA	NA	NA	NA	0
BC116384.1-32	NA	NA	NA	NA	NA	NA	NA	NA	0	0	NA	NA	NA	NA	NA	NA	NA	NA	0	0	NA	NA	NA	NA	NA	NA	NA	NA	0	0	NA	NA	NA	NA	NA	NA	NA	NA	0	0	NA	NA	NA	NA	NA	NA	NA	NA	0
BC116384.1-35	NA	NA	NA	NA	NA	NA	NA	NA	0	0	NA	NA	NA	NA	NA	NA	NA	NA	0	0	-4.60517	0	-3.32856	0.464126	-1.27661	0.464126	-3.32856	0.464126	0	1	-3.02323	0.579647	-2.36171	0.43491	-0.661517	1.05653	-1.91049	0.297416	1	2	NA	NA	NA	NA	NA	NA	NA	NA	0
BC119140.1-2	0.247593	0.0351605	0.285134	0.0338095	-0.0375405	0.0853989	0.966415	0.0130219	24	25	0.142322	0.0462122	0.443978	0.0318708	-0.301657	0.088615	1.00465	0.0161797	18	24	0.201542	0.021263	0.225644	0.0211672	-0.0241014	0.0481091	0.908743	0.00923085	40	41	0.669935	0.0212462	0.12679	0.038536	0.543145	0.0748691	1.13336	0.0101679	36	21	0.430123	0.0180536	0.0896017	0.0246186	0.340522	0.0515661	0.969855	0.00826764	46
BC120588.1-11	-2.84602	0.689103	-4.60517	0	1.75915	0.689103	-2.84602	0.689103	1	0	NA	NA	NA	NA	NA	NA	NA	NA	0	0	-3.13806	0.559798	-4.60517	0	1.46711	0.559798	-3.13806	0.559798	1	0	NA	NA	NA	NA	NA	NA	NA	NA	0	0	NA	NA	NA	NA	NA	NA	NA	NA	0
BC128324.1-1	-3.39425	1.34417	-3.44367	1.36353	0.0494152	4.17249	-2.45954	0.794399	0	0	NA	NA	NA	NA	NA	NA	NA	NA	0	0	-3.11879	1.77162	-2.86989	1.82732	-0.248891	6.48758	-1.73451	0.288952	0	0	-2.69062	2.28328	-2.85678	2.2671	0.166163	8.12614	-1.37467	0.346295	0	0	-2.95481	1.83281	-3.07373	1.86112	0.118919	6.65883	-1.74317	0.299583	0
BC132455.1-2	NA	NA	NA	NA	NA	NA	NA	NA	0	0	NA	NA	NA	NA	NA	NA	NA	NA	0	0	NA	NA	NA	NA	NA	NA	NA	NA	0	0	-3.07465	0.59205	-4.60517	0	1.53052	0.59205	-3.07465	0.59205	1	0	-3.28131	0.464617	-4.60517	0	1.32386	0.464617	-3.28131	0.464617	1
BC138299.1-9	NA	NA	NA	NA	NA	NA	NA	NA	0	0	NA	NA	NA	NA	NA	NA	NA	NA	0	0	NA	NA	NA	NA	NA	NA	NA	NA	0	0	-3.08223	1.93454	-3.15792	1.89281	0.0756932	5.97015	-1.9618	0.899156	0	0	NA	NA	NA	NA	NA	NA	NA	NA	0
BC138781.1-2	NA	NA	NA	NA	NA	NA	NA	NA	0	0	NA	NA	NA	NA	NA	NA	NA	NA	0	0	NA	NA	NA	NA	NA	NA	NA	NA	0	0	-4.60517	0	-2.88953	0.613837	-1.71564	0.613837	-2.88953	0.613837	0	1	NA	NA	NA	NA	NA	NA	NA	NA	0
BC139442.1-19	-4.60517	0	-2.84324	0.394346	-1.76193	0.394346	-2.84324	0.394346	0	1	NA	NA	NA	NA	NA	NA	NA	NA	0	0	-3.65779	0.333182	-4.60517	0	0.947376	0.333182	-3.65779	0.333182	1	0	-4.60517	0	-2.84029	0.375718	-1.76488	0.375718	-2.84029	0.375718	0	1	-3.16697	0.302558	-4.60517	0	1.4382	0.302558	-3.16697	0.302558	1
BC144898.1-2	-2.97696	0.586253	-1.10556	0.139968	-1.87141	0.745691	-0.944459	0.117137	3	31	-2.63639	0.690284	-1.79778	0.412172	-0.83861	1.25655	-1.35632	0.234167	2	13	-4.60517	0	-1.31765	0.106443	-3.28752	0.106443	-1.31765	0.106443	0	52	-2.83295	0.612439	-0.702619	0.0980072	-2.13033	0.761405	-0.570405	0.080123	2	40	-4.60517	0	-0.907234	0.0656558	-3.69794	0.0656558	-0.907234	0.0656558	2
BC145114.1-15	NA	NA	NA	NA	NA	NA	NA	NA	0	0	-3.13394	1.90428	-3.10053	1.87579	-0.0334127	6.01496	-1.95185	0.859321	0	0	-3.54501	1.08733	-4.60517	0	1.06016	1.08733	-3.54501	1.08733	0	0	NA	NA	NA	NA	NA	NA	NA	NA	0	0	NA	NA	NA	NA	NA	NA	NA	NA	0
BC145431.1-3	-4.60517	0	-1.61627	0.259392	-2.9889	0.259392	-1.61627	0.259392	0	5	NA	NA	NA	NA	NA	NA	NA	NA	0	1	-1.96142	0.232054	-2.38255	0.376393	0.421134	0.8192	-1.40796	0.0921351	3	2	-4.60517	0	-2.02871	0.298277	-2.57646	0.298277	-2.02871	0.298277	0	2	-2.20803	0.2049	-3.23716	0.506958	1.02913	0.797238	-1.8958	0.150248	3
BC147293.1-23	-2.49052	3.37081	-2.25092	3.28236	-0.2396	11.5837	-0.724374	0.540183	0	0	-2.29044	3.67241	-2.14983	3.6801	-0.140607	12.7106	-0.505397	0.615784	0	0	-1.66723	4.46248	-1.83758	4.56035	0.170352	16.3884	0.203093	0.127084	0	0	-1.80981	5.11341	-1.33407	4.73216	-0.475744	17.6755	0.455379	0.165739	0	0	-1.17521	5.11301	-1.65587	5.42175	0.480662	18.9252	0.674858	0.0829389	0
BC147437.1-937	NA	NA	NA	NA	NA	NA	NA	NA	0	0	NA	NA	NA	NA	NA	NA	NA	NA	0	0	-3.52096	0.380012	-4.60517	0	1.08421	0.380012	-3.52096	0.380012	1	0	NA	NA	NA	NA	NA	NA	NA	NA	0	0	NA	NA	NA	NA	NA	NA	NA	NA	0
BC150694.1-39	NA	NA	NA	NA	NA	NA	NA	NA	41	25	-1.82646	0.18005	-4.60517	0	2.77871	0.18005	-1.82646	0.18005	23	19	-2.14065	0.0990251	-3.62968	0.324699	1.48904	0.475192	-1.97238	0.0807854	70	45	-2.16919	0.176314	-3.13403	0.462294	0.964844	0.820451	-1.82996	0.0946035	37	44	-1.71111	0.0686191	-2.99017	0.191591	1.27906	0.270471	-1.48722	0.0528976	72
BC150961.1-2	-1.41993	0.411982	-0.673423	0.158612	-0.746507	0.77282	-0.220136	0.0616616	2	4	-0.458928	0.190997	-1.75173	0.863364	1.2928	1.38855	-0.116446	0.0859306	3	1	-0.753694	0.141528	-0.745016	0.148538	-0.00867774	0.429806	-0.0153107	0.0332659	5	5	-0.24695	0.0899677	-0.406704	0.114202	0.159754	0.276656	0.395955	0.0311207	8	7	-1.07316	0.352162	-1.05297	0.344628	-0.020196	1.11989	-0.258862	0.0406976	2
BC158038.1-143	-3.26022	0.470402	-4.60517	0	1.34495	0.470402	-3.26022	0.470402	1	0	NA	NA	NA	NA	NA	NA	NA	NA	0	0	NA	NA	NA	NA	NA	NA	NA	NA	0	0	NA	NA	NA	NA	NA	NA	NA	NA	0	0	NA	NA	NA	NA	NA	NA	NA	NA	0
BC167170.1-119	-1.79343	0.232127	-4.60517	0	2.81174	0.232127	-1.79343	0.232127	3	0	NA	NA	NA	NA	NA	NA	NA	NA	0	0	-2.18473	0.212856	-4.60517	0	2.42044	0.212856	-2.18473	0.212856	2	0	-2.49624	0.39403	-3.14466	0.532297	0.648413	0.940483	-2.06177	0.272722	2	1	-1.60569	0.146283	-4.60517	0	2.99948	0.146283	-1.60569	0.146283	4
BC167170.1-19	-2.07957	0.384265	-4.60517	0	2.5256	0.384265	-2.07957	0.384265	1	0	-2.79147	0.673404	-4.60517	0	1.8137	0.673404	-2.79147	0.673404	1	0	-2.27911	0.275273	-2.26022	0.267801	-0.0188877	0.593477	-1.55617	0.131139	3	3	-2.08729	0.344609	-4.60517	0	2.51788	0.344609	-2.08729	0.344609	2	0	-2.48728	0.546141	-2.47446	0.531589	-0.0128177	1.55913	-1.6716	0.137232	1
BC167170.1-32	-3.04833	0.571125	-4.60517	0	1.55684	0.571125	-3.04833	0.571125	1	0	-4.60517	0	-2.7385	0.721714	-1.86667	0.721714	-2.7385	0.721714	0	1	-4.60517	0	-2.35559	0.268795	-2.24958	0.268795	-2.35559	0.268795	0	3	NA	NA	NA	NA	NA	NA	NA	NA	0	0	-4.60517	0	-2.70131	0.354242	-1.90386	0.354242	-2.70131	0.354242	0
BC167170.1-75	NA	NA	NA	NA	NA	NA	NA	NA	0	0	NA	NA	NA	NA	NA	NA	NA	NA	0	0	NA	NA	NA	NA	NA	NA	NA	NA	0	0	-4.60517	0	-3.14209	0.562812	-1.46308	0.562812	-3.14209	0.562812	0	1	NA	NA	NA	NA	NA	NA	NA	NA	0
CT010276.1-2	NA	NA	NA	NA	NA	NA	NA	NA	0	0	NA	NA	NA	NA	NA	NA	NA	NA	0	0	-2.82512	0.654117	-2.80868	0.688681	-0.0164344	1.35445	-2.06559	0.430827	1	1	NA	NA	NA	NA	NA	NA	NA	NA	0	0	NA	NA	NA	NA	NA	NA	NA	NA	0
CT010319.1-8	NA	NA	NA	NA	NA	NA	NA	NA	0	0	NA	NA	NA	NA	NA	NA	NA	NA	0	0	NA	NA	NA	NA	NA	NA	NA	NA	0	0	-4.60517	0	-2.55336	4.89568	-2.05181	4.89568	-2.55336	4.89568	0	0	NA	NA	NA	NA	NA	NA	NA	NA	0
CT010342.1-10	NA	NA	NA	NA	NA	NA	NA	NA	0	0	-4.60517	0	-3.02302	3.06915	-1.58215	3.06915	-3.02302	3.06915	0	0	NA	NA	NA	NA	NA	NA	NA	NA	0	0	-3.14246	2.49954	-4.60517	0	1.46271	2.49954	-3.14246	2.49954	0	0	NA	NA	NA	NA	NA	NA	NA	NA	0
D10916.1-5	-3.07427	1.96218	-3.13568	1.93586	0.0614063	6.3538	-1.90811	0.843978	0	0	NA	NA	NA	NA	NA	NA	NA	NA	0	0	NA	NA	NA	NA	NA	NA	NA	NA	0	0	NA	NA	NA	NA	NA	NA	NA	NA	0	0	-3.36046	1.50578	-3.32241	1.57168	-0.0380456	4.88185	-2.3011	0.809335	0
D86728.1-89	-1.77602	0.356421	-4.60517	0	2.82915	0.356421	-1.77602	0.356421	34	1	-3.4039	1.32577	-3.37539	1.3859	-0.0285072	4.20389	-2.41563	0.718468	10	1	NA	NA	NA	NA	NA	NA	NA	NA	46	1	NA	NA	NA	NA	NA	NA	NA	NA	30	0	-2.71617	1.07633	-4.60517	0	1.889	1.07633	-2.71617	1.07633	46
DQ372753.1-148	NA	NA	NA	NA	NA	NA	NA	NA	0	0	NA	NA	NA	NA	NA	NA	NA	NA	0	0	-4.60517	0	-2.08067	0.86205	-2.5245	0.86205	-2.08067	0.86205	0	1	NA	NA	NA	NA	NA	NA	NA	NA	0	0	NA	NA	NA	NA	NA	NA	NA	NA	0
ENSMUST00000000001.4	2.68348	0.00327989	2.72627	0.00314425	-0.042796	0.0111182	3.3993	0.000429795	168	175	2.64328	0.00514031	2.70068	0.00472587	-0.0574016	0.0170858	3.36732	0.00065236	117	124	2.66718	0.00194596	2.69523	0.00179256	-0.0280454	0.00629645	3.37489	0.000293961	311	318	2.6766	0.00307045	2.741	0.00265652	-0.064395	0.00973325	3.40335	0.000421974	205	216	2.76874	0.00177649	2.73204	0.00192741	0.0367051	0.00628696	3.44417	0.000277497	327
ENSMUST00000000010.8	-4.60517	0	-1.67488	0.106786	-2.93029	0.106786	-1.67488	0.106786	0	2	-3.67264	0.733435	-3.64542	0.794718	-0.0272186	2.56858	-2.8699	0.31783	0	0	-3.25277	1.40163	-3.14757	1.41068	-0.1052	5.24656	-2.05555	0.137204	0	0	-4.60517	0	-1.48984	0.0784117	-3.11533	0.0784117	-1.48984	0.0784117	0	4	-2.59027	1.25111	-2.68076	1.3261	0.0904845	4.38053	-1.557	0.0632227	1
ENSMUST00000000028.7,ENSMUST00000096990.3	2.55378	0.0285108	2.45721	0.031264	0.0965732	0.113943	3.21344	0.00109816	24	24	1.92802	0.0682452	2.82317	0.015353	-0.895158	0.137815	3.17954	0.00152003	9	20	2.19837	0.0255615	2.48543	0.0146162	-0.287061	0.0753892	3.05398	0.000702584	25	33	2.27144	0.0316581	2.51264	0.0204785	-0.241201	0.0981127	3.10393	0.000979928	20	25	2.59256	0.0114768	2.16678	0.0240901	0.425781	0.0652048	3.10258	0.000773934	42
ENSMUST00000000049.5	3.24691	0.0024127	3.23042	0.00218259	0.0164861	0.00572465	3.93237	0.000865732	470	447	3.19351	0.0039417	3.4282	0.00279401	-0.234696	0.00854352	4.01174	0.00119405	289	334	3.41701	0.00119937	3.29647	0.00146399	0.120533	0.00327951	4.05194	0.000506357	813	708	3.31599	0.00208295	3.14405	0.0025083	0.171932	0.0057258	3.92737	0.000855993	486	422	3.38528	0.00145442	3.21357	0.00165044	0.171708	0.00375354	3.99653	0.00061202	804
ENSMUST00000000058.6	-0.525287	0.0958041	-0.214246	0.0539707	-0.311041	0.233927	0.355976	0.0121225	10	13	-0.915116	0.25802	-0.354561	0.0734202	-0.560555	0.484716	0.140317	0.0225534	10	10	-0.129335	0.0250065	-0.586551	0.0543139	0.457216	0.120407	0.368186	0.00717729	24	15	-0.00899929	0.0278931	-0.614094	0.0669149	0.605094	0.13819	0.435677	0.00956752	23	13	-0.127205	0.0274439	-0.170822	0.0260925	0.0436176	0.0798858	0.548445	0.00655161	26
ENSMUST00000000080.6	0.710606	0.042529	0.719494	0.0411228	-0.00888764	0.153727	1.42463	0.00262823	13	13	0.583708	0.0470694	0.829534	0.0303957	-0.245826	0.135669	1.42129	0.00368249	13	16	0.920279	0.0140249	0.400651	0.0370894	0.519628	0.0894242	1.39487	0.0015201	30	18	0.55469	0.0425778	0.656553	0.0349751	-0.101863	0.142074	1.31477	0.00251586	14	15	0.70513	0.0214115	0.720802	0.0202742	-0.0156722	0.0766074	1.41318	0.00153774	26
ENSMUST00000000087.6,ENSMUST00000106298.3,ENSMUST00000106301.1,ENSMUST00000064991.6	3.56591	0.00762359	3.45427	0.00811735	0.111635	0.0300757	4.20838	0.000347117	194	196	3.8038	0.00489549	3.36297	0.00792272	0.440831	0.0234048	4.30329	0.000469739	134	116	3.55677	0.0083528	3.63768	0.00608213	-0.0809138	0.02779	4.2945	0.000195734	285	303	3.50401	0.0153553	3.61502	0.0142167	-0.111003	0.0575255	4.2612	0.00033395	234	195	3.58481	0.0100009	3.4643	0.0121201	0.120509	0.0430235	4.2247	0.000221329	326
ENSMUST00000000090.6	5.0615	0.00110275	4.81118	0.00164019	0.250321	0.00437547	5.6378	0.000261003	502	392	5.03099	0.0017943	4.93295	0.00203919	0.0980319	0.00603487	5.67704	0.000404818	352	318	5.04716	0.000762187	4.98963	0.000817949	0.057532	0.00247537	5.71223	0.000170446	799	755	5.03057	0.00118762	4.92802	0.00138758	0.102544	0.00414194	5.67424	0.00024914	519	468	5.10005	0.00069962	4.91103	0.000985228	0.189022	0.00261626	5.70343	0.000180146	826
ENSMUST00000000094.7	-0.517216	6.7425	-0.899174	7.48387	0.381958	25.0885	1.65026	0.0220758	0	1	-0.514251	7.28691	-0.802252	7.58002	0.288001	26.2137	1.75179	0.0292086	0	0	-1.02587	7.25932	-0.331374	6.58579	-0.694499	24.1792	1.64482	0.0132108	0	0	-1.71701	6.98061	0.0234237	5.9013	-1.74043	22.9714	1.57876	0.0222755	0	0	-1.2081	7.41807	-0.545149	6.9591	-0.662949	25.7919	1.5533	0.0173548	0
ENSMUST00000000095.6	-0.760105	0.0553984	-1.77386	0.26188	1.01375	0.453964	-0.423382	0.0184538	8	3	-0.882774	0.0713439	-1.29498	0.12045	0.412208	0.262803	-0.358571	0.0266406	9	6	-1.14798	0.056419	-0.801785	0.0339517	-0.346199	0.135038	-0.263677	0.0102261	12	17	-0.796874	0.042732	-1.48422	0.124503	0.687347	0.243875	-0.377732	0.015116	12	6	-1.08602	0.0461846	-0.829041	0.0334078	-0.256984	0.117984	-0.254744	0.00985191	16
ENSMUST00000000122.6	-0.219625	0.0395812	1.50208	0.00335645	-1.72171	0.0512459	1.66796	0.00225136	24	134	0.0428779	0.0417018	1.77579	0.00389595	-1.73291	0.0531833	1.94049	0.00275872	22	122	0.0677559	0.0211777	1.75227	0.00196781	-1.68452	0.0282991	1.92286	0.00122913	45	243	-0.147522	0.0328061	1.66872	0.00253865	-1.81624	0.0409031	1.82024	0.00184679	27	168	-0.0474743	0.0206975	1.64982	0.00201628	-1.6973	0.0272579	1.81818	0.00134285	40
ENSMUST00000000127.5	2.2375	0.00241372	2.22609	0.00265248	0.0114115	0.00697997	2.92529	0.000782482	272	270	2.30427	0.00329836	2.1211	0.00450887	0.183176	0.0110437	2.91084	0.00110619	187	156	2.21065	0.00173211	2.19824	0.00172492	0.0124135	0.00498652	2.89769	0.000481475	390	386	2.18096	0.00276544	2.10789	0.00281897	0.0730702	0.00805875	2.83866	0.000778722	256	239	2.20751	0.00176713	2.21289	0.00207258	-0.00538092	0.00559014	2.9035	0.000521031	376
ENSMUST00000000128.3,ENSMUST00000108783.3	-2.39016	0.224585	-1.91887	0.133844	-0.471295	0.486068	-1.42055	0.0542891	3	5	-2.62008	0.342649	-2.2106	0.20843	-0.409479	0.704362	-1.67723	0.100671	2	3	-2.29794	0.107191	-2.03213	0.078051	-0.265811	0.23852	-1.47817	0.0336556	6	8	-1.92762	0.138845	-2.23762	0.221202	0.310003	0.505612	-1.35804	0.0482058	4	3	-1.93522	0.086512	-1.60503	0.0592404	-0.330194	0.191697	-1.06967	0.0245779	8
ENSMUST00000000129.6	1.11456	0.0190482	1.18639	0.0159026	-0.0718375	0.0506541	1.84897	0.00463487	87	85	0.668293	0.0503298	1.40436	0.016595	-0.736068	0.0939624	1.80417	0.00669981	40	61	1.04888	0.0139477	1.38829	0.00803229	-0.339401	0.0325816	1.92854	0.00257281	112	150	1.15194	0.0220258	1.35483	0.0152765	-0.202891	0.059073	1.95751	0.00362371	77	84	1.19018	0.0122347	1.26118	0.00951546	-0.0709983	0.032831	1.92207	0.00257852	118
ENSMUST00000000137.7	2.08036	0.00534478	2.24735	0.00413507	-0.166993	0.0162031	2.86192	0.000657057	114	135	2.19642	0.00764846	2.15945	0.00798353	0.0369675	0.0271155	2.87406	0.00100815	71	68	2.10818	0.00412459	2.22968	0.00329182	-0.1215	0.0130075	2.86497	0.000438065	144	163	2.06319	0.00637226	2.2251	0.00485995	-0.161912	0.0194456	2.84239	0.000698357	96	112	2.07549	0.00375382	2.18473	0.00312766	-0.10924	0.011886	2.82563	0.000460557	153
ENSMUST00000000145.5,ENSMUST00000108904.3,ENSMUST00000094194.3	3.43362	0.000964727	3.42411	0.00103431	0.00950546	0.00281577	4.12221	0.000295519	779	792	3.49665	0.00134485	3.56852	0.00126856	-0.0718654	0.00350009	4.22667	0.000432109	577	633	3.43853	0.000630428	3.52286	0.000522085	-0.0843349	0.00155408	4.17477	0.000186224	1276	1411	3.43597	0.000855182	3.4115	0.00097683	0.0244708	0.00251689	4.11711	0.000285152	858	824	3.4298	0.000677031	3.49031	0.000581594	-0.0605083	0.00174009	4.15372	0.000192779	1225
ENSMUST00000000153.4	2.34381	0.0059233	2.46935	0.00499433	-0.125536	0.0195662	3.10367	0.000543277	88	100	2.49528	0.00665754	2.3227	0.00918336	0.172588	0.0279184	3.10886	0.000850858	77	65	2.27574	0.00388189	2.49571	0.00267278	-0.219971	0.0114258	3.08586	0.000385339	152	190	2.40861	0.00592281	2.48711	0.00507307	-0.0785031	0.019907	3.14383	0.000502356	96	105	2.33159	0.00445544	2.56045	0.00282513	-0.228862	0.0130267	3.14687	0.000325294	141
ENSMUST00000000163.6,ENSMUST00000081093.3	-1.44942	0.174445	-0.967875	0.104048	-0.481542	0.305072	-0.468314	0.0553922	6	11	-2.07358	0.552089	-3.32529	1.44436	1.25171	2.15608	-1.70161	0.471828	2	2	-4.60517	0	-1.2445	0.100567	-3.36067	0.100567	-1.2445	0.100567	3	9	-1.6639	0.28587	-0.829196	0.0996328	-0.834699	0.428174	-0.44207	0.0595219	4	11	-1.67536	0.236683	-0.934444	0.0814485	-0.74092	0.362873	-0.524319	0.0479656	8
ENSMUST00000000171.8,ENSMUST00000132187.1	3.00136	0.004906	3.18008	0.00370597	-0.178716	0.0130208	3.78924	0.00101894	168	195	3.21602	0.0045156	3.04026	0.00621162	0.17576	0.0157954	3.82688	0.00135003	167	144	3.16017	0.0020751	3.09174	0.0023433	0.0684249	0.00628236	3.82025	0.00063403	325	311	3.11628	0.00391334	3.01536	0.00429369	0.100922	0.0122574	3.76153	0.00102609	198	185	3.08514	0.00237419	3.05799	0.00256778	0.027144	0.00730998	3.76548	0.000641893	319
ENSMUST00000000175.4	-1.4354	9.41387	3.8827	0.112423	-5.3181	10.812	4.02173	0.000662112	0	0	-1.63031	9.41288	3.89333	0.12443	-5.52364	10.8849	4.03259	0.00108019	0	0	3.80397	0.410516	-1.60511	8.76739	5.40908	10.8268	3.96982	0.000468061	0	0	-0.417747	12.1809	2.75282	6.31597	-3.17057	28.6909	3.94764	0.000670104	0	0	1.18987	10.7451	1.20052	13.5597	-0.010646	39.9557	4.01338	0.000448043	0
ENSMUST00000000186.6	NA	NA	NA	NA	NA	NA	NA	NA	0	0	NA	NA	NA	NA	NA	NA	NA	NA	0	0	NA	NA	NA	NA	NA	NA	NA	NA	0	0	-3.53852	0.358187	-4.60517	0	1.06665	0.358187	-3.53852	0.358187	1	0	NA	NA	NA	NA	NA	NA	NA	NA	0
ENSMUST00000000187.5	NA	NA	NA	NA	NA	NA	NA	NA	0	0	-3.62558	0.96704	-4.60517	0	0.979588	0.96704	-3.62558	0.96704	0	0	-3.14331	1.40171	-3.21736	1.43961	0.0740535	5.21494	-2.04103	0.175967	0	0	NA	NA	NA	NA	NA	NA	NA	NA	0	0	NA	NA	NA	NA	NA	NA	NA	NA	0
ENSMUST00000000188.8	0.0883843	0.0228842	0.178622	0.0187431	-0.0902378	0.0683665	0.83176	0.0035241	29	32	0.190292	0.0365831	-0.395871	0.106012	0.586163	0.234893	0.653716	0.00609031	14	8	-0.367216	0.0305144	-0.289434	0.0256875	-0.0777823	0.0974078	0.370689	0.00340818	23	25	0.11058	0.0243541	-0.017215	0.0285005	0.127795	0.0908329	0.748314	0.00342987	29	24	0.0810731	0.0176512	0.1355	0.0157851	-0.0544268	0.0569752	0.804396	0.00237597	37
ENSMUST00000000193.5	-4.60517	0	-2.30844	0.683559	-2.29674	0.683559	-2.30844	0.683559	0	1	-3.3315	1.32795	-4.60517	0	1.27367	1.32795	-3.3315	1.32795	1	0	-4.60517	0	-2.55084	0.385829	-2.05433	0.385829	-2.55084	0.385829	0	2	NA	NA	NA	NA	NA	NA	NA	NA	0	0	-2.46839	1.26805	-4.60517	0	2.13678	1.26805	-2.46839	1.26805	1
ENSMUST00000000194.3	-3.33798	1.47237	-3.3607	1.47977	0.0227229	4.70357	-2.32597	0.774407	0	0	-4.60517	0	-0.935339	0.509479	-3.66983	0.509479	-0.935339	0.509479	0	2	NA	NA	NA	NA	NA	NA	NA	NA	0	0	NA	NA	NA	NA	NA	NA	NA	NA	0	0	NA	NA	NA	NA	NA	NA	NA	NA	0
ENSMUST00000000199.7	1.62883	0.00353913	1.37562	0.00557317	0.253216	0.0137994	2.20396	0.00102666	157	122	1.6763	0.00706917	1.58824	0.00843798	0.0880642	0.0247659	2.32849	0.00152076	87	79	1.68071	0.0026283	1.40271	0.00386205	0.278	0.0101587	2.24467	0.000667517	219	165	1.60387	0.00414873	1.12485	0.00968576	0.47902	0.0218962	2.08726	0.00108454	123	76	1.57313	0.00302324	1.34129	0.00481777	0.231839	0.0127365	2.15747	0.000670015	194
ENSMUST00000000201.5	-0.90204	3.74725	-2.36323	4.67929	1.46119	15.2927	0.38123	0.00391233	0	0	-0.214892	0.242569	-1.02488	0.850615	0.809986	1.77292	0.310716	0.00641074	2	1	-1.10924	0.979764	-0.128723	0.246988	-0.980512	1.96238	0.35682	0.0025762	1	2	-4.60517	0	0.455517	0.018876	-5.06069	0.018876	0.455517	0.018876	0	2	0.372174	0.038922	-4.60517	0	4.97734	0.038922	0.372174	0.038922	3
ENSMUST00000000208.5,ENSMUST00000167596.1	-1.2769	0.0415594	-2.46127	0.148922	1.18437	0.210116	-1.01932	0.0308567	20	5	-0.762953	0.0392042	-2.56703	0.275043	1.80407	0.335374	-0.609131	0.0323405	20	3	-0.783176	0.0169338	-2.78168	0.132713	1.9985	0.163316	-0.667053	0.0141083	42	5	-0.913595	0.0329328	-2.4348	0.185067	1.5212	0.256197	-0.718075	0.0225852	22	4	-0.893885	0.018943	-2.69161	0.137283	1.79772	0.171965	-0.751257	0.0153193	38
ENSMUST00000000219.3	NA	NA	NA	NA	NA	NA	NA	NA	0	0	NA	NA	NA	NA	NA	NA	NA	NA	0	0	-3.06796	0.656779	-3.59929	0.62297	0.531335	1.80068	-2.54769	0.260827	2	1	-3.34469	0.7518	-4.60517	0	1.26048	0.7518	-3.34469	0.7518	1	0	NA	NA	NA	NA	NA	NA	NA	NA	0
ENSMUST00000000221.5	-3.789	0.252648	-4.60517	0	0.816166	0.252648	-3.789	0.252648	1	0	-3.70445	0.674491	-4.60517	0	0.90072	0.674491	-3.70445	0.674491	0	0	-3.35287	0.188846	-4.60517	0	1.2523	0.188846	-3.35287	0.188846	1	0	-3.40162	0.262699	-4.60517	0	1.20355	0.262699	-3.40162	0.262699	1	0	-3.50281	0.299052	-3.52294	0.276805	0.0201292	0.80284	-2.90225	0.135473	1
ENSMUST00000000228.4	-4.60517	0	-0.580756	0.059091	-4.02441	0.059091	-0.580756	0.059091	0	35	-4.60517	0	-0.196551	0.0403933	-4.40862	0.0403933	-0.196551	0.0403933	0	21	-4.60517	0	-0.360166	0.025822	-4.245	0.025822	-0.360166	0.025822	0	59	-4.60517	0	-0.467961	0.0603864	-4.13721	0.0603864	-0.467961	0.0603864	0	42	-4.60517	0	-0.480822	0.0332133	-4.12435	0.0332133	-0.480822	0.0332133	0
ENSMUST00000000253.5	0.434745	0.0665536	0.695501	0.0415842	-0.260757	0.192437	1.2871	0.00430368	10	13	-0.318726	0.460219	0.807876	0.0650804	-1.1266	0.787942	1.15347	0.00702505	2	6	0.26848	0.0452023	0.539818	0.0273301	-0.271338	0.127065	1.11854	0.00333106	13	17	0.224935	0.0651028	0.561192	0.0352629	-0.336257	0.172522	1.1175	0.00484831	10	14	0.540708	0.0399559	0.208172	0.0742024	0.332536	0.204314	1.10213	0.0032121	12
ENSMUST00000000260.6	0.564081	0.0376766	0.480065	0.0584035	0.0840161	0.13745	1.22996	0.0121176	17	17	0.451833	0.0713438	0.708773	0.046934	-0.25694	0.17642	1.30017	0.0133307	11	14	0.176398	0.0405017	0.582309	0.0413778	-0.405912	0.11674	1.10349	0.0116123	21	35	0.35703	0.051007	0.455103	0.0524186	-0.098073	0.14577	1.11497	0.0145654	15	17	0.03219	0.0655519	0.581708	0.0397811	-0.549518	0.144357	1.05026	0.0142406	18
ENSMUST00000000266.7	-3.699	0.781876	-3.64805	0.80105	-0.0509464	2.68069	-2.87353	0.323532	0	0	-4.60517	0	-1.96981	0.320228	-2.63536	0.320228	-1.96981	0.320228	0	1	-4.60517	0	-2.52038	0.219818	-2.08479	0.219818	-2.52038	0.219818	0	1	-3.69572	0.791041	-3.70693	0.740958	0.0112043	2.56056	-2.92346	0.343201	0	0	-3.52114	0.954833	-3.52452	0.904457	0.00337438	3.39772	-2.60231	0.179515	0
ENSMUST00000000275.7	NA	NA	NA	NA	NA	NA	NA	NA	0	0	NA	NA	NA	NA	NA	NA	NA	NA	0	0	-3.82011	0.542864	-4.60517	0	0.785057	0.542864	-3.82011	0.542864	0	0	NA	NA	NA	NA	NA	NA	NA	NA	0	0	NA	NA	NA	NA	NA	NA	NA	NA	0
ENSMUST00000000284.6,ENSMUST00000107896.3	0.0764529	0.0140416	0.674659	0.00614479	-0.598206	0.0278966	1.11268	0.00255289	56	102	-0.0993791	0.0302202	0.49975	0.0109415	-0.599129	0.0559905	0.939984	0.0048846	31	54	0.118681	0.00936061	0.553761	0.00470402	-0.43508	0.0196407	1.05169	0.00184606	86	132	0.236722	0.011263	0.487076	0.0077059	-0.250355	0.0274931	1.06277	0.00248771	69	88	0.302763	0.00598441	0.362505	0.00542921	-0.0597415	0.0156997	1.0246	0.00178092	119
ENSMUST00000000285.2	-2.30052	4.72176	-0.88808	3.96176	-1.41244	15.4904	0.412374	0.0494825	0	0	-1.55428	5.32967	-1.26689	5.19174	-0.287388	18.8978	0.667392	0.0391766	0	0	-0.625038	4.67853	-1.99358	5.44873	1.36855	18.0613	0.819828	0.0112745	0	0	-0.0525399	2.57535	-4.60517	0	4.55263	2.57535	-0.0525399	2.57535	0	0	-0.474236	3.5364	-4.60517	0	4.13093	3.5364	-0.474236	3.5364	0
ENSMUST00000000287.8	1.58097	7.37325	-1.08753	11.0022	2.6685	31.164	3.12031	0.000888381	0	0	-4.60517	0	2.87952	0.0111701	-7.48469	0.0111701	2.87952	0.0111701	0	0	1.19225	7.65016	-0.560643	10.2625	1.7529	29.972	2.94264	0.000774073	0	0	-1.70616	8.598	2.64079	1.51296	-4.34695	13.9924	3.07161	0.000910266	0	0	-4.60517	0	3.03743	0.00396233	-7.6426	0.00396233	3.03743	0.00396233	0
ENSMUST00000000291.2	2.42007	0.00148914	2.21501	0.00205416	0.205056	0.00526424	3.0161	0.000442364	399	326	2.40677	0.00275211	2.44172	0.00263692	-0.0349408	0.00829979	3.11814	0.00061922	248	258	2.54861	0.00093425	2.43831	0.00105268	0.110294	0.0029182	3.18808	0.000262321	707	633	2.37679	0.00161889	2.40386	0.00152924	-0.0270759	0.00461763	3.08368	0.000418171	406	417	2.27343	0.00124937	2.24429	0.00129757	0.0291415	0.00380368	2.95207	0.000322477	543
ENSMUST00000000299.7,ENSMUST00000153541.1	-0.289487	0.0329349	-2.21876	1.61515	1.92927	1.73201	-0.0821343	0.0336252	15	5	-0.0693675	0.0283971	-1.68998	0.348625	1.62061	0.436444	0.130134	0.0194537	16	4	-0.0897544	0.0146593	-1.30908	0.0785341	1.21933	0.116643	0.170839	0.00857055	38	11	-0.0830275	0.021916	-1.93447	1.31341	1.85144	1.40711	0.118027	0.0206804	20	6	-0.0356512	0.015921	-0.930799	0.0632099	0.895148	0.107289	0.310447	0.00736388	34
ENSMUST00000000304.6,ENSMUST00000159659.1	1.71468	0.0180408	1.51675	0.0189587	0.197936	0.0440624	2.31818	0.00761249	37	38	2.00014	0.0175054	0.801372	0.0587288	1.19877	0.0811761	2.26983	0.0125468	41	15	1.99314	0.00758515	1.08926	0.0209572	0.903878	0.0332081	2.33559	0.00461162	93	46	2.00225	0.0108602	1.04517	0.0256662	0.957081	0.0380203	2.33004	0.00730464	69	37	1.97221	0.00837973	1.08884	0.0200464	0.883374	0.0314384	2.32045	0.00532439	94
ENSMUST00000000305.5	1.30344	0.013017	2.1019	0.00510337	-0.798463	0.0214478	2.47492	0.00295716	63	140	1.21832	0.0215151	2.09235	0.00879246	-0.874031	0.0349775	2.44382	0.00526904	40	94	1.51109	0.00762336	2.02699	0.00406769	-0.515897	0.0141398	2.49592	0.00209517	111	186	1.43901	0.0120341	2.04449	0.00549241	-0.605471	0.0223392	2.48174	0.00269606	70	128	1.52026	0.00650246	2.17174	0.00308845	-0.651486	0.0113288	2.59181	0.00171144	126
ENSMUST00000000310.7,ENSMUST00000102693.2	1.64491	0.0171735	2.27148	0.00749669	-0.626565	0.0326442	2.70264	0.00343785	49	95	1.58588	0.0351837	2.23423	0.0133005	-0.648351	0.0649853	2.6614	0.00597149	28	48	1.77316	0.0101571	2.11164	0.00665857	-0.338476	0.02364	2.65195	0.0023645	78	112	1.86722	0.0141397	1.96559	0.0122423	-0.0983705	0.0382096	2.61476	0.0035335	59	63	1.64971	0.0131906	2.31778	0.0049965	-0.668069	0.0242187	2.73372	0.0023334	72
ENSMUST00000000312.5,ENSMUST00000167688.1	-0.930502	0.0479036	-1.63843	0.14434	0.707932	0.274538	-0.517455	0.0182957	10	5	-1.28049	0.258692	-2.8119	1.27095	1.53141	2.22612	-0.93845	0.0388319	2	1	-2.03082	0.138204	-1.27224	0.0432485	-0.758571	0.264225	-0.884306	0.0157745	5	11	-4.60517	0	-1.32589	0.048145	-3.27928	0.048145	-1.32589	0.048145	2	6	-1.82316	0.12667	-1.27466	0.0692259	-0.548499	0.29739	-0.807571	0.0202305	5
ENSMUST00000000314.6	0.149612	0.00678393	-3.32963	0.354466	3.47924	0.375852	0.177319	0.0063161	88	4	0.0989839	0.011007	-3.00125	0.351012	3.10023	0.37594	0.142227	0.0102714	65	3	0.327975	0.00335589	-2.84215	0.254464	3.17013	0.267885	0.367098	0.00309415	145	8	0.277215	0.00547272	-2.55469	0.145866	2.8319	0.158477	0.331376	0.00503384	103	5	0.244388	0.00436111	-1.91776	0.0630121	2.16215	0.0755696	0.349748	0.00343835	138
ENSMUST00000000326.5	-0.112362	0.0294075	-0.1032	0.0309953	-0.00916201	0.0943267	0.591482	0.00647072	22	22	0.27709	0.0230715	-0.4584	0.0641019	0.735491	0.118282	0.676279	0.0102852	25	12	0.475751	0.00804105	-0.252136	0.0238613	0.727887	0.0440195	0.870393	0.0035052	69	33	-0.0713702	0.0265639	-0.238147	0.0357429	0.166776	0.0943373	0.547656	0.00727847	24	20	0.21812	0.0119531	-0.0841177	0.0186654	0.302238	0.0450248	0.772362	0.00380692	52
ENSMUST00000000329.2	-0.63431	0.116432	0.0901869	0.0363734	-0.724497	0.230105	0.503623	0.0104945	8	19	-0.616229	0.119771	0.194788	0.0438803	-0.811017	0.236888	0.581682	0.0149619	7	18	-0.317357	0.042412	-0.207002	0.0397422	-0.110355	0.136509	0.442782	0.00660304	15	19	-1.63873	0.394009	0.212656	0.0242691	-1.85138	0.523067	0.381864	0.0115372	3	17	-0.383593	0.0546409	-0.0205359	0.0303867	-0.363057	0.138491	0.517941	0.00650727	15
ENSMUST00000000348.8	2.33372	0.00648913	3.62686	0.00114399	-1.29314	0.00918165	3.86991	0.00074796	154	541	2.46572	0.0086873	3.68689	0.00144917	-1.22118	0.0126018	3.94623	0.000880718	116	384	2.34548	0.00406522	3.69019	0.000630371	-1.34472	0.0056456	3.92206	0.000414145	248	915	2.38945	0.00539169	3.67347	0.000864553	-1.28402	0.00758286	3.91837	0.000557838	183	644	2.45166	0.00368536	3.65301	0.000709144	-1.20135	0.0054745	3.91627	0.000423017	266
ENSMUST00000000349.6	0.58394	0.00998791	0.552869	0.0104851	0.0310703	0.0268702	1.26218	0.00352036	72	68	0.462448	0.0175689	0.717964	0.0136374	-0.255516	0.0410467	1.29376	0.00522505	45	57	0.656833	0.00626015	0.685181	0.00607631	-0.0283481	0.0162335	1.36372	0.00211799	124	126	0.754741	0.00872773	0.707272	0.00855276	0.0474686	0.0240088	1.42502	0.00264425	89	84	0.671395	0.00616951	0.800074	0.00527118	-0.128679	0.0139212	1.43029	0.00223156	132
ENSMUST00000000356.8	3.92388	0.00279694	3.92584	0.00280971	-0.00195546	0.010277	4.61919	0.000231673	194	193	3.80983	0.00511469	3.9165	0.00398532	-0.106669	0.016542	4.55969	0.000384176	120	133	3.89947	0.00175384	3.88317	0.00191554	0.0162996	0.00666884	4.58523	0.000165427	305	299	3.838	0.00262058	3.86792	0.00248665	-0.0299201	0.00921442	4.54726	0.00024467	220	226	3.93691	0.00157672	3.87408	0.0018622	0.0628288	0.00615367	4.5998	0.000175324	325
ENSMUST00000000365.2	-1.24831	6.55061	-1.10993	6.34419	-0.138382	23.3933	1.13224	0.0232684	0	0	-0.71277	6.02409	-1.3756	6.27732	0.662829	21.9294	1.19825	0.033527	0	0	-0.860833	5.02159	-1.78801	5.7467	0.927177	19.3192	0.818245	0.0227605	0	0	-1.16617	5.59128	-1.26892	5.72305	0.102749	20.2051	0.916418	0.0278849	0	0	-1.50979	5.92292	-0.979287	5.44406	-0.530506	20.3139	0.911766	0.0199514	0
ENSMUST00000000369.3,ENSMUST00000139370.1	-0.350411	0.0506226	-1.51256	0.209459	1.16214	0.320767	-0.0602248	0.0297224	11	4	-0.500795	0.0793481	-4.60517	0	4.10438	0.0793481	-0.500795	0.0793481	9	1	-0.586606	0.0406536	-1.12834	0.0746256	0.541729	0.13818	-0.123654	0.0208371	20	12	-1.12689	0.0917736	-2.73176	0.601818	1.60487	0.807687	-0.91264	0.0657719	5	1	-0.586059	0.0475125	-1.37116	0.1217	0.785104	0.216975	-0.199571	0.0233591	14
ENSMUST00000000384.6	1.95589	0.00291451	1.96735	0.00291567	-0.0114594	0.00935784	2.65525	0.000572038	215	217	2.04342	0.00388381	1.92875	0.00484533	0.114679	0.0139699	2.68193	0.000856964	154	137	2.04676	0.0016075	1.90405	0.00206292	0.142716	0.00594689	2.67114	0.000338118	363	315	1.9392	0.00302302	2.04648	0.00247656	-0.107284	0.00872251	2.68783	0.00055708	206	228	2.11904	0.00153652	1.82313	0.00238334	0.295917	0.00621521	2.67521	0.000377186	372
ENSMUST00000000388.8,ENSMUST00000109721.2	1.42169	0.0121908	1.53422	0.0105916	-0.112537	0.0311395	2.17541	0.0035797	62	69	1.31012	0.0254289	1.67558	0.012356	-0.365462	0.0487217	2.20734	0.0058488	40	55	1.65479	0.00612173	1.32105	0.00899671	0.333741	0.0202552	2.19626	0.00238199	127	91	1.50768	0.0123758	1.48905	0.0115022	0.0186274	0.0322456	2.19445	0.00375006	78	75	1.31048	0.00922928	1.73401	0.00530068	-0.423534	0.0200559	2.23897	0.0020499	90
ENSMUST00000000395.6	-1.67605	0.0955027	-4.60517	0	2.92912	0.0955027	-1.67605	0.0955027	2	0	-4.60517	0	-1.57494	0.100581	-3.03023	0.100581	-1.57494	0.100581	0	4	-4.60517	0	-2.07448	0.0776519	-2.53069	0.0776519	-2.07448	0.0776519	0	2	-4.60517	0	-1.5956	0.083747	-3.00957	0.083747	-1.5956	0.083747	0	2	-2.44889	0.342299	-1.9868	0.162036	-0.462098	0.791062	-1.45372	0.0379286	2
ENSMUST00000000402.9	NA	NA	NA	NA	NA	NA	NA	NA	1	0	NA	NA	NA	NA	NA	NA	NA	NA	0	1	NA	NA	NA	NA	NA	NA	NA	NA	0	0	NA	NA	NA	NA	NA	NA	NA	NA	0	0	-4.60517	0	-3.20699	1.66218	-1.39818	1.66218	-3.20699	1.66218	1
ENSMUST00000000412.2	-4.60517	0	-0.66769	0.0312434	-3.93748	0.0312434	-0.66769	0.0312434	0	23	-4.60517	0	-1.15469	0.0733351	-3.45048	0.0733351	-1.15469	0.0733351	0	7	-4.60517	0	-1.25863	0.0353546	-3.34654	0.0353546	-1.25863	0.0353546	0	15	-4.60517	0	-0.940174	0.0382722	-3.665	0.0382722	-0.940174	0.0382722	0	13	-4.60517	0	-0.997949	0.0285068	-3.60722	0.0285068	-0.997949	0.0285068	0
ENSMUST00000000421.5	4.6944	0.0148493	4.95367	0.008637	-0.259275	0.0453057	5.53105	0.000144439	38	48	4.60764	0.0277423	5.04798	0.0116923	-0.440338	0.0739975	5.55369	0.000187192	25	38	4.84764	0.00567045	4.83654	0.00564602	0.0110988	0.0221991	5.53798	9.31989e-05	89	88	4.84875	0.0080523	4.74457	0.00973166	0.104183	0.0347819	5.49544	0.000143063	61	56	4.70224	0.010131	4.8928	0.0067811	-0.190562	0.0330069	5.49922	9.46046e-05	64
ENSMUST00000000430.7,ENSMUST00000170243.1,ENSMUST00000178605.1	2.11339	0.0032294	2.27094	0.00247403	-0.157559	0.00861919	2.88892	0.00067612	225	268	2.10174	0.00416745	2.08483	0.0043757	0.0169109	0.0126972	2.78743	0.00108732	157	157	2.0409	0.00215878	2.1246	0.00194388	-0.0836997	0.00623443	2.77693	0.000490031	330	359	2.11505	0.00285355	2.0764	0.00323226	0.0386511	0.0089798	2.78957	0.000788692	236	227	2.00014	0.00239459	2.21556	0.00168846	-0.215424	0.00630054	2.80696	0.000446578	325
ENSMUST00000000445.1	NA	NA	NA	NA	NA	NA	NA	NA	0	0	-4.60517	0	-3.30781	0.458142	-1.29736	0.458142	-3.30781	0.458142	0	1	NA	NA	NA	NA	NA	NA	NA	NA	0	0	NA	NA	NA	NA	NA	NA	NA	NA	0	0	NA	NA	NA	NA	NA	NA	NA	NA	0
ENSMUST00000000449.7	3.54684	0.00104808	3.64515	0.000899587	-0.0983166	0.00281761	4.29056	0.000267769	695	768	3.54873	0.00153149	3.65867	0.00137339	-0.109941	0.00414572	4.29874	0.000414647	438	489	3.52532	0.000676561	3.66453	0.000578697	-0.139207	0.00182055	4.29058	0.000171271	1043	1200	3.47028	0.00111139	3.68852	0.000795823	-0.218237	0.00266581	4.27868	0.000277855	674	838	3.52389	0.000570712	3.5362	0.000616543	-0.012305	0.00165059	4.22327	0.00018121	1042
ENSMUST00000000466.6,ENSMUST00000149700.1,ENSMUST00000140382.1	2.89397	0.0138729	2.44434	0.03196	0.449633	0.0717053	3.39548	0.0037066	165	131	2.8228	0.0263369	2.74526	0.0293955	0.0775483	0.0923095	3.48903	0.0048494	103	108	3.03627	0.00621735	2.64976	0.00951583	0.386505	0.0235929	3.55727	0.0018578	308	265	2.75314	0.013022	2.83523	0.0124371	-0.0820944	0.0390904	3.49272	0.00298037	164	158	2.87833	0.0090956	2.70861	0.0115043	0.169718	0.0321314	3.49388	0.00218783	247
ENSMUST00000000476.8,ENSMUST00000168162.1	0.767863	0.00562758	0.756235	0.00588617	0.0116278	0.0169381	1.45499	0.00151993	132	130	0.42365	0.0111572	0.368877	0.0117102	0.0547737	0.0326275	1.09048	0.00327633	66	63	0.435825	0.00476992	0.49193	0.00474608	-0.0561053	0.0134617	1.15595	0.00139641	145	153	0.595958	0.00609765	0.674666	0.00522041	-0.0787081	0.0159982	1.32858	0.00164585	114	123	0.586703	0.00423076	0.727529	0.00355089	-0.140826	0.0110079	1.35152	0.00113275	172
ENSMUST00000000500.6	-0.37473	0.0362981	-0.709595	0.0647361	0.334865	0.150459	0.174488	0.0112641	15	11	-0.718751	0.129794	-0.546532	0.0961484	-0.172219	0.352659	0.0967271	0.0210641	6	7	-0.456492	0.026484	-0.749824	0.040026	0.293332	0.0972568	0.103448	0.00824585	24	18	-0.387532	0.0438165	-0.948651	0.0924333	0.561119	0.204125	0.077702	0.0134199	14	8	-0.812823	0.0422406	-0.644096	0.0342732	-0.168727	0.11286	-0.0282641	0.00989942	16
ENSMUST00000000505.9	3.83224	0.000811471	3.83133	0.000832886	0.000908532	0.00251684	4.52513	0.000192615	921	913	3.78175	0.00161159	3.87343	0.00130305	-0.091682	0.00464272	4.52225	0.000289591	594	644	3.83433	0.000573455	3.88429	0.000557451	-0.0499592	0.00175713	4.55288	0.000126004	1437	1474	3.76184	0.000889384	3.79938	0.000823726	-0.0375323	0.00264336	4.47415	0.000195764	888	937	3.81762	0.000566559	3.79407	0.00059478	0.0235523	0.00180919	4.49917	0.000128185	1369
ENSMUST00000000542.7,ENSMUST00000120754.1	-0.273851	0.0684821	-4.60517	0	4.33132	0.0684821	-0.273851	0.0684821	4	0	-2.70302	2.52591	-0.224484	0.19562	-2.47854	3.58714	0.0253931	0.0265564	3	5	-0.633806	0.142274	-2.96101	2.08686	2.3272	3.01969	-0.390544	0.018986	3	3	-0.175899	0.110223	-2.61869	2.2404	2.44279	3.00199	0.0351688	0.0151106	7	3	-0.714667	0.170782	-1.0485	0.376846	0.333837	0.90166	-0.0879125	0.0137365	7
ENSMUST00000000543.4	-1.59591	0.801055	-0.354732	0.129378	-1.24118	1.35231	-0.000442817	0.0218288	1	3	-1.91731	0.852017	-0.649489	0.147812	-1.26782	1.38781	-0.304489	0.0442122	1	3	-1.02879	0.339804	-0.710747	0.185708	-0.318044	0.894782	-0.0754025	0.0142213	2	3	-0.341647	0.140332	-4.60517	0	4.26352	0.140332	-0.341647	0.140332	1	0	-1.24143	0.250655	-0.417931	0.0632286	-0.823498	0.476305	-0.0164678	0.0159495	3
ENSMUST00000000544.9,FR0338450	1.91781	0.0252501	1.10805	0.109904	0.80976	0.222508	2.30794	0.00296414	15	7	0.9594	0.119504	2.08526	0.0181605	-1.12586	0.202706	2.38408	0.00421976	6	16	1.48699	0.0446662	1.54052	0.040822	-0.0535352	0.164303	2.22631	0.000927937	13	13	1.50069	0.0611803	1.67746	0.0441113	-0.176769	0.198714	2.30919	0.0013485	10	11	1.11453	0.0809512	1.86544	0.0193436	-0.75091	0.172594	2.26931	0.000875655	9
ENSMUST00000000572.5	NA	NA	NA	NA	NA	NA	NA	NA	0	0	NA	NA	NA	NA	NA	NA	NA	NA	0	0	NA	NA	NA	NA	NA	NA	NA	NA	0	0	NA	NA	NA	NA	NA	NA	NA	NA	0	0	NA	NA	NA	NA	NA	NA	NA	NA	0
ENSMUST00000000573.2	-0.188316	0.0435539	0.452429	0.0212998	-0.640745	0.0885144	0.881372	0.00869219	23	76	-0.319586	0.0721346	0.853371	0.0182371	-1.17296	0.113127	1.12976	0.0104681	14	71	-1.70195	0.290182	0.920605	0.00669555	-2.62255	0.333483	0.997161	0.00464603	21	160	-0.595796	0.0756518	0.806796	0.0111415	-1.40259	0.108056	1.03157	0.00661877	19	106	-0.473203	0.0418524	0.545671	0.0110429	-1.01887	0.0715217	0.856521	0.00512605	23
ENSMUST00000000579.2	1.11645	0.00533763	1.05066	0.00536944	0.0657906	0.0145573	1.77737	0.00171242	140	133	0.961331	0.00919341	0.752827	0.0109894	0.208504	0.0275745	1.55693	0.00316328	84	69	0.953389	0.00403998	0.939365	0.00389582	0.0140248	0.0108017	1.63895	0.0012716	186	183	1.06767	0.00538621	0.889696	0.00660423	0.17797	0.0164549	1.67595	0.00186926	146	124	0.936515	0.00403325	1.01077	0.00353657	-0.0742534	0.0103453	1.66688	0.00119789	191
ENSMUST00000000594.2	0.0154283	0.871372	0.566489	0.315863	-0.551061	1.94237	1.2039	0.00478419	1	2	0.485707	0.226911	-0.511026	0.9446	0.996733	1.84218	0.957326	0.00941644	2	1	0.14584	0.318408	0.0761074	0.421168	0.0697324	1.30123	0.941628	0.00409224	2	2	1.09155	0.00803352	-4.60517	0	5.69672	0.00803352	1.09155	0.00803352	4	0	0.191384	0.20944	0.578169	0.102472	-0.386785	0.564036	1.15722	0.00330542	3
ENSMUST00000000608.7	3.94788	0.000699006	3.73363	0.00099837	0.214252	0.00292219	4.53988	0.000110009	787	635	3.88363	0.0011052	3.81354	0.00125859	0.0700886	0.00411079	4.54275	0.000152898	479	448	3.85899	0.000483717	3.7279	0.000638665	0.13109	0.00192432	4.48886	7.71012e-05	1140	1003	3.8838	0.000651545	3.79183	0.00084206	0.0919691	0.0025762	4.53224	9.99539e-05	793	725	3.96637	0.000436827	3.79957	0.000578655	0.166798	0.00174576	4.5797	6.81253e-05	1227
ENSMUST00000000619.6	1.60322	0.0107273	1.93201	0.00636979	-0.328793	0.0297187	2.47698	0.000923202	60	87	1.76832	0.011446	1.67471	0.0136834	0.0936129	0.0448436	2.42042	0.00127665	46	44	1.73901	0.00493494	1.81309	0.00454873	-0.0740741	0.0168229	2.47113	0.000524476	119	132	1.64725	0.00808139	1.99441	0.00424878	-0.347161	0.0208705	2.53069	0.000762769	81	118	1.63876	0.00611074	1.85623	0.0038828	-0.217462	0.0174076	2.44782	0.000557384	103
ENSMUST00000000631.7	NA	NA	NA	NA	NA	NA	NA	NA	0	10	NA	NA	NA	NA	NA	NA	NA	NA	1	8	NA	NA	NA	NA	NA	NA	NA	NA	1	13	-3.58584	0.713035	-2.99877	1.48451	-0.587062	3.4858	-2.32123	0.431781	2	12	NA	NA	NA	NA	NA	NA	NA	NA	2
ENSMUST00000000641.9	-1.73304	0.246816	-1.64707	0.194522	-0.0859702	0.722537	-0.938233	0.0274001	3	3	-1.48171	0.12166	-1.49769	0.181406	0.0159741	0.409268	-0.769839	0.0428691	6	7	-1.29494	0.0512018	-1.79722	0.100944	0.502278	0.228405	-0.818232	0.015594	12	7	-2.22346	0.239259	-1.20693	0.0575249	-1.01653	0.414912	-0.88283	0.0230216	3	8	-1.90902	0.116779	-1.21617	0.0428587	-0.692847	0.232396	-0.807798	0.0153029	6
ENSMUST00000000642.4	1.61976	0.00311045	1.3854	0.0028559	0.23436	0.00760548	2.20241	0.00111484	345	271	1.54269	0.00374384	1.47405	0.00384004	0.0686408	0.00985495	2.20223	0.00132034	208	195	1.46999	0.00157618	1.39227	0.00178365	0.0777226	0.00446743	2.12439	0.000562287	462	429	1.57731	0.00209619	1.52025	0.00225864	0.0570682	0.00584772	2.242	0.000718076	354	335	1.6196	0.00137952	1.45933	0.00184068	0.160273	0.00423172	2.23527	0.000541038	524
ENSMUST00000000674.6	-0.592448	6.74997	-1.04505	7.37949	0.452604	24.8962	1.54318	0.160589	0	0	-0.437046	6.05591	-1.49519	6.66652	1.05814	21.9026	1.28928	0.433704	0	0	0.754506	3.29957	-2.24298	6.27477	2.99749	15.8439	1.59873	0.0173267	0	0	-0.352599	6.24407	-1.32001	6.89759	0.967409	23.1136	1.47274	0.0431844	0	0	-0.645893	6.62533	-0.764692	6.79098	0.118799	23.2376	1.54152	0.0204237	0
ENSMUST00000000687.7	-2.63309	0.596628	-1.92651	0.325965	-0.706575	1.17468	-1.44879	0.149695	1	2	-4.60517	0	-1.60789	0.352541	-2.99728	0.352541	-1.60789	0.352541	0	1	-4.60517	0	-2.13494	0.25539	-2.47023	0.25539	-2.13494	0.25539	0	1	-2.95544	0.538635	-2.90847	0.536706	-0.046968	1.31956	-2.18799	0.270349	1	1	-3.50965	1.04739	-3.41651	1.03459	-0.0931329	3.67428	-2.51199	0.267182	0
ENSMUST00000000696.6	-1.86869	3.84302	-2.02617	3.9591	0.157484	14.1057	-0.13169	0.123339	0	0	-2.68621	2.7363	-2.61657	2.59178	-0.0696467	9.26597	-1.17737	0.545567	0	0	-0.246771	0.244576	-4.60517	0	4.3584	0.244576	-0.246771	0.244576	1	0	-1.90126	0.868064	-0.611576	0.251082	-1.28969	1.27004	-0.280117	0.152008	1	3	-4.60517	0	0.235762	0.0629833	-4.84093	0.0629833	0.235762	0.0629833	0
ENSMUST00000000704.4	NA	NA	NA	NA	NA	NA	NA	NA	0	0	NA	NA	NA	NA	NA	NA	NA	NA	0	1	NA	NA	NA	NA	NA	NA	NA	NA	0	1	-3.49278	1.13868	-3.38086	1.11502	-0.111916	3.9029	-2.46616	0.360245	0	0	NA	NA	NA	NA	NA	NA	NA	NA	1
ENSMUST00000000718.6	-4.60517	0	-3.0383	0.593235	-1.56687	0.593235	-3.0383	0.593235	0	1	-3.55202	1.14363	-3.47838	1.13713	-0.0736354	3.56012	-2.62132	0.6546	0	0	-4.60517	0	-2.15245	0.241783	-2.45272	0.241783	-2.15245	0.241783	0	2	-4.60517	0	-2.48687	0.472627	-2.1183	0.472627	-2.48687	0.472627	0	1	-4.60517	0	-3.36321	0.450869	-1.24196	0.450869	-3.36321	0.450869	0
ENSMUST00000000724.8,ENSMUST00000164390.1	1.71037	0.0201238	2.47543	0.00704243	-0.765057	0.0351287	2.86071	0.00362756	64	152	1.41981	0.022963	2.62759	0.00828785	-1.20778	0.0404077	2.8921	0.00448402	36	82	1.63613	0.0283978	2.49203	0.00587578	-0.855901	0.0512012	2.85091	0.0018614	104	221	1.67195	0.0194117	2.4701	0.00660123	-0.798145	0.0363222	2.84508	0.00281902	80	161	1.52974	0.0145629	2.53949	0.00481664	-1.00975	0.0266912	2.85219	0.00221621	95
ENSMUST00000000727.2	2.69233	0.00382093	2.39013	0.00659852	0.302201	0.0182901	3.24759	0.000521656	124	93	2.59155	0.00702427	2.47269	0.00852534	0.118864	0.0275334	3.23005	0.000858623	78	71	2.62827	0.0027081	2.39328	0.00406255	0.234993	0.0119962	3.21188	0.000343038	189	154	2.61938	0.00449719	2.48255	0.00626611	0.136832	0.0191721	3.24844	0.000540877	104	94	2.64231	0.00286595	2.47514	0.00394227	0.167164	0.0120619	3.25647	0.000359337	188
ENSMUST00000000746.5	NA	NA	NA	NA	NA	NA	NA	NA	7	18	-3.15238	2.15467	-4.60517	0	1.45279	2.15467	-3.15238	2.15467	4	8	NA	NA	NA	NA	NA	NA	NA	NA	15	26	NA	NA	NA	NA	NA	NA	NA	NA	12	17	NA	NA	NA	NA	NA	NA	NA	NA	10
ENSMUST00000000755.7,ENSMUST00000122819.1	1.34578	0.0120318	-0.416189	0.0915684	1.76197	0.112836	1.50906	0.00946551	53	9	1.42085	0.0178998	-0.801868	0.220863	2.22272	0.258237	1.53258	0.0146689	37	4	1.27395	0.00807005	-1.09627	0.138366	2.37022	0.156038	1.36674	0.0069792	71	7	1.14674	0.015125	-0.227276	0.0791223	1.37402	0.109996	1.37858	0.010243	38	10	1.3076	0.0075876	-1.02285	0.122098	2.33045	0.13699	1.40338	0.00663398	73
ENSMUST00000000756.5	5.29794	0.000578213	5.42217	0.000527333	-0.124231	0.00152852	6.0553	0.00017016	1476	1776	5.24833	0.000877284	5.39949	0.000725909	-0.151162	0.00211057	6.02015	0.000271914	928	1157	5.3333	0.000371144	5.46319	0.000310769	-0.129891	0.000906647	6.09359	0.00011305	2238	2713	5.34163	0.000504571	5.3645	0.000550563	-0.0228735	0.00142595	6.04643	0.000171662	1544	1711	5.36733	0.000348621	5.42752	0.00032683	-0.0601903	0.000892597	6.09112	0.000114369	2284
ENSMUST00000000759.8	3.4051	0.000932845	3.55479	0.000830463	-0.149693	0.00224864	4.17602	0.000318875	828	958	3.38329	0.00168312	3.55367	0.00123367	-0.170382	0.00370686	4.16555	0.000519089	563	669	3.3814	0.000682566	3.54676	0.00051895	-0.165366	0.00149471	4.16067	0.000222198	1258	1487	3.4643	0.000880994	3.54463	0.000799039	-0.0803311	0.00211625	4.19853	0.000309889	920	994	3.43724	0.000655095	3.57086	0.000490662	-0.133619	0.00143731	4.19945	0.000209556	1309
ENSMUST00000000767.5	4.30074	0.000716102	4.0263	0.00107901	0.274436	0.00297944	4.86634	0.000142026	869	671	4.36631	0.000844784	3.9967	0.00153811	0.369612	0.00390596	4.89203	0.00018373	643	454	4.32574	0.000405564	3.943	0.000783373	0.382739	0.00194691	4.84587	8.96166e-05	1392	976	4.2702	0.000659125	3.946	0.00114077	0.3242	0.00295373	4.81461	0.000141158	922	694	4.33332	0.000383806	4.00092	0.000698254	0.3324	0.00180698	4.87416	7.54431e-05	1408
ENSMUST00000000804.6	-1.1057	0.353995	2.76178	0.000773707	-3.86748	0.368162	2.78552	0.000603407	3	137	-4.60517	0	2.79219	0.000889808	-7.39736	0.000889808	2.79219	0.000889808	0	75	-1.02766	0.237073	2.57394	0.000676841	-3.6016	0.249866	2.60327	0.000474146	4	144	-2.41367	0.852563	2.66021	0.000742059	-5.07387	0.867258	2.66879	0.000651079	1	131	-1.30146	0.335265	2.72664	0.000544198	-4.0281	0.347149	2.74649	0.000411698	3
ENSMUST00000000808.7	-2.55348	0.231301	-2.53409	0.211019	-0.0193893	0.572724	-1.8472	0.0838382	3	3	-4.60517	0	-1.64241	0.120071	-2.96276	0.120071	-1.64241	0.120071	0	2	-2.77452	0.240776	-2.76095	0.257359	-0.0135651	0.724968	-2.06871	0.0710024	2	2	-3.21885	0.413281	-2.2708	0.145384	-0.948053	0.687788	-1.94679	0.0962985	2	4	-2.26158	0.114888	-2.72957	0.189628	0.467997	0.393288	-1.7902	0.054833	5
ENSMUST00000000809.2	-2.39496	0.190798	-1.48031	0.0683293	-0.914655	0.298618	-1.14517	0.0439062	4	10	-2.72457	0.333953	-2.35509	0.250368	-0.369481	0.659607	-1.81849	0.132583	2	3	-2.28556	0.102468	-1.67222	0.0492354	-0.613341	0.170877	-1.2552	0.0306376	8	15	-2.03345	0.115723	-1.29112	0.0561203	-0.742326	0.187643	-0.906475	0.0353927	7	15	-2.15961	0.0871826	-1.76804	0.0560778	-0.39157	0.155433	-1.26875	0.0336479	10
ENSMUST00000000811.7	-1.46476	5.05762	-1.64705	5.06185	0.182282	18.4585	0.510296	0.0102302	0	0	-2.08452	4.72268	-1.1903	4.28514	-0.894228	16.2886	0.349096	0.0242029	0	0	-0.0815615	0.217549	-0.873864	0.856099	0.792302	1.71353	0.442977	0.00696236	2	1	-1.54916	4.45553	-1.75541	4.72059	0.206251	16.7368	0.318907	0.0144242	0	0	-4.60517	0	0.14156	0.0694682	-4.74673	0.0694682	0.14156	0.0694682	0
ENSMUST00000000828.6	5.06566	0.0002255	4.98456	0.000259206	0.081095	0.000763706	5.71914	5.09399e-05	2375	2205	5.12449	0.000327726	5.00436	0.000430352	0.120133	0.00119588	5.75949	7.80354e-05	1724	1534	5.11426	0.000159362	5.02588	0.000179585	0.0883757	0.000554886	5.76423	3.05742e-05	3823	3520	5.04997	0.0002383	5.00097	0.00026453	0.0490017	0.000813222	5.71899	4.78823e-05	2452	2353	5.08813	0.000156522	4.98416	0.000189767	0.103964	0.000556893	5.73068	3.34151e-05	3836
ENSMUST00000000834.2	-0.690195	0.0802519	-4.60517	0	3.91498	0.0802519	-0.690195	0.0802519	2	0	-1.92677	0.760843	-1.15684	0.289433	-0.76994	1.55167	-0.64551	0.0665992	1	2	-1.87317	0.270493	-0.382082	0.0311475	-1.49109	0.38082	-0.163215	0.0170245	3	13	-1.98223	0.776487	-1.17773	0.266573	-0.804501	1.6212	-0.673439	0.0402291	1	2	-1.19289	0.193745	-1.20119	0.195951	0.00830099	0.650017	-0.444039	0.0236066	3
ENSMUST00000000881.6,ENSMUST00000118955.1	-0.893643	1.35045	0.907606	0.0625306	-1.80125	1.81554	1.15562	0.0121605	1	7	-0.503634	0.675662	0.282345	0.177345	-0.785979	1.17586	0.759973	0.0404349	1	2	0.117425	0.0890482	0.201342	0.0840834	-0.0839171	0.29037	0.884536	0.0122899	7	7	0.69152	0.0711557	0.30529	0.103573	0.38623	0.287338	1.24091	0.0114765	5	4	-0.0179575	0.306192	0.295777	0.138256	-0.313735	0.760198	0.924231	0.0108513	2
ENSMUST00000000889.6	-3.37147	1.37832	-3.45594	1.34859	0.0844748	4.21151	-2.44578	0.765644	0	0	NA	NA	NA	NA	NA	NA	NA	NA	0	0	NA	NA	NA	NA	NA	NA	NA	NA	0	0	-4.60517	0	-2.54196	0.759097	-2.06321	0.759097	-2.54196	0.759097	0	1	-4.60517	0	-2.82691	0.64789	-1.77826	0.64789	-2.82691	0.64789	0
ENSMUST00000000895.6	2.32419	0.00542949	1.53327	0.0200996	0.790924	0.035399	2.7012	0.00235915	110	51	2.49416	0.00579606	1.70765	0.0174591	0.78651	0.0329339	2.87242	0.00231379	92	42	2.49862	0.00348927	1.96313	0.00868854	0.53549	0.0183795	2.96105	0.00110198	212	125	2.30419	0.00506994	1.67644	0.014621	0.627758	0.0278897	2.73443	0.00201868	113	61	2.24666	0.00341659	1.57448	0.0101741	0.672187	0.0194443	2.66063	0.001334	150
ENSMUST00000000896.4	-0.682652	0.114359	0.0142373	0.037108	-0.696889	0.236917	0.437632	0.00946613	6	12	-0.0451502	0.0836859	-1.11378	1.07422	1.06863	1.52737	0.348765	0.0149393	6	3	-0.200119	0.0251612	-0.616542	0.0474809	0.416424	0.107916	0.311766	0.00778399	22	15	-0.0184719	0.0289248	-1.84981	0.435825	1.83134	0.581455	0.155781	0.0133069	11	2	-0.155058	0.0332359	-0.715737	0.081017	0.560679	0.18051	0.309646	0.00813075	15
ENSMUST00000000901.6	-4.60517	0	-0.138591	0.192514	-4.46658	0.192514	-0.138591	0.192514	0	25	-4.60517	0	-2.47145	3.71197	-2.13372	3.71197	-2.47145	3.71197	0	22	-4.60517	0	-1.5484	2.65913	-3.05677	2.65913	-1.5484	2.65913	0	42	-4.60517	0	-0.19101	0.172944	-4.41416	0.172944	-0.19101	0.172944	0	47	-4.60517	0	-0.315138	0.203995	-4.29003	0.203995	-0.315138	0.203995	0
ENSMUST00000000904.7	-4.60517	0	-2.67938	0.489556	-1.92579	0.489556	-2.67938	0.489556	86	127	-4.60517	0	-2.74701	0.658064	-1.85816	0.658064	-2.74701	0.658064	54	92	-4.60517	0	-2.71387	0.445858	-1.8913	0.445858	-2.71387	0.445858	139	212	NA	NA	NA	NA	NA	NA	NA	NA	91	146	-4.60517	0	-2.93879	0.453403	-1.66638	0.453403	-2.93879	0.453403	146
ENSMUST00000000910.6	NA	NA	NA	NA	NA	NA	NA	NA	0	0	NA	NA	NA	NA	NA	NA	NA	NA	0	0	-4.60517	0	-2.96788	0.157368	-1.63729	0.157368	-2.96788	0.157368	0	4	-4.60517	0	-2.47749	0.168257	-2.12768	0.168257	-2.47749	0.168257	0	3	NA	NA	NA	NA	NA	NA	NA	NA	0
ENSMUST00000000925.3,ENSMUST00000121304.1	3.4499	0.00237442	3.18655	0.00362608	0.26335	0.00956877	4.02101	0.000563047	302	233	3.49054	0.00342795	3.17295	0.00570513	0.317592	0.0145988	4.03905	0.000815886	210	156	3.47396	0.0013082	3.16251	0.00213776	0.311451	0.00532292	4.02393	0.000358706	508	368	3.47293	0.00187256	3.14546	0.00339943	0.327472	0.00820139	4.0165	0.000516252	325	238	3.53138	0.00123121	3.14923	0.00227119	0.382151	0.00554635	4.05209	0.000316788	499
ENSMUST00000000939.8	2.46795	0.0013175	2.33338	0.00152972	0.134567	0.00396368	3.09611	0.000430045	527	459	2.47481	0.00225259	2.3854	0.00250572	0.0894098	0.00687806	3.12467	0.000653726	332	304	2.51471	0.000776728	2.31672	0.00108516	0.197995	0.00248517	3.11362	0.000301165	867	708	2.37425	0.0013577	2.33822	0.0015196	0.0360305	0.00400009	3.04957	0.000436137	486	468	2.48055	0.000840825	2.31158	0.00109472	0.168977	0.00274807	3.09266	0.000275103	805
ENSMUST00000000940.8	1.13141	0.018331	0.58364	0.0522394	0.547774	0.105285	1.59762	0.00577148	55	41	1.1805	0.0217138	0.649296	0.0654113	0.531203	0.122812	1.65501	0.00880571	37	33	0.930864	0.0144936	0.512217	0.0252124	0.418647	0.0580816	1.44095	0.00472872	88	62	1.13174	0.0145056	0.802453	0.0254358	0.329288	0.059534	1.67902	0.00446534	64	44	1.05031	0.0114033	0.896748	0.0124187	0.153559	0.0353993	1.67211	0.00297738	88
ENSMUST00000000958.8	2.39171	0.00392431	1.6481	0.0108498	0.743612	0.0217214	2.78238	0.00140244	146	70	2.40112	0.00572303	1.56214	0.0206171	0.838977	0.0373431	2.76358	0.00233119	90	39	2.49321	0.0020601	1.42509	0.00955477	1.06812	0.0159594	2.7895	0.000934523	241	83	2.40063	0.00377525	1.71362	0.0099928	0.687012	0.0197419	2.80973	0.00145389	146	74	2.42762	0.00230475	1.70682	0.00652509	0.720799	0.0127964	2.82477	0.000863003	233
ENSMUST00000000964.5	-3.36907	1.10008	-3.45592	1.11625	0.0868505	3.91587	-2.4335	0.293384	0	0	NA	NA	NA	NA	NA	NA	NA	NA	0	0	NA	NA	NA	NA	NA	NA	NA	NA	0	0	NA	NA	NA	NA	NA	NA	NA	NA	0	0	-3.5825	0.832232	-3.5359	0.85118	-0.0466048	3.04764	-2.68296	0.178938	0
ENSMUST00000000984.4	2.08143	0.00321863	0.986061	0.0151726	1.09537	0.023189	2.37116	0.00184837	173	57	2.04937	0.00578156	1.16877	0.0185624	0.880604	0.0319813	2.39856	0.00287393	108	45	2.08221	0.00206407	0.980512	0.0104941	1.1017	0.0162512	2.36971	0.00112423	252	83	2.10277	0.003066	0.866712	0.017403	1.23606	0.0259001	2.35913	0.00177482	173	51	2.03657	0.00235526	1.0297	0.00954728	1.00687	0.0149394	2.34849	0.00134538	246
ENSMUST00000000985.5	1.66417	0.00542166	1.36953	0.00875657	0.294646	0.0200393	2.22217	0.00191814	119	85	1.69944	0.00778608	1.58769	0.00897305	0.111747	0.023511	2.34023	0.00248734	83	73	1.61675	0.00376832	1.39571	0.00520954	0.221036	0.0126993	2.20594	0.00127537	179	138	1.73297	0.00503786	1.56106	0.00685411	0.171908	0.0172357	2.34502	0.00158369	137	112	1.53303	0.00413042	1.61219	0.00396687	-0.0791538	0.0116381	2.26695	0.0011408	163
ENSMUST00000001002.7,ENSMUST00000125831.1	1.07078	0.00657934	0.957251	0.00742677	0.113532	0.0199385	1.70944	0.00199572	116	116	1.08198	0.0101173	1.07199	0.0101886	0.00999481	0.030017	1.77218	0.00262123	77	78	1.06741	0.00407318	1.01816	0.00425462	0.0492443	0.0120778	1.73598	0.00114821	182	193	1.10438	0.00671696	1.03184	0.00680166	0.0725413	0.019974	1.76268	0.00177425	119	127	1.02294	0.00472095	0.921998	0.00546	0.10094	0.0150904	1.66688	0.00130607	164
ENSMUST00000001008.5	-4.60517	0	-3.4952	1.10781	-1.10997	1.10781	-3.4952	1.10781	0	0	-3.36569	1.4015	-3.3112	1.49648	-0.0544947	4.55757	-2.32342	0.735005	0	0	-3.49624	0.816308	-4.60517	0	1.10893	0.816308	-3.49624	0.816308	1	0	NA	NA	NA	NA	NA	NA	NA	NA	0	0	-4.60517	0	-3.68123	0.826033	-0.92394	0.826033	-3.68123	0.826033	0
ENSMUST00000001009.7	NA	NA	NA	NA	NA	NA	NA	NA	0	0	NA	NA	NA	NA	NA	NA	NA	NA	0	0	NA	NA	NA	NA	NA	NA	NA	NA	0	0	NA	NA	NA	NA	NA	NA	NA	NA	0	0	-3.22202	1.58991	-3.20221	1.52388	-0.0198125	5.13879	-2.11428	0.566058	0
ENSMUST00000001027.6	0.467501	0.00768808	0.247546	0.0111392	0.219955	0.0247557	1.05627	0.00312461	94	78	0.533197	0.0111956	-0.117758	0.0268456	0.650955	0.0491345	0.95457	0.00543673	67	37	0.396387	0.00615508	0.166216	0.00827114	0.230171	0.0184802	0.979577	0.00252445	132	110	0.433139	0.00967243	0.23629	0.012221	0.19685	0.0289877	1.03271	0.00367	81	70	0.326428	0.00646907	0.00565612	0.00985657	0.320772	0.020705	0.870325	0.00286081	123
ENSMUST00000001036.10	1.84058	0.00231913	1.42226	0.00416289	0.418323	0.00913815	2.34642	0.000865257	275	182	1.89364	0.00313588	1.34164	0.00673905	0.552002	0.0135517	2.34901	0.00131512	207	119	1.92377	0.00143373	1.33786	0.00312457	0.58591	0.00636192	2.36607	0.000575236	503	281	1.91164	0.00187667	1.49264	0.0036457	0.419002	0.00761339	2.41709	0.000756618	319	210	1.88669	0.00131058	1.49381	0.00244788	0.392881	0.00502902	2.40227	0.000560923	472
ENSMUST00000001040.5	NA	NA	NA	NA	NA	NA	NA	NA	0	0	NA	NA	NA	NA	NA	NA	NA	NA	2	1	-3.52433	1.11248	-3.52721	1.13627	0.00287543	3.59686	-2.62242	0.592389	0	0	NA	NA	NA	NA	NA	NA	NA	NA	1	0	-2.24064	1.66026	-4.60517	0	2.36453	1.66026	-2.24064	1.66026	1
ENSMUST00000001042.8	3.31564	0.00155179	3.1297	0.00204101	0.185948	0.00542221	3.92061	0.000429041	412	348	3.31767	0.00239562	3.04202	0.00341727	0.275651	0.00884392	3.88334	0.000662667	272	205	3.27209	0.00119975	3.13753	0.00134955	0.134561	0.0038994	3.9005	0.000299174	582	507	3.2365	0.00168081	3.15455	0.00187875	0.0819529	0.00540348	3.88998	0.000425922	381	355	3.31391	0.00115615	3.13273	0.00141774	0.181176	0.00387833	3.92084	0.000312459	591
ENSMUST00000001046.5	-1.93394	3.86039	-2.08552	4.01546	0.151581	14.2653	-0.182495	0.164538	0	0	-2.75066	2.54135	-2.68689	2.52075	-0.0637773	8.51304	-1.31224	0.662015	0	0	-2.28549	3.40578	-2.17117	3.35476	-0.114321	12.3303	-0.516782	0.131207	0	0	-2.45128	2.85047	-2.51389	2.88641	0.0626127	10.2971	-0.919261	0.314362	0	0	-1.32883	5.87316	-1.34167	5.68183	0.0128464	20.9416	0.853884	0.0364414	0
ENSMUST00000001047.7	-3.5413	1.16152	-3.45855	1.15169	-0.0827477	3.55635	-2.60345	0.658949	0	0	NA	NA	NA	NA	NA	NA	NA	NA	0	0	NA	NA	NA	NA	NA	NA	NA	NA	0	0	NA	NA	NA	NA	NA	NA	NA	NA	0	0	-4.60517	0	-3.00225	0.618503	-1.60292	0.618503	-3.00225	0.618503	0
ENSMUST00000001051.4	1.13465	0.0370032	1.26316	0.0293403	-0.128514	0.0883691	1.90349	0.0108078	20	22	0.816751	0.0910945	0.939699	0.0748544	-0.122948	0.237362	1.59991	0.0214116	8	9	0.664525	0.0495153	1.11002	0.0230856	-0.445495	0.100827	1.61486	0.0090722	17	26	0.950711	0.0470833	0.894289	0.051995	0.0564218	0.140434	1.63128	0.0136265	15	14	1.26403	0.0261267	1.2459	0.028222	0.0181252	0.0810081	1.95675	0.00671298	28
ENSMUST00000001055.8	-4.60517	0	-0.941314	0.0946662	-3.66386	0.0946662	-0.941314	0.0946662	0	5	-1.60351	0.604237	-1.7711	0.617842	0.167589	1.66417	-0.837579	0.149116	3	2	-2.7641	1.51032	-3.19447	1.45392	0.430376	4.99333	-1.84065	0.231416	3	2	-2.17958	1.2767	-4.60517	0	2.42559	1.2767	-2.17958	1.2767	4	0	-2.83499	0.60685	-0.947273	0.109608	-1.88772	0.876299	-0.775796	0.0657343	1
ENSMUST00000001059.2	0.609832	0.00683549	0.629132	0.00625778	-0.0193	0.0176459	1.31218	0.00211264	127	129	0.533779	0.0101752	0.648568	0.0103402	-0.11479	0.0266789	1.28651	0.00357239	76	89	0.667172	0.00409767	0.661913	0.00420218	0.00525836	0.0115535	1.35656	0.00126566	196	197	0.497083	0.00842693	0.782641	0.00476637	-0.285558	0.0175223	1.3427	0.00202851	115	149	0.654166	0.00353764	0.462352	0.00478631	0.191814	0.0116418	1.25459	0.00122538	197
ENSMUST00000001079.8,ENSMUST00000165873.1	3.45707	0.00147383	3.51221	0.00131724	-0.0551444	0.00448324	4.17857	0.000274742	972	928	3.4994	0.00193134	3.60716	0.00176107	-0.107764	0.00594266	4.24847	0.000360743	645	720	3.5466	0.000877071	3.63364	0.000742723	-0.0870439	0.00257931	4.2844	0.00016314	1591	1725	3.52015	0.00128708	3.54473	0.00129532	-0.024577	0.00409004	4.22602	0.00026866	1101	1102	3.44493	0.000975891	3.55455	0.000889744	-0.109615	0.00296325	4.1946	0.00019267	1534
ENSMUST00000001080.9	1.38398	0.0151365	1.58226	0.0104434	-0.198286	0.0415524	2.18515	0.00223002	45	55	0.821289	0.0494721	2.06183	0.00695427	-1.24054	0.0770919	2.32153	0.00299279	16	53	1.32984	0.0118808	1.61528	0.0076606	-0.285445	0.0323717	2.17867	0.00151695	57	75	1.07072	0.0242197	1.7085	0.00764663	-0.637783	0.0495671	2.13715	0.00210105	32	61	1.13382	0.0151908	1.67611	0.00592058	-0.542284	0.0337136	2.13715	0.00147821	50
ENSMUST00000001092.8,ENSMUST00000156896.1	0.385868	0.0174262	0.680657	0.0111547	-0.294789	0.0427366	1.23954	0.00331245	47	62	0.582294	0.0255926	0.37416	0.0325571	0.208133	0.091522	1.18491	0.00587096	35	28	0.560926	0.00739677	0.554561	0.00809574	0.00636428	0.0221702	1.25079	0.00220209	88	88	0.565379	0.0151976	0.598739	0.0141042	-0.03336	0.0455295	1.27821	0.00317852	64	63	0.579344	0.00828935	0.491673	0.00964974	0.0876707	0.0261836	1.22995	0.00241814	88
ENSMUST00000001112.7	3.87382	0.0017974	3.97318	0.00149724	-0.0993622	0.00578684	4.61851	0.000196963	345	366	3.87299	0.00252988	3.99027	0.00208127	-0.117277	0.00793279	4.62738	0.000315836	251	272	3.87731	0.00106359	4.00651	0.000811394	-0.129202	0.00323253	4.63744	0.000124419	615	686	3.83293	0.00167736	3.98058	0.00130015	-0.147653	0.00517561	4.60316	0.000187646	365	411	3.81747	0.00118494	4.00731	0.000863454	-0.189843	0.00356126	4.61038	0.000126906	557
ENSMUST00000001116.4	-2.45628	1.92745	-4.60517	0	2.14889	1.92745	-2.45628	1.92745	1454	2279	-2.05555	2.52776	-4.60517	0	2.54962	2.52776	-2.05555	2.52776	925	1485	-3.09247	1.65466	-3.29525	1.42969	0.20278	5.28898	-2.06715	0.456036	2240	3625	-4.60517	0	-2.5299	1.92893	-2.07527	1.92893	-2.5299	1.92893	1510	2324	-2.72432	1.42952	-4.60517	0	1.88085	1.42952	-2.72432	1.42952	2045
ENSMUST00000001122.5	-1.26092	0.0910748	-0.568836	0.0387081	-0.692082	0.159504	-0.157278	0.0207667	9	18	-0.926642	0.139651	-1.15815	0.198019	0.231508	0.489392	-0.299376	0.0395863	5	4	-0.850115	0.0412614	-0.698976	0.0350493	-0.151139	0.102599	-0.0767615	0.0121846	17	20	-2.35496	0.257871	-0.46458	0.0288529	-1.89038	0.315806	-0.319971	0.0231955	3	20	-1.68766	0.111934	-0.551018	0.0263979	-1.13664	0.170345	-0.270361	0.0159255	8
ENSMUST00000001125.5	0.608302	0.171843	0.894905	0.116959	-0.286603	0.36623	1.49573	0.0474603	138	133	0.632225	0.430822	1.73205	0.131897	-1.09982	0.760363	2.0857	0.0455968	70	94	0.954947	0.0997254	1.18154	0.0714251	-0.226593	0.237279	1.79449	0.0232539	216	190	1.22164	0.0977765	0.904477	0.114281	0.317166	0.284611	1.80057	0.0315483	152	111	0.628129	0.135878	1.28214	0.0473846	-0.654007	0.237779	1.72482	0.0226003	199
ENSMUST00000001126.3	-0.132453	0.0748149	0.0575326	0.0494455	-0.189986	0.189864	0.6779	0.0127324	12	14	0.222967	0.0601125	-0.830775	0.285287	1.05374	0.494028	0.561364	0.0200711	8	3	-0.111027	0.0301955	-0.101123	0.0355643	-0.00990418	0.0969234	0.593506	0.00838003	21	22	0.0226393	0.0567718	0.118059	0.0478422	-0.0954201	0.163229	0.779966	0.0109656	12	13	-0.180351	0.0419084	0.367084	0.0188637	-0.547436	0.0888589	0.829381	0.00658189	18
ENSMUST00000001127.4,ENSMUST00000133601.1	3.90966	0.00125714	4.02922	0.000990787	-0.119553	0.00327275	4.66469	0.000300149	942	1043	3.88185	0.0016706	4.1253	0.00128115	-0.243457	0.0042025	4.70454	0.000418454	623	765	3.97801	0.00063699	4.03315	0.000624124	-0.0551416	0.00177899	4.69924	0.000186085	1513	1616	3.8558	0.000767173	4.06555	0.000791823	-0.209755	0.002093	4.65948	0.000263136	947	1097	3.96095	0.000752278	4.03544	0.0005698	-0.0744927	0.00180865	4.69217	0.000205863	1408
ENSMUST00000001147.4	1.02209	0.00507656	0.938427	0.00571796	0.0836593	0.0136985	1.67411	0.00196699	146	134	0.56861	0.0120193	0.650171	0.0116031	-0.0815605	0.0296444	1.30434	0.00442145	60	65	0.428407	0.00690874	0.236615	0.0079461	0.191792	0.0202236	1.02918	0.00237835	116	96	0.808079	0.00698782	0.783776	0.0065618	0.024303	0.0186214	1.48921	0.00211883	117	114	0.9002	0.00366183	0.775204	0.00459608	0.124997	0.0109932	1.53201	0.00136248	196
ENSMUST00000001155.4	-4.60517	0	1.43721	0.00649578	-6.04238	0.00649578	1.43721	0.00649578	0	21	-4.60517	0	1.38679	0.0113681	-5.99196	0.0113681	1.38679	0.0113681	0	14	-4.60517	0	1.49019	0.00414734	-6.09536	0.00414734	1.49019	0.00414734	0	37	-4.60517	0	1.45669	0.00568432	-6.06186	0.00568432	1.45669	0.00568432	0	21	-4.60517	0	1.27835	0.00666344	-5.88352	0.00666344	1.27835	0.00666344	0
ENSMUST00000001156.7	-4.60517	0	-0.0267162	0.0271268	-4.57845	0.0271268	-0.0267162	0.0271268	0	10	-4.60517	0	-0.779979	0.160545	-3.82519	0.160545	-0.779979	0.160545	0	1	-4.60517	0	-0.248167	0.0257923	-4.357	0.0257923	-0.248167	0.0257923	0	8	-4.60517	0	-0.298729	0.0409606	-4.30644	0.0409606	-0.298729	0.0409606	0	4	-4.60517	0	-0.240476	0.0239029	-4.36469	0.0239029	-0.240476	0.0239029	0
ENSMUST00000001162.3	-4.60517	0	0.602144	0.214631	-5.20731	0.214631	0.602144	0.214631	0	10	-4.60517	0	-0.467877	3.70373	-4.13729	3.70373	-0.467877	3.70373	0	7	-4.60517	0	0.276966	0.117607	-4.88214	0.117607	0.276966	0.117607	0	13	-4.60517	0	0.680479	0.072625	-5.28565	0.072625	0.680479	0.072625	0	10	-4.60517	0	0.505715	0.0888381	-5.11089	0.0888381	0.505715	0.0888381	0
ENSMUST00000001166.7,ENSMUST00000097776.3	0.369556	0.00781036	0.0753842	0.0123833	0.294172	0.024109	0.925371	0.00385982	96	79	0.389269	0.0122234	0.189322	0.0191262	0.199947	0.0385671	0.988453	0.00576849	59	51	0.175048	0.00717211	0.104714	0.00803963	0.0703342	0.019821	0.831763	0.00264451	120	116	0.347046	0.00835806	0.102961	0.0117223	0.244085	0.0248982	0.924669	0.00370515	94	76	0.319335	0.00607101	0.0706319	0.00834093	0.248703	0.0180956	0.893972	0.00260852	135
ENSMUST00000001172.5	1.82051	0.00490064	1.05259	0.0121754	0.767925	0.0202288	2.20274	0.00281977	148	70	1.8875	0.00684556	0.970341	0.021029	0.917162	0.0335688	2.22606	0.00401323	96	39	1.71746	0.0038342	0.931447	0.00924641	0.786008	0.0160808	2.0934	0.00207042	199	92	1.80221	0.00494462	0.949328	0.0147367	0.852886	0.0239514	2.15856	0.00284584	140	61	1.6794	0.00406646	0.832178	0.00993225	0.847224	0.0167012	2.03654	0.00231923	188
ENSMUST00000001179.5	2.50575	0.00133788	2.42072	0.00150273	0.0850365	0.00498893	3.15748	0.000173021	410	378	2.47215	0.0022437	2.42819	0.00237283	0.0439578	0.00813853	3.14414	0.00027405	252	241	2.42144	0.00102094	2.39495	0.00106271	0.026491	0.00363865	3.10144	0.000131772	576	562	2.47073	0.00142284	2.47426	0.00137873	-0.0035268	0.0048586	3.16583	0.000186488	398	400	2.32712	0.00120063	2.43997	0.000919687	-0.112854	0.00368159	3.07828	0.000134228	520
ENSMUST00000001181.6	0.221903	0.0244736	0.215524	0.0243045	0.00637952	0.0756619	0.917228	0.00535352	39	42	-0.0676805	0.043112	-0.640388	0.126356	0.572708	0.244423	0.399686	0.0144618	19	13	-0.470503	0.0414619	-0.0609152	0.0181172	-0.409588	0.0895098	0.452471	0.00577356	27	37	-0.343661	0.0531329	-0.0803029	0.0314545	-0.263358	0.130826	0.499513	0.00808746	21	25	0.130718	0.0184441	0.15149	0.0180429	-0.0207722	0.056331	0.836958	0.00404731	50
ENSMUST00000001183.7	NA	NA	NA	NA	NA	NA	NA	NA	1	0	NA	NA	NA	NA	NA	NA	NA	NA	0	0	NA	NA	NA	NA	NA	NA	NA	NA	0	0	-2.86837	0.777191	-4.60517	0	1.7368	0.777191	-2.86837	0.777191	2	0	-4.60517	0	-3.34227	0.498058	-1.2629	0.498058	-3.34227	0.498058	2
ENSMUST00000001184.7	2.88977	0.00115427	2.4468	0.00225531	0.442968	0.00537373	3.38606	0.000303372	480	313	2.8746	0.001704	2.38431	0.00375646	0.490293	0.00843355	3.353	0.00049775	319	198	2.94968	0.000664659	2.43719	0.00148999	0.512484	0.00334452	3.41912	0.000190634	776	471	2.90777	0.000985842	2.36595	0.00234977	0.541817	0.00507837	3.36651	0.000307075	540	319	2.90281	0.000768406	2.39263	0.00176941	0.510182	0.00401346	3.37318	0.000203357	740
ENSMUST00000001185.7	4.08567	0.000646996	3.56742	0.00140041	0.51825	0.00324572	4.55317	0.000168936	825	492	3.97802	0.00100271	3.44478	0.00251286	0.533247	0.00548908	4.4402	0.000280535	483	283	3.94659	0.000451303	3.48614	0.00103639	0.460448	0.00237436	4.43594	0.00011394	1103	695	4.03071	0.000579116	3.49259	0.00144527	0.538122	0.00318872	4.49082	0.000156188	806	471	4.03386	0.000419856	3.53171	0.00094532	0.502144	0.00215816	4.50727	0.00011094	1147
ENSMUST00000001186.4	2.59359	11.4316	-0.0394398	14.6903	2.63303	44.2057	4.56964	0.000663088	0	0	-0.454948	14.3555	3.34729	6.08857	-3.80223	31.9947	4.52574	0.00109581	0	0	-1.95186	8.19533	4.53134	0.00930884	-6.48321	8.57801	4.57108	0.000433936	0	0	4.45701	0.00918875	-2.17579	7.27064	6.6328	7.6031	4.48988	0.00065852	0	0	3.25646	7.01004	0.112666	13.1429	3.1438	31.0936	4.52225	0.00049496	0
ENSMUST00000001202.8	-4.60517	0	0.961961	0.00500767	-5.56713	0.00500767	0.961961	0.00500767	0	106	-4.60517	0	0.866319	0.0143121	-5.47149	0.0143121	0.866319	0.0143121	0	90	-4.60517	0	1.00956	0.00387429	-5.61473	0.00387429	1.00956	0.00387429	0	234	-4.60517	0	1.05395	0.00421028	-5.65912	0.00421028	1.05395	0.00421028	1	135	-4.60517	0	0.899421	0.00375152	-5.50459	0.00375152	0.899421	0.00375152	1
ENSMUST00000001204.6	-4.60517	0	-2.22743	0.852561	-2.37774	0.852561	-2.22743	0.852561	3310	3747	NA	NA	NA	NA	NA	NA	NA	NA	2037	2406	NA	NA	NA	NA	NA	NA	NA	NA	4765	5504	-2.43035	2.82112	-2.64422	2.83491	0.213877	10.2222	-0.974868	0.320423	3350	3809	-4.60517	0	-2.57116	0.763324	-2.03401	0.763324	-2.57116	0.763324	4794
ENSMUST00000001226.3	-2.23025	0.420394	-1.86237	0.187585	-0.367877	0.812665	-1.28397	0.0723917	4	4	-1.91041	0.357873	-4.60517	0	2.69476	0.357873	-1.91041	0.357873	2	5	-1.38395	0.133192	-1.50143	0.161582	0.117481	0.429695	-0.717791	0.0347891	8	8	-2.28014	0.335849	-0.863692	0.0922582	-1.41645	0.485358	-0.628173	0.0611931	3	13	-2.40085	1.89486	-2.07892	0.597733	-0.32193	3.94446	-1.18337	0.082018	7
ENSMUST00000001240.5,ENSMUST00000105389.1,ENSMUST00000105388.1,ENSMUST00000166360.1,ENSMUST00000105390.1	3.6532	0.000962954	3.37941	0.001335	0.273785	0.00350537	4.21908	0.000262942	1476	1314	3.73588	0.00130527	3.46708	0.00193475	0.2688	0.00464941	4.30407	0.000436044	1020	863	3.74686	0.000508878	3.40393	0.000826509	0.342935	0.00191966	4.28326	0.000174324	2505	2033	3.69799	0.000841758	3.37705	0.00136692	0.320942	0.0032356	4.24374	0.000273932	1569	1305	3.69207	0.000566612	3.44581	0.000782463	0.246263	0.0019035	4.26974	0.000192624	2369
ENSMUST00000001242.7	2.38597	0.00449647	2.40252	0.00406884	-0.0165521	0.0115163	3.0884	0.00139199	167	170	2.35807	0.00785877	2.40438	0.00699837	-0.0463156	0.020077	3.07668	0.00238176	97	102	2.34754	0.00300626	2.46777	0.00266482	-0.120236	0.0074668	3.10309	0.000968316	247	279	2.40949	0.00441039	2.25737	0.00496698	0.152116	0.0119843	3.03047	0.00168514	180	154	2.27491	0.00344426	2.30357	0.00312704	-0.0286613	0.00870283	2.98307	0.00110883	226
ENSMUST00000001253.7	-4.60517	0	-2.41622	0.137801	-2.18895	0.137801	-2.41622	0.137801	0	4	-3.50747	0.910947	-3.60804	0.889239	0.100569	3.2219	-2.66675	0.238917	0	0	-4.60517	0	-2.80935	0.135248	-1.79582	0.135248	-2.80935	0.135248	0	2	-3.61001	0.757591	-3.63198	0.779931	0.0219641	2.77917	-2.78419	0.168797	0	0	-3.74906	0.556422	-4.60517	0	0.856111	0.556422	-3.74906	0.556422	0
ENSMUST00000001254.5	-2.68458	0.248974	-4.60517	0	1.92059	0.248974	-2.68458	0.248974	2	1	-3.17978	0.399943	-4.60517	0	1.42539	0.399943	-3.17978	0.399943	2	0	NA	NA	NA	NA	NA	NA	NA	NA	0	0	NA	NA	NA	NA	NA	NA	NA	NA	1	0	-3.52586	0.611576	-2.60369	0.207611	-0.922168	1.0931	-2.25644	0.111522	2
ENSMUST00000001258.8,ENSMUST00000113035.1,ENSMUST00000113039.2	3.07426	0.00171994	3.2377	0.00152888	-0.163434	0.00520739	3.85289	0.00032257	487	589	3.05759	0.00223676	3.2336	0.00199392	-0.176009	0.00618256	3.84316	0.000565779	326	397	3.01866	0.0013084	3.29106	0.000747548	-0.272392	0.00320267	3.85744	0.000202371	692	898	2.96242	0.00231192	3.34127	0.000960473	-0.378848	0.00494637	3.86321	0.000312098	469	660	2.94295	0.00139268	3.34314	0.000718561	-0.400193	0.00321931	3.85625	0.000215344	660
ENSMUST00000001284.6	1.01382	0.0619608	-4.60517	0	5.619	0.0619608	1.01382	0.0619608	59	52	0.847421	0.179933	-4.60517	0	5.45259	0.179933	0.847421	0.179933	29	32	0.303787	0.141996	0.214996	0.173726	0.0887908	0.448874	1.00223	0.0357991	86	91	-0.236901	0.591523	-0.473696	0.861612	0.236794	1.98545	0.53938	0.125804	51	57	-0.459543	0.631503	0.65776	0.0891516	-1.1173	0.900307	1.01089	0.04221	75
ENSMUST00000001304.7	0.543231	0.0575245	0.374639	0.0693028	0.168592	0.211263	1.17811	0.00927092	11	9	0.626629	0.0826084	0.528333	0.0941789	0.0982954	0.291131	1.3042	0.0133577	8	7	0.704451	0.0174699	-0.831747	0.239965	1.5362	0.330997	0.918269	0.00793847	22	6	-0.251469	0.177927	0.592537	0.0445623	-0.844007	0.337898	0.980494	0.0112267	5	11	0.451341	0.0453591	0.290709	0.0612859	0.160632	0.17939	1.08576	0.00708145	12
ENSMUST00000001319.7	1.09718	0.00497251	0.511626	0.011277	0.585558	0.0217113	1.54016	0.00225066	126	70	0.994259	0.0095278	0.571612	0.0151812	0.422647	0.0349107	1.50017	0.00338278	72	48	0.97082	0.00397117	0.460566	0.00730863	0.510254	0.0157846	1.44052	0.00152331	180	109	1.12871	0.00448351	0.459738	0.0110379	0.668969	0.0216239	1.54257	0.00184958	136	70	0.89459	0.00446291	0.506208	0.00827948	0.388382	0.0184961	1.41207	0.00155314	149
ENSMUST00000001326.6	1.95199	0.00283115	1.9689	0.00321243	-0.0169129	0.00964856	2.65412	0.000613382	220	226	1.90259	0.00491485	1.99285	0.0040518	-0.0902609	0.0146229	2.64299	0.000811499	138	149	1.83627	0.00268014	1.97979	0.0019244	-0.143519	0.0069663	2.60388	0.000540788	315	357	1.93085	0.0027979	2.04634	0.002578	-0.115489	0.00822836	2.68375	0.000631444	252	285	1.83353	0.00212696	1.96336	0.00180418	-0.129824	0.00621286	2.59372	0.000408771	321
ENSMUST00000001327.3	-2.47634	0.187846	-4.60517	0	2.12883	0.187846	-2.47634	0.187846	2	0	-3.18962	0.430893	-3.20464	0.432284	0.0150174	0.952378	-2.52649	0.269104	1	1	-2.62366	0.225643	-3.23138	0.378312	0.607719	0.881628	-2.18154	0.0851302	2	1	-2.1024	0.12937	-4.60517	0	2.50277	0.12937	-2.1024	0.12937	2	0	-2.12764	0.103775	-4.60517	0	2.47753	0.103775	-2.12764	0.103775	2
ENSMUST00000001331.6	-1.69052	4.8558	-1.52029	5.01806	-0.170232	16.6711	0.331541	0.587722	0	0	-1.71594	5.11717	-1.46022	4.96622	-0.255718	17.4839	0.408639	0.40883	0	0	-1.90386	4.45031	-1.71068	4.34896	-0.193176	15.677	0.0962336	0.262676	0	0	-2.20022	3.61536	-2.06419	3.59895	-0.136032	12.4053	-0.434783	0.459739	0	0	-1.87816	4.93525	-1.27672	4.47345	-0.601434	16.7311	0.399712	0.154128	0
ENSMUST00000001339.5	2.26242	0.00527821	2.12685	0.00700949	0.135572	0.016533	2.89157	0.00196579	132	116	2.13045	0.0100812	2.0672	0.0102382	0.0632458	0.0274888	2.79528	0.00327018	84	80	2.21085	0.00384701	1.98398	0.00519447	0.226866	0.0120821	2.79786	0.00145266	201	160	2.14771	0.00623269	2.12262	0.00645816	0.0250938	0.0169983	2.82992	0.00209721	133	128	1.92922	0.00523288	2.11355	0.00438523	-0.184333	0.0130323	2.71973	0.00152975	150
ENSMUST00000001347.6	2.29248	0.0107683	2.21984	0.0119021	0.0726361	0.0379871	2.95416	0.00178691	54	50	2.25349	0.0153879	2.24077	0.0165665	0.0127124	0.0490352	2.94586	0.00361394	42	43	2.43514	0.0056469	1.99115	0.0130408	0.443988	0.0295381	2.9337	0.00145841	100	66	2.27143	0.010037	2.21962	0.00998832	0.0518141	0.0332933	2.94262	0.00168357	63	59	2.53249	0.00565831	2.20043	0.00943345	0.332059	0.0251025	3.07591	0.0011019	98
ENSMUST00000001384.4	0.0100256	0.041056	0.140571	0.0345802	-0.130545	0.117162	0.780353	0.00808507	18	20	-0.0970319	0.0592128	-0.0577072	0.0582024	-0.0393247	0.174303	0.631961	0.0139528	12	12	-0.05294	0.0259708	0.0599894	0.0215035	-0.112929	0.0721585	0.702209	0.00560021	27	30	-0.353381	0.0451681	-0.103748	0.030764	-0.249633	0.105914	0.478978	0.0108124	16	20	0.145227	0.0186393	-0.460329	0.046169	0.605557	0.091168	0.585501	0.00747257	34
ENSMUST00000001415.7	1.08201	0.0506753	1.07307	0.0532507	0.00893488	0.188669	1.79204	0.0035728	11	11	1.18428	0.0833647	1.02708	0.101168	0.157199	0.333625	1.84015	0.00546258	7	6	1.32301	0.0363737	1.14795	0.0475095	0.175066	0.156517	1.95009	0.00178978	14	12	1.19921	0.0347073	0.955063	0.0535931	0.244143	0.157741	1.79504	0.00337783	14	11	1.36372	0.0200643	0.615492	0.0809897	0.748232	0.168098	1.76737	0.00239591	19
ENSMUST00000001416.6	1.93993	0.0111781	2.50268	0.00416843	-0.562751	0.0242765	2.95581	0.00108575	69	117	1.63635	0.0291857	2.60861	0.00592831	-0.972265	0.0522549	2.93403	0.00181801	28	71	1.92579	0.006722	2.51887	0.00262988	-0.593079	0.0144061	2.95994	0.000777779	105	183	1.70623	0.0126129	2.59684	0.0030492	-0.890617	0.0232694	2.94259	0.00103047	60	142	1.93737	0.00610376	2.50639	0.00250549	-0.569022	0.0133319	2.95598	0.000719818	114
ENSMUST00000001419.8	2.89745	0.00856037	2.32581	0.0239497	0.571649	0.0577424	3.35134	0.000693948	48	28	2.55856	0.0193608	2.45722	0.0235284	0.101341	0.0800803	3.21179	0.00119914	26	24	2.72685	0.00491215	2.35076	0.00990893	0.376084	0.0266785	3.25234	0.00047835	83	59	2.72829	0.00658363	2.21798	0.0178064	0.51031	0.0427732	3.20307	0.000719284	63	39	2.76195	0.00547804	2.33928	0.0114602	0.422666	0.0307517	3.26921	0.000472278	79
ENSMUST00000001439.6	-1.77431	0.297224	-2.52115	0.620944	0.746837	1.31426	-1.29106	0.0909054	43	46	-4.60517	0	-3.074	0.546564	-1.53117	0.546564	-3.074	0.546564	35	34	-2.78666	0.312189	-1.70584	0.106672	-1.08082	0.484745	-1.41015	0.0696329	79	75	-4.60517	0	-1.64058	0.140928	-2.96459	0.140928	-1.64058	0.140928	54	47	-3.09968	0.497596	-2.40716	0.269129	-0.692515	1.0563	-1.96366	0.11858	73
ENSMUST00000001451.5	3.9657	0.000409993	3.96322	0.000383621	0.00247842	0.00118142	4.65766	0.000101136	1705	1694	4.00305	0.000574907	4.03835	0.000547071	-0.0352961	0.00174165	4.71413	0.000125327	1165	1201	4.00157	0.000233411	4.0485	0.000231232	-0.0469315	0.000711333	4.71846	5.45647e-05	2787	2908	3.96462	0.000378462	4.02308	0.000338442	-0.0584566	0.00108117	4.68747	8.79265e-05	1783	1884	3.97784	0.000262641	4.00487	0.000248264	-0.027027	0.00079675	4.6846	5.61479e-05	2612
ENSMUST00000001452.7,ENSMUST00000164166.1	2.61048	4.30275	5.56544	0.0814937	-2.95497	5.23094	5.76462	7.43663e-05	0	0	2.87575	4.91869	5.50844	0.0433544	-2.6327	5.62855	5.71691	0.000129927	0	0	4.15703	1.24244	5.31877	0.0719996	-1.16174	1.82025	5.71854	5.60086e-05	0	1	5.60428	0.0332292	1.90903	4.46006	3.69525	5.00237	5.71127	7.85415e-05	0	0	5.6142	0.0166156	1.91047	6.01765	3.70373	6.4537	5.71438	5.60092e-05	0
ENSMUST00000001454.7	-4.60517	0	-0.364321	2.15702	-4.24085	2.15702	-0.364321	2.15702	1	4	-2.75896	4.07011	-1.139	4.39199	-1.61996	12.0815	-0.193432	2.0581	1	2	-1.64483	4.06597	-2.45961	3.97248	0.814786	11.2068	-0.47326	1.87348	6	6	-2.08878	4.3244	-1.21431	3.93959	-0.874469	14.1248	0.185661	0.24599	2	4	-4.60517	0	-0.482158	2.31951	-4.12301	2.31951	-0.482158	2.31951	4
ENSMUST00000001455.6,ENSMUST00000119251.1	1.20415	0.0635264	1.30011	0.0695236	-0.0959527	0.25327	1.97596	0.00223021	54	46	1.39155	0.0337221	1.10293	0.0415546	0.288618	0.134517	1.96569	0.0038604	43	41	1.25742	0.0277629	0.937351	0.038918	0.320067	0.122361	1.81648	0.00194951	59	70	1.1419	0.0481275	1.47121	0.0306122	-0.329311	0.147135	2.02967	0.00192964	52	69	0.354397	0.123994	1.65167	0.0109137	-1.29727	0.194993	1.90797	0.00180878	60
ENSMUST00000001456.4,ENSMUST00000107553.1,ENSMUST00000107552.1	-3.54884	1.08945	0.94524	0.0106502	-4.49408	1.15019	0.963316	0.00958741	5	33	-4.60517	0	1.1755	0.0112276	-5.78067	0.0112276	1.1755	0.0112276	1	25	-4.60517	0	1.03439	0.00552934	-5.63956	0.00552934	1.03439	0.00552934	2	62	-4.60517	0	0.900804	0.0103134	-5.50597	0.0103134	0.900804	0.0103134	3	32	-2.8621	0.507094	0.799122	0.008653	-3.66122	0.540598	0.827194	0.00777636	6
ENSMUST00000001460.7	1.43022	0.00617118	1.33039	0.00796663	0.0998263	0.021948	2.07617	0.00153934	97	88	1.18311	0.0124933	1.21579	0.0127272	-0.0326839	0.0384122	1.896	0.00296596	57	57	1.33862	0.0046281	1.30725	0.00473439	0.0313673	0.0142894	2.01665	0.00110514	141	135	1.2359	0.0078513	1.32215	0.00693458	-0.0862484	0.0223489	1.97449	0.00179122	91	100	1.13522	0.00579887	1.3644	0.00410755	-0.229179	0.0148694	1.94992	0.00118679	124
ENSMUST00000001479.4	3.9957	0.000414502	3.87855	0.00048427	0.117151	0.00152754	4.63208	6.66839e-05	1530	1333	3.88708	0.000743729	3.93868	0.000680196	-0.0515988	0.00241282	4.60656	0.000108188	845	897	3.88385	0.000326366	3.85984	0.000337543	0.024019	0.00113621	4.5651	4.80512e-05	1954	1900	3.93928	0.000437216	3.89461	0.000463674	0.0446683	0.00150945	4.61043	7.27167e-05	1428	1350	3.98403	0.000266783	3.93032	0.000321915	0.0537106	0.000977632	4.65071	4.94323e-05	2134
ENSMUST00000001480.7,ENSMUST00000165489.1	3.16035	0.00417297	3.18831	0.00441651	-0.0279604	0.0153677	3.86928	0.00044815	319	320	3.09397	0.0108461	3.06162	0.01104	0.0323472	0.0405733	3.77589	0.000782403	186	204	3.02035	0.00435674	3.08088	0.00406918	-0.0605295	0.0153783	3.7459	0.00035955	455	489	3.1175	0.00583094	3.13455	0.005537	-0.017044	0.0207077	3.82157	0.000493334	306	340	3.08546	0.00359719	3.03621	0.00416353	0.0492437	0.0141783	3.75582	0.000320976	456
ENSMUST00000001484.2	-4.60517	0	-2.92262	0.278698	-1.68255	0.278698	-2.92262	0.278698	0	1	-3.62951	0.800727	-3.66847	0.824284	0.0389606	2.79166	-2.83186	0.323598	0	0	-2.30674	0.171772	-2.74755	0.293854	0.440813	0.656444	-1.79679	0.06535	3	2	-2.31142	0.260204	-2.99359	0.478672	0.682175	1.05016	-1.85742	0.0988549	2	1	-2.71998	0.218125	-3.31802	0.369427	0.598041	0.809738	-2.2925	0.101698	2
ENSMUST00000001485.3	2.76612	0.00399014	2.72322	0.0047187	0.0429021	0.0124976	3.43928	0.00122159	161	153	2.71547	0.00647724	2.66107	0.00744594	0.0544014	0.0200704	3.38395	0.00191495	99	93	2.673	0.00320994	2.7447	0.00312869	-0.0716965	0.0091214	3.40344	0.000887727	223	238	2.67754	0.00477181	2.69732	0.00487168	-0.019781	0.0142108	3.38206	0.00125237	151	153	2.79	0.00260737	2.56095	0.00380444	0.22905	0.00933747	3.37598	0.000829697	262
ENSMUST00000001497.7	NA	NA	NA	NA	NA	NA	NA	NA	2	2	NA	NA	NA	NA	NA	NA	NA	NA	0	1	NA	NA	NA	NA	NA	NA	NA	NA	3	8	NA	NA	NA	NA	NA	NA	NA	NA	3	3	-3.71249	0.778937	-4.60517	0	0.892683	0.778937	-3.71249	0.778937	2
ENSMUST00000001507.4,ENSMUST00000151539.1	3.32978	0.00164348	3.23516	0.00175891	0.0946264	0.00363472	3.977	0.000792152	1234	1060	3.29589	0.00191025	3.17548	0.00290485	0.120414	0.00518559	3.93109	0.00108872	798	655	3.32018	0.00099697	3.08086	0.00110897	0.239321	0.00234953	3.9009	0.000467745	1929	1517	3.42637	0.001556	3.20818	0.00164398	0.218189	0.0035179	4.01661	0.000727099	1406	1147	3.32257	0.00130781	3.14351	0.00123647	0.179057	0.00282378	3.93034	0.000576769	1662
ENSMUST00000001513.6	2.69359	0.0159148	-4.60517	0	7.29876	0.0159148	2.69359	0.0159148	179	162	-1.78059	7.05614	2.68217	0.352602	-4.46276	8.46633	2.85624	0.0097526	107	114	2.76796	0.0590471	-2.56457	5.07978	5.33253	5.7551	2.84505	0.00283376	303	268	-2.54035	4.76802	2.69628	0.00514162	-5.23663	4.8525	2.73534	0.00531607	214	196	-1.03601	5.81702	2.62756	0.0249929	-3.66356	6.17682	2.75167	0.00654297	233
ENSMUST00000001534.6	-0.550903	0.048061	-0.259831	0.03636	-0.291072	0.0996319	0.302951	0.0170394	17	23	-0.947257	0.0932219	-0.554076	0.0699701	-0.393182	0.189925	-0.0264316	0.0327236	8	12	-0.334006	0.0260005	-0.338107	0.0258349	0.00410063	0.0668743	0.358382	0.00911311	29	29	-0.253831	0.036418	-0.403272	0.0460248	0.149441	0.102235	0.373023	0.0154446	22	19	-0.356501	0.0266509	-0.874849	0.0536158	0.518348	0.102547	0.113527	0.012925	25
ENSMUST00000001544.5,ENSMUST00000118144.1	-0.550409	0.0270443	0.503743	0.00878622	-1.05415	0.0423209	0.802269	0.00538858	38	94	-0.114586	0.0323068	0.387565	0.0181957	-0.502151	0.0653833	0.864236	0.00820888	35	54	-0.334198	0.0139239	0.211605	0.00846502	-0.545803	0.0272656	0.666661	0.00417734	70	118	-0.00136113	0.0167664	0.156886	0.0121773	-0.158247	0.0363743	0.773916	0.00525673	51	69	-0.0472357	0.0136228	0.212311	0.0102734	-0.259547	0.0320421	0.783432	0.00388176	74
ENSMUST00000001547.7	0.654531	0.010495	0.243683	0.0208389	0.410848	0.0510912	1.16617	0.00230014	51	34	-0.131635	0.0424633	0.0318202	0.0301702	-0.163455	0.118127	0.655812	0.00599535	16	19	-0.14113	0.0161146	-0.47714	0.0304097	0.33601	0.0785029	0.400806	0.00289596	30	22	0.195793	0.0175817	0.14201	0.0167249	0.0537831	0.0578697	0.865381	0.00268742	33	32	0.489361	0.00885254	0.336269	0.01219	0.153093	0.0356104	1.11	0.00151415	56
ENSMUST00000001559.8	1.41468	0.0108358	0.910755	0.0245816	0.503925	0.0541386	1.8921	0.00321437	69	43	1.02615	0.0314458	1.25661	0.0177906	-0.230454	0.0739139	1.84858	0.00534622	37	42	1.3902	0.00663076	0.927175	0.0150343	0.46303	0.0326615	1.88073	0.00207906	95	66	1.17146	0.0132239	1.19996	0.0130062	-0.0284975	0.0404125	1.88246	0.00298146	58	60	1.27048	0.00762781	1.10125	0.010681	0.169227	0.0282647	1.88455	0.00197559	93
ENSMUST00000001561.5	-4.60517	0	-1.36047	1.06829	-3.2447	1.06829	-1.36047	1.06829	5	19	-4.60517	0	-0.611964	0.0742759	-3.99321	0.0742759	-0.611964	0.0742759	2	11	-4.60517	0	-0.848182	0.0532264	-3.75699	0.0532264	-0.848182	0.0532264	8	25	-2.60707	1.67808	-2.01544	1.0094	-0.591636	3.75094	-1.26141	0.206044	8	15	-2.44555	0.728368	-1.0751	0.0843218	-1.37045	0.90105	-0.810297	0.056533	7
ENSMUST00000001562.6	0.654112	0.00879321	0.463286	0.0111766	0.190826	0.0256936	1.25671	0.00352441	85	71	0.472793	0.0186055	0.455341	0.018564	0.0174515	0.0489043	1.16018	0.00624117	45	44	0.200476	0.00974188	0.490756	0.0074034	-0.29028	0.0228144	1.04854	0.00278873	72	96	0.310441	0.0134264	0.497389	0.0104621	-0.186948	0.0313103	1.10196	0.00403389	56	67	0.478098	0.00782958	0.425797	0.00829894	0.0523008	0.0216727	1.14495	0.00262985	91
ENSMUST00000001565.8	0.640718	9.65837	-0.0364165	10.4989	0.677135	34.9735	3.06055	0.0025735	0	0	0.900087	9.96459	-0.107393	10.3298	1.00748	34.4998	3.12861	0.00337573	0	0	3.10126	0.00495909	-4.60517	0	7.70643	0.00495909	3.10126	0.00495909	0	0	-4.60517	0	2.95266	0.0310635	-7.55783	0.0310635	2.95266	0.0310635	0	0	2.59999	2.67118	-2.10724	7.65626	4.70723	15.5058	3.11108	0.00144199	0
ENSMUST00000001566.8	3.05544	0.0338141	2.425	0.128002	0.630438	0.283473	3.51267	0.000557998	11	6	2.63609	0.131416	2.8084	0.105057	-0.172315	0.449716	3.4721	0.000837648	4	5	2.37056	0.0663539	2.97658	0.019259	-0.60602	0.153287	3.42875	0.000371293	10	18	3.01267	0.0409037	2.61949	0.090318	0.393179	0.244375	3.55662	0.000496762	11	8	2.92703	0.0295333	2.67728	0.0512082	0.249759	0.154394	3.52138	0.000346897	14
ENSMUST00000001569.8	-0.925689	7.12527	-0.405644	6.42325	-0.520045	23.7106	1.62713	0.00736133	0	0	-0.685207	6.87521	-0.662335	6.63626	-0.0228719	23.5094	1.58752	0.0112597	0	0	-0.754686	6.65407	-0.766965	6.22132	0.0122789	22.4574	1.45434	0.00582968	0	0	-0.994494	7.16941	-0.682154	6.61114	-0.31234	24.5831	1.51164	0.00784763	0	0	-0.481482	6.39508	-1.39823	7.01225	0.91675	24.069	1.43075	0.00524014	0
ENSMUST00000001583.6	3.34772	0.00146628	3.43829	0.00133365	-0.0905724	0.00482684	4.08761	0.000192279	388	425	3.36428	0.00215323	3.35308	0.00220251	0.0112013	0.00753637	4.05261	0.000291919	274	270	3.43481	0.000864411	3.37362	0.000984404	0.0611929	0.00316342	4.09806	0.000132327	657	617	3.4629	0.0011056	3.4417	0.00126581	0.0211919	0.0040143	4.14585	0.000181325	486	477	3.44192	0.000818919	3.33022	0.00107844	0.111693	0.00327458	4.08101	0.000125609	630
ENSMUST00000001592.8,ENSMUST00000107403.1	2.6194	0.00290372	2.52413	0.00303485	0.0952673	0.00881117	3.26676	0.000764246	339	305	2.7563	0.0027452	2.48147	0.00416187	0.274826	0.00976415	3.32228	0.000967218	233	201	2.63846	0.00147954	2.58139	0.00168038	0.0570671	0.00443042	3.30366	0.000469956	548	524	2.77239	0.0019558	2.66277	0.00242575	0.109629	0.00639066	3.41269	0.000582131	400	375	2.56516	0.00160172	2.48305	0.00184093	0.0821091	0.004915	3.21831	0.000488859	496
ENSMUST00000001595.3	3.46469	0.000611894	0.374367	0.0480418	3.09032	0.0518239	3.50994	0.000515674	569	28	3.53724	0.000982281	0.738668	0.0542704	2.79857	0.0595954	3.59766	0.000809635	373	24	3.59274	0.000347241	0.302382	0.0279653	3.29036	0.0297522	3.62955	0.000307838	975	37	3.48064	0.000602724	0.22999	0.0540446	3.25065	0.0579598	3.51939	0.000513665	551	23	3.49141	0.00042549	0.452131	0.0270218	3.03928	0.0293932	3.53851	0.000358941	852
ENSMUST00000001599.3	5.2105	0.000244664	5.21507	0.000225115	-0.00457555	0.00070315	5.906	5.91018e-05	3068	3069	5.24356	0.000360688	5.26062	0.000348882	-0.0170647	0.00107277	5.94538	8.66215e-05	2101	2101	5.25394	0.000157038	5.29388	0.000137332	-0.0399391	0.000439842	5.96729	3.70655e-05	4861	5039	5.18493	0.00024077	5.23025	0.000212449	-0.0453213	0.0006793	5.90105	5.65145e-05	3047	3225	5.19234	0.000168513	5.18221	0.000166212	0.010122	0.000497684	5.88047	4.29626e-05	4562
ENSMUST00000001611.9	1.1859	0.00689777	1.37509	0.0049952	-0.189188	0.0186516	1.97903	0.00122904	106	118	1.3984	0.00875474	1.15153	0.0111315	0.246872	0.0319124	1.97823	0.0019209	74	57	1.19328	0.00532433	1.22372	0.004882	-0.0304444	0.01684	1.90237	0.000883731	131	140	1.40026	0.00707027	1.32559	0.00757999	0.074673	0.0245026	2.05854	0.00116678	103	96	1.27232	0.00454483	1.33976	0.00425101	-0.067443	0.0144382	2.0002	0.000789425	152
ENSMUST00000001626.3,ENSMUST00000108628.1	-4.60517	0	-0.918774	0.0475701	-3.6864	0.0475701	-0.918774	0.0475701	0	9	-4.60517	0	-0.782294	0.0988516	-3.82288	0.0988516	-0.782294	0.0988516	0	3	-4.60517	0	-1.08817	0.0478366	-3.517	0.0478366	-1.08817	0.0478366	0	5	-1.22754	0.146442	-3.53742	1.10385	2.30989	1.63013	-1.06928	0.0675818	2	2	-4.60517	0	-1.14863	0.0513302	-3.45654	0.0513302	-1.14863	0.0513302	1
ENSMUST00000001652.5	-2.20706	0.413924	-0.649047	0.0599982	-1.55801	0.559117	-0.433303	0.0404118	2	9	-1.55565	0.215148	-2.26516	0.372709	0.709514	0.660619	-1.1185	0.119439	4	2	-2.14735	0.200756	-1.13536	0.0608136	-1.01199	0.3145	-0.818049	0.0369293	4	11	-1.41223	0.15882	-1.23342	0.118824	-0.178814	0.367728	-0.600704	0.0432387	5	6	-1.65556	0.112096	-1.50025	0.0975894	-0.155312	0.249735	-0.875969	0.0428421	7
ENSMUST00000001667.6	-3.27788	1.21029	-4.60517	0	1.32729	1.21029	-3.27788	1.21029	1	0	-1.74184	0.416078	-4.60517	0	2.86333	0.416078	-1.74184	0.416078	3	0	-4.60517	0	-2.87259	0.595955	-1.73258	0.595955	-2.87259	0.595955	1	1	NA	NA	NA	NA	NA	NA	NA	NA	0	0	NA	NA	NA	NA	NA	NA	NA	NA	0
ENSMUST00000001672.5,ENSMUST00000169926.1,ENSMUST00000165027.1	1.24919	0.0637728	1.51046	0.0598719	-0.261269	0.171304	2.10091	0.0186134	78	60	1.60531	0.074519	0.760945	0.121797	0.844362	0.255055	1.98864	0.0345933	42	54	1.66771	0.0352634	1.05502	0.0619897	0.612692	0.138167	2.11513	0.0126393	111	140	1.82814	0.0378033	0.453353	0.0813564	1.37478	0.147875	2.06468	0.0229963	86	59	1.58536	0.0533107	1.40405	0.0685329	0.181309	0.188978	2.21375	0.0122493	99
ENSMUST00000001675.7,ENSMUST00000111644.1	1.2972	0.0172912	1.40353	0.0154051	-0.106328	0.0529081	2.05018	0.00299791	100	107	1.09504	0.0424253	1.45463	0.0327594	-0.35959	0.125955	1.99789	0.00551542	69	80	1.29087	0.0126532	1.26582	0.0121917	0.0250471	0.0402117	1.97517	0.00224082	144	143	0.728967	0.0213535	1.56517	0.00863917	-0.836199	0.0427408	1.9283	0.00348792	96	114	1.12959	0.0230222	1.36467	0.0110128	-0.235076	0.0546523	1.95243	0.00258159	135
ENSMUST00000001699.7	-4.60517	0	-2.05515	0.228163	-2.55002	0.228163	-2.05515	0.228163	0	1	-3.11646	1.54695	-3.14524	1.5297	0.028774	5.6026	-1.95689	0.223661	0	0	-4.60517	0	-2.16631	0.949783	-2.43886	0.949783	-2.16631	0.949783	0	2	-1.50431	0.197562	-4.60517	0	3.10086	0.197562	-1.50431	0.197562	1	0	-2.82659	0.296553	-2.15194	0.151156	-0.674648	0.552385	-1.73857	0.0839087	2
ENSMUST00000001701.3	-4.60517	0	-3.72135	0.700282	-0.883817	0.700282	-3.72135	0.700282	0	0	NA	NA	NA	NA	NA	NA	NA	NA	0	0	NA	NA	NA	NA	NA	NA	NA	NA	0	0	NA	NA	NA	NA	NA	NA	NA	NA	0	0	NA	NA	NA	NA	NA	NA	NA	NA	0
ENSMUST00000001703.6	-1.46818	0.232943	-2.24717	0.656716	0.77899	1.35181	-0.985193	0.0511732	2	1	-1.56424	0.69759	-1.53273	0.676571	-0.0315131	2.25803	-0.639499	0.0534624	1	1	-1.52785	0.130544	-1.84254	0.211435	0.314682	0.537471	-0.943472	0.028498	4	3	-4.60517	0	-1.36997	0.0717093	-3.2352	0.0717093	-1.36997	0.0717093	0	4	-1.73388	0.127126	-1.96259	0.169183	0.228713	0.429014	-1.12917	0.0381359	5
ENSMUST00000001706.6	-2.0597	3.83143	-1.78318	3.60508	-0.276524	13.5163	-0.141591	0.0201609	0	0	-2.13575	4.38276	-1.47577	4.0011	-0.659984	15.3064	0.110304	0.024932	0	0	-2.16947	4.07579	-1.44142	3.58729	-0.728048	13.775	0.0134456	0.0112438	0	0	-2.04509	3.8375	-2.09464	3.7226	0.0495502	14.0392	-0.246607	0.021964	0	0	-1.8662	3.86354	-1.94918	3.86026	0.0829802	14.0845	-0.0943965	0.0132793	0
ENSMUST00000001709.2	-2.95016	0.511566	-1.55838	0.111669	-1.39178	0.833735	-1.30594	0.0525961	1	4	-1.52272	0.186606	-2.68633	0.669075	1.16361	1.16986	-1.18064	0.0776098	3	1	-1.44258	0.128421	-2.54692	0.599008	1.10433	1.07058	-1.09048	0.0306144	3	1	-1.0339	0.0763823	-4.60517	0	3.57127	0.0763823	-1.0339	0.0763823	2	0	-1.80035	0.120393	-2.51232	0.336658	0.711971	0.679313	-1.36991	0.0382067	4
ENSMUST00000001711.4	-1.18015	0.228066	-4.60517	0	3.42502	0.228066	-1.18015	0.228066	1	0	-0.894109	0.225723	-4.60517	0	3.71106	0.225723	-0.894109	0.225723	1	0	-4.60517	0	-0.667899	0.209509	-3.93727	0.209509	-0.667899	0.209509	0	1	-1.22888	0.205167	-4.60517	0	3.37629	0.205167	-1.22888	0.205167	1	0	-2.20978	2.4797	-2.77894	2.68905	0.569166	9.60132	-0.94689	0.0461038	0
ENSMUST00000001712.6	1.47937	0.00324203	1.65925	0.00231421	-0.179883	0.00859356	2.26652	0.000602676	209	249	1.47983	0.00475021	1.77049	0.00331919	-0.29066	0.0126028	2.32939	0.000841987	135	182	1.56592	0.00198379	1.78202	0.00130849	-0.216107	0.00522254	2.37266	0.000320296	345	429	1.60493	0.00268687	1.6194	0.00252248	-0.014464	0.00841533	2.30539	0.000499276	241	244	1.59113	0.001805	1.62063	0.00176757	-0.0295013	0.00558198	2.29883	0.00038902	341
ENSMUST00000001713.3	-0.466767	0.118025	0.509933	0.0361244	-0.9767	0.178982	0.842504	0.0223271	10	23	1.00499	0.0406322	0.675468	0.0689641	0.329521	0.148521	1.56247	0.015715	18	13	0.546018	0.0251409	0.03916	0.0548337	0.506858	0.101175	1.02557	0.0123453	28	19	0.694221	0.0311447	0.0131566	0.0839889	0.681065	0.145543	1.11633	0.0158441	24	13	0.569524	0.0278881	0.639124	0.0257605	-0.0696007	0.0718941	1.30424	0.0087536	27
ENSMUST00000001715.3	2.5996	0.0135072	2.59191	0.0141303	0.00768819	0.0496614	3.2947	0.00131997	43	42	2.77829	0.0151525	2.41392	0.0297071	0.364365	0.0780749	3.31475	0.00209089	31	22	2.73438	0.00811673	2.65721	0.00914356	0.0771716	0.0316662	3.39328	0.000683227	64	59	2.84237	0.00916743	2.38013	0.0206888	0.462234	0.0524283	3.3367	0.00110597	50	32	2.72786	0.00914485	2.67523	0.0107335	0.0526356	0.0367388	3.39927	0.000697611	59
ENSMUST00000001716.7	5.26113	0.000520299	5.00575	0.000582575	0.255384	0.00123977	5.83484	0.000242541	1772	1405	5.34363	0.0006696	5.08419	0.000868695	0.259435	0.00169917	5.91563	0.000338706	1278	1007	5.30276	0.000297242	5.02758	0.000398292	0.275185	0.000805395	5.86782	0.000143304	2819	2195	5.27403	0.000474114	5.06771	0.0005858	0.206313	0.00119232	5.86945	0.000229375	1869	1562	5.30828	0.000321253	5.07812	0.000421561	0.230155	0.000832689	5.89303	0.000160345	2785
ENSMUST00000001720.7	NA	NA	NA	NA	NA	NA	NA	NA	0	0	NA	NA	NA	NA	NA	NA	NA	NA	0	0	-3.6479	0.805765	-3.54093	0.789967	-0.106963	2.92686	-2.73311	0.149988	0	0	-4.60517	0	-2.646	0.242069	-1.95917	0.242069	-2.646	0.242069	0	1	-3.26613	0.35665	-3.20794	0.350383	-0.0581898	1.01228	-2.55564	0.13525	1
ENSMUST00000001722.7	NA	NA	NA	NA	NA	NA	NA	NA	0	0	-3.60767	0.972858	-4.60517	0	0.997502	0.972858	-3.60767	0.972858	0	0	-3.5386	0.368092	-3.532	0.352472	-0.00659352	0.718385	-2.95462	0.297677	1	1	NA	NA	NA	NA	NA	NA	NA	NA	0	0	-3.01904	0.454152	-2.98435	0.463748	-0.0346867	1.20524	-2.27364	0.198084	1
ENSMUST00000001724.5	2.91893	0.00267347	2.82794	0.00325281	0.0909863	0.00956352	3.56852	0.000561386	224	220	2.85964	0.00523931	2.79595	0.00514618	0.0636853	0.0169315	3.52326	0.000960283	147	140	2.83559	0.00213724	2.84036	0.00211666	-0.00476881	0.0069539	3.5317	0.000385674	336	349	2.79627	0.00284019	2.90071	0.00257978	-0.104439	0.00848482	3.54377	0.000586389	226	255	2.79475	0.00253132	2.84018	0.00210532	-0.0454299	0.00749522	3.51151	0.00044055	326
ENSMUST00000001757.7	1.97137	0.0289985	2.15584	0.0222826	-0.184476	0.0892572	2.77131	0.00297975	19	23	2.08378	0.0408985	1.9121	0.0512976	0.171681	0.163574	2.714	0.0045035	14	12	2.14682	0.0118544	1.73375	0.0246156	0.413074	0.0612974	2.66119	0.0021818	39	26	1.96203	0.0255933	1.95003	0.028563	0.0120039	0.0949177	2.66021	0.00300527	23	23	2.14163	0.0122252	2.00325	0.0159225	0.138384	0.0481212	2.7733	0.00189564	46
ENSMUST00000001780.3,ENSMUST00000128300.2	2.29399	0.00644102	2.13142	0.00711851	0.162571	0.0206142	2.91116	0.00164171	184	159	2.0734	0.00701426	2.32845	0.00539606	-0.255053	0.0182069	2.90387	0.00160995	114	152	2.21647	0.00603005	2.24543	0.00508588	-0.0289646	0.0175005	2.92585	0.00118595	266	275	2.00971	0.00651162	2.38443	0.00465111	-0.374724	0.0158635	2.90904	0.00157389	148	184	2.21452	0.0035667	2.27049	0.00416421	-0.0559699	0.011433	2.93694	0.00101406	280
ENSMUST00000001801.4	-0.227659	2.17305	-4.60517	0	4.37751	2.17305	-0.227659	2.17305	1	0	-4.60517	0	-0.0638151	0.972939	-4.54136	0.972939	-0.0638151	0.972939	0	2	-0.426552	2.4477	-2.49629	4.03938	2.06974	10.8385	0.382568	0.0251305	2	1	0.457972	0.11755	-4.60517	0	5.06314	0.11755	0.457972	0.11755	2	0	-0.0445584	0.725259	-1.49915	2.93734	1.4546	5.15798	0.496318	0.0181601	3
ENSMUST00000001802.9	2.74974	0.00276533	2.46997	0.00392784	0.279777	0.0103595	3.31366	0.000723177	241	182	2.7664	0.00392341	2.49885	0.00601008	0.267549	0.0151723	3.3362	0.00109047	164	126	2.7573	0.00151824	2.4908	0.00239682	0.2665	0.00595462	3.32642	0.000436125	430	328	2.71838	0.00238973	2.39039	0.00366768	0.327986	0.00913643	3.26165	0.000705496	264	190	2.73937	0.00159863	2.45952	0.00251533	0.279854	0.00645387	3.30277	0.000410732	375
ENSMUST00000001806.3,ENSMUST00000107308.3	2.02219	0.00516389	1.822	0.00714759	0.200191	0.0185446	2.6218	0.00145221	117	97	1.97429	0.00898018	1.9657	0.00956354	0.008587	0.0265618	2.66576	0.00262444	76	74	2.05183	0.00362321	1.8268	0.00515213	0.225035	0.012988	2.63966	0.00109756	194	153	1.88479	0.00589581	1.85411	0.00692169	0.0306825	0.0189383	2.5643	0.0016511	106	104	2.01924	0.0035878	1.76741	0.00643949	0.251836	0.0150396	2.59548	0.0011232	166
ENSMUST00000001809.8,ENSMUST00000156793.1	6.68118	0.000337746	6.77539	0.000291284	-0.0942009	0.00109273	7.42267	4.10051e-05	1820	2008	6.70278	0.000478851	6.8542	0.000398211	-0.151424	0.00151829	7.47468	5.81025e-05	1210	1397	6.7126	0.000224378	6.80803	0.000201782	-0.0954281	0.000746898	7.45469	2.61933e-05	2863	3159	6.68801	0.000330669	6.79164	0.000263263	-0.103626	0.00100711	7.43444	4.39709e-05	1892	2113	6.6789	0.00023486	6.7516	0.000200976	-0.0726927	0.000754482	7.40915	2.89841e-05	2765
ENSMUST00000001812.4	0.592491	0.017389	-0.0271958	0.0502231	0.619686	0.107382	1.03155	0.00420825	26	15	0.189065	0.0527636	0.357182	0.0411096	-0.168117	0.157666	0.985257	0.0064635	12	14	-0.193978	0.0253074	-0.45237	0.0402127	0.258393	0.106122	0.384351	0.00539714	22	18	0.0986392	0.0401593	0.451092	0.0207807	-0.352452	0.101838	0.991946	0.00393566	18	25	0.00938402	0.034026	0.416917	0.0164152	-0.407533	0.0850191	0.933025	0.00292016	22
ENSMUST00000001818.4	2.53761	0.00345794	2.44338	0.00399188	0.0942298	0.0126627	3.18591	0.000554518	169	151	2.59569	0.00470227	2.37274	0.00699235	0.222958	0.019911	3.1856	0.000791871	102	82	2.53564	0.00213055	2.43159	0.0025809	0.104056	0.00806744	3.1787	0.000331214	256	232	2.48506	0.0035654	2.36041	0.00489228	0.124658	0.0145957	3.11919	0.000547622	154	138	2.52139	0.00228351	2.41162	0.00278908	0.10977	0.00864633	3.16181	0.000369497	260
ENSMUST00000001825.7	1.95428	0.0143599	1.79283	0.0173671	0.161451	0.056584	2.57617	0.00160286	39	33	1.73747	0.0218352	1.81272	0.0187239	-0.075246	0.069261	2.47667	0.00284356	27	29	1.55227	0.0169728	1.95803	0.00826452	-0.405753	0.0439666	2.47314	0.00114688	39	58	1.54262	0.0239483	1.91556	0.0122558	-0.372937	0.0636447	2.44628	0.00159433	27	39	1.74126	0.0118108	1.72907	0.0118174	0.0121834	0.0428235	2.43277	0.00104125	46
ENSMUST00000001834.3	2.85771	0.0203719	2.89341	0.0191391	-0.0356941	0.0759834	3.57799	0.000619672	27	28	3.18707	0.0113672	2.44147	0.0460656	0.745597	0.0974595	3.58562	0.00097799	31	15	2.65138	0.0134165	2.95608	0.00753755	-0.3047	0.0391523	3.5129	0.000425387	45	61	2.86294	0.013871	2.74609	0.0175931	0.116846	0.0595128	3.50642	0.000684034	34	30	3.08688	0.00603317	2.61114	0.0154711	0.475744	0.0388566	3.57448	0.000419341	68
ENSMUST00000001836.2,ENSMUST00000164053.1	1.66549	0.0129978	2.32522	0.00574337	-0.659739	0.0293015	2.74458	0.00161372	64	123	1.90807	0.012041	2.17747	0.00789652	-0.269398	0.0309706	2.7481	0.00207987	61	79	2.05955	0.00565221	2.15765	0.00390209	-0.0981045	0.0144586	2.80414	0.00112716	146	170	1.68799	0.0158617	2.32796	0.00422293	-0.639973	0.029105	2.7541	0.0016449	70	131	1.73937	0.00627965	2.17837	0.00292432	-0.439004	0.0141144	2.67691	0.000880193	120
ENSMUST00000001837.7	-2.95418	2.55247	-2.59991	2.61207	-0.354265	8.1406	-1.40996	0.991764	337	280	-4.60517	0	0.102426	0.452444	-4.7076	0.452444	0.102426	0.452444	232	161	NA	NA	NA	NA	NA	NA	NA	NA	493	434	NA	NA	NA	NA	NA	NA	NA	NA	370	272	NA	NA	NA	NA	NA	NA	NA	NA	499
ENSMUST00000001854.5	NA	NA	NA	NA	NA	NA	NA	NA	0	0	NA	NA	NA	NA	NA	NA	NA	NA	0	0	NA	NA	NA	NA	NA	NA	NA	NA	1	1	NA	NA	NA	NA	NA	NA	NA	NA	1	0	NA	NA	NA	NA	NA	NA	NA	NA	0
ENSMUST00000001867.6	-2.56837	0.444421	-2.60362	0.444473	0.0352517	1.46729	-1.79087	0.0535713	1	1	-3.34699	1.06336	-3.43954	1.10203	0.0925446	4.01528	-2.38573	0.131291	0	0	-2.94653	0.357269	-3.01295	0.363624	0.0664198	1.21927	-2.23995	0.0467112	1	1	-3.48285	0.914098	-3.49984	0.935787	0.0169855	3.49693	-2.54744	0.0932947	0	0	-3.14016	1.16509	-3.46528	1.19122	0.325112	4.48794	-2.22193	0.0508593	0
ENSMUST00000001872.4	NA	NA	NA	NA	NA	NA	NA	NA	0	0	-3.60826	0.850969	-3.66599	0.81101	0.0577267	2.79744	-2.8182	0.339695	0	0	-3.42712	0.318057	-2.86788	0.229234	-0.559233	0.72099	-2.45146	0.116485	1	2	-4.60517	0	-2.71606	0.265417	-1.88911	0.265417	-2.71606	0.265417	0	1	-4.60517	0	-2.91239	0.168789	-1.69278	0.168789	-2.91239	0.168789	0
ENSMUST00000001878.4	NA	NA	NA	NA	NA	NA	NA	NA	0	0	NA	NA	NA	NA	NA	NA	NA	NA	0	0	-3.56509	0.229657	-4.60517	0	1.04008	0.229657	-3.56509	0.229657	1	0	NA	NA	NA	NA	NA	NA	NA	NA	0	0	NA	NA	NA	NA	NA	NA	NA	NA	1
ENSMUST00000001884.7	0.511973	0.0302601	0.569934	0.0265252	-0.0579609	0.07983	1.24149	0.00830844	4102	3702	0.729947	0.0313463	0.504431	0.0411288	0.225516	0.0987152	1.32606	0.0110675	2894	2613	0.506475	0.0173029	0.664899	0.0155438	-0.158424	0.0453759	1.2848	0.00501194	6739	6121	0.443613	0.0280297	0.831058	0.0166787	-0.387445	0.0602061	1.35374	0.00664316	4280	3833	0.277456	0.021894	0.43552	0.0170682	-0.158065	0.0507551	1.05553	0.006657	6160
ENSMUST00000001900.2,ENSMUST00000159813.1	3.97075	0.00133561	3.941	0.00115886	0.0297553	0.00292621	4.6494	0.000517003	945	1011	4.01464	0.00163688	4.00136	0.00182737	0.0132778	0.00435977	4.70162	0.00064471	652	712	3.99147	0.000689075	4.01705	0.000737271	-0.0255847	0.00180929	4.69762	0.000261116	1451	1672	4.03874	0.000883064	3.9878	0.00112411	0.0509425	0.00248697	4.70696	0.000377998	1037	1095	3.97643	0.000743291	3.98552	0.000774759	-0.00909684	0.00186803	4.67427	0.00029194	1459
ENSMUST00000001920.7	-1.64241	4.57148	-1.73266	4.65245	0.0902592	16.7426	0.277955	0.0118611	0	0	-1.94289	4.43173	-1.61009	4.31946	-0.332797	15.9886	0.158916	0.0212885	0	0	-2.04722	4.18679	-1.87156	4.17153	-0.175653	15.5278	-0.0431865	0.0105022	0	0	-2.47164	4.22344	-1.16931	3.56287	-1.30233	14.2055	0.10915	0.0122627	0	0	-0.732155	2.51675	-4.60517	0	3.87301	2.51675	-0.732155	2.51675	0
ENSMUST00000001921.1	0.343025	0.0222094	-3.13909	0.548231	3.48211	0.580961	0.375627	0.0213687	33	1	-0.0135141	0.0484008	-2.90836	0.621096	2.89485	0.696402	0.0495074	0.0441141	17	1	-0.231229	0.0244217	-3.34555	0.444311	3.11432	0.486205	-0.189041	0.0229026	26	1	-0.0748574	0.0328776	-3.07446	0.520337	2.9996	0.562084	-0.0228564	0.031274	20	1	-0.0115249	0.0200154	-4.60517	0	4.59365	0.0200154	-0.0115249	0.0200154	30
[truncated: 86,427 more rows]
[truncated: 17 more columns]
