# Supplementary material for: The Tug1 lncRNA locus is essential for male fertility
Source: Genome Biol. 2020 Sep 7;21:237. doi: 10.1186/s13059-020-02081-5 (PMC7487648; doi:10.1186/s13059-020-02081-5)
Supplement: Supplementary file 9 — Additional file 9: Table S5. Allele-specific RNA-seq in testes, differentially expressed genes. [file 13059_2020_2081_MOESM9_ESM.csv]

## Sheet: testis.asde
Commas separate genes whose transcripts are combined	Commas separate genes whose transcripts are combined	Commas separate combined transcripts		Posterior probability that the Cast-Bl6 allelic expression difference across both WT and KO is different from zero	Posterior probability that the Cast-Bl6 allelic expression difference in the WT is different from zero	Posterior probability that the Cast-Bl6 allelic expression difference in the KO is different from zero	Posterior probability that the KO genotype has an effect different from zero	The Cast allelic median expression fraction across both WT and KO	The Cast allelic sd expression fraction across both WT and KO	The Cast allelic median expression fraction in the WT	The Cast allelic sd expression fraction in the WT	The Cast allelic median expression fraction in the KO	The Cast allelic sd expression fraction in the KO	The Bl6 allelic median expression fraction across both WT and KO	The Bl6 allelic sd expression fraction across both WT and KO	The Bl6 allelic median expression fraction in the WT	The Bl6 allelic sd expression fraction in the WT	The Bl6 allelic median expression fraction in the KO	The Bl6 allelic sd expression fraction in the KO
gene.name	gene.id	transcript.id	strand	WT_KO_pp_asde	WT_pp_asde	KO_pp_asde	pp_genotype_effect	WT_KO_Cast_fraction_median	WT_KO_Cast_fraction_sd	WT_Cast_fraction_median	WT_Cast_fraction_sd	KO_Cast_fraction_median	KO_Cast_fraction_sd	WT_KO_Bl6_fraction_median	WT_KO_Bl6_fraction_sd	WT_Bl6_fraction_median	WT_Bl6_fraction_sd	KO_Bl6_fraction_median	KO_Bl6_fraction_sd
AK010652.1-54	AK010652.1-54	AK010652.1-54	+	1	1	1	1	0.971798	0.0121843	0.924739	0.0277447	0.750154	0.0423025	0.028202	0.0121843	0.075261	0.0277447	0.249846	0.0423025
Tktl2	ENSMUSG00000025519.4	ENSMUST00000002025.3,ENSMUST00000183187.1	+	0.947778	0.545556	1	1	0.505215	0.00253345	0.499104	0.0015086	0.50686	0.00108048	0.494785	0.00253345	0.500896	0.0015086	0.49314	0.00108048
Xab2	ENSMUSG00000019470.6	ENSMUST00000019614.6,ENSMUST00000159909.1	-	1	1	0.843333	1	0.527556	0.00553093	0.522669	0.00394608	0.504776	0.00345255	0.472444	0.00553093	0.477331	0.00394608	0.495224	0.00345255
Cdh2	ENSMUSG00000024304.8	ENSMUST00000025166.7,ENSMUST00000115850.1	-	1	0.877778	1	1	0.570205	0.0129513	0.514539	0.00944907	0.555441	0.00862906	0.429795	0.0129513	0.485461	0.00944907	0.444559	0.00862906
Taf8	ENSMUSG00000023980.6	ENSMUST00000067103.2	-	0.998889	1	0.514444	1	0.520292	0.00704617	0.520623	0.00610349	0.500071	0.00256694	0.479708	0.00704617	0.479377	0.00610349	0.499929	0.00256694
1700007K13Rik	ENSMUSG00000026831.10	ENSMUST00000086370.4	-	1	1	1	1	0.0570398	0.0317548	0.398778	0.0300995	0.0785127	0.0282354	0.94296	0.0317548	0.601222	0.0300995	0.921487	0.0282354
Morc2a	ENSMUSG00000034543.8	ENSMUST00000093389.2,ENSMUST00000096441.3	+	0.906667	0.71	1	1	0.5224	0.0117322	0.496131	0.00395304	0.529695	0.00591983	0.4776	0.0117322	0.503869	0.00395304	0.470305	0.00591983
1700024P16Rik	ENSMUSG00000078612.3	ENSMUST00000106803.2,ENSMUST00000106804.1	+	0.655556	1	0.99	1	0.496399	0.00439612	0.489414	0.00183839	0.504785	0.00188273	0.503601	0.00439612	0.510586	0.00183839	0.495215	0.00188273
Slc35f6	ENSMUSG00000029175.11	ENSMUST00000124474.1,ENSMUST00000062962.5,ENSMUST00000143867.1	+	0.501111	0.903333	1	1	0.497452	0.00475944	0.506082	0.00351015	0.487579	0.00341913	0.502548	0.00475944	0.493918	0.00351015	0.512421	0.00341913
Gm20517,Usp49	ENSMUSG00000023984.11,ENSMUSG00000090115.1	ENSMUST00000132397.1,ENSMUST00000152724.1	+	0.424444	1	0.742222	1	0.498411	0.00484451	0.50797	0.0020145	0.489917	0.00881774	0.501589	0.00484451	0.49203	0.0020145	0.510083	0.00881774
Slain2	ENSMUSG00000036087.12	ENSMUST00000144843.1	+	0.916667	0.713333	1	1	0.503328	0.00179261	0.499214	0.000854667	0.504683	0.000878337	0.496672	0.00179261	0.500786	0.000854667	0.495317	0.000878337
Nudc	ENSMUSG00000028851.6	ENSMUST00000148612.1	-	1	0.915556	1	1	0.0776702	0.0395715	0.4259	0.0409307	0.0976249	0.0311603	0.92233	0.0395715	0.5741	0.0409307	0.902375	0.0311603
Tug1	ENSMUSG00000056579.11	ENSMUST00000153313.2,ENSMUST00000144852.1	-	1	0.533333	1	1	0.897043	0.0584496	0.501411	0.00378738	0.903432	0.031801	0.102957	0.0584496	0.498589	0.00378738	0.0965679	0.031801
Suz12	ENSMUSG00000017548.9	ENSMUST00000163272.1,ENSMUST00000017692.8	+	0.413333	0.983333	1	1	0.499958	0.00153742	0.495702	0.00122881	0.504112	0.000997046	0.500042	0.00153742	0.504298	0.00122881	0.495888	0.000997046
Taf4b	ENSMUSG00000054321.6	ENSMUST00000169862.1	+	0.991111	1	0.746667	1	0.568166	0.0240232	0.576763	0.014888	0.495204	0.00438974	0.431834	0.0240232	0.423237	0.014888	0.504796	0.00438974
4931440J10Rik	ENSMUSG00000097775.1	ENSMUST00000181344.1	+	0.965556	0.5	1	1	0.515924	0.00605475	0.499959	0.00242802	0.516821	0.00387265	0.484076	0.00605475	0.500041	0.00242802	0.483179	0.00387265
Sept14	ENSMUSG00000034219.9	ENSMUST00000182386.1,ENSMUST00000182381.1,ENSMUST00000042266.6	-	0.546667	0.96	1	1	0.497353	0.00414335	0.49073	0.0044545	0.504403	0.00121444	0.502647	0.00414335	0.50927	0.0044545	0.495597	0.00121444
Samd15	ENSMUSG00000090812.2	ENSMUST00000182869.1,ENSMUST00000169669.1	+	0.62	0.697778	1	1	0.507098	0.00888074	0.493319	0.00730684	0.52005	0.00551637	0.492902	0.00888074	0.506681	0.00730684	0.47995	0.00551637
Rnf123,FR0338301	ENSMUSG00000041528.9,FR0338301	FR0338301,ENSMUST00000162355.1,ENSMUST00000047746.6,ENSMUST00000178267.1,ENSMUST00000159136.1	-	0.865556	1	0.973333	1	0.509168	0.00596398	0.497336	0.000431639	0.513241	0.00553861	0.490832	0.00596398	0.502664	0.000431639	0.486759	0.00553861
FR0364584,FR0151881	FR0364584,FR0151881	FR0364584,FR0151881	+	1	1	0.454444	1	0.492845	0.00202602	0.492885	0.00175868	0.499934	0.000178279	0.507155	0.00202602	0.507115	0.00175868	0.500066	0.000178279
NM_007749.3-3	NM_007749.3-3	NM_007749.3-3	-	0.994444	0.854444	1	1	0.102867	0.0541929	0.432961	0.0465852	0.112408	0.0332562	0.897133	0.0541929	0.567039	0.0465852	0.887592	0.0332562
uc009mmp.1	uc009mmp.1	uc009mmp.1	-	0.994444	0.602222	1	1	0.475465	0.00726682	0.49918	0.00162249	0.47587	0.0067427	0.524535	0.00726682	0.50082	0.00162249	0.52413	0.0067427
Dapp1	ENSMUSG00000028159.8	ENSMUST00000184222.1	-	1	0.594444	0.998889	1	0.124468	0.0477911	0.472829	0.0491164	0.155538	0.068192	0.875532	0.0477911	0.527171	0.0491164	0.844462	0.068192
FR0019889	FR0019889	FR0019889	+	1	0.734444	0.998889	1	0.137443	0.0448997	0.445147	0.0551641	0.190375	0.0634671	0.862557	0.0448997	0.554853	0.0551641	0.809625	0.0634671
Lars2	ENSMUSG00000035202.7	ENSMUST00000038863.7	+	0.452222	0.983333	0.897778	1	0.497288	0.0107185	0.521082	0.00765195	0.477363	0.0121811	0.502712	0.0107185	0.478918	0.00765195	0.522637	0.0121811
Wdr35	ENSMUSG00000066643.6	ENSMUST00000085745.6,ENSMUST00000111113.2	+	0.73	0.956667	0.504444	1	0.497487	0.00213464	0.495777	0.00178887	0.500554	0.00101797	0.502513	0.00213464	0.504223	0.00178887	0.499446	0.00101797
Ssr3	ENSMUSG00000027828.6	ENSMUST00000029414.5	-	0.39	1	0.928889	0.998889	0.500009	0.00309838	0.508837	0.00141867	0.491561	0.00465432	0.499991	0.00309838	0.491163	0.00141867	0.508439	0.00465432
Eef1a1	ENSMUSG00000037742.8	ENSMUST00000042235.8,ENSMUST00000143570.1	-	1	0.544444	1	0.998889	0.515136	0.00382664	0.501108	0.00236524	0.51351	0.00338905	0.484864	0.00382664	0.498892	0.00236524	0.48649	0.00338905
Snx27	ENSMUSG00000028136.9	ENSMUST00000107281.1,ENSMUST00000029783.9,ENSMUST00000107283.1	-	0.802222	1	0.736667	0.998889	0.49591	0.00318798	0.492685	0.001793	0.501739	0.00172595	0.50409	0.00318798	0.507315	0.001793	0.498261	0.00172595
Ddx39	ENSMUSG00000005481.11	ENSMUST00000109810.1,ENSMUST00000127505.1,ENSMUST00000019576.8,ENSMUST00000140521.1	+	1	0.541111	1	0.998889	0.510501	0.0026229	0.500417	0.000683621	0.509809	0.00190927	0.489499	0.0026229	0.499583	0.000683621	0.490191	0.00190927
Phf21a	ENSMUSG00000058318.9	ENSMUST00000159366.1	+	1	1	0.582222	0.998889	0.194607	0.0611757	0.195923	0.0472418	0.48811	0.0274629	0.805393	0.0611757	0.804077	0.0472418	0.51189	0.0274629
FR0106229,FR0027075,FR0258094,FR0266967	FR0106229,FR0027075,FR0258094,FR0266967	FR0106229,FR0027075,FR0258094,FR0266967	-	1	1	1	0.998889	0.438968	0.0106601	0.452537	0.00706242	0.484457	0.00330406	0.561032	0.0106601	0.547463	0.00706242	0.515543	0.00330406
Abca5	ENSMUSG00000018800.8	ENSMUST00000043961.5,ENSMUST00000124714.1	-	0.592222	0.994444	0.976667	0.998889	0.50136	0.00191509	0.497673	0.00079716	0.504435	0.00177292	0.49864	0.00191509	0.502327	0.00079716	0.495565	0.00177292
Pls1	ENSMUSG00000049493.7	ENSMUST00000093800.2	-	1	0.972222	1	0.997778	0.584228	0.0145407	0.522867	0.0101267	0.567645	0.0111241	0.415772	0.0145407	0.477133	0.0101267	0.432355	0.0111241
Acad10	ENSMUSG00000029456.6	ENSMUST00000137789.1,ENSMUST00000031412.5,ENSMUST00000111770.1	-	0.505556	0.743333	1	0.997778	0.497953	0.004666	0.505516	0.00498379	0.489288	0.00288667	0.502047	0.004666	0.494484	0.00498379	0.510712	0.00288667
Mettl8	ENSMUSG00000041975.11	ENSMUST00000149181.1	-	1	1	1	0.997778	0.783323	0.0550064	0.783765	0.0367076	0.551248	0.0167082	0.216677	0.0550064	0.216235	0.0367076	0.448752	0.0167082
Glyr1	ENSMUSG00000022536.7	ENSMUST00000115844.1,ENSMUST00000023189.7	-	0.465556	0.72	0.998889	0.997778	0.499224	0.0022588	0.50295	0.00301931	0.494674	0.00133974	0.500776	0.0022588	0.49705	0.00301931	0.505326	0.00133974
Enah	ENSMUSG00000022995.10	ENSMUST00000111025.2,ENSMUST00000111024.3,ENSMUST00000078719.6	-	0.542222	0.997778	0.96	0.997778	0.498602	0.00245356	0.503335	0.00111038	0.494425	0.00256644	0.501398	0.00245356	0.496665	0.00111038	0.505575	0.00256644
Pex5l	ENSMUSG00000027674.10	ENSMUST00000108221.1	-	0.97	0.548889	0.995556	0.997778	0.522418	0.00895685	0.499389	0.00129987	0.523598	0.00769157	0.477582	0.00895685	0.500611	0.00129987	0.476402	0.00769157
Rnf24	ENSMUSG00000048911.9	ENSMUST00000059372.4,ENSMUST00000165420.1	-	0.808889	0.616667	0.992222	0.997778	0.488067	0.00857995	0.502732	0.00374791	0.480962	0.00627559	0.511933	0.00857995	0.497268	0.00374791	0.519038	0.00627559
FR0310028	FR0310028	FR0310028	+	0.992222	0.981111	0.56	0.997778	0.510873	0.00331621	0.510036	0.00367439	0.500522	0.00120856	0.489127	0.00331621	0.489964	0.00367439	0.499478	0.00120856
4833420G17Rik	ENSMUSG00000062822.7	ENSMUST00000026519.8	+	0.446667	0.944444	0.848889	0.997778	0.50049	0.00201493	0.505247	0.00276425	0.496257	0.00265429	0.49951	0.00201493	0.494753	0.00276425	0.503743	0.00265429
Mrpl28	ENSMUSG00000024181.8	ENSMUST00000025014.8	+	0.99	0.495556	1	0.996667	0.474687	0.00795081	0.498924	0.0033437	0.475497	0.0051459	0.525313	0.00795081	0.501076	0.0033437	0.524503	0.0051459
Pdcd4,FR0381676	ENSMUSG00000024975.6,FR0381676	ENSMUST00000025931.6,FR0381676	+	0.995556	0.527778	1	0.996667	0.474434	0.00775418	0.499587	0.0019217	0.474072	0.00621535	0.525566	0.00775418	0.500413	0.0019217	0.525928	0.00621535
Psma8	ENSMUSG00000036743.3	ENSMUST00000040860.1	+	1	1	1	0.996667	0.602257	0.0168025	0.579977	0.0116289	0.522622	0.00344086	0.397743	0.0168025	0.420023	0.0116289	0.477378	0.00344086
Dync1li1	ENSMUSG00000032435.8	ENSMUST00000047404.6	+	1	1	0.52	0.996667	0.481654	0.00510888	0.482674	0.00390293	0.499406	0.00176908	0.518346	0.00510888	0.517326	0.00390293	0.500594	0.00176908
Abce1	ENSMUSG00000058355.6	ENSMUST00000080536.6	-	0.565556	1	0.827778	0.996667	0.496645	0.00468325	0.488306	0.0027386	0.504811	0.00347608	0.503355	0.00468325	0.511694	0.0027386	0.495189	0.00347608
Yeats2	ENSMUSG00000041215.9	ENSMUST00000115560.2,ENSMUST00000090052.4	+	1	1	0.956667	0.996667	0.525115	0.00468502	0.519393	0.00459509	0.505754	0.00269119	0.474885	0.00468502	0.480607	0.00459509	0.494246	0.00269119
Pde7a	ENSMUSG00000069094.6	ENSMUST00000141621.1,ENSMUST00000099195.3,ENSMUST00000091314.4	-	0.387778	0.971111	1	0.996667	0.500583	0.00384524	0.51062	0.00475532	0.490687	0.00248608	0.499417	0.00384524	0.48938	0.00475532	0.509313	0.00248608
FR0159610,Gm5577,FR0156436	FR0159610,ENSMUSG00000084950.1,FR0156436	FR0159610,ENSMUST00000134600.1,ENSMUST00000143871.1,FR0156436	+	0.826667	1	0.687778	0.996667	0.508531	0.00598936	0.513572	0.00321485	0.497506	0.00284643	0.491469	0.00598936	0.486428	0.00321485	0.502494	0.00284643
Cdc23	ENSMUSG00000024370.10	ENSMUST00000025228.5,ENSMUST00000133181.1	-	0.942222	0.984444	0.664444	0.996667	0.49014	0.00455148	0.4889	0.00450318	0.500341	0.000363369	0.50986	0.00455148	0.5111	0.00450318	0.499659	0.000363369
Ndel1	ENSMUSG00000018736.8	ENSMUST00000144300.1	-	1	0.592222	0.953333	0.996667	0.181007	0.0619649	0.489896	0.0376258	0.221681	0.0970359	0.818993	0.0619649	0.510104	0.0376258	0.778319	0.0970359
Tspan13	ENSMUSG00000020577.9	ENSMUST00000020896.8	-	0.665556	0.825556	0.896667	0.996667	0.496295	0.00475282	0.504213	0.0035503	0.490825	0.00532137	0.503705	0.00475282	0.495787	0.0035503	0.509175	0.00532137
Rab7	ENSMUSG00000079477.3	ENSMUST00000113597.1,ENSMUST00000113600.3,ENSMUST00000095048.3	-	0.43	0.835556	0.855556	0.996667	0.500477	0.00480794	0.491079	0.00649809	0.511011	0.00784328	0.499523	0.00480794	0.508921	0.00649809	0.488989	0.00784328
Slc39a1	ENSMUSG00000052310.9	ENSMUST00000015467.8	+	1	1	0.628889	0.995556	0.49015	0.00242184	0.491385	0.00183192	0.499075	0.00136892	0.50985	0.00242184	0.508615	0.00183192	0.500925	0.00136892
Ctnnbl1	ENSMUSG00000027649.9	ENSMUST00000029178.6	+	1	0.591111	1	0.995556	0.483066	0.00380559	0.497728	0.00369432	0.486355	0.00226265	0.516934	0.00380559	0.502272	0.00369432	0.513645	0.00226265
Knop1	ENSMUSG00000030980.10	ENSMUST00000033277.7	-	0.996667	1	0.533333	0.995556	0.504306	0.00114742	0.503972	0.0010081	0.500221	0.000454021	0.495694	0.00114742	0.496028	0.0010081	0.499779	0.000454021
Prosc	ENSMUSG00000031485.8	ENSMUST00000033875.8	+	0.438889	1	0.925556	0.995556	0.499528	0.00121421	0.49663	0.00102083	0.502113	0.00119105	0.500472	0.00121421	0.50337	0.00102083	0.497887	0.00119105
Ccdc27	ENSMUSG00000039492.7	ENSMUST00000047207.6	-	1	0.461111	1	0.995556	0.490789	0.00267697	0.499935	0.000614585	0.490882	0.00189599	0.509211	0.00267697	0.500065	0.000614585	0.509118	0.00189599
Actn4	ENSMUSG00000054808.7	ENSMUST00000068045.7,ENSMUST00000144909.1	-	1	0.891111	1	0.995556	0.52463	0.00465103	0.504895	0.00312788	0.519286	0.0039481	0.47537	0.00465103	0.495105	0.00312788	0.480714	0.0039481
Trmt1	ENSMUSG00000001909.9	ENSMUST00000125370.3,ENSMUST00000109767.2,ENSMUST00000109768.2	+	1	0.993333	1	0.995556	0.481809	0.0033589	0.495983	0.00120701	0.485714	0.00325873	0.518191	0.0033589	0.504017	0.00120701	0.514286	0.00325873
Tfdp2	ENSMUSG00000032411.9	ENSMUST00000179065.1,ENSMUST00000179416.1,ENSMUST00000034982.9,ENSMUST00000165768.2	+	1	1	1	0.995556	0.479397	0.00328575	0.484534	0.00271124	0.494768	0.00133894	0.520603	0.00328575	0.515466	0.00271124	0.505232	0.00133894
FR0377694	FR0377694	FR0377694	+	0.461111	1	1	0.995556	0.501243	0.00673256	0.516696	0.0045232	0.485589	0.00260681	0.498757	0.00673256	0.483304	0.0045232	0.514411	0.00260681
NM_025854.3-12	NM_025854.3-12	NM_025854.3-12	+	0.995556	0.998889	1	0.995556	0.240786	0.0608272	0.269246	0.0575122	0.454542	0.0127821	0.759214	0.0608272	0.730754	0.0575122	0.545458	0.0127821
Dnajc4	ENSMUSG00000024963.5	ENSMUST00000179118.1,ENSMUST00000025915.5	-	0.613333	0.968889	0.983333	0.995556	0.504044	0.00479638	0.49547	0.00187882	0.511173	0.00416748	0.495956	0.00479638	0.50453	0.00187882	0.488827	0.00416748
Pex16	ENSMUSG00000027222.8	ENSMUST00000028650.8	+	0.996667	0.658889	0.974444	0.995556	0.546012	0.0150085	0.503249	0.00382511	0.542366	0.0160963	0.453988	0.0150085	0.496751	0.00382511	0.457634	0.0160963
Fat4	ENSMUSG00000046743.6	ENSMUST00000061260.7	+	0.961111	0.411111	0.964444	0.995556	0.477634	0.00937389	0.499855	0.00423396	0.477982	0.00915456	0.522366	0.00937389	0.500145	0.00423396	0.522018	0.00915456
Gm12434	ENSMUSG00000085660.1	ENSMUST00000141580.1	+	1	0.561111	0.937778	0.995556	0.185411	0.0602862	0.4789	0.043736	0.248264	0.105517	0.814589	0.0602862	0.5211	0.043736	0.751736	0.105517
Ten1	ENSMUSG00000020778.6	ENSMUST00000021130.6,ENSMUST00000146066.1	+	1	0.981111	1	0.994444	0.45857	0.0081371	0.468279	0.0103832	0.489386	0.00207002	0.54143	0.0081371	0.531721	0.0103832	0.510614	0.00207002
Brd9	ENSMUSG00000057649.5	ENSMUST00000099384.2	+	0.498889	1	0.8	0.994444	0.497553	0.00506181	0.486033	0.00242605	0.506952	0.0054016	0.502447	0.00506181	0.513967	0.00242605	0.493048	0.0054016
Thoc5	ENSMUSG00000034274.5	ENSMUST00000101615.2,ENSMUST00000038237.1	+	0.852222	0.567778	1	0.994444	0.504614	0.00314767	0.499083	0.00222189	0.506677	0.00147576	0.495386	0.00314767	0.500917	0.00222189	0.493323	0.00147576
Tceb1	ENSMUSG00000079658.3	ENSMUST00000115352.3	-	1	0.737778	1	0.994444	0.514827	0.00368048	0.501211	0.00127223	0.513782	0.00316031	0.485173	0.00368048	0.498789	0.00127223	0.486218	0.00316031
Abl2,FR0008662,FR0131868	ENSMUSG00000026596.7,FR0008662,FR0131868	FR0008662,ENSMUST00000166172.2,FR0131868	+	1	0.987778	1	0.994444	0.55023	0.0131788	0.544822	0.0165506	0.504729	0.000968285	0.44977	0.0131788	0.455178	0.0165506	0.495271	0.000968285
Ubr1	ENSMUSG00000027272.5	ENSMUST00000028728.5	-	1	0.993333	0.514444	0.994444	0.48773	0.00334857	0.48928	0.00286966	0.499116	0.00252606	0.51227	0.00334857	0.51072	0.00286966	0.500884	0.00252606
Gm10621	ENSMUSG00000074075.2	ENSMUST00000098384.2	+	0.675556	0.771111	0.991111	0.994444	0.505884	0.00687345	0.49456	0.00493644	0.514923	0.00544029	0.494116	0.00687345	0.50544	0.00493644	0.485077	0.00544029
Pum1	ENSMUSG00000028580.9	ENSMUST00000097864.2,ENSMUST00000105991.2,ENSMUST00000030315.6,ENSMUST00000105992.2	+	0.461111	0.982222	0.986667	0.994444	0.50197	0.00846525	0.481991	0.00605772	0.520684	0.00677034	0.49803	0.00846525	0.518009	0.00605772	0.479316	0.00677034
Bnip3l	ENSMUSG00000022051.9	ENSMUST00000022634.8	-	0.561111	0.73	0.881111	0.994444	0.496526	0.00501621	0.503974	0.00370113	0.489999	0.00624115	0.503474	0.00501621	0.496026	0.00370113	0.510001	0.00624115
Asb5	ENSMUSG00000031519.2	ENSMUST00000033918.2	+	1	1	0.956667	0.993333	0.564306	0.0108141	0.547897	0.00952243	0.516607	0.00758042	0.435694	0.0108141	0.452103	0.00952243	0.483393	0.00758042
Ghitm	ENSMUSG00000041028.9	ENSMUST00000042564.9,ENSMUST00000165649.2	-	1	1	0.935556	0.993333	0.480246	0.00403739	0.484013	0.00407431	0.496354	0.00207834	0.519754	0.00403739	0.515987	0.00407431	0.503646	0.00207834
1700012B09Rik	ENSMUSG00000031927.3	ENSMUST00000060330.3	-	1	1	0.823333	0.993333	0.48463	0.0032962	0.487356	0.00372465	0.497612	0.00180176	0.51537	0.0032962	0.512644	0.00372465	0.502388	0.00180176
Zfp68	ENSMUSG00000058291.8	ENSMUST00000063262.4,ENSMUST00000110905.2,ENSMUST00000085852.4	-	0.995556	0.853333	1	0.993333	0.465048	0.010887	0.49727	0.00193605	0.46726	0.00890236	0.534952	0.010887	0.50273	0.00193605	0.53274	0.00890236
Rnf185	ENSMUSG00000020448.10	ENSMUST00000077078.5,ENSMUST00000064364.2	-	1	0.881111	1	0.993333	0.421801	0.0143371	0.485921	0.00922163	0.435475	0.0108764	0.578199	0.0143371	0.514079	0.00922163	0.564525	0.0108764
Rpl15	ENSMUSG00000012405.9	ENSMUST00000079419.4,ENSMUST00000112598.1,ENSMUST00000100799.2	-	1	0.9	1	0.993333	0.519513	0.00327069	0.504165	0.00248298	0.515069	0.00231319	0.480487	0.00327069	0.495835	0.00248298	0.484931	0.00231319
Ppp6r3	ENSMUSG00000024908.8	ENSMUST00000172362.1,ENSMUST00000113997.2,ENSMUST00000025846.8	-	1	1	0.78	0.993333	0.522103	0.00530554	0.519124	0.00492038	0.503195	0.00283261	0.477897	0.00530554	0.480876	0.00492038	0.496805	0.00283261
FR0087418	FR0087418	FR0087418	-	0.342222	0.93	1	0.993333	0.499528	0.00232187	0.492872	0.00379769	0.50607	0.00136919	0.500472	0.00232187	0.507128	0.00379769	0.49393	0.00136919
NM_008568.2-4	NM_008568.2-4	NM_008568.2-4	+	0.804444	0.662222	1	0.993333	0.517203	0.0130831	0.494407	0.00602305	0.527525	0.00755584	0.482797	0.0130831	0.505593	0.00602305	0.472475	0.00755584
Ube2m	ENSMUSG00000005575.9	ENSMUST00000138357.1,ENSMUST00000165394.2,ENSMUST00000005714.7,ENSMUST00000131837.1,ENSMUST00000125964.1	-	0.667778	0.701111	0.997778	0.993333	0.504103	0.00450102	0.496973	0.00339464	0.509702	0.00296995	0.495897	0.00450102	0.503027	0.00339464	0.490298	0.00296995
Mroh4	ENSMUSG00000022603.3	ENSMUST00000176767.1,ENSMUST00000137963.1,ENSMUST00000023271.1	-	1	0.65	0.99	0.993333	0.50662	0.0016314	0.500754	0.000939399	0.505584	0.00201568	0.49338	0.0016314	0.499246	0.000939399	0.494416	0.00201568
Spag4	ENSMUSG00000038180.5	ENSMUST00000038860.5,ENSMUST00000137966.1	+	0.674444	0.577778	0.901111	0.993333	0.502189	0.00223241	0.499114	0.00164168	0.504165	0.00233019	0.497811	0.00223241	0.500886	0.00164168	0.495835	0.00233019
Sema7a	ENSMUSG00000038264.7	ENSMUST00000043059.7	+	0.541111	0.794444	0.685556	0.993333	0.498437	0.00239976	0.495998	0.00332354	0.501639	0.00179095	0.501563	0.00239976	0.504002	0.00332354	0.498361	0.00179095
Trappc8	ENSMUSG00000033382.7	ENSMUST00000025177.6	-	1	1	0.954444	0.992222	0.598985	0.0242131	0.593208	0.0158329	0.507102	0.00314143	0.401015	0.0242131	0.406792	0.0158329	0.492898	0.00314143
Kdelc2,FR0299204	ENSMUSG00000034487.3,FR0299204	ENSMUST00000037853.3,FR0299204	+	0.686667	0.724444	1	0.992222	0.510515	0.0110998	0.491897	0.00935229	0.525115	0.00461443	0.489485	0.0110998	0.508103	0.00935229	0.474885	0.00461443
Trmt6	ENSMUSG00000037376.8	ENSMUST00000039554.6,ENSMUST00000147336.1	-	0.936667	1	0.541111	0.992222	0.512672	0.00631213	0.516035	0.00262753	0.498467	0.0035959	0.487328	0.00631213	0.483965	0.00262753	0.501533	0.0035959
Mat2b	ENSMUSG00000042032.7	ENSMUST00000040167.4,ENSMUST00000101347.3	-	0.452222	1	0.783333	0.992222	0.499335	0.00284579	0.49255	0.00156692	0.504786	0.00391083	0.500665	0.00284579	0.50745	0.00156692	0.495214	0.00391083
Ndufa13	ENSMUSG00000036199.8	ENSMUST00000110167.3	-	1	1	0.958889	0.992222	0.491662	0.0016843	0.493216	0.00123789	0.498491	0.000722484	0.508338	0.0016843	0.506784	0.00123789	0.501509	0.000722484
Slc5a3	ENSMUSG00000089774.2	ENSMUST00000113975.2	+	0.806667	1	0.548889	0.992222	0.506716	0.0046643	0.510099	0.00253479	0.498821	0.00269417	0.493284	0.0046643	0.489901	0.00253479	0.501179	0.00269417
Mrpl24	ENSMUSG00000019710.7	ENSMUST00000121920.1,ENSMUST00000121048.1,ENSMUST00000119968.1,ENSMUST00000019854.6	+	1	1	0.515556	0.992222	0.48773	0.00344103	0.48923	0.00274873	0.499182	0.00256833	0.51227	0.00344103	0.51077	0.00274873	0.500818	0.00256833
Alas1	ENSMUSG00000032786.8	ENSMUST00000133617.1,ENSMUST00000141118.1,ENSMUST00000112524.2,ENSMUST00000074082.6,ENSMUST00000134053.1	-	1	1	0.994444	0.992222	0.452512	0.00807803	0.463116	0.00609911	0.488646	0.00380543	0.547488	0.00807803	0.536884	0.00609911	0.511354	0.00380543
Cbx1,uc007lcn.2	ENSMUSG00000018666.7,uc007lcn.2	ENSMUST00000134585.1,uc007lcn.2	+	1	1	0.753333	0.992222	0.526283	0.00526797	0.521729	0.0036151	0.504547	0.00449957	0.473717	0.00526797	0.478271	0.0036151	0.495453	0.00449957
Exosc9	ENSMUSG00000027714.5	ENSMUST00000155866.1,ENSMUST00000029269.5	+	1	0.91	1	0.992222	0.515936	0.00280082	0.503886	0.00237814	0.512387	0.00204129	0.484064	0.00280082	0.496114	0.00237814	0.487613	0.00204129
Ccdc42b	ENSMUSG00000094282.1	ENSMUST00000177908.1	-	0.856667	1	0.614444	0.992222	0.517067	0.0110613	0.524697	0.00661803	0.496655	0.00539713	0.482933	0.0110613	0.475303	0.00661803	0.503345	0.00539713
Tmem65,FR0212796,FR0365761	ENSMUSG00000062373.7,FR0212796,FR0365761	FR0212796,ENSMUST00000072113.5,FR0365761	-	0.862222	0.457778	1	0.992222	0.509599	0.00629607	0.498983	0.00410606	0.513271	0.00345059	0.490401	0.00629607	0.501017	0.00410606	0.486729	0.00345059
Usp21	ENSMUSG00000053483.7	ENSMUST00000126729.1	-	0.464444	0.75	0.894444	0.992222	0.507826	0.113042	0.340211	0.142553	0.708178	0.116231	0.492174	0.113042	0.659789	0.142553	0.291822	0.116231
Usp14	ENSMUSG00000047879.10	ENSMUST00000092096.6,ENSMUST00000116669.1	-	0.882222	0.594444	0.875556	0.992222	0.491172	0.00556705	0.501536	0.00211086	0.489035	0.00672313	0.508828	0.00556705	0.498464	0.00211086	0.510965	0.00672313
Timp3	ENSMUSG00000020044.7	ENSMUST00000020234.7	+	1	1	0.997778	0.991111	0.519802	0.00329015	0.514382	0.00342358	0.505555	0.00171217	0.480198	0.00329015	0.485618	0.00342358	0.494445	0.00171217
Mkks,FR0222046	ENSMUSG00000027274.10,FR0222046	ENSMUST00000028730.6,ENSMUST00000110089.2,FR0222046,ENSMUST00000144275.1	-	0.784444	0.585556	1	0.991111	0.478754	0.0164807	0.503717	0.00760623	0.465433	0.00798326	0.521246	0.0164807	0.496283	0.00760623	0.534567	0.00798326
Zc3h3	ENSMUSG00000075600.2	ENSMUST00000100538.2	-	0.993333	1	0.444444	0.991111	0.47995	0.0053057	0.482164	0.00282402	0.498833	0.00354943	0.52005	0.0053057	0.517836	0.00282402	0.501167	0.00354943
Vhl	ENSMUSG00000033933.7	ENSMUST00000131819.1	+	1	0.564444	1	0.991111	0.18127	0.064692	0.474228	0.0445211	0.187013	0.0446845	0.81873	0.064692	0.525772	0.0445211	0.812987	0.0446845
Strbp	ENSMUSG00000026915.10	ENSMUST00000183690.1,ENSMUST00000072186.5	-	0.886667	1	0.502222	0.991111	0.512973	0.00774241	0.517348	0.00376913	0.498467	0.00473646	0.487027	0.00774241	0.482652	0.00376913	0.501533	0.00473646
Ptpn12	ENSMUSG00000028771.7	ENSMUST00000030556.7	-	0.697778	0.994444	0.735556	0.991111	0.49238	0.00729647	0.483677	0.00507162	0.504215	0.00385213	0.50762	0.00729647	0.516323	0.00507162	0.495785	0.00385213
Anks3	ENSMUSG00000022515.5	ENSMUST00000023157.4	-	0.426667	0.684444	0.992222	0.991111	0.499316	0.00508537	0.508088	0.00845014	0.487985	0.00366125	0.500684	0.00508537	0.491912	0.00845014	0.512015	0.00366125
Adrbk1	ENSMUSG00000024858.7	ENSMUST00000025791.5,ENSMUST00000088737.4	-	0.501111	0.785556	0.967778	0.991111	0.494778	0.0122615	0.514017	0.011927	0.473696	0.0109217	0.505222	0.0122615	0.485983	0.011927	0.526304	0.0109217
Pprc1	ENSMUSG00000055491.7	ENSMUST00000099392.3,ENSMUST00000111899.1,ENSMUST00000062322.4	+	0.97	0.47	0.961111	0.991111	0.537983	0.0147588	0.500592	0.00552363	0.536932	0.0156998	0.462017	0.0147588	0.499408	0.00552363	0.463068	0.0156998
Gtf2b	ENSMUSG00000028271.8	ENSMUST00000029938.8	+	0.477778	0.705556	0.78	0.991111	0.500691	0.00269451	0.496541	0.003592	0.504871	0.00385126	0.499309	0.00269451	0.503459	0.003592	0.495129	0.00385126
Ppp4r4	ENSMUSG00000021209.6	ENSMUST00000021631.5	+	1	0.775556	1	0.99	0.510571	0.00251796	0.501174	0.00106695	0.509261	0.00218835	0.489429	0.00251796	0.498826	0.00106695	0.490739	0.00218835
Ube2e1	ENSMUSG00000021774.6	ENSMUST00000022296.6	-	0.481111	0.954444	1	0.99	0.502221	0.00428018	0.493563	0.00288007	0.511032	0.0032984	0.497779	0.00428018	0.506437	0.00288007	0.488968	0.0032984
Inpp1	ENSMUSG00000026102.3	ENSMUST00000027271.2,ENSMUST00000177279.1	-	1	1	1	0.99	0.472313	0.00569034	0.477969	0.00577651	0.494243	0.00111065	0.527687	0.00569034	0.522031	0.00577651	0.505757	0.00111065
Mrc1	ENSMUSG00000026712.2	ENSMUST00000028045.2	+	0.991111	0.474444	1	0.99	0.488699	0.00350093	0.499806	0.00237484	0.488983	0.00183009	0.511301	0.00350093	0.500194	0.00237484	0.511017	0.00183009
Cotl1	ENSMUSG00000031827.6	ENSMUST00000034285.6	-	0.546667	1	0.526667	0.99	0.505612	0.00794659	0.515842	0.00329316	0.496749	0.00769063	0.494388	0.00794659	0.484158	0.00329316	0.503251	0.00769063
Sprtn	ENSMUSG00000031986.5	ENSMUST00000034467.5	+	1	0.725556	1	0.99	0.486423	0.00265246	0.497812	0.00230182	0.489114	0.00178112	0.513577	0.00265246	0.502188	0.00230182	0.510886	0.00178112
Hemgn	ENSMUSG00000028332.7	ENSMUST00000071096.2	-	1	1	1	0.99	0.493784	0.00106335	0.498367	0.000341834	0.495503	0.00117775	0.506216	0.00106335	0.501633	0.000341834	0.504497	0.00117775
BC051142	ENSMUSG00000057246.8	ENSMUST00000142208.1	+	0.593333	0.998889	1	0.99	0.495719	0.00585513	0.506831	0.00219675	0.485884	0.00352943	0.504281	0.00585513	0.493169	0.00219675	0.514116	0.00352943
Slc30a9	ENSMUSG00000029221.9	ENSMUST00000161169.1	+	0.445556	0.758889	1	0.99	0.501411	0.0105243	0.518567	0.0171903	0.479532	0.00340249	0.498589	0.0105243	0.481433	0.0171903	0.520468	0.00340249
1700071M16Rik	ENSMUSG00000090307.1	ENSMUST00000167672.1	-	1	1	0.717778	0.99	0.0776085	0.0317478	0.114454	0.031404	0.426597	0.0775552	0.922392	0.0317478	0.885546	0.031404	0.573403	0.0775552
Coro1c	ENSMUSG00000004530.6	ENSMUST00000004646.6	-	0.914444	0.994444	0.471111	0.99	0.480865	0.00988896	0.477748	0.00709801	0.500923	0.00573794	0.519135	0.00988896	0.522252	0.00709801	0.499077	0.00573794
Tmem5	ENSMUSG00000034620.11	ENSMUST00000038772.6	-	0.781111	0.98	0.598889	0.99	0.508025	0.00648755	0.512969	0.00537171	0.498067	0.00289862	0.491975	0.00648755	0.487031	0.00537171	0.501933	0.00289862
Zfand4	ENSMUSG00000042213.10	ENSMUST00000153244.1	+	0.501111	0.706667	0.974444	0.99	0.498983	0.00210088	0.502426	0.00261524	0.495358	0.00204804	0.501017	0.00210088	0.497574	0.00261524	0.504642	0.00204804
Adcy7	ENSMUSG00000031659.6	ENSMUST00000171456.1,ENSMUST00000169037.1,ENSMUST00000168545.1,ENSMUST00000098521.2	+	0.681111	0.932222	0.774444	0.99	0.492793	0.00751369	0.485886	0.00739143	0.50412	0.00362709	0.507207	0.00751369	0.514114	0.00739143	0.49588	0.00362709
Foxk2,FR0089969	ENSMUSG00000039275.9,FR0089969	ENSMUST00000106113.1,FR0089969	+	0.784444	0.82	0.901111	0.99	0.493152	0.00548298	0.502492	0.00192543	0.489496	0.00680705	0.506848	0.00548298	0.497508	0.00192543	0.510504	0.00680705
Dsn1	ENSMUSG00000027635.9	ENSMUST00000103129.2,ENSMUST00000103130.1	-	0.413333	0.886667	0.793333	0.99	0.500153	0.00223437	0.504498	0.00284394	0.495999	0.00360402	0.499847	0.00223437	0.495502	0.00284394	0.504001	0.00360402
4931406B18Rik	ENSMUSG00000013353.4	ENSMUST00000163619.1,ENSMUST00000171174.1,ENSMUST00000013497.1,ENSMUST00000168636.1	-	0.984444	0.796667	1	0.988889	0.507585	0.00289935	0.49927	0.000650689	0.508854	0.00185526	0.492415	0.00289935	0.50073	0.000650689	0.491146	0.00185526
Nedd1	ENSMUSG00000019988.6	ENSMUST00000020163.6	-	0.503333	0.643333	1	0.988889	0.502798	0.0048344	0.495578	0.0060134	0.511533	0.00260789	0.497202	0.0048344	0.504422	0.0060134	0.488467	0.00260789
Gabbr1	ENSMUSG00000024462.11	ENSMUST00000025338.9,ENSMUST00000173823.1,ENSMUST00000172792.1	+	0.604444	0.866667	1	0.988889	0.497506	0.0029456	0.50248	0.0016751	0.493165	0.00126752	0.502494	0.0029456	0.49752	0.0016751	0.506835	0.00126752
Morc2b	ENSMUSG00000048602.8	ENSMUST00000053896.7	-	0.666667	1	0.843333	0.988889	0.525031	0.0250524	0.486959	0.00239051	0.546522	0.035108	0.474969	0.0250524	0.513041	0.00239051	0.453478	0.035108
Gm11223	ENSMUSG00000046341.4	ENSMUST00000056452.3	-	1	1	1	0.988889	0.952302	0.0252519	0.891618	0.0609263	0.704383	0.0436098	0.0476978	0.0252519	0.108382	0.0609263	0.295617	0.0436098
Dnm2	ENSMUSG00000033335.11	ENSMUST00000091087.6,ENSMUST00000173397.1,ENSMUST00000072362.7,ENSMUST00000172763.1,ENSMUST00000165766.2,ENSMUST00000174050.1	+	0.992222	1	0.425556	0.988889	0.505401	0.00207414	0.50601	0.00137598	0.499661	0.00115186	0.494599	0.00207414	0.49399	0.00137598	0.500339	0.00115186
Fam214b	ENSMUSG00000036002.6	ENSMUST00000107957.1,ENSMUST00000036462.5	-	1	1	1	0.988889	0.526431	0.00443044	0.519914	0.00446042	0.506649	0.00181483	0.473569	0.00443044	0.480086	0.00446042	0.493351	0.00181483
Pogk,FR0081963	ENSMUSG00000040596.9,FR0081963	ENSMUST00000128861.1,ENSMUST00000169324.1,ENSMUST00000131487.1,ENSMUST00000111411.2,FR0081963,ENSMUST00000148243.1	-	1	1	0.832222	0.988889	0.518814	0.00396032	0.515968	0.00388625	0.50247	0.00182461	0.481186	0.00396032	0.484032	0.00388625	0.49753	0.00182461
Dhx30	ENSMUSG00000032480.11	ENSMUST00000128979.1,ENSMUST00000148287.1,ENSMUST00000136969.1,ENSMUST00000062368.6,ENSMUST00000111991.2,ENSMUST00000127744.1,ENSMUST00000142911.1,ENSMUST00000035056.7,ENSMUST00000165596.1	-	1	0.616667	1	0.988889	0.491756	0.00181101	0.498853	0.00173864	0.493211	0.00110068	0.508244	0.00181101	0.501147	0.00173864	0.506789	0.00110068
4933411K20Rik	ENSMUSG00000031631.9	ENSMUST00000145080.1	+	0.976667	0.531111	1	0.988889	0.828721	0.0963167	0.501625	0.0215015	0.86122	0.0328445	0.171279	0.0963167	0.498375	0.0215015	0.13878	0.0328445
Gm14249	ENSMUSG00000087074.1	ENSMUST00000156239.1	+	1	1	0.664444	0.988889	0.779556	0.0496291	0.740045	0.0546812	0.535289	0.04904	0.220444	0.0496291	0.259955	0.0546812	0.464711	0.04904
FR0343858	FR0343858	FR0343858	-	1	1	0.827778	0.988889	0.0888895	0.0397173	0.117195	0.033679	0.438715	0.044468	0.911111	0.0397173	0.882805	0.033679	0.561285	0.044468
Manbal	ENSMUSG00000063019.5	ENSMUST00000081202.5	+	1	0.537778	0.998889	0.988889	0.487122	0.00399019	0.499707	0.00127049	0.487531	0.00372534	0.512878	0.00399019	0.500293	0.00127049	0.512469	0.00372534
Gata4	ENSMUSG00000021944.9	ENSMUST00000121312.1,ENSMUST00000118022.1,ENSMUST00000067417.3	-	0.95	0.991111	0.454444	0.988889	0.485869	0.00621789	0.484981	0.00478378	0.500177	0.00342413	0.514131	0.00621789	0.515019	0.00478378	0.499823	0.00342413
Herpud1	ENSMUSG00000031770.9	ENSMUST00000159450.1,ENSMUST00000161085.1,ENSMUST00000161576.1,ENSMUST00000034220.7	+	0.972222	0.985556	0.55	0.988889	0.491491	0.00328887	0.490688	0.00313679	0.500405	0.000833849	0.508509	0.00328887	0.509312	0.00313679	0.499595	0.000833849
FR0254502	FR0254502	FR0254502	+	1	0.857778	0.968889	0.988889	0.515958	0.00414281	0.501611	0.00107773	0.513817	0.00546868	0.484042	0.00414281	0.498389	0.00107773	0.486183	0.00546868
Tcp11l2	ENSMUSG00000020034.7	ENSMUST00000020223.7	+	0.535556	0.836667	0.9	0.988889	0.502741	0.00434065	0.495616	0.00352604	0.508454	0.00511948	0.497259	0.00434065	0.504384	0.00352604	0.491546	0.00511948
Ddx18	ENSMUSG00000001674.5	ENSMUST00000001724.5	-	0.69	0.864444	0.87	0.988889	0.494544	0.00540071	0.503591	0.00275242	0.489859	0.00695422	0.505456	0.00540071	0.496409	0.00275242	0.510141	0.00695422
Atp2b1	ENSMUSG00000019943.9	ENSMUST00000020107.7	+	0.967778	1	0.49	0.987778	0.513843	0.00520355	0.514505	0.00413723	0.499969	0.00113453	0.486157	0.00520355	0.485495	0.00413723	0.500031	0.00113453
Gabarapl1	ENSMUSG00000030161.6	ENSMUST00000032264.6	+	1	1	0.448889	0.987778	0.510076	0.00271329	0.509341	0.00234582	0.500443	0.00118261	0.489924	0.00271329	0.490659	0.00234582	0.499557	0.00118261
Ostc	ENSMUSG00000041084.7	ENSMUST00000043937.7	-	1	1	0.722222	0.987778	0.486143	0.00280202	0.488561	0.00204456	0.497963	0.00201818	0.513857	0.00280202	0.511439	0.00204456	0.502037	0.00201818
Rpp38	ENSMUSG00000049950.6	ENSMUST00000062672.6	-	0.941111	0.505556	1	0.987778	0.485689	0.00674165	0.501144	0.00250726	0.482677	0.00452958	0.514311	0.00674165	0.498856	0.00250726	0.517323	0.00452958
Gfm1	ENSMUSG00000027774.10	ENSMUST00000077271.6,ENSMUST00000161009.1	+	0.412222	1	0.691111	0.987778	0.499642	0.00423251	0.488807	0.00185053	0.5077	0.00829082	0.500358	0.00423251	0.511193	0.00185053	0.4923	0.00829082
Vps13c	ENSMUSG00000035284.9	ENSMUST00000077879.5	+	0.991111	1	0.455556	0.987778	0.492247	0.00266524	0.491977	0.00168654	0.500088	0.00148952	0.507753	0.00266524	0.508023	0.00168654	0.499912	0.00148952
Samd1	ENSMUSG00000079003.1	ENSMUST00000095228.3	+	0.62	1	0.636667	0.987778	0.493023	0.00915627	0.479565	0.00500271	0.50635	0.00804919	0.506977	0.00915627	0.520435	0.00500271	0.49365	0.00804919
Rpl23a	ENSMUSG00000058546.8	ENSMUST00000102483.4	-	0.99	0.49	1	0.987778	0.513627	0.00423372	0.500436	0.00104467	0.513315	0.00373096	0.486373	0.00423372	0.499564	0.00104467	0.486685	0.00373096
Dstn	ENSMUSG00000015932.8	ENSMUST00000103172.3	+	1	1	1	0.987778	0.46976	0.0041691	0.478333	0.00350223	0.491285	0.00132425	0.53024	0.0041691	0.521667	0.00350223	0.508715	0.00132425
Atxn10	ENSMUSG00000016541.9	ENSMUST00000163242.1	+	1	1	0.885556	0.987778	0.530767	0.00560957	0.524611	0.00423473	0.505755	0.00334194	0.469233	0.00560957	0.475389	0.00423473	0.494245	0.00334194
4930471M09Rik	ENSMUSG00000097693.1	ENSMUST00000181849.1	-	0.603333	1	0.768889	0.987778	0.493603	0.0081551	0.480904	0.00407086	0.50657	0.00582915	0.506397	0.0081551	0.519096	0.00407086	0.49343	0.00582915
NM_029101.4-3	NM_029101.4-3	NM_029101.4-3	+	1	1	1	0.987778	0.849159	0.0392562	0.789656	0.0524704	0.596973	0.0311417	0.150841	0.0392562	0.210344	0.0524704	0.403027	0.0311417
Cxxc1	ENSMUSG00000024560.6	ENSMUST00000025444.6	+	0.994444	0.994444	0.65	0.987778	0.512777	0.00346747	0.511757	0.00350651	0.50099	0.00118864	0.487223	0.00346747	0.488243	0.00350651	0.49901	0.00118864
Nxf1	ENSMUSG00000010097.7	ENSMUST00000010241.7,ENSMUST00000184970.1,ENSMUST00000183939.1	+	0.926667	0.962222	0.503333	0.987778	0.506496	0.00328201	0.507539	0.0030109	0.499574	0.00172854	0.493504	0.00328201	0.492461	0.0030109	0.500426	0.00172854
Odc1	ENSMUSG00000011179.7	ENSMUST00000171737.1	+	0.886667	0.616667	0.936667	0.987778	0.504114	0.00246821	0.499264	0.0010757	0.505328	0.00261378	0.495886	0.00246821	0.500736	0.0010757	0.494672	0.00261378
Slc30a4	ENSMUSG00000005802.6	ENSMUST00000005952.4,ENSMUST00000099457.3	-	1	1	0.502222	0.986667	0.496687	0.000851174	0.496881	0.00072089	0.499851	0.000344815	0.503313	0.000851174	0.503119	0.00072089	0.500149	0.000344815
Hcfc2	ENSMUSG00000020246.7	ENSMUST00000020478.7	+	1	1	0.874444	0.986667	0.513594	0.00232017	0.51028	0.00163226	0.503062	0.00208372	0.486406	0.00232017	0.48972	0.00163226	0.496938	0.00208372
Celf1	ENSMUSG00000005506.10	ENSMUST00000111455.2,ENSMUST00000111452.1,ENSMUST00000068726.6,ENSMUST00000068747.7,ENSMUST00000111449.1,ENSMUST00000005643.7,ENSMUST00000111448.1	+	0.998889	0.567778	1	0.986667	0.47745	0.00661435	0.498617	0.00313015	0.478246	0.00467672	0.52255	0.00661435	0.501383	0.00313015	0.521754	0.00467672
Lipe	ENSMUSG00000003123.9	ENSMUST00000149349.1,ENSMUST00000105177.2	-	0.552222	0.563333	1	0.986667	0.50098	0.00162473	0.498838	0.00182475	0.503473	0.000963004	0.49902	0.00162473	0.501162	0.00182475	0.496527	0.000963004
Rbm28	ENSMUSG00000029701.9	ENSMUST00000169214.1	-	0.864444	1	0.588889	0.986667	0.488005	0.00826965	0.481219	0.00313708	0.503467	0.00524382	0.511995	0.00826965	0.518781	0.00313708	0.496533	0.00524382
Gm26555	ENSMUSG00000097399.1	ENSMUST00000180882.1	+	0.928889	1	0.482222	0.986667	0.527769	0.0134481	0.532676	0.00539635	0.498723	0.00821103	0.472231	0.0134481	0.467324	0.00539635	0.501277	0.00821103
FR0225941,FR0295796	FR0225941,FR0295796	FR0225941,FR0295796	+	0.693333	0.58	1	0.986667	0.504242	0.00400755	0.49856	0.00353263	0.507889	0.00211635	0.495758	0.00400755	0.50144	0.00353263	0.492111	0.00211635
FR0361031	FR0361031	FR0361031	+	0.937778	1	0.546667	0.986667	0.518995	0.0098213	0.522974	0.00578175	0.499237	0.00397334	0.481005	0.0098213	0.477026	0.00578175	0.500763	0.00397334
Ctnnb1	ENSMUSG00000006932.10	ENSMUST00000007130.8,ENSMUST00000154356.1,ENSMUST00000178812.1	+	0.945556	0.506667	0.981111	0.986667	0.493167	0.00300375	0.500379	0.00100529	0.492342	0.00270112	0.506833	0.00300375	0.499621	0.00100529	0.507658	0.00270112
Atp6v1e1	ENSMUSG00000019210.8	ENSMUST00000019354.8	-	0.512222	0.767778	0.973333	0.986667	0.502236	0.00356627	0.496007	0.00369014	0.50807	0.00344324	0.497764	0.00356627	0.503993	0.00369014	0.49193	0.00344324
Dazap1	ENSMUSG00000069565.6	ENSMUST00000156935.1,ENSMUST00000150328.1,ENSMUST00000105361.3,ENSMUST00000105362.1,ENSMUST00000092305.5	+	0.591111	0.973333	0.908889	0.986667	0.496576	0.00531925	0.488238	0.00463737	0.505693	0.00303212	0.503424	0.00531925	0.511762	0.00463737	0.494307	0.00303212
Fxyd2	ENSMUSG00000059412.6	ENSMUST00000041005.5	+	1	0.957778	0.802222	0.986667	0.152794	0.0653588	0.19831	0.103751	0.458731	0.0382245	0.847206	0.0653588	0.80169	0.103751	0.541269	0.0382245
Rbm19	ENSMUSG00000029594.9	ENSMUST00000031590.8	+	0.618889	0.89	0.951111	0.986667	0.507633	0.00931877	0.492348	0.00474976	0.519686	0.0099901	0.492367	0.00931877	0.507652	0.00474976	0.480314	0.0099901
Map2	ENSMUSG00000015222.11	ENSMUST00000114013.1	+	0.435556	0.752222	0.921111	0.986667	0.499507	0.00343315	0.493303	0.00588963	0.507304	0.00352936	0.500493	0.00343315	0.506697	0.00588963	0.492696	0.00352936
Szt2	ENSMUSG00000033253.12	ENSMUST00000075406.5,ENSMUST00000183402.1	-	0.878889	0.582222	0.873333	0.986667	0.519538	0.0133571	0.497631	0.00429192	0.524707	0.0163095	0.480462	0.0133571	0.502369	0.00429192	0.475293	0.0163095
Eif2b2	ENSMUSG00000004788.5	ENSMUST00000004910.5,ENSMUST00000130760.1	+	1	1	0.962222	0.985556	0.520767	0.00426562	0.517188	0.00364441	0.503794	0.00174022	0.479233	0.00426562	0.482812	0.00364441	0.496206	0.00174022
Gtpbp4	ENSMUSG00000021149.7	ENSMUST00000021574.6	-	0.4	1	0.686667	0.985556	0.500108	0.00182593	0.504607	0.00119544	0.49638	0.00413836	0.499892	0.00182593	0.495393	0.00119544	0.50362	0.00413836
Golm1	ENSMUSG00000021556.5	ENSMUST00000022039.5,ENSMUST00000095739.2	-	0.934444	0.643333	1	0.985556	0.475717	0.0128604	0.503562	0.00470802	0.468434	0.00858073	0.524283	0.0128604	0.496438	0.00470802	0.531566	0.00858073
Cdkn1a	ENSMUSG00000023067.7	ENSMUST00000023829.6	+	0.993333	0.627778	1	0.985556	0.544403	0.0119025	0.503915	0.00585366	0.541527	0.0100267	0.455597	0.0119025	0.496085	0.00585366	0.458473	0.0100267
Sox17	ENSMUSG00000025902.7	ENSMUST00000027035.3	-	0.635556	0.635556	1	0.985556	0.508058	0.00998115	0.494339	0.00768703	0.520977	0.004847	0.491942	0.00998115	0.505661	0.00768703	0.479023	0.004847
Dpp9	ENSMUSG00000001229.7	ENSMUST00000038794.4	-	0.88	0.562222	1	0.985556	0.516582	0.00965738	0.498681	0.00598424	0.521197	0.005689	0.483418	0.00965738	0.501319	0.00598424	0.478803	0.005689
Cox6a1	ENSMUSG00000041697.8	ENSMUST00000040154.8	-	1	1	0.992222	0.985556	0.52828	0.00502813	0.521937	0.00463832	0.506668	0.00224541	0.47172	0.00502813	0.478063	0.00463832	0.493332	0.00224541
Hook2	ENSMUSG00000052566.7	ENSMUST00000064495.6	+	0.516667	1	0.555556	0.985556	0.501269	0.00218344	0.504712	0.00108439	0.49832	0.00272962	0.498731	0.00218344	0.495288	0.00108439	0.50168	0.00272962
Btf3l4	ENSMUSG00000028568.10	ENSMUST00000102742.4	-	1	0.572222	1	0.985556	0.472273	0.00633528	0.496404	0.00573136	0.477287	0.00511437	0.527727	0.00633528	0.503596	0.00573136	0.522713	0.00511437
Spg20	ENSMUSG00000036580.9	ENSMUST00000118118.1,ENSMUST00000044116.7,ENSMUST00000107971.2	+	1	1	0.851111	0.985556	0.485696	0.00289017	0.4884	0.00243385	0.497655	0.00173482	0.514304	0.00289017	0.5116	0.00243385	0.502345	0.00173482
Ptchd3	ENSMUSG00000039198.8	ENSMUST00000125199.1,ENSMUST00000036690.6	+	1	1	0.803333	0.985556	0.444466	0.0128468	0.45095	0.01179	0.494475	0.00467904	0.555534	0.0128468	0.54905	0.01179	0.505525	0.00467904
FR0244916	FR0244916	FR0244916	+	1	1	0.791111	0.985556	0.456867	0.00886374	0.465252	0.00811014	0.491515	0.00698629	0.543133	0.00886374	0.534748	0.00811014	0.508485	0.00698629
1700019N19Rik	ENSMUSG00000026931.4	ENSMUST00000028299.4	-	0.76	0.493333	0.992222	0.985556	0.509083	0.00785546	0.497672	0.00497422	0.51547	0.00538466	0.490917	0.00785546	0.502328	0.00497422	0.48453	0.00538466
Bbs1	ENSMUSG00000006464.8	ENSMUST00000053506.6	-	1	0.565556	0.992222	0.985556	0.510183	0.00287592	0.500528	0.00122366	0.509342	0.00310405	0.489817	0.00287592	0.499472	0.00122366	0.490658	0.00310405
Snrpd3	ENSMUSG00000020180.8	ENSMUST00000020397.8	+	0.738889	0.971111	0.943333	0.985556	0.503522	0.0032126	0.507252	0.00293378	0.497535	0.00129533	0.496478	0.0032126	0.492748	0.00293378	0.502465	0.00129533
Elp4	ENSMUSG00000027167.5	ENSMUST00000122965.1	-	0.987778	0.943333	0.535556	0.985556	0.532594	0.0116481	0.529992	0.0134407	0.500937	0.00311226	0.467406	0.0116481	0.470008	0.0134407	0.499063	0.00311226
Acaca,FR0081090	ENSMUSG00000020532.12,FR0081090	ENSMUST00000020843.6,FR0081090	+	0.973333	0.477778	1	0.984444	0.484642	0.00561445	0.499463	0.00293213	0.485189	0.00497654	0.515358	0.00561445	0.500537	0.00293213	0.514811	0.00497654
Tbc1d22a	ENSMUSG00000051864.9	ENSMUST00000063414.8	+	1	1	0.73	0.984444	0.527231	0.00544104	0.522226	0.00370614	0.50424	0.0044784	0.472769	0.00544104	0.477774	0.00370614	0.49576	0.0044784
Dcst1	ENSMUSG00000042672.9	ENSMUST00000070820.6	-	0.393333	0.977778	1	0.984444	0.499833	0.00158504	0.495479	0.00198662	0.504014	0.00108579	0.500167	0.00158504	0.504521	0.00198662	0.495986	0.00108579
Prdx2	ENSMUSG00000005161.9	ENSMUST00000127215.1,ENSMUST00000109734.1,ENSMUST00000005292.8,ENSMUST00000164807.1	+	1	1	1	0.984444	0.462631	0.00564002	0.472474	0.00485935	0.489204	0.00303744	0.537369	0.00564002	0.527526	0.00485935	0.510796	0.00303744
4930431P03Rik	ENSMUSG00000075042.3	ENSMUST00000166127.1	-	0.998889	0.526667	1	0.984444	0.52357	0.00641278	0.500975	0.0017327	0.522523	0.00425529	0.47643	0.00641278	0.499025	0.0017327	0.477477	0.00425529
FR0149742	FR0149742	FR0149742	+	0.347778	1	0.705556	0.984444	0.49996	0.00435742	0.48975	0.00302532	0.507735	0.0080556	0.50004	0.00435742	0.51025	0.00302532	0.492265	0.0080556
Tbcel,FR0395508	ENSMUSG00000037287.8,FR0395508	FR0395508,ENSMUST00000125995.1,ENSMUST00000066148.5	-	1	1	0.59	0.984444	0.48459	0.00366245	0.486555	0.0020659	0.498607	0.00268342	0.51541	0.00366245	0.513445	0.0020659	0.501393	0.00268342
uc008edm.1	uc008edm.1	uc008edm.1	-	1	1	1	0.984444	0.55483	0.00802647	0.539532	0.00659728	0.516559	0.0050973	0.44517	0.00802647	0.460468	0.00659728	0.483441	0.0050973
Fam134b	ENSMUSG00000022270.9	ENSMUST00000022881.7,ENSMUST00000110438.1	+	0.986667	0.991111	0.512222	0.984444	0.51016	0.00303256	0.509055	0.00263167	0.500785	0.00182267	0.48984	0.00303256	0.490945	0.00263167	0.499215	0.00182267
Ddx59	ENSMUSG00000026404.6	ENSMUST00000027655.6	+	0.891111	0.991111	0.73	0.984444	0.511578	0.00708183	0.515689	0.00533859	0.497703	0.00241613	0.488422	0.00708183	0.484311	0.00533859	0.502297	0.00241613
Ufd1l	ENSMUSG00000005262.6	ENSMUST00000171789.1,ENSMUST00000172013.1,ENSMUST00000115578.3,ENSMUST00000005394.6	+	0.973333	0.482222	0.986667	0.984444	0.507889	0.00284463	0.500424	0.00127244	0.507343	0.00307512	0.492111	0.00284463	0.499576	0.00127244	0.492657	0.00307512
Eif4b	ENSMUSG00000058655.8	ENSMUST00000169681.1	+	1	0.983333	0.64	0.984444	0.504342	0.000959726	0.503364	0.000893308	0.500682	0.000881342	0.495658	0.000959726	0.496636	0.000893308	0.499318	0.000881342
Acadl	ENSMUSG00000026003.5	ENSMUST00000027153.5	-	0.596667	0.757778	0.98	0.984444	0.504225	0.00506756	0.496047	0.00359628	0.511141	0.00410893	0.495775	0.00506756	0.503953	0.00359628	0.488859	0.00410893
FR0212106	FR0212106	FR0212106	-	0.768889	0.71	0.958889	0.984444	0.493958	0.00507699	0.502424	0.00251306	0.489082	0.00428543	0.506042	0.00507699	0.497576	0.00251306	0.510918	0.00428543
Zmat3	ENSMUSG00000027663.6	ENSMUST00000168566.1,ENSMUST00000029199.5	-	0.414444	0.942222	0.8	0.984444	0.499014	0.0035298	0.491386	0.00463829	0.50585	0.00504165	0.500986	0.0035298	0.508614	0.00463829	0.49415	0.00504165
Cmtm4	ENSMUSG00000096188.1	ENSMUST00000179802.1	-	0.418889	0.94	0.746667	0.984444	0.498957	0.00433692	0.507206	0.00381055	0.491572	0.00744935	0.501043	0.00433692	0.492794	0.00381055	0.508428	0.00744935
Sf3b5	ENSMUSG00000078348.3	ENSMUST00000105139.3	+	0.535556	0.846667	0.832222	0.984444	0.501763	0.00316383	0.506547	0.00462214	0.496387	0.00268842	0.498237	0.00316383	0.493453	0.00462214	0.503613	0.00268842
Sgpp2,FR0208148	ENSMUSG00000032908.8,FR0208148	ENSMUST00000036172.8,FR0208148	+	1	0.78	1	0.983333	0.474004	0.00468865	0.494801	0.0041849	0.480279	0.00418278	0.525996	0.00468865	0.505199	0.0041849	0.519721	0.00418278
Secisbp2	ENSMUSG00000035139.8	ENSMUST00000040117.8	+	1	0.775556	1	0.983333	0.513621	0.00314757	0.501716	0.00151419	0.511491	0.00343346	0.486379	0.00314757	0.498284	0.00151419	0.488509	0.00343346
1700037C18Rik	ENSMUSG00000005983.9	ENSMUST00000177323.1	-	1	0.85	1	0.983333	0.482187	0.00337616	0.496551	0.00242	0.485783	0.00245999	0.517813	0.00337616	0.503449	0.00242	0.514217	0.00245999
Trrap,uc029vqi.1	ENSMUSG00000045482.9,uc029vqi.1	uc029vqi.1,ENSMUST00000038980.6,ENSMUST00000094120.2,ENSMUST00000100467.3,ENSMUST00000132925.1	+	1	1	0.46	0.983333	0.511847	0.00321613	0.510602	0.00225832	0.500571	0.00179059	0.488153	0.00321613	0.489398	0.00225832	0.499429	0.00179059
Dhx9	ENSMUSG00000042699.5	ENSMUST00000042141.5	-	0.714444	0.611111	0.995556	0.983333	0.505116	0.00482422	0.497611	0.00334131	0.510527	0.00269289	0.494884	0.00482422	0.502389	0.00334131	0.489473	0.00269289
4930503B20Rik	ENSMUSG00000090202.1	ENSMUST00000049703.5,ENSMUST00000149825.1	-	0.491111	0.943333	0.695556	0.983333	0.499616	0.00123713	0.502026	0.000942015	0.497751	0.00225671	0.500384	0.00123713	0.497974	0.000942015	0.502249	0.00225671
Sec22b	ENSMUSG00000027879.3	ENSMUST00000029476.2,ENSMUST00000130778.1	+	0.46	0.896667	0.736667	0.983333	0.501025	0.00304014	0.506824	0.00405239	0.495466	0.0042733	0.498975	0.00304014	0.493176	0.00405239	0.504534	0.0042733
Commd1	ENSMUSG00000051355.12	ENSMUST00000159081.1	-	0.866667	1	0.674444	0.982222	0.532164	0.0206624	0.550988	0.00801621	0.496318	0.00434577	0.467836	0.0206624	0.449012	0.00801621	0.503682	0.00434577
Spata25	ENSMUSG00000017767.3	ENSMUST00000017911.3	-	0.968889	1	0.368889	0.982222	0.51335	0.00545049	0.514608	0.00254081	0.499782	0.00347772	0.48665	0.00545049	0.485392	0.00254081	0.500218	0.00347772
Ints2	ENSMUSG00000018068.7	ENSMUST00000018212.6,ENSMUST00000108039.1	-	1	0.964444	1	0.982222	0.438205	0.0089007	0.481174	0.00784866	0.456153	0.00693413	0.561795	0.0089007	0.518826	0.00784866	0.543847	0.00693413
Zfp583	ENSMUSG00000030443.10	ENSMUST00000062765.7,ENSMUST00000108560.1	-	0.451111	0.976667	1	0.982222	0.503529	0.010027	0.524752	0.00977232	0.481609	0.00355643	0.496471	0.010027	0.475248	0.00977232	0.518391	0.00355643
Fam131a	ENSMUSG00000050821.7	ENSMUST00000118919.1,ENSMUST00000056518.6	+	0.538889	0.708889	1	0.982222	0.497145	0.00553872	0.490616	0.00966067	0.50712	0.00131414	0.502855	0.00553872	0.509384	0.00966067	0.49288	0.00131414
Rfx8	ENSMUSG00000057173.7	ENSMUST00000151913.1	-	0.994444	0.507778	1	0.982222	0.508312	0.00268156	0.500522	0.00191312	0.507563	0.00229565	0.491688	0.00268156	0.499478	0.00191312	0.492437	0.00229565
FR0094481,1700120C18Rik	FR0094481,ENSMUSG00000098086.1	FR0094481,ENSMUST00000182952.1	-	1	1	0.998889	0.982222	0.121686	0.0354406	0.192101	0.0501291	0.368935	0.0342801	0.878314	0.0354406	0.807899	0.0501291	0.631065	0.0342801
Gatm	ENSMUSG00000027199.8	ENSMUST00000028624.8	-	0.998889	0.501111	0.993333	0.982222	0.506526	0.00179927	0.500318	0.000731641	0.505976	0.00201941	0.493474	0.00179927	0.499682	0.000731641	0.494024	0.00201941
Ptpn21	ENSMUSG00000021009.8	ENSMUST00000085116.2,ENSMUST00000170188.1	-	0.997778	0.507778	0.976667	0.982222	0.51453	0.00490707	0.500017	0.00147853	0.514205	0.00557788	0.48547	0.00490707	0.499983	0.00147853	0.485795	0.00557788
Cdc37l1	ENSMUSG00000024780.6	ENSMUST00000050148.3	+	0.926667	0.945556	0.507778	0.982222	0.51648	0.00839381	0.51876	0.00918378	0.499043	0.00269667	0.48352	0.00839381	0.48124	0.00918378	0.500957	0.00269667
Commd1	ENSMUSG00000051355.12	ENSMUST00000162924.1	-	0.856667	0.892222	0.895556	0.982222	0.485222	0.0104668	0.479376	0.0123626	0.50383	0.0024238	0.514778	0.0104668	0.520624	0.0123626	0.49617	0.0024238
Gm15506	ENSMUSG00000086477.1	ENSMUST00000148776.1	-	0.963333	0.893333	0.704444	0.982222	0.742295	0.0879256	0.716458	0.110371	0.516144	0.0196533	0.257705	0.0879256	0.283542	0.110371	0.483856	0.0196533
Ttc5	ENSMUSG00000006288.7	ENSMUST00000006451.6	-	1	0.707778	1	0.981111	0.520697	0.00441137	0.504079	0.00468344	0.516333	0.00280748	0.479303	0.00441137	0.495921	0.00468344	0.483667	0.00280748
Pros1	ENSMUSG00000022912.8	ENSMUST00000023629.8	+	1	0.702222	1	0.981111	0.525457	0.00522221	0.50436	0.00453491	0.520116	0.00465766	0.474543	0.00522221	0.49564	0.00453491	0.479884	0.00465766
Etfdh	ENSMUSG00000027809.8	ENSMUST00000029386.7,ENSMUST00000120992.1	-	1	1	1	0.981111	0.472347	0.00459815	0.48002	0.00526547	0.491929	0.00129386	0.527653	0.00459815	0.51998	0.00526547	0.508071	0.00129386
Mmachc	ENSMUSG00000028690.4	ENSMUST00000030453.4	-	0.707778	1	0.585556	0.981111	0.507893	0.0092587	0.519026	0.00559304	0.494994	0.00833451	0.492107	0.0092587	0.480974	0.00559304	0.505006	0.00833451
Rmdn3	ENSMUSG00000070730.5	ENSMUST00000094695.5	-	0.938889	1	0.464444	0.981111	0.504837	0.00234629	0.505925	0.00162693	0.499619	0.00113864	0.495163	0.00234629	0.494075	0.00162693	0.500381	0.00113864
Gabpb1	ENSMUSG00000027361.9	ENSMUST00000110424.2,ENSMUST00000103227.1	-	1	1	0.833333	0.981111	0.517534	0.00430028	0.516139	0.00253714	0.503008	0.00222214	0.482466	0.00430028	0.483861	0.00253714	0.496992	0.00222214
Trim24	ENSMUSG00000029833.11	ENSMUST00000120238.1,ENSMUST00000031859.7,ENSMUST00000120428.1	+	0.924444	0.503333	1	0.981111	0.495751	0.00220332	0.500255	0.00170855	0.4951	0.00147387	0.504249	0.00220332	0.499745	0.00170855	0.5049	0.00147387
Rnf170	ENSMUSG00000013878.11	ENSMUST00000014022.8,ENSMUST00000124757.1,ENSMUST00000153528.1	+	1	0.998889	0.586667	0.981111	0.460506	0.00969573	0.46641	0.00906505	0.495311	0.00674068	0.539494	0.00969573	0.53359	0.00906505	0.504689	0.00674068
Toe1	ENSMUSG00000028688.7	ENSMUST00000030451.3	-	0.994444	0.998889	0.523333	0.981111	0.484188	0.00523527	0.485154	0.00467476	0.499293	0.0031882	0.515812	0.00523527	0.514846	0.00467476	0.500707	0.0031882
Dlat	ENSMUSG00000000168.3	ENSMUST00000034567.3,ENSMUST00000125919.1	-	0.981111	0.548889	0.998889	0.981111	0.507552	0.00301934	0.500053	0.00233286	0.507651	0.00224345	0.492448	0.00301934	0.499947	0.00233286	0.492349	0.00224345
AI480526	ENSMUSG00000090086.1	ENSMUST00000160099.1	-	0.507778	0.661111	0.791111	0.981111	0.44753	0.122891	0.627048	0.135699	0.295681	0.15001	0.55247	0.122891	0.372952	0.135699	0.704319	0.15001
A530054K11Rik	ENSMUSG00000021510.10	ENSMUST00000012314.8	-	0.986667	1	0.51	0.98	0.520387	0.00717111	0.519759	0.00503903	0.500778	0.00471503	0.479613	0.00717111	0.480241	0.00503903	0.499222	0.00471503
Surf4	ENSMUSG00000014867.3	ENSMUST00000015011.3,ENSMUST00000153641.1	-	0.414444	0.612222	1	0.98	0.499433	0.00168864	0.5018	0.00268143	0.495971	0.000846853	0.500567	0.00168864	0.4982	0.00268143	0.504029	0.000846853
Ccdc43	ENSMUSG00000020925.10	ENSMUST00000092569.6,ENSMUST00000164506.2	-	1	0.694444	1	0.98	0.469089	0.00617635	0.494515	0.00544987	0.475729	0.00540117	0.530911	0.00617635	0.505485	0.00544987	0.524271	0.00540117
Pgam5	ENSMUSG00000029500.10	ENSMUST00000112505.2,ENSMUST00000059229.9	-	1	1	0.988889	0.98	0.537884	0.00663124	0.528805	0.00691466	0.509399	0.00319247	0.462116	0.00663124	0.471195	0.00691466	0.490601	0.00319247
Gm17066	ENSMUSG00000091509.1	ENSMUST00000165350.1,ENSMUST00000164319.1	-	0.551111	0.996667	0.885556	0.98	0.491663	0.0140323	0.470491	0.0097689	0.510812	0.00721335	0.508337	0.0140323	0.529509	0.0097689	0.489188	0.00721335
Wapal	ENSMUSG00000041408.10	ENSMUST00000090027.3,ENSMUST00000169910.1,ENSMUST00000048263.7,ENSMUST00000111895.1,ENSMUST00000151285.1	+	0.742222	0.477778	0.992222	0.98	0.496066	0.00351141	0.501075	0.00254503	0.492913	0.00229825	0.503934	0.00351141	0.498925	0.00254503	0.507087	0.00229825
Myl12a	ENSMUSG00000024048.8	ENSMUST00000148960.1,ENSMUST00000126529.1,ENSMUST00000129093.1	-	0.572222	0.991111	0.69	0.98	0.50784	0.0138087	0.52849	0.0101437	0.488296	0.0135273	0.49216	0.0138087	0.47151	0.0101437	0.511704	0.0135273
Lelp1	ENSMUSG00000027927.4	ENSMUST00000029535.4	-	0.877778	0.963333	0.696667	0.98	0.502989	0.00169287	0.5038	0.00171311	0.499689	0.000362518	0.497011	0.00169287	0.4962	0.00171311	0.500311	0.000362518
Hnrnpul2	ENSMUSG00000071659.3	ENSMUST00000096753.3	+	1	0.544444	0.961111	0.98	0.488996	0.00340901	0.499601	0.000702805	0.489921	0.00445499	0.511004	0.00340901	0.500399	0.000702805	0.510079	0.00445499
Ppfibp2	ENSMUSG00000036528.8	ENSMUST00000040056.7,ENSMUST00000098134.3	+	0.963333	0.523333	0.956667	0.98	0.486361	0.00608006	0.500607	0.00119819	0.48467	0.00747428	0.513639	0.00608006	0.499393	0.00119819	0.51533	0.00747428
Sgms1	ENSMUSG00000040451.11	ENSMUST00000142618.1	-	0.947778	0.514444	0.94	0.98	0.745214	0.107192	0.502917	0.0139855	0.744722	0.108785	0.254786	0.107192	0.497083	0.0139855	0.255278	0.108785
Catsper4	ENSMUSG00000048003.6	ENSMUST00000055892.3	-	0.517778	0.612222	0.937778	0.98	0.502268	0.00325055	0.498126	0.00270386	0.506782	0.00331207	0.497732	0.00325055	0.501874	0.00270386	0.493218	0.00331207
Mkrn1	ENSMUSG00000029922.9	ENSMUST00000114823.1,ENSMUST00000031985.6	-	0.794444	0.715556	0.846667	0.98	0.50708	0.00553017	0.498038	0.00192132	0.510002	0.0073174	0.49292	0.00553017	0.501962	0.00192132	0.489998	0.0073174
Zfp12,FR0033250	ENSMUSG00000029587.10,FR0033250	ENSMUST00000032591.8,FR0033250,ENSMUST00000077485.4,ENSMUST00000075916.7	+	0.747778	0.595556	1	0.978889	0.49385	0.00508592	0.502126	0.00383691	0.488879	0.00189606	0.50615	0.00508592	0.497874	0.00383691	0.511121	0.00189606
Larp1b	ENSMUSG00000025762.8	ENSMUST00000065411.6,ENSMUST00000026862.7	+	1	0.654444	1	0.978889	0.535358	0.00795878	0.504766	0.00553104	0.529344	0.00680619	0.464642	0.00795878	0.495234	0.00553104	0.470656	0.00680619
Klhl20	ENSMUSG00000026705.10	ENSMUST00000140905.1,ENSMUST00000111611.1,ENSMUST00000117467.1	-	0.916667	1	0.496667	0.978889	0.547641	0.0238159	0.557676	0.0149029	0.498304	0.00583641	0.452359	0.0238159	0.442324	0.0149029	0.501696	0.00583641
Dcp2	ENSMUSG00000024472.8	ENSMUST00000025350.8	+	1	0.534444	0.994444	0.978889	0.512561	0.00303457	0.501199	0.00222974	0.510378	0.00309396	0.487439	0.00303457	0.498801	0.00222974	0.489622	0.00309396
Naa40	ENSMUSG00000024764.9	ENSMUST00000025675.9	-	0.997778	0.984444	0.985556	0.978889	0.486419	0.00330787	0.488891	0.00443733	0.49752	0.00097859	0.513581	0.00330787	0.511109	0.00443733	0.50248	0.00097859
Ttc39a	ENSMUSG00000028555.9	ENSMUST00000064129.7,ENSMUST00000106618.1	+	0.836667	0.977778	0.441111	0.978889	0.493896	0.00408224	0.491846	0.00336388	0.50058	0.00221786	0.506104	0.00408224	0.508154	0.00336388	0.49942	0.00221786
Brat1	ENSMUSG00000000148.11	ENSMUST00000153440.1,ENSMUST00000041588.6,ENSMUST00000100505.2	+	0.385556	0.927778	0.853333	0.978889	0.500428	0.00387259	0.509847	0.0057244	0.491751	0.00573701	0.499572	0.00387259	0.490153	0.0057244	0.508249	0.00573701
Zkscan6	ENSMUSG00000018347.10	ENSMUST00000071465.2,ENSMUST00000018491.7	+	0.452222	0.858889	0.823333	0.978889	0.500679	0.00287624	0.494718	0.00366391	0.505768	0.00419393	0.499321	0.00287624	0.505282	0.00366391	0.494232	0.00419393
Itpripl1	ENSMUSG00000074825.4	ENSMUST00000110386.1,ENSMUST00000154021.1	-	0.498889	0.702222	0.822222	0.978889	0.498873	0.00390593	0.50418	0.00451731	0.493128	0.0053192	0.501127	0.00390593	0.49582	0.00451731	0.506872	0.0053192
App	ENSMUSG00000022892.10	ENSMUST00000005406.10	-	1	1	0.477778	0.977778	0.509582	0.00259436	0.508708	0.00164888	0.500681	0.00192106	0.490418	0.00259436	0.491292	0.00164888	0.499319	0.00192106
Tti1	ENSMUSG00000027650.6	ENSMUST00000029179.4,ENSMUST00000109522.1	-	1	1	0.825556	0.977778	0.479089	0.00321289	0.485173	0.00247307	0.494597	0.0038936	0.520911	0.00321289	0.514827	0.00247307	0.505403	0.0038936
Rundc3b,FR0327611	ENSMUSG00000040570.8,FR0327611	ENSMUST00000047485.8,FR0327611	-	1	0.678889	1	0.977778	0.484693	0.00384009	0.498406	0.00208847	0.486308	0.00284641	0.515307	0.00384009	0.501594	0.00208847	0.513692	0.00284641
Lin9	ENSMUSG00000058729.7	ENSMUST00000085803.6	+	1	0.624444	1	0.977778	0.525308	0.00576492	0.502987	0.00434904	0.520378	0.00527692	0.474692	0.00576492	0.497013	0.00434904	0.479622	0.00527692
Adora3	ENSMUSG00000000562.4	ENSMUST00000164730.1,ENSMUST00000000574.1	+	1	1	1	0.977778	0.452673	0.00822213	0.487343	0.00317959	0.464307	0.00835183	0.547327	0.00822213	0.512657	0.00317959	0.535693	0.00835183
Eif4enif1	ENSMUSG00000020454.11	ENSMUST00000179770.1,ENSMUST00000110049.1,ENSMUST00000020734.4,ENSMUST00000110048.1	+	1	1	1	0.977778	0.523395	0.00359064	0.516957	0.00322446	0.506667	0.00119171	0.476605	0.00359064	0.483043	0.00322446	0.493333	0.00119171
Zzz3,FR0195968,FR0385063	ENSMUSG00000039068.10,FR0195968,FR0385063	FR0195968,FR0385063,ENSMUST00000106100.2,ENSMUST00000106101.1	+	0.762222	1	0.667778	0.977778	0.493645	0.00508554	0.488873	0.00261231	0.501986	0.0034208	0.506355	0.00508554	0.511127	0.00261231	0.498014	0.0034208
Lnx2	ENSMUSG00000016520.7	ENSMUST00000016664.7	-	0.993333	0.998889	0.833333	0.977778	0.468136	0.00828677	0.472646	0.00789236	0.496141	0.00285083	0.531864	0.00828677	0.527354	0.00789236	0.503859	0.00285083
Chchd3	ENSMUSG00000053768.7	ENSMUST00000143206.1	-	0.756667	0.65	0.98	0.977778	0.504807	0.004079	0.498154	0.00243319	0.508923	0.00360007	0.495193	0.004079	0.501846	0.00243319	0.491077	0.00360007
Rnf216	ENSMUSG00000045078.8	ENSMUST00000053498.8	-	0.4	0.977778	0.594444	0.977778	0.499844	0.00108874	0.497722	0.000826908	0.501271	0.00189419	0.500156	0.00108874	0.502278	0.000826908	0.498729	0.00189419
D14Abb1e	ENSMUSG00000040651.8	ENSMUST00000022450.4	+	0.354444	0.752222	0.873333	0.977778	0.500221	0.00175056	0.50369	0.00347392	0.496402	0.00246711	0.499779	0.00175056	0.49631	0.00347392	0.503598	0.00246711
Hspbap1	ENSMUSG00000022849.4	ENSMUST00000023555.4	+	0.557778	0.873333	0.852222	0.977778	0.495018	0.00828274	0.507744	0.00513001	0.484222	0.0109312	0.504982	0.00828274	0.492256	0.00513001	0.515778	0.0109312
Wbp4	ENSMUSG00000022023.5	ENSMUST00000022601.5	-	1	1	0.541111	0.976667	0.487383	0.00309209	0.489589	0.00224174	0.498623	0.00276522	0.512617	0.00309209	0.510411	0.00224174	0.501377	0.00276522
Map3k10	ENSMUSG00000040390.7	ENSMUST00000036453.7,ENSMUST00000108341.1	-	0.996667	1	0.446667	0.976667	0.512941	0.0038942	0.512658	0.00275325	0.500165	0.00163361	0.487059	0.0038942	0.487342	0.00275325	0.499835	0.00163361
Pifo	ENSMUSG00000010136.8	ENSMUST00000066319.6,ENSMUST00000010280.4	-	1	0.997778	1	0.976667	0.476931	0.00301433	0.492252	0.00220451	0.484697	0.00319855	0.523069	0.00301433	0.507748	0.00220451	0.515303	0.00319855
Reep1	ENSMUSG00000052852.7	ENSMUST00000121469.1	+	1	1	1	0.976667	0.510696	0.00172781	0.507868	0.00168946	0.502814	0.000631841	0.489304	0.00172781	0.492132	0.00168946	0.497186	0.000631841
Ept1	ENSMUSG00000075703.9	ENSMUST00000145167.1,ENSMUST00000132404.1	+	1	1	1	0.976667	0.435789	0.0126349	0.449032	0.0107971	0.485538	0.00367062	0.564211	0.0126349	0.550968	0.0107971	0.514462	0.00367062
Smtn	ENSMUSG00000020439.11	ENSMUST00000154861.1,ENSMUST00000170588.1,ENSMUST00000075118.3,ENSMUST00000110011.1,ENSMUST00000020721.8	-	1	0.746667	1	0.976667	0.386387	0.027239	0.486296	0.0131164	0.397542	0.0195796	0.613613	0.027239	0.513704	0.0131164	0.602458	0.0195796
Vps13d	ENSMUSG00000020220.10	ENSMUST00000185113.1,ENSMUST00000036579.7,ENSMUST00000020441.6	-	0.962222	0.504444	1	0.976667	0.514038	0.0058874	0.500316	0.00433802	0.513961	0.00261338	0.485962	0.0058874	0.499684	0.00433802	0.486039	0.00261338
Fam222a	ENSMUSG00000041930.7	ENSMUST00000043650.7	+	0.677778	0.546667	0.995556	0.976667	0.506949	0.00770528	0.49683	0.00652669	0.51505	0.00440779	0.493051	0.00770528	0.50317	0.00652669	0.48495	0.00440779
Ly6g6c	ENSMUSG00000092586.2	ENSMUST00000173478.1	+	1	0.9	0.985556	0.976667	0.519809	0.00568959	0.501942	0.00109372	0.517927	0.00658719	0.480191	0.00568959	0.498058	0.00109372	0.482073	0.00658719
1700015G11Rik	ENSMUSG00000094445.1	ENSMUST00000180038.1	-	0.386667	0.687778	0.915556	0.976667	0.499918	0.00148129	0.497492	0.00263727	0.503155	0.00197773	0.500082	0.00148129	0.502508	0.00263727	0.496845	0.00197773
Trpc2	ENSMUSG00000070425.6	ENSMUST00000094130.2,ENSMUST00000106950.1,ENSMUST00000142629.1	+	0.476667	0.888889	0.792222	0.976667	0.499715	0.00441602	0.507432	0.00481118	0.492227	0.0065436	0.500285	0.00441602	0.492568	0.00481118	0.507773	0.0065436
N4bp2l2	ENSMUSG00000029655.11	ENSMUST00000156180.1,ENSMUST00000145822.1	-	0.422222	0.803333	0.676667	0.976667	0.499046	0.00417548	0.505382	0.00439077	0.493555	0.00778047	0.500954	0.00417548	0.494618	0.00439077	0.506445	0.00778047
Atp6v1f	ENSMUSG00000004285.6	ENSMUST00000004396.6	+	0.47	0.796667	0.66	0.976667	0.499034	0.00238479	0.495402	0.00373087	0.502403	0.002665	0.500966	0.00238479	0.504598	0.00373087	0.497597	0.002665
Rab21	ENSMUSG00000020132.9	ENSMUST00000020343.7	-	1	1	0.752222	0.975556	0.521649	0.00391169	0.516573	0.00357362	0.504177	0.00376693	0.478351	0.00391169	0.483427	0.00357362	0.495823	0.00376693
Sf3b1	ENSMUSG00000025982.7	ENSMUST00000027127.7	-	0.963333	1	0.497778	0.975556	0.503309	0.00128617	0.503525	0.000877889	0.499936	0.000649193	0.496691	0.00128617	0.496475	0.000877889	0.500064	0.000649193
5830415F09Rik	ENSMUSG00000028331.6	ENSMUST00000030015.5	-	1	1	1	0.975556	0.432464	0.00978258	0.453364	0.00927734	0.477971	0.00385371	0.567536	0.00978258	0.546636	0.00927734	0.522029	0.00385371
Dohh	ENSMUSG00000078440.3	ENSMUST00000072751.6,ENSMUST00000142346.1	+	1	1	1	0.975556	0.4795	0.00366432	0.494557	0.000985761	0.485005	0.00373913	0.5205	0.00366432	0.505443	0.000985761	0.514995	0.00373913
Znrf2	ENSMUSG00000058446.8	ENSMUST00000079869.6	+	1	1	0.611111	0.975556	0.512162	0.00262462	0.509842	0.00210908	0.501884	0.00248859	0.487838	0.00262462	0.490158	0.00210908	0.498116	0.00248859
Pomgnt1	ENSMUSG00000028700.8	ENSMUST00000106494.2	+	0.534444	1	0.731111	0.975556	0.501797	0.00325555	0.496929	0.000532616	0.505418	0.00607435	0.498203	0.00325555	0.503071	0.000532616	0.494582	0.00607435
Glt1d1	ENSMUSG00000049971.11	ENSMUST00000118139.1	+	1	1	0.997778	0.975556	0.503099	0.000557569	0.50083	0.000129013	0.502246	0.000696735	0.496901	0.000557569	0.49917	0.000129013	0.497754	0.000696735
Psmc3	ENSMUSG00000002102.9	ENSMUST00000145317.1	+	1	1	0.994444	0.975556	0.476366	0.00362379	0.482499	0.00361196	0.493503	0.00199962	0.523634	0.00362379	0.517501	0.00361196	0.506497	0.00199962
FR0289091	FR0289091	FR0289091	-	1	0.991111	0.545556	0.975556	0.844518	0.0699909	0.829657	0.0858271	0.50222	0.0836499	0.155482	0.0699909	0.170343	0.0858271	0.49778	0.0836499
Ccng1	ENSMUSG00000020326.7	ENSMUST00000020576.7	-	0.986667	0.482222	0.988889	0.975556	0.510758	0.00402116	0.499952	0.00159802	0.511082	0.00398037	0.489242	0.00402116	0.500048	0.00159802	0.488918	0.00398037
Ap2s1	ENSMUSG00000008036.10	ENSMUST00000086112.6	+	0.47	0.75	0.986667	0.975556	0.499261	0.00162595	0.502231	0.00202411	0.495712	0.00156951	0.500739	0.00162595	0.497769	0.00202411	0.504288	0.00156951
Mettl2	ENSMUSG00000020691.7	ENSMUST00000021030.7,ENSMUST00000136214.1	+	0.637778	0.566667	0.973333	0.975556	0.497159	0.00337561	0.501784	0.00280615	0.492797	0.00324405	0.502841	0.00337561	0.498216	0.00280615	0.507203	0.00324405
Flrt1	ENSMUSG00000047787.7	ENSMUST00000113383.2	-	0.752222	0.936667	0.667778	0.975556	0.487866	0.0106314	0.479174	0.0106749	0.504027	0.00462425	0.512134	0.0106314	0.520826	0.0106749	0.495973	0.00462425
Lrp5	ENSMUSG00000024913.10	ENSMUST00000177330.1	-	0.474444	0.742222	0.928889	0.975556	0.498704	0.00511934	0.492359	0.0075551	0.507034	0.00433004	0.501296	0.00511934	0.507641	0.0075551	0.492966	0.00433004
Prpf40b	ENSMUSG00000023007.9	ENSMUST00000150641.1	+	0.578889	0.571111	0.863333	0.975556	0.569231	0.111502	0.44449	0.112096	0.670809	0.106835	0.430769	0.111502	0.55551	0.112096	0.329191	0.106835
Rad23b	ENSMUSG00000028426.10	ENSMUST00000030134.8,ENSMUST00000156263.1	+	0.378889	0.765556	0.835556	0.975556	0.500376	0.00176766	0.503669	0.00326046	0.497132	0.00212101	0.499624	0.00176766	0.496331	0.00326046	0.502868	0.00212101
Btaf1	ENSMUSG00000040565.7	ENSMUST00000099494.3	+	0.466667	0.815556	0.697778	0.975556	0.499552	0.00102247	0.497957	0.00158302	0.501275	0.00139742	0.500448	0.00102247	0.502043	0.00158302	0.498725	0.00139742
Akirin1	ENSMUSG00000023075.9	ENSMUST00000102636.3,ENSMUST00000153472.1	-	0.388889	0.743333	0.808889	0.975556	0.499786	0.00346847	0.506341	0.00587145	0.492227	0.00641363	0.500214	0.00346847	0.493659	0.00587145	0.507773	0.00641363
Psmb4	ENSMUSG00000005779.6	ENSMUST00000005923.6,ENSMUST00000133412.1	-	1	1	1	0.974444	0.48582	0.00181444	0.49528	0.000839575	0.49044	0.00161816	0.51418	0.00181444	0.50472	0.000839575	0.50956	0.00161816
4930578I06Rik	ENSMUSG00000021961.5	ENSMUST00000022532.5	-	1	0.777778	1	0.974444	0.485632	0.00246879	0.496521	0.00311179	0.489259	0.00166014	0.514368	0.00246879	0.503479	0.00311179	0.510741	0.00166014
Ccdc25	ENSMUSG00000022035.5	ENSMUST00000022614.5	+	0.957778	1	0.495556	0.974444	0.506234	0.00282018	0.507027	0.00152494	0.499775	0.00164786	0.493766	0.00282018	0.492973	0.00152494	0.500225	0.00164786
Rhcg	ENSMUSG00000030549.5	ENSMUST00000032766.4	-	1	0.617778	1	0.974444	0.513721	0.00285365	0.50218	0.00294361	0.510898	0.00176473	0.486279	0.00285365	0.49782	0.00294361	0.489102	0.00176473
Arhgef12	ENSMUSG00000059495.7	ENSMUST00000165665.1,ENSMUST00000072767.6	-	1	1	1	0.974444	0.470992	0.00446136	0.491913	0.00167062	0.479021	0.00372842	0.529008	0.00446136	0.508087	0.00167062	0.520979	0.00372842
Uhmk1,FR0058687	ENSMUSG00000026667.8,FR0058687	FR0058687,ENSMUST00000123399.1,ENSMUST00000150821.1,ENSMUST00000027979.7	-	1	1	1	0.974444	0.467597	0.00447402	0.489808	0.00184876	0.477928	0.00488558	0.532403	0.00447402	0.510192	0.00184876	0.522072	0.00488558
FR0397335	FR0397335	FR0397335	-	0.651111	0.861111	1	0.974444	0.494635	0.00618645	0.48801	0.00839316	0.504613	0.00151991	0.505365	0.00618645	0.51199	0.00839316	0.495387	0.00151991
Lrrc28,FR0403395	ENSMUSG00000030556.6,FR0403395	ENSMUST00000053950.2,FR0403395	-	0.581111	0.912222	0.984444	0.974444	0.503656	0.00528165	0.494352	0.00330913	0.511988	0.00473406	0.496344	0.00528165	0.505648	0.00330913	0.488012	0.00473406
Trim71	ENSMUSG00000079259.2	ENSMUST00000111816.2	-	0.432222	0.796667	0.98	0.974444	0.501709	0.00636326	0.490014	0.00904131	0.51432	0.00534651	0.498291	0.00636326	0.509986	0.00904131	0.48568	0.00534651
Birc2	ENSMUSG00000057367.6	ENSMUST00000074246.6	-	0.652222	0.834444	0.976667	0.974444	0.497958	0.00219421	0.495939	0.00300366	0.501512	0.000609673	0.502042	0.00219421	0.504061	0.00300366	0.498488	0.000609673
Mroh9	ENSMUSG00000071890.4	ENSMUST00000096608.4	-	0.905556	0.916667	0.692222	0.974444	0.550632	0.0294885	0.561783	0.034814	0.49197	0.00865012	0.449368	0.0294885	0.438217	0.034814	0.50803	0.00865012
Rad51ap1	ENSMUSG00000030346.10	ENSMUST00000112221.1,ENSMUST00000112220.1	-	0.47	0.777778	0.824444	0.974444	0.503802	0.00929783	0.489152	0.00946966	0.517716	0.0138366	0.496198	0.00929783	0.510848	0.00946966	0.482284	0.0138366
AK009048.1-53	AK009048.1-53	AK009048.1-53	+	1	0.744444	1	0.973333	0.805382	0.0530592	0.538124	0.0422335	0.797996	0.0375563	0.194618	0.0530592	0.461876	0.0422335	0.202004	0.0375563
Pdgfra	ENSMUSG00000029231.9	ENSMUST00000000476.8,ENSMUST00000168162.1	+	0.971111	0.472222	1	0.973333	0.491677	0.0034248	0.500121	0.0019054	0.491188	0.0021597	0.508323	0.0034248	0.499879	0.0019054	0.508812	0.0021597
Cbx3	ENSMUSG00000029836.9	ENSMUST00000031862.7,ENSMUST00000094623.3,ENSMUST00000114446.1	+	1	0.566667	1	0.973333	0.488564	0.00382357	0.500464	0.000875801	0.487683	0.00269053	0.511436	0.00382357	0.499536	0.000875801	0.512317	0.00269053
Zfp174	ENSMUSG00000054939.6	ENSMUST00000041778.7	+	1	1	0.742222	0.973333	0.472628	0.00520849	0.478433	0.00349262	0.494708	0.00502602	0.527372	0.00520849	0.521567	0.00349262	0.505292	0.00502602
Spatc1	ENSMUSG00000049653.4	ENSMUST00000074173.3	+	1	0.608889	1	0.973333	0.506663	0.00143372	0.501012	0.00147441	0.505363	0.000857166	0.493337	0.00143372	0.498988	0.00147441	0.494637	0.000857166
Lman2l	ENSMUSG00000001143.7	ENSMUST00000134594.1,ENSMUST00000125304.1,ENSMUST00000115011.1,ENSMUST00000001171.6	-	1	1	0.518889	0.973333	0.530771	0.00814554	0.528009	0.00619291	0.5022	0.00592273	0.469229	0.00814554	0.471991	0.00619291	0.4978	0.00592273
4930529M08Rik	ENSMUSG00000037143.11	ENSMUST00000144066.1,ENSMUST00000126415.1,ENSMUST00000133433.1	+	1	1	0.654444	0.973333	0.477638	0.005114	0.481833	0.004749	0.497073	0.00360096	0.522362	0.005114	0.518167	0.004749	0.502927	0.00360096
Map4	ENSMUSG00000032479.9	ENSMUST00000163190.1	+	0.685556	0.948889	1	0.973333	0.515105	0.0147008	0.491575	0.00437282	0.532074	0.00666463	0.484895	0.0147008	0.508425	0.00437282	0.467926	0.00666463
Lypla1	ENSMUSG00000025903.8	ENSMUST00000027036.4	+	1	0.997778	0.96	0.973333	0.456794	0.00848579	0.466811	0.0100839	0.489046	0.00468885	0.543206	0.00848579	0.533189	0.0100839	0.510954	0.00468885
Stoml1	ENSMUSG00000032333.5	ENSMUST00000034883.5	+	0.888889	0.461111	0.962222	0.973333	0.486935	0.00742538	0.500649	0.00273323	0.484568	0.00692832	0.513065	0.00742538	0.499351	0.00273323	0.515432	0.00692832
Mroh8	ENSMUSG00000074627.5	ENSMUST00000143663.1	-	0.997778	0.582222	0.961111	0.973333	0.504628	0.00139126	0.500379	0.000724209	0.504007	0.00188266	0.495372	0.00139126	0.499621	0.000724209	0.495993	0.00188266
Eif2d	ENSMUSG00000026427.10	ENSMUST00000112446.2,ENSMUST00000068805.7	+	0.531111	0.56	0.952222	0.973333	0.499135	0.00194068	0.501213	0.00282123	0.496638	0.00161917	0.500865	0.00194068	0.498787	0.00282123	0.503362	0.00161917
Rpgrip1	ENSMUSG00000057132.9	ENSMUST00000181297.1	+	0.786667	0.518889	0.91	0.973333	0.4964	0.00279348	0.500643	0.00146303	0.494701	0.00312932	0.5036	0.00279348	0.499357	0.00146303	0.505299	0.00312932
Gpr37	ENSMUSG00000039904.8	ENSMUST00000054867.6	-	0.403333	0.72	0.895556	0.973333	0.498973	0.00430069	0.506559	0.0062264	0.489761	0.00601265	0.501027	0.00430069	0.493441	0.0062264	0.510239	0.00601265
FR0009281	FR0009281	FR0009281	+	0.97	0.491111	0.883333	0.973333	0.206885	0.0968271	0.49385	0.0587928	0.246981	0.125881	0.793115	0.0968271	0.50615	0.0587928	0.753019	0.125881
Ipo8	ENSMUSG00000040029.8	ENSMUST00000048418.7	-	0.571111	0.743333	0.857778	0.973333	0.497624	0.00396556	0.493506	0.00611409	0.504066	0.00287136	0.502376	0.00396556	0.506494	0.00611409	0.495934	0.00287136
Rragc	ENSMUSG00000028646.10	ENSMUST00000030399.6,ENSMUST00000155757.1	+	0.981111	1	0.411111	0.972222	0.488338	0.00426559	0.488121	0.00245484	0.49983	0.00253703	0.511662	0.00426559	0.511879	0.00245484	0.50017	0.00253703
Rnf121	ENSMUSG00000070426.6	ENSMUST00000096639.5,ENSMUST00000089052.4	-	1	1	0.564444	0.972222	0.519877	0.0048025	0.517983	0.00283711	0.502028	0.00349886	0.480123	0.0048025	0.482017	0.00283711	0.497972	0.00349886
Pak4	ENSMUSG00000030602.6	ENSMUST00000108283.1,ENSMUST00000032823.4	-	0.998889	0.51	1	0.972222	0.459464	0.010952	0.497735	0.00608102	0.462849	0.00808511	0.540536	0.010952	0.502265	0.00608102	0.537151	0.00808511
Becn1	ENSMUSG00000035086.7	ENSMUST00000130916.1	-	0.988889	1	0.505556	0.972222	0.475943	0.00828336	0.476425	0.00677246	0.499296	0.00439919	0.524057	0.00828336	0.523575	0.00677246	0.500704	0.00439919
Ddx5	ENSMUSG00000020719.8	ENSMUST00000133426.1,ENSMUST00000021062.5,ENSMUST00000127481.1	-	0.928889	0.958889	0.485556	0.972222	0.496064	0.00191866	0.495951	0.0016636	0.499983	0.00144318	0.503936	0.00191866	0.504049	0.0016636	0.500017	0.00144318
Rab28	ENSMUSG00000029128.9	ENSMUST00000031011.8	-	0.864444	0.511111	0.955556	0.972222	0.507171	0.00443229	0.499388	0.00219058	0.509391	0.00443495	0.492829	0.00443229	0.500612	0.00219058	0.490609	0.00443495
Prmt1	ENSMUSG00000052429.11	ENSMUST00000153576.1,ENSMUST00000107843.3,ENSMUST00000045325.6,ENSMUST00000107840.1	-	0.731111	0.925556	0.894444	0.972222	0.510875	0.0100289	0.520547	0.0114831	0.494797	0.00323847	0.489125	0.0100289	0.479453	0.0114831	0.505203	0.00323847
Smg6	ENSMUSG00000038290.9	ENSMUST00000045281.6	+	0.514444	0.586667	0.861111	0.972222	0.500495	0.0013913	0.498854	0.00207573	0.502258	0.00147138	0.499505	0.0013913	0.501146	0.00207573	0.497742	0.00147138
Ireb2	ENSMUSG00000032293.7	ENSMUST00000034843.7	+	0.987778	1	0.435556	0.971111	0.489604	0.00328692	0.49013	0.00250385	0.499676	0.00165612	0.510396	0.00328692	0.50987	0.00250385	0.500324	0.00165612
Creg1	ENSMUSG00000040713.6	ENSMUST00000111432.3	+	1	1	0.478889	0.971111	0.513306	0.00409251	0.512161	0.00318672	0.500801	0.00268721	0.486694	0.00409251	0.487839	0.00318672	0.499199	0.00268721
Rps20	ENSMUSG00000028234.6	ENSMUST00000138502.1	-	1	1	0.994444	0.971111	0.509514	0.00159728	0.507093	0.0015415	0.502314	0.000837541	0.490486	0.00159728	0.492907	0.0015415	0.497686	0.000837541
Ak9	ENSMUSG00000091415.4	ENSMUST00000173517.2	+	1	1	0.54	0.971111	0.525794	0.00697683	0.521696	0.00397384	0.502611	0.00656209	0.474206	0.00697683	0.478304	0.00397384	0.497389	0.00656209
Eprs	ENSMUSG00000026615.9	ENSMUST00000046514.7	+	1	0.625556	0.997778	0.971111	0.506881	0.00156525	0.50103	0.00135615	0.505583	0.00172994	0.493119	0.00156525	0.49897	0.00135615	0.494417	0.00172994
Lca5	ENSMUSG00000032258.9	ENSMUST00000034793.8,ENSMUST00000034791.8	-	1	0.465556	0.99	0.971111	0.485603	0.00445303	0.499533	0.00176266	0.486588	0.00506476	0.514397	0.00445303	0.500467	0.00176266	0.513412	0.00506476
Usp4	ENSMUSG00000032612.9	ENSMUST00000035237.6	+	1	0.986667	0.848889	0.971111	0.490745	0.00244056	0.491422	0.00297924	0.499157	0.000597271	0.509255	0.00244056	0.508578	0.00297924	0.500843	0.000597271
Zfp800	ENSMUSG00000039841.8	ENSMUST00000115321.2,ENSMUST00000115320.1,ENSMUST00000035930.4	-	0.754444	0.954444	0.571111	0.971111	0.50725	0.00630136	0.513073	0.00598554	0.497523	0.00322281	0.49275	0.00630136	0.486927	0.00598554	0.502477	0.00322281
Otud1	ENSMUSG00000043415.4	ENSMUST00000052168.4	+	0.756667	0.871111	0.946667	0.971111	0.510296	0.00910181	0.494837	0.00339912	0.517987	0.00825837	0.489704	0.00910181	0.505163	0.00339912	0.482013	0.00825837
Mfsd1	ENSMUSG00000027775.8	ENSMUST00000029344.8	+	0.568889	0.825556	0.455556	0.971111	0.503945	0.00649533	0.51132	0.00813121	0.496852	0.00655881	0.496055	0.00649533	0.48868	0.00813121	0.503148	0.00655881
Tmem138	ENSMUSG00000024666.5	ENSMUST00000025568.2	-	0.987778	1	0.507778	0.97	0.463489	0.0111255	0.466926	0.00621174	0.496496	0.00862636	0.536511	0.0111255	0.533074	0.00621174	0.503504	0.00862636
Cdc40	ENSMUSG00000038446.7	ENSMUST00000044166.7	-	1	0.663333	1	0.97	0.472401	0.00733048	0.497159	0.00332627	0.475724	0.00666826	0.527599	0.00733048	0.502841	0.00332627	0.524276	0.00666826
Msantd4	ENSMUSG00000041124.10	ENSMUST00000047173.9	+	1	1	1	0.97	0.536425	0.00571343	0.526461	0.00485121	0.510186	0.00326406	0.463575	0.00571343	0.473539	0.00485121	0.489814	0.00326406
Greb1	ENSMUSG00000036523.10	ENSMUST00000048064.9,ENSMUST00000162112.1	-	0.963333	1	0.416667	0.97	0.517832	0.00707362	0.519277	0.00510749	0.500052	0.000385107	0.482168	0.00707362	0.480723	0.00510749	0.499948	0.000385107
Zc3h15	ENSMUSG00000027091.8	ENSMUST00000081591.6,ENSMUST00000134789.1	+	0.892222	1	0.502222	0.97	0.490207	0.00562418	0.487723	0.00276454	0.500735	0.00395074	0.509793	0.00562418	0.512277	0.00276454	0.499265	0.00395074
Ganc	ENSMUSG00000062646.6	ENSMUST00000136993.1,ENSMUST00000043755.7,ENSMUST00000135074.1	+	0.987778	1	0.457778	0.97	0.521328	0.00760641	0.522467	0.00446503	0.499545	0.00338718	0.478672	0.00760641	0.477533	0.00446503	0.500455	0.00338718
Supt20	ENSMUSG00000027751.9	ENSMUST00000170552.1	+	1	1	0.918889	0.97	0.509496	0.00170753	0.506865	0.00182089	0.502549	0.00140115	0.490504	0.00170753	0.493135	0.00182089	0.497451	0.00140115
FR0198518	FR0198518	FR0198518	-	1	1	0.934444	0.97	0.455944	0.00726413	0.467805	0.0063466	0.487681	0.00683914	0.544056	0.00726413	0.532195	0.0063466	0.512319	0.00683914
Ddx25	ENSMUSG00000032101.5	ENSMUST00000034612.5	-	0.98	0.971111	0.503333	0.97	0.502387	0.000835321	0.50219	0.000888518	0.50012	0.000574481	0.497613	0.000835321	0.49781	0.000888518	0.49988	0.000574481
Kctd9	ENSMUSG00000034327.11	ENSMUST00000078053.6,ENSMUST00000156700.1	+	0.896667	0.448889	0.887778	0.97	0.49338	0.00353279	0.50015	0.000733556	0.493061	0.00413884	0.50662	0.00353279	0.49985	0.000733556	0.506939	0.00413884
Mmab	ENSMUSG00000029575.11	ENSMUST00000031560.7	-	0.516667	0.868889	0.728889	0.97	0.495387	0.00806249	0.484466	0.0104297	0.506834	0.00645221	0.504613	0.00806249	0.515534	0.0104297	0.493166	0.00645221
Atp8b5	ENSMUSG00000028457.12	ENSMUST00000107942.2,ENSMUST00000107937.1	+	0.463333	0.752222	0.792222	0.97	0.498762	0.00268983	0.494865	0.00498172	0.502737	0.00233214	0.501238	0.00268983	0.505135	0.00498172	0.497263	0.00233214
Uhrf1	ENSMUSG00000001228.8	ENSMUST00000001258.8,ENSMUST00000113035.1,ENSMUST00000113039.2	+	1	1	1	0.968889	0.456419	0.00508471	0.484651	0.00374566	0.471833	0.0044571	0.543581	0.00508471	0.515349	0.00374566	0.528167	0.0044571
Commd8	ENSMUSG00000029213.7	ENSMUST00000013693.6	-	0.97	1	0.432222	0.968889	0.486377	0.00554241	0.485536	0.00306483	0.500046	0.00333023	0.513623	0.00554241	0.514464	0.00306483	0.499954	0.00333023
Polr2j	ENSMUSG00000039771.7	ENSMUST00000041366.7	+	0.441111	0.705556	1	0.968889	0.50078	0.00580519	0.491591	0.0100546	0.513099	0.00233893	0.49922	0.00580519	0.508409	0.0100546	0.486901	0.00233893
H2-DMa	ENSMUSG00000037649.9	ENSMUST00000042121.9	+	1	0.903333	1	0.968889	0.534743	0.00742559	0.507646	0.00408959	0.527029	0.00774547	0.465257	0.00742559	0.492354	0.00408959	0.472971	0.00774547
Fbxo28	ENSMUSG00000047539.4	ENSMUST00000051431.4	-	0.968889	1	0.49	0.968889	0.488107	0.00461797	0.48808	0.00286374	0.49972	0.00349944	0.511893	0.00461797	0.51192	0.00286374	0.50028	0.00349944
Aarsd1	ENSMUSG00000075528.7	ENSMUST00000070395.8	-	1	0.528889	1	0.968889	0.520074	0.00597592	0.500572	0.00286986	0.519551	0.00499861	0.479926	0.00597592	0.499428	0.00286986	0.480449	0.00499861
Sptan1	ENSMUSG00000057738.7	ENSMUST00000149038.1	+	0.985556	1	0.456667	0.968889	0.256172	0.0807727	0.215596	0.035486	0.494174	0.0328696	0.743828	0.0807727	0.784404	0.035486	0.505826	0.0328696
Snrpa1	ENSMUSG00000030512.7	ENSMUST00000153609.1,ENSMUST00000032723.7	+	1	1	1	0.968889	0.561318	0.00880011	0.544681	0.0078804	0.517843	0.00355409	0.438682	0.00880011	0.455319	0.0078804	0.482157	0.00355409
FR0135495	FR0135495	FR0135495	-	1	0.691111	1	0.968889	0.52034	0.00484553	0.502582	0.00284342	0.518295	0.00317797	0.47966	0.00484553	0.497418	0.00284342	0.481705	0.00317797
FR0377880	FR0377880	FR0377880	+	1	0.985556	1	0.968889	0.117327	0.0389815	0.200685	0.0828617	0.36827	0.0347214	0.882673	0.0389815	0.799315	0.0828617	0.63173	0.0347214
Nadsyn1	ENSMUSG00000031090.8	ENSMUST00000156638.1,ENSMUST00000033415.8,ENSMUST00000132520.1	-	1	0.998889	0.556667	0.968889	0.52141	0.00582102	0.518031	0.0062009	0.501713	0.00365617	0.47859	0.00582102	0.481969	0.0062009	0.498287	0.00365617
Lrrc20	ENSMUSG00000037151.7	ENSMUST00000049242.7	+	0.642222	0.618889	0.993333	0.968889	0.488096	0.0143745	0.507329	0.00893097	0.469307	0.0104162	0.511904	0.0143745	0.492671	0.00893097	0.530693	0.0104162
FR0103224	FR0103224	FR0103224	+	0.484444	0.776667	0.991111	0.968889	0.500203	0.00576108	0.489437	0.00962274	0.512017	0.00411883	0.499797	0.00576108	0.510563	0.00962274	0.487983	0.00411883
Armc5	ENSMUSG00000042178.5	ENSMUST00000044660.5	+	0.975556	0.45	0.987778	0.968889	0.523649	0.00843697	0.501135	0.00495034	0.521985	0.0070594	0.476351	0.00843697	0.498865	0.00495034	0.478015	0.0070594
Rnf11	ENSMUSG00000028557.4	ENSMUST00000030284.3,ENSMUST00000064167.1	-	0.885556	0.985556	0.441111	0.968889	0.510386	0.00615789	0.512412	0.0038366	0.499565	0.00419279	0.489614	0.00615789	0.487588	0.0038366	0.500435	0.00419279
Dag1	ENSMUSG00000039952.9	ENSMUST00000171412.1,ENSMUST00000166905.1,ENSMUST00000080435.2	-	1	0.92	0.985556	0.968889	0.5165	0.00285524	0.504311	0.00223698	0.512004	0.00370536	0.4835	0.00285524	0.495689	0.00223698	0.487996	0.00370536
Lca5l	ENSMUSG00000045275.9	ENSMUST00000113804.1,ENSMUST00000054855.7	-	0.465556	0.461111	0.984444	0.968889	0.49941	0.00123456	0.500743	0.00157371	0.497392	0.00104098	0.50059	0.00123456	0.499257	0.00157371	0.502608	0.00104098
FR0284687	FR0284687	FR0284687	-	0.878889	0.966667	0.484444	0.968889	0.48141	0.0116056	0.478024	0.00916654	0.500841	0.0055298	0.51859	0.0116056	0.521976	0.00916654	0.499159	0.0055298
Snd1	ENSMUSG00000001424.8	ENSMUST00000001460.7	+	0.822222	0.53	0.907778	0.968889	0.493675	0.00499004	0.501496	0.00267883	0.490667	0.00508395	0.506325	0.00499004	0.498504	0.00267883	0.509333	0.00508395
Smarca2	ENSMUSG00000024921.10	ENSMUST00000175935.1,ENSMUST00000176769.1,ENSMUST00000025862.7,ENSMUST00000176030.1	+	0.864444	0.633333	0.84	0.968889	0.504257	0.00268682	0.499384	0.000788857	0.504916	0.00336119	0.495743	0.00268682	0.500616	0.000788857	0.495084	0.00336119
Ndufv3	ENSMUSG00000024038.10	ENSMUST00000064798.8	+	0.476667	0.736667	0.794444	0.968889	0.499121	0.00336091	0.504608	0.00469561	0.493766	0.00519913	0.500879	0.00336091	0.495392	0.00469561	0.506234	0.00519913
Desi1	ENSMUSG00000022472.10	ENSMUST00000023110.6,ENSMUST00000129039.1,ENSMUST00000089187.6	-	1	0.582222	1	0.967778	0.514076	0.00333376	0.501605	0.00257765	0.511688	0.00246762	0.485924	0.00333376	0.498395	0.00257765	0.488312	0.00246762
Rapgef1	ENSMUSG00000039844.13	ENSMUST00000147488.1,ENSMUST00000102872.4,ENSMUST00000095087.4,ENSMUST00000147755.2	+	0.916667	0.478889	1	0.967778	0.492434	0.00423876	0.50074	0.00333178	0.490877	0.00141671	0.507566	0.00423876	0.49926	0.00333178	0.509123	0.00141671
FR0358753	FR0358753	FR0358753	-	0.8	0.524444	1	0.967778	0.47654	0.0171359	0.502721	0.00869956	0.462472	0.00690882	0.52346	0.0171359	0.497279	0.00869956	0.537528	0.00690882
Ppia	ENSMUSG00000071866.5	ENSMUST00000137829.1	+	0.986667	0.526667	0.987778	0.967778	0.869069	0.0938375	0.512875	0.0294476	0.869555	0.0879971	0.130931	0.0938375	0.487125	0.0294476	0.130445	0.0879971
Tes	ENSMUSG00000029552.13	ENSMUST00000115467.4,ENSMUST00000154266.2	+	0.991111	0.977778	0.49	0.967778	0.513516	0.00421436	0.512531	0.00496234	0.50054	0.00215861	0.486484	0.00421436	0.487469	0.00496234	0.49946	0.00215861
Rnf135	ENSMUSG00000020707.6	ENSMUST00000017839.2	+	0.91	0.975556	0.672222	0.967778	0.515817	0.00903826	0.519904	0.00844028	0.497595	0.00263715	0.484183	0.00903826	0.480096	0.00844028	0.502405	0.00263715
Trak2	ENSMUSG00000026028.6	ENSMUST00000027186.5,ENSMUST00000174120.1	-	1	1	0.496667	0.966667	0.524811	0.00772641	0.522863	0.00528656	0.501739	0.00617289	0.475189	0.00772641	0.477137	0.00528656	0.498261	0.00617289
9230104L09Rik	ENSMUSG00000027446.2	ENSMUST00000028937.2	-	1	0.548889	1	0.966667	0.476257	0.00614152	0.498102	0.00327913	0.479063	0.00569085	0.523743	0.00614152	0.501898	0.00327913	0.520937	0.00569085
Gid8	ENSMUSG00000027573.5	ENSMUST00000029090.2	+	1	1	0.786667	0.966667	0.469446	0.00645246	0.474977	0.00604851	0.494239	0.00515214	0.530554	0.00645246	0.525023	0.00604851	0.505761	0.00515214
Wdr47	ENSMUSG00000040389.9	ENSMUST00000051145.8,ENSMUST00000144325.1	+	0.981111	1	0.425556	0.966667	0.477277	0.00790669	0.478544	0.00380115	0.499085	0.00581185	0.522723	0.00790669	0.521456	0.00380115	0.500915	0.00581185
Srsf1	ENSMUSG00000018379.11	ENSMUST00000079866.4,ENSMUST00000132983.2	+	0.96	0.464444	1	0.966667	0.473615	0.0109913	0.498657	0.00817989	0.47277	0.00491662	0.526385	0.0109913	0.501343	0.00817989	0.52723	0.00491662
Ap5b1	ENSMUSG00000049562.5	ENSMUST00000096318.3	+	1	1	1	0.966667	0.46756	0.00423633	0.489322	0.00180792	0.478214	0.00446324	0.53244	0.00423633	0.510678	0.00180792	0.521786	0.00446324
Stat5b	ENSMUSG00000020919.5	ENSMUST00000107358.2,ENSMUST00000004143.2	-	1	1	0.67	0.966667	0.528353	0.00733382	0.525709	0.005164	0.503022	0.00333345	0.471647	0.00733382	0.474291	0.005164	0.496978	0.00333345
Nipa2	ENSMUSG00000030452.10	ENSMUST00000119201.1,ENSMUST00000117812.1,ENSMUST00000119041.1,ENSMUST00000032635.7	-	0.932222	0.583333	1	0.966667	0.482355	0.00890167	0.50177	0.00395483	0.47808	0.00458872	0.517645	0.00890167	0.49823	0.00395483	0.52192	0.00458872
Ube2g2	ENSMUSG00000009293.11	ENSMUST00000174510.1,ENSMUST00000172813.1	+	0.967778	1	0.55	0.966667	0.52209	0.00879858	0.521338	0.00605873	0.501107	0.00580897	0.47791	0.00879858	0.478662	0.00605873	0.498893	0.00580897
1700125G22Rik	ENSMUSG00000097584.1	ENSMUST00000181124.1	+	0.828889	0.68	1	0.966667	0.484868	0.0110234	0.502801	0.00322037	0.476253	0.00659996	0.515132	0.0110234	0.497199	0.00322037	0.523747	0.00659996
FR0349734	FR0349734	FR0349734	+	1	1	0.994444	0.966667	0.547142	0.0078824	0.535052	0.00842817	0.512494	0.00414123	0.452858	0.0078824	0.464948	0.00842817	0.487506	0.00414123
Chd9	ENSMUSG00000056608.7	ENSMUST00000048665.6,ENSMUST00000109614.2	+	0.841111	0.615556	0.988889	0.966667	0.492167	0.00552407	0.501624	0.00271176	0.488306	0.00467442	0.507833	0.00552407	0.498376	0.00271176	0.511694	0.00467442
Nudt3	ENSMUSG00000024213.7	ENSMUST00000025050.5	-	0.947778	0.397778	0.954444	0.966667	0.509025	0.00395794	0.500205	0.00208816	0.50896	0.00410805	0.490975	0.00395794	0.499795	0.00208816	0.49104	0.00410805
FR0219697	FR0219697	FR0219697	-	0.501111	0.685556	0.826667	0.966667	0.503819	0.00788927	0.492581	0.00848541	0.51479	0.0114489	0.496181	0.00788927	0.507419	0.00848541	0.48521	0.0114489
Itgad	ENSMUSG00000070369.7	ENSMUST00000033051.9,ENSMUST00000106237.3,ENSMUST00000177111.1	+	0.726667	1	0.502222	0.965556	0.507924	0.00737579	0.51495	0.0033917	0.497757	0.00483117	0.492076	0.00737579	0.48505	0.0033917	0.502243	0.00483117
Topors	ENSMUSG00000036822.6	ENSMUST00000042575.6	-	0.66	1	0.546667	0.965556	0.504876	0.00502053	0.509034	0.00172347	0.498529	0.00488114	0.495124	0.00502053	0.490966	0.00172347	0.501471	0.00488114
Wdr31	ENSMUSG00000028391.10	ENSMUST00000120095.1	-	1	1	0.813333	0.965556	0.459345	0.00714664	0.468993	0.00507886	0.490342	0.00718265	0.540655	0.00714664	0.531007	0.00507886	0.509658	0.00718265
Ndufa3	ENSMUSG00000035674.7	ENSMUST00000076657.4	+	0.908889	0.992222	0.502222	0.965556	0.512301	0.00710186	0.514952	0.0050383	0.49854	0.00495779	0.487699	0.00710186	0.485048	0.0050383	0.50146	0.00495779
Zfp54	ENSMUSG00000023882.9	ENSMUST00000007884.8,ENSMUST00000167749.1	+	0.998889	0.543333	0.987778	0.965556	0.481966	0.00550469	0.498148	0.00364151	0.484255	0.005779	0.518034	0.00550469	0.501852	0.00364151	0.515745	0.005779
Anapc11	ENSMUSG00000025135.6	ENSMUST00000026128.3	+	0.915556	0.52	0.972222	0.965556	0.520337	0.00992051	0.499563	0.00097695	0.52234	0.00826478	0.479663	0.00992051	0.500437	0.00097695	0.47766	0.00826478
Rassf8	ENSMUSG00000030259.6	ENSMUST00000032388.4	+	1	0.944444	0.541111	0.965556	0.821021	0.0586073	0.764488	0.0998815	0.529471	0.0702777	0.178979	0.0586073	0.235512	0.0998815	0.470529	0.0702777
Nacc2	ENSMUSG00000026932.8	ENSMUST00000114159.2,ENSMUST00000028300.5	-	0.666667	0.936667	0.574444	0.965556	0.506991	0.0072827	0.513453	0.0068279	0.497847	0.00438455	0.493009	0.0072827	0.486547	0.0068279	0.502153	0.00438455
Crbn	ENSMUSG00000005362.8	ENSMUST00000049675.4,ENSMUST00000151484.1,ENSMUST00000013882.7,ENSMUST00000113239.3	-	0.727778	0.668889	0.887778	0.965556	0.495422	0.00404348	0.501593	0.00207222	0.492607	0.00446613	0.504578	0.00404348	0.498407	0.00207222	0.507393	0.00446613
Inpp5e	ENSMUSG00000026925.10	ENSMUST00000114090.1,ENSMUST00000146061.1,ENSMUST00000145701.1,ENSMUST00000028291.8	-	0.875556	0.825556	0.474444	0.965556	0.486142	0.00813818	0.485831	0.0106098	0.50024	0.00215625	0.513858	0.00813818	0.514169	0.0106098	0.49976	0.00215625
Sod3	ENSMUSG00000072941.4	ENSMUST00000101208.4	+	0.886667	1	0.491111	0.964444	0.494131	0.00344613	0.493053	0.00135455	0.500001	0.00300317	0.505869	0.00344613	0.506947	0.00135455	0.499999	0.00300317
Mex3d	ENSMUSG00000048696.10	ENSMUST00000123141.1,ENSMUST00000105350.1,ENSMUST00000062946.6	-	1	1	1	0.964444	0.480577	0.00223053	0.487317	0.00228865	0.493228	0.00109608	0.519423	0.00223053	0.512683	0.00228865	0.506772	0.00109608
Copa	ENSMUSG00000026553.11	ENSMUST00000135192.1,ENSMUST00000027833.5	+	0.988889	0.457778	0.992222	0.964444	0.505829	0.00206975	0.500105	0.00106537	0.505764	0.00208054	0.494171	0.00206975	0.499895	0.00106537	0.494236	0.00208054
Utp6	ENSMUSG00000035575.5	ENSMUST00000108241.1,ENSMUST00000043152.5	-	0.81	0.488889	0.987778	0.964444	0.521592	0.0157183	0.498885	0.0105179	0.529965	0.00920991	0.478408	0.0157183	0.501115	0.0105179	0.470035	0.00920991
Brd4	ENSMUSG00000024002.10	ENSMUST00000119123.1,ENSMUST00000121285.1,ENSMUST00000003726.8	-	1	0.968889	0.894444	0.964444	0.484163	0.00468283	0.4862	0.00554983	0.498201	0.00110302	0.515837	0.00468283	0.5138	0.00554983	0.501799	0.00110302
NM_053124.2-12	NM_053124.2-12	NM_053124.2-12	+	0.96	0.966667	0.488889	0.964444	0.76697	0.10056	0.769392	0.0990022	0.50371	0.0267369	0.23303	0.10056	0.230608	0.0990022	0.49629	0.0267369
Etv3	ENSMUSG00000003382.12	ENSMUST00000119109.1,ENSMUST00000170036.1	+	0.772222	0.963333	0.481111	0.964444	0.510218	0.00796936	0.515162	0.0069525	0.498822	0.0038603	0.489782	0.00796936	0.484838	0.0069525	0.501178	0.0038603
Src	ENSMUSG00000027646.9	ENSMUST00000092576.4,ENSMUST00000029175.7,ENSMUST00000109533.1,ENSMUST00000109531.1	+	0.501111	0.958889	0.596667	0.964444	0.503432	0.00953013	0.519671	0.00864241	0.491746	0.0122327	0.496568	0.00953013	0.480329	0.00864241	0.508254	0.0122327
Gdi2	ENSMUSG00000021218.9	ENSMUST00000059515.6	+	0.994444	0.956667	0.595556	0.964444	0.486722	0.00415287	0.488142	0.00576073	0.499092	0.00146839	0.513278	0.00415287	0.511858	0.00576073	0.500908	0.00146839
uc008jla.1	uc008jla.1	uc008jla.1	-	0.853333	0.537778	0.942222	0.964444	0.48242	0.01148	0.500958	0.0063359	0.478743	0.00943896	0.51758	0.01148	0.499042	0.0063359	0.521257	0.00943896
FR0286073,Ankrd10	FR0286073,ENSMUSG00000031508.7	FR0286073,ENSMUST00000033905.5	-	0.61	0.918889	0.593333	0.964444	0.49788	0.00284267	0.494312	0.00309146	0.501979	0.00283616	0.50212	0.00284267	0.505688	0.00309146	0.498021	0.00283616
Khdrbs3	ENSMUSG00000022332.7	ENSMUST00000022954.6	+	0.991111	0.662222	0.916667	0.964444	0.490063	0.00299419	0.498728	0.00205889	0.492343	0.00413602	0.509937	0.00299419	0.501272	0.00205889	0.507657	0.00413602
FR0208159	FR0208159	FR0208159	+	0.447778	0.738889	0.902222	0.964444	0.532546	0.110159	0.367461	0.148819	0.703772	0.111786	0.467454	0.110159	0.632539	0.148819	0.296228	0.111786
Ptprj	ENSMUSG00000025314.10	ENSMUST00000111495.2,ENSMUST00000111493.1	-	0.472222	0.868889	0.867778	0.964444	0.497378	0.0138301	0.520814	0.0130185	0.474072	0.0178062	0.502622	0.0138301	0.479186	0.0130185	0.525928	0.0178062
Apbb1	ENSMUSG00000037032.9	ENSMUST00000081165.7	-	0.804444	0.468889	0.867778	0.964444	0.492616	0.00560348	0.500768	0.00352942	0.490757	0.00575376	0.507384	0.00560348	0.499232	0.00352942	0.509243	0.00575376
Cfdp1	ENSMUSG00000031954.5	ENSMUST00000034432.5	-	0.657778	0.541111	1	0.963333	0.494451	0.00587522	0.502276	0.00596003	0.488445	0.00194889	0.505549	0.00587522	0.497724	0.00596003	0.511555	0.00194889
Polr2a	ENSMUSG00000005198.9	ENSMUST00000058470.9,ENSMUST00000071213.3	-	0.643333	0.49	1	0.963333	0.501632	0.00182166	0.499296	0.00154492	0.503681	0.0009619	0.498368	0.00182166	0.500704	0.00154492	0.496319	0.0009619
Tbc1d14	ENSMUSG00000029192.11	ENSMUST00000130417.1,ENSMUST00000140607.1,ENSMUST00000146430.1,ENSMUST00000136189.1,ENSMUST00000141043.1,ENSMUST00000031094.8	-	0.732222	1	0.514444	0.963333	0.503211	0.00293323	0.505837	0.00129614	0.499171	0.00227244	0.496789	0.00293323	0.494163	0.00129614	0.500829	0.00227244
Psma3	ENSMUSG00000060073.3	ENSMUST00000160027.1	+	0.976667	0.483333	1	0.963333	0.532393	0.0135144	0.50043	0.0094338	0.534259	0.00642342	0.467607	0.0135144	0.49957	0.0094338	0.465741	0.00642342
Cnnm1	ENSMUSG00000025189.8	ENSMUST00000165311.1	+	1	0.482222	1	0.963333	0.524796	0.00663152	0.502184	0.00580695	0.521736	0.00373368	0.475204	0.00663152	0.497816	0.00580695	0.478264	0.00373368
FR0174827	FR0174827	FR0174827	-	0.957778	1	0.51	0.963333	0.531702	0.0149558	0.538834	0.00773885	0.499336	0.00509402	0.468298	0.0149558	0.461166	0.00773885	0.500664	0.00509402
C920021L13Rik	ENSMUSG00000080727.2	ENSMUST00000142433.1	+	1	0.725556	1	0.963333	0.164525	0.0573787	0.466452	0.0394118	0.18777	0.0475927	0.835475	0.0573787	0.533548	0.0394118	0.81223	0.0475927
Zbtb17	ENSMUSG00000006215.6	ENSMUST00000006377.6,ENSMUST00000142020.1	+	0.966667	0.981111	0.54	0.963333	0.521615	0.00878936	0.521901	0.00832463	0.500461	0.00546328	0.478385	0.00878936	0.478099	0.00832463	0.499539	0.00546328
Mical3	ENSMUSG00000003178.7	ENSMUST00000077159.5	-	1	0.784444	0.966667	0.963333	0.508617	0.00254234	0.500627	0.000654482	0.507922	0.00368832	0.491383	0.00254234	0.499373	0.000654482	0.492078	0.00368832
Kat6a	ENSMUSG00000031540.7	ENSMUST00000110696.1,ENSMUST00000044331.6	+	0.582222	0.918889	0.698889	0.963333	0.501476	0.00241563	0.497866	0.0011647	0.503684	0.00400103	0.498524	0.00241563	0.502134	0.0011647	0.496316	0.00400103
Mapkapk2	ENSMUSG00000016528.4	ENSMUST00000016672.4	-	0.496667	0.864444	0.813333	0.963333	0.502465	0.00552324	0.511595	0.00826302	0.493965	0.00438932	0.497535	0.00552324	0.488405	0.00826302	0.506035	0.00438932
Prpf4b	ENSMUSG00000021413.8	ENSMUST00000077853.3	+	0.601111	0.562222	0.807778	0.963333	0.49759	0.00309638	0.501241	0.00200599	0.494981	0.00435654	0.50241	0.00309638	0.498759	0.00200599	0.505019	0.00435654
Wdr11	ENSMUSG00000042055.7	ENSMUST00000140877.1,ENSMUST00000084519.5,ENSMUST00000148752.1	+	0.431111	0.79	0.682222	0.963333	0.499234	0.00327576	0.494151	0.00488274	0.504207	0.00530297	0.500766	0.00327576	0.505849	0.00488274	0.495793	0.00530297
Utp3	ENSMUSG00000070697.3	ENSMUST00000090413.4	+	0.5	0.532222	0.78	0.963333	0.495686	0.00711427	0.503009	0.00543757	0.489062	0.00945004	0.504314	0.00711427	0.496991	0.00543757	0.510938	0.00945004
1700012B07Rik	ENSMUSG00000020617.7	ENSMUST00000020941.4	-	0.708889	0.464444	0.707778	0.963333	0.496771	0.0031127	0.500437	0.00158101	0.495766	0.0039243	0.503229	0.0031127	0.499563	0.00158101	0.504234	0.0039243
Bcl9l	ENSMUSG00000063382.5	ENSMUST00000074989.5	+	0.996667	1	1	0.962222	0.523053	0.00669114	0.502737	0.00060931	0.521303	0.00640603	0.476947	0.00669114	0.497263	0.00060931	0.478697	0.00640603
Spam1	ENSMUSG00000029682.2	ENSMUST00000031693.2	+	0.99	1	0.467778	0.962222	0.51408	0.00440725	0.512767	0.00216518	0.500771	0.00384615	0.48592	0.00440725	0.487233	0.00216518	0.499229	0.00384615
Chchd6	ENSMUSG00000030086.10	ENSMUST00000032172.8	-	0.946667	1	0.475556	0.962222	0.504255	0.00192068	0.504707	0.000777223	0.499883	0.00111144	0.495745	0.00192068	0.495293	0.000777223	0.500117	0.00111144
Eqtn	ENSMUSG00000028575.5	ENSMUST00000107097.2,ENSMUST00000030309.5	-	1	1	0.992222	0.962222	0.492647	0.0012259	0.494613	0.00122056	0.498091	0.000652937	0.507353	0.0012259	0.505387	0.00122056	0.501909	0.000652937
Ttc23	ENSMUSG00000030555.9	ENSMUST00000107471.1,ENSMUST00000107470.1,ENSMUST00000137919.1	+	1	0.837778	1	0.962222	0.480237	0.00337392	0.494982	0.00363578	0.485815	0.00245891	0.519763	0.00337392	0.505018	0.00363578	0.514185	0.00245891
Gm15935	ENSMUSG00000084940.2	ENSMUST00000142076.1	+	1	0.901111	1	0.962222	0.441008	0.0102843	0.483623	0.00974659	0.455701	0.00917577	0.558992	0.0102843	0.516377	0.00974659	0.544299	0.00917577
Stk30	ENSMUSG00000056458.10	ENSMUST00000021701.8	-	0.96	0.627778	0.99	0.962222	0.527021	0.0109671	0.5008	0.00124644	0.526361	0.00949225	0.472979	0.0109671	0.4992	0.00124644	0.473639	0.00949225
Osbp2	ENSMUSG00000020435.11	ENSMUST00000070552.7,ENSMUST00000102950.3,ENSMUST00000101632.3	-	1	0.726667	0.985556	0.962222	0.511158	0.00228543	0.501939	0.00185857	0.508555	0.00250175	0.488842	0.00228543	0.498061	0.00185857	0.491445	0.00250175
Dcaf7	ENSMUSG00000049354.8	ENSMUST00000058438.8,ENSMUST00000106891.1	+	0.51	0.721111	0.881111	0.962222	0.501125	0.00193859	0.498145	0.00173133	0.504043	0.00255167	0.498875	0.00193859	0.501855	0.00173133	0.495957	0.00255167
BC119140.1-2	BC119140.1-2	BC119140.1-2	-	0.723333	0.651111	1	0.961111	0.514999	0.0144269	0.494526	0.00752465	0.530375	0.00667737	0.485001	0.0144269	0.505474	0.00752465	0.469625	0.00667737
Lrp6	ENSMUSG00000030201.9	ENSMUST00000032322.8	-	1	1	0.493333	0.961111	0.486113	0.00398439	0.486611	0.00356759	0.499923	0.00114708	0.513887	0.00398439	0.513389	0.00356759	0.500077	0.00114708
Ptplad1	ENSMUSG00000033629.5	ENSMUST00000036615.5	-	1	1	0.68	0.961111	0.482834	0.00349528	0.487146	0.00303918	0.496683	0.00362254	0.517166	0.00349528	0.512854	0.00303918	0.503317	0.00362254
Fam149b	ENSMUSG00000039599.9	ENSMUST00000051915.6,ENSMUST00000090503.4,ENSMUST00000090499.5	+	1	0.638889	1	0.961111	0.485386	0.00310449	0.497877	0.00276141	0.487908	0.00212383	0.514614	0.00310449	0.502123	0.00276141	0.512092	0.00212383
Pex19	ENSMUSG00000003464.7	ENSMUST00000075895.2,ENSMUST00000111252.3	+	0.804444	1	0.504444	0.961111	0.50955	0.00672843	0.51449	0.00286995	0.498711	0.00394612	0.49045	0.00672843	0.48551	0.00286995	0.501289	0.00394612
Gm6588	ENSMUSG00000072722.2	ENSMUST00000100882.2	+	0.591111	1	0.785556	0.961111	0.502669	0.00351632	0.49657	0.000617963	0.506646	0.0053317	0.497331	0.00351632	0.50343	0.000617963	0.493354	0.0053317
Dynlrb1	ENSMUSG00000047459.8	ENSMUST00000109682.2	+	1	0.817778	1	0.961111	0.468849	0.00807923	0.495903	0.00337044	0.471788	0.00687383	0.531151	0.00807923	0.504097	0.00337044	0.528212	0.00687383
Ep400	ENSMUSG00000029505.11	ENSMUST00000112433.1,ENSMUST00000112436.2,ENSMUST00000041558.8,ENSMUST00000112435.2	-	1	0.715556	1	0.961111	0.505255	0.000979314	0.500972	0.000990269	0.504104	0.000883863	0.494745	0.000979314	0.499028	0.000990269	0.495896	0.000883863
Adam10	ENSMUSG00000054693.8	ENSMUST00000140205.1,ENSMUST00000067880.6	+	0.997778	1	0.513333	0.961111	0.482848	0.00494187	0.484757	0.00252239	0.498332	0.0046494	0.517152	0.00494187	0.515243	0.00252239	0.501668	0.0046494
Ralgapb	ENSMUSG00000027652.9	ENSMUST00000141497.1,ENSMUST00000109485.2,ENSMUST00000109486.2,ENSMUST00000046274.5	+	1	0.927778	1	0.961111	0.526358	0.00392459	0.507788	0.00417715	0.517987	0.00375338	0.473642	0.00392459	0.492212	0.00417715	0.482013	0.00375338
FR0379390	FR0379390	FR0379390	+	0.966667	0.52	1	0.961111	0.543174	0.0200238	0.500017	0.013363	0.550051	0.00954133	0.456826	0.0200238	0.499983	0.013363	0.449949	0.00954133
Rbm7	ENSMUSG00000042396.9	ENSMUST00000170000.2	-	1	0.994444	0.883333	0.961111	0.531524	0.00563332	0.522814	0.00626235	0.507714	0.00500724	0.468476	0.00563332	0.477186	0.00626235	0.492286	0.00500724
Prickle1	ENSMUSG00000036158.6	ENSMUST00000109255.2,ENSMUST00000048982.4	-	0.75	0.961111	0.48	0.961111	0.507004	0.00566743	0.510493	0.0047361	0.49918	0.00271912	0.492996	0.00566743	0.489507	0.0047361	0.50082	0.00271912
Mapk6	ENSMUSG00000042688.10	ENSMUST00000172946.1	-	0.96	0.957778	0.467778	0.961111	0.464799	0.0146881	0.467871	0.0137261	0.498543	0.00728524	0.535201	0.0146881	0.532129	0.0137261	0.501457	0.00728524
1700006A11Rik	ENSMUSG00000027973.7	ENSMUST00000029598.5	-	0.783333	0.943333	0.46	0.961111	0.501921	0.00149286	0.503055	0.0016034	0.499681	0.000840241	0.498079	0.00149286	0.496945	0.0016034	0.500319	0.000840241
Cdk12	ENSMUSG00000003119.8	ENSMUST00000147441.1	+	0.567778	0.94	0.69	0.961111	0.503898	0.00590582	0.512263	0.00630728	0.495719	0.00502963	0.496102	0.00590582	0.487737	0.00630728	0.504281	0.00502963
Tex33	ENSMUSG00000062154.7	ENSMUST00000165170.1,ENSMUST00000169575.1,ENSMUST00000074380.7	-	0.83	0.907778	0.52	0.961111	0.504501	0.00318452	0.506088	0.00319279	0.499349	0.00177496	0.495499	0.00318452	0.493912	0.00319279	0.500651	0.00177496
Stx18	ENSMUSG00000029125.8	ENSMUST00000031008.6,ENSMUST00000114126.2,ENSMUST00000042146.8,ENSMUST00000154929.1,ENSMUST00000146864.1	+	0.408889	0.636667	0.886667	0.961111	0.501243	0.00420207	0.494425	0.00659198	0.509031	0.00557039	0.498757	0.00420207	0.505575	0.00659198	0.490969	0.00557039
Trnt1	ENSMUSG00000013736.10	ENSMUST00000113248.1,ENSMUST00000113249.1,ENSMUST00000057578.9	+	0.492222	0.734444	0.705556	0.961111	0.498405	0.00464155	0.504741	0.00444606	0.492386	0.00816006	0.501595	0.00464155	0.495259	0.00444606	0.507614	0.00816006
Fkbp14	ENSMUSG00000038074.10	ENSMUST00000046520.6,ENSMUST00000155047.1	-	1	1	0.941111	0.96	0.465989	0.00530596	0.475338	0.00436667	0.491016	0.00420352	0.534011	0.00530596	0.524662	0.00436667	0.508984	0.00420352
Rab11b	ENSMUSG00000077450.6	ENSMUST00000057373.7	-	1	0.936667	1	0.96	0.539352	0.00659231	0.509503	0.00507848	0.530144	0.00526199	0.460648	0.00659231	0.490497	0.00507848	0.469856	0.00526199
Garnl3	ENSMUSG00000038860.9	ENSMUST00000102810.3	-	0.964444	1	0.536667	0.96	0.520149	0.00910021	0.524898	0.00400138	0.499001	0.00301685	0.479851	0.00910021	0.475102	0.00400138	0.500999	0.00301685
Slc38a6	ENSMUSG00000044712.9	ENSMUST00000140523.1	+	1	1	0.61	0.96	0.452224	0.0107533	0.459262	0.00651468	0.492445	0.0103657	0.547776	0.0107533	0.540738	0.00651468	0.507555	0.0103657
FR0102759,2310058D17Rik	FR0102759,ENSMUSG00000085379.1	FR0102759,ENSMUST00000131221.1	-	1	1	1	0.96	0.541238	0.00810432	0.531784	0.00903824	0.510849	0.00227052	0.458762	0.00810432	0.468216	0.00903824	0.489151	0.00227052
FR0352821	FR0352821	FR0352821	-	1	0.994444	1	0.96	0.565017	0.0120231	0.516393	0.00569641	0.556066	0.00844342	0.434983	0.0120231	0.483607	0.00569641	0.443934	0.00844342
Mat2a	ENSMUSG00000053907.9	ENSMUST00000059472.8	-	1	0.663333	0.998889	0.96	0.488976	0.00242982	0.49826	0.00211348	0.491414	0.00258365	0.511024	0.00242982	0.50174	0.00211348	0.508586	0.00258365
Csnk1a1	ENSMUSG00000024576.8	ENSMUST00000163205.1	+	0.495556	0.99	0.855556	0.96	0.498919	0.00672071	0.511109	0.00410333	0.487471	0.00981502	0.501081	0.00672071	0.488891	0.00410333	0.512529	0.00981502
Vwa7	ENSMUSG00000007030.2	ENSMUST00000007245.1	+	0.426667	0.985556	0.816667	0.96	0.499637	0.0722553	0.646468	0.0519118	0.382658	0.0962494	0.500363	0.0722553	0.353532	0.0519118	0.617342	0.0962494
Wdr26	ENSMUSG00000038733.7	ENSMUST00000036329.5	-	0.493333	0.602222	0.943333	0.96	0.498315	0.00390953	0.503158	0.00508515	0.491795	0.00384685	0.501685	0.00390953	0.496842	0.00508515	0.508205	0.00384685
Dlgap4	ENSMUSG00000061689.9	ENSMUST00000070782.6,ENSMUST00000169464.2,ENSMUST00000109568.3	+	0.563333	0.682222	0.93	0.96	0.509916	0.0166518	0.490516	0.0111414	0.529586	0.0152623	0.490084	0.0166518	0.509484	0.0111414	0.470414	0.0152623
Akt3	ENSMUSG00000019699.9	ENSMUST00000111160.2,ENSMUST00000111159.1	-	0.667778	0.916667	0.575556	0.96	0.489961	0.0102712	0.480794	0.0103468	0.502877	0.00670396	0.510039	0.0102712	0.519206	0.0103468	0.497123	0.00670396
Arpc4	ENSMUSG00000079426.6	ENSMUST00000156898.1,ENSMUST00000102708.4	+	0.507778	0.863333	0.857778	0.96	0.505044	0.0125348	0.486653	0.00912046	0.521925	0.0154947	0.494956	0.0125348	0.513347	0.00912046	0.478075	0.0154947
Apoh	ENSMUSG00000000049.5	ENSMUST00000000049.5	+	0.736667	0.513333	1	0.958889	0.508949	0.00774068	0.498705	0.0063199	0.51483	0.00292769	0.491051	0.00774068	0.501295	0.0063199	0.48517	0.00292769
Inha	ENSMUSG00000032968.4	ENSMUST00000037330.4	+	0.996667	0.487778	1	0.958889	0.513162	0.0048728	0.500441	0.00418719	0.512587	0.0037404	0.486838	0.0048728	0.499559	0.00418719	0.487413	0.0037404
Ttc30a2	ENSMUSG00000075272.3	ENSMUST00000099995.3	-	1	0.805556	1	0.958889	0.508085	0.00144422	0.501979	0.00162762	0.505814	0.00110265	0.491915	0.00144422	0.498021	0.00162762	0.494186	0.00110265
Zfp691	ENSMUSG00000045268.7	ENSMUST00000106355.3,ENSMUST00000179290.1	-	1	1	1	0.958889	0.521439	0.00388496	0.504855	0.00133303	0.516625	0.00337898	0.478561	0.00388496	0.495145	0.00133303	0.483375	0.00337898
Sccpdh	ENSMUSG00000038936.7	ENSMUST00000134287.1	+	0.51	0.847778	1	0.958889	0.507401	0.0154237	0.485648	0.00999864	0.535293	0.00658932	0.492599	0.0154237	0.514352	0.00999864	0.464707	0.00658932
Dync2h1	ENSMUSG00000047193.9	ENSMUST00000139671.1,ENSMUST00000140466.1,ENSMUST00000048417.6,ENSMUST00000147193.1	-	0.988889	0.424444	1	0.958889	0.494155	0.00212576	0.499851	0.0016802	0.494421	0.00138438	0.505845	0.00212576	0.500149	0.0016802	0.505579	0.00138438
Gm6729	ENSMUSG00000090816.1	ENSMUST00000165173.1	-	0.976667	0.988889	0.523333	0.958889	0.484186	0.00531549	0.485375	0.00513076	0.498831	0.00272386	0.515814	0.00531549	0.514625	0.00513076	0.501169	0.00272386
A030009H04Rik	ENSMUSG00000043419.10	ENSMUST00000129321.1	+	0.994444	0.981111	0.728889	0.958889	0.482707	0.00532462	0.484164	0.00587613	0.499006	0.000961829	0.517293	0.00532462	0.515836	0.00587613	0.500994	0.000961829
Wdr45b	ENSMUSG00000025173.7	ENSMUST00000026173.6	-	0.434444	0.71	0.973333	0.958889	0.502254	0.00582167	0.510705	0.0111556	0.491659	0.00346657	0.497746	0.00582167	0.489295	0.0111556	0.508341	0.00346657
Acyp1	ENSMUSG00000008822.9	ENSMUST00000008966.6	-	0.981111	0.561111	0.892222	0.958889	0.506738	0.00228771	0.500324	0.000825104	0.505777	0.0032564	0.493262	0.00228771	0.499676	0.000825104	0.494223	0.0032564
Kctd18	ENSMUSG00000054770.10	ENSMUST00000114410.3,ENSMUST00000161608.1	-	0.995556	0.647778	0.863333	0.958889	0.456645	0.0138422	0.496407	0.00453264	0.466935	0.0207887	0.543355	0.0138422	0.503593	0.00453264	0.533065	0.0207887
FR0021787	FR0021787	FR0021787	+	0.905556	0.835556	0.53	0.958889	0.677129	0.101325	0.677946	0.124397	0.494566	0.0116948	0.322871	0.101325	0.322054	0.124397	0.505434	0.0116948
4933402P03Rik	ENSMUSG00000044084.2	ENSMUST00000056941.2	-	0.645556	0.534444	0.832222	0.958889	0.496833	0.00363802	0.501166	0.00258596	0.493957	0.00483231	0.503167	0.00363802	0.498834	0.00258596	0.506043	0.00483231
4930523C07Rik,FR0304675	ENSMUSG00000090394.2,FR0304675	ENSMUST00000163892.1,FR0304675	+	0.474444	0.817778	0.706667	0.958889	0.50258	0.00539099	0.510425	0.00797654	0.494528	0.00579131	0.49742	0.00539099	0.489575	0.00797654	0.505472	0.00579131
Zfp568	ENSMUSG00000074221.5	ENSMUST00000148442.1,ENSMUST00000146074.1	+	0.438889	0.643333	0.755556	0.958889	0.50135	0.0065704	0.492498	0.010116	0.510336	0.00935196	0.49865	0.0065704	0.507502	0.010116	0.489664	0.00935196
1700018A14Rik	ENSMUSG00000033993.1	ENSMUST00000037090.1	+	1	1	0.935556	0.957778	0.415298	0.0166978	0.434561	0.0144907	0.478022	0.0110475	0.584702	0.0166978	0.565439	0.0144907	0.521978	0.0110475
Rcc2	ENSMUSG00000040945.7	ENSMUST00000038893.5	+	1	1	1	0.957778	0.527277	0.00341649	0.509461	0.00214766	0.517754	0.00274855	0.472723	0.00341649	0.490539	0.00214766	0.482246	0.00274855
Zxdc	ENSMUSG00000034430.10	ENSMUST00000075117.3	+	0.428889	1	0.522222	0.957778	0.498474	0.00604272	0.48719	0.00237896	0.505424	0.00915765	0.501526	0.00604272	0.51281	0.00237896	0.494576	0.00915765
Taf1a	ENSMUSG00000072258.5	ENSMUST00000097043.5	+	0.93	1	0.478889	0.957778	0.480985	0.0102296	0.477225	0.00508017	0.501208	0.00722776	0.519015	0.0102296	0.522775	0.00508017	0.498792	0.00722776
Zfp707	ENSMUSG00000034429.8	ENSMUST00000109967.3,ENSMUST00000109966.1,ENSMUST00000147641.1	+	0.983333	0.457778	1	0.957778	0.527156	0.0099868	0.501172	0.0068164	0.527357	0.00504276	0.472844	0.0099868	0.498828	0.0068164	0.472643	0.00504276
Dhcr7	ENSMUSG00000058454.8	ENSMUST00000141916.1,ENSMUST00000073878.5,ENSMUST00000124340.1	+	1	1	1	0.957778	0.576366	0.00939121	0.551033	0.00832221	0.526074	0.00636883	0.423634	0.00939121	0.448967	0.00832221	0.473926	0.00636883
Gm16039	ENSMUSG00000089862.2	ENSMUST00000160253.1,ENSMUST00000162034.1,ENSMUST00000159433.1,ENSMUST00000159168.1	+	0.848889	1	0.472222	0.957778	0.484443	0.0100564	0.47862	0.0062341	0.501755	0.00536274	0.515557	0.0100564	0.52138	0.0062341	0.498245	0.00536274
Syngr4	ENSMUSG00000040231.8	ENSMUST00000039049.7	-	0.566667	0.998889	0.55	0.957778	0.495837	0.00559861	0.489773	0.00344095	0.502291	0.00600029	0.504163	0.00559861	0.510227	0.00344095	0.497709	0.00600029
Agpat3	ENSMUSG00000001211.8	ENSMUST00000105387.1	-	0.995556	0.445556	0.995556	0.957778	0.508674	0.00292232	0.499952	0.00123872	0.509113	0.00302817	0.491326	0.00292232	0.500048	0.00123872	0.490887	0.00302817
Nup35	ENSMUSG00000026999.8	ENSMUST00000028382.6	+	0.951111	0.987778	0.465556	0.957778	0.495151	0.0023213	0.494593	0.00137263	0.500177	0.0014463	0.504849	0.0023213	0.505407	0.00137263	0.499823	0.0014463
Sp3	ENSMUSG00000027109.10	ENSMUST00000141372.1,ENSMUST00000133615.1,ENSMUST00000102689.3,ENSMUST00000066003.6	-	0.856667	0.677778	0.924444	0.957778	0.512107	0.00792307	0.498209	0.00194125	0.515728	0.00790974	0.487893	0.00792307	0.501791	0.00194125	0.484272	0.00790974
Lyst	ENSMUSG00000019726.10	ENSMUST00000110559.1	+	0.85	0.894444	0.488889	0.957778	0.493551	0.00432533	0.491037	0.00499311	0.501078	0.00294155	0.506449	0.00432533	0.508963	0.00499311	0.498922	0.00294155
Ralgps2	ENSMUSG00000026594.8	ENSMUST00000172057.1,ENSMUST00000171292.1,ENSMUST00000027886.7,ENSMUST00000063199.6	-	0.875556	0.878889	0.465556	0.957778	0.520368	0.0115143	0.521896	0.0150859	0.499761	0.00170719	0.479632	0.0115143	0.478104	0.0150859	0.500239	0.00170719
Asf1b	ENSMUSG00000005470.8	ENSMUST00000005607.8	+	1	0.69	1	0.956667	0.518217	0.00366079	0.502971	0.0033371	0.514628	0.00248009	0.481783	0.00366079	0.497029	0.0033371	0.485372	0.00248009
Nat10	ENSMUSG00000027185.8	ENSMUST00000028608.6	-	0.995556	1	0.52	0.956667	0.515701	0.00469168	0.514275	0.00395241	0.501303	0.00306078	0.484299	0.00469168	0.485725	0.00395241	0.498697	0.00306078
Adamts2	ENSMUSG00000036545.8	ENSMUST00000040523.8	+	1	1	1	0.956667	0.443514	0.00992995	0.485257	0.00268296	0.454582	0.00800402	0.556486	0.00992995	0.514743	0.00268296	0.545418	0.00800402
Gtpbp6	ENSMUSG00000033434.9	ENSMUST00000077220.7,ENSMUST00000127628.1	-	0.877778	0.48	1	0.956667	0.529508	0.0170716	0.499615	0.00693896	0.536898	0.00755747	0.470492	0.0170716	0.500385	0.00693896	0.463102	0.00755747
Tasp1	ENSMUSG00000039033.5	ENSMUST00000099304.3,ENSMUST00000046656.2,ENSMUST00000110079.2	-	0.996667	0.567778	1	0.956667	0.486292	0.00362121	0.498768	0.00323924	0.488092	0.00213617	0.513708	0.00362121	0.501232	0.00323924	0.511908	0.00213617
Dusp18	ENSMUSG00000047205.6	ENSMUST00000109996.1,ENSMUST00000055931.4	+	1	0.623333	1	0.956667	0.477746	0.0048317	0.495852	0.00534043	0.482735	0.00425848	0.522254	0.0048317	0.504148	0.00534043	0.517265	0.00425848
Rhbdd3	ENSMUSG00000034175.7	ENSMUST00000139742.1	+	1	1	0.491111	0.956667	0.472572	0.00740923	0.474384	0.00466852	0.498348	0.00358283	0.527428	0.00740923	0.525616	0.00466852	0.501652	0.00358283
Prpf4	ENSMUSG00000066148.3	ENSMUST00000148774.1	+	0.993333	1	0.954444	0.956667	0.249482	0.073475	0.425746	0.0118326	0.28062	0.0943789	0.750518	0.073475	0.574254	0.0118326	0.71938	0.0943789
4933417A18Rik	ENSMUSG00000021415.7	ENSMUST00000160279.1,ENSMUST00000160905.1	+	1	1	0.71	0.956667	0.511995	0.00255057	0.5094	0.00279383	0.501941	0.00209024	0.488005	0.00255057	0.4906	0.00279383	0.498059	0.00209024
FR0029611	FR0029611	FR0029611	-	1	1	0.663333	0.956667	0.457323	0.00986937	0.463645	0.00631279	0.492367	0.00968822	0.542677	0.00986937	0.536355	0.00631279	0.507633	0.00968822
Naa35	ENSMUSG00000021555.8	ENSMUST00000022038.7	+	0.93	0.465556	0.996667	0.956667	0.495553	0.00220257	0.500039	0.00175243	0.495333	0.00117177	0.504447	0.00220257	0.499961	0.00175243	0.504667	0.00117177
Rfx3	ENSMUSG00000040929.10	ENSMUST00000173161.1	-	0.447778	0.995556	0.673333	0.956667	0.461208	0.0951194	0.288156	0.0683882	0.596053	0.119402	0.538792	0.0951194	0.711844	0.0683882	0.403947	0.119402
Dleu2	ENSMUSG00000097589.3	ENSMUST00000183054.1	-	0.743333	0.505556	0.993333	0.956667	0.483073	0.0150195	0.503462	0.00968384	0.471738	0.00985633	0.516927	0.0150195	0.496538	0.00968384	0.528262	0.00985633
FR0377958	FR0377958	FR0377958	-	0.437778	0.99	0.724444	0.956667	0.500434	0.0030529	0.494785	0.00158992	0.505059	0.00543209	0.499566	0.0030529	0.505215	0.00158992	0.494941	0.00543209
Leo1	ENSMUSG00000042487.5	ENSMUST00000048937.4	+	0.663333	0.621111	0.98	0.956667	0.497155	0.003086	0.501706	0.00273453	0.493711	0.00253363	0.502845	0.003086	0.498294	0.00273453	0.506289	0.00253363
Entpd1	ENSMUSG00000048120.10	ENSMUST00000156598.1,ENSMUST00000134063.1,ENSMUST00000112231.2	+	0.432222	0.57	0.978889	0.956667	0.499096	0.00423083	0.503848	0.00703336	0.491661	0.0032174	0.500904	0.00423083	0.496152	0.00703336	0.508339	0.0032174
NM_027289.1-5	NM_027289.1-5	NM_027289.1-5	+	0.971111	0.954444	0.497778	0.956667	0.485761	0.00593829	0.485481	0.00732053	0.499806	0.000760061	0.514239	0.00593829	0.514519	0.00732053	0.500194	0.000760061
Plxna4	ENSMUSG00000029765.10	ENSMUST00000115096.2	-	0.997778	0.945556	0.66	0.956667	0.520545	0.00650592	0.517427	0.0084701	0.501844	0.00252185	0.479455	0.00650592	0.482573	0.0084701	0.498156	0.00252185
Cnot6l	ENSMUSG00000034724.11	ENSMUST00000155901.1,ENSMUST00000036646.7,ENSMUST00000113005.2	-	0.431111	0.932222	0.72	0.956667	0.499605	0.00404773	0.492241	0.00395323	0.505979	0.00664823	0.500395	0.00404773	0.507759	0.00395323	0.494021	0.00664823
Zfp229	ENSMUSG00000061544.7	ENSMUST00000065871.7,ENSMUST00000182603.1	+	1	0.663333	1	0.955556	0.536278	0.00923577	0.504437	0.00470216	0.531146	0.00723537	0.463722	0.00923577	0.495563	0.00470216	0.468854	0.00723537
Dap3	ENSMUSG00000068921.8	ENSMUST00000090938.4	-	0.815556	1	0.503333	0.955556	0.514933	0.0108493	0.522659	0.00495319	0.497643	0.00726396	0.485067	0.0108493	0.477341	0.00495319	0.502357	0.00726396
Scube3	ENSMUSG00000038677.7	ENSMUST00000132670.1	+	0.404444	0.745556	1	0.955556	0.501618	0.0086591	0.516097	0.0143022	0.481857	0.00474204	0.498382	0.0086591	0.483903	0.0143022	0.518143	0.00474204
Whsc1l1	ENSMUSG00000054823.9	ENSMUST00000155861.1,ENSMUST00000146919.1,ENSMUST00000136107.1,ENSMUST00000143445.1	+	1	0.537778	1	0.955556	0.475666	0.00691315	0.498116	0.00405506	0.477966	0.00487344	0.524334	0.00691315	0.501884	0.00405506	0.522034	0.00487344
Gm6432	ENSMUSG00000096316.1	ENSMUST00000178051.1	-	1	1	0.542222	0.955556	0.526266	0.00716663	0.524762	0.00485169	0.501353	0.00362845	0.473734	0.00716663	0.475238	0.00485169	0.498647	0.00362845
FR0135657	FR0135657	FR0135657	+	0.838889	1	0.516667	0.955556	0.484377	0.01019	0.475883	0.00441172	0.502743	0.00491116	0.515623	0.01019	0.524117	0.00441172	0.497257	0.00491116
NM_133360.2-2	NM_133360.2-2	NM_133360.2-2	+	1	0.992222	1	0.955556	0.861702	0.0394663	0.787693	0.0814789	0.66159	0.0261911	0.138298	0.0394663	0.212307	0.0814789	0.33841	0.0261911
Ppp4r1	ENSMUSG00000061950.11	ENSMUST00000162272.1,ENSMUST00000073104.4,ENSMUST00000160664.1	+	1	0.584444	0.981111	0.955556	0.508453	0.00206254	0.501082	0.00169819	0.506724	0.00269856	0.491547	0.00206254	0.498918	0.00169819	0.493276	0.00269856
Abhd1	ENSMUSG00000006638.8	ENSMUST00000131757.1	+	1	0.973333	0.716667	0.955556	0.762713	0.0517899	0.710638	0.0825625	0.545065	0.0477801	0.237287	0.0517899	0.289362	0.0825625	0.454935	0.0477801
FR0227452	FR0227452	FR0227452	-	0.966667	0.841111	0.967778	0.955556	0.26666	0.0798799	0.487067	0.0103574	0.27419	0.0877395	0.73334	0.0798799	0.512933	0.0103574	0.72581	0.0877395
Gdpd5	ENSMUSG00000035314.8	ENSMUST00000037528.8	+	0.885556	0.942222	0.465556	0.955556	0.514718	0.00858592	0.51649	0.00815609	0.500084	0.00520891	0.485282	0.00858592	0.48351	0.00815609	0.499916	0.00520891
FR0079496,FR0104179	FR0079496,FR0104179	FR0079496,FR0104179	+	0.44	0.781111	0.731111	0.955556	0.499251	0.00402453	0.506827	0.00634847	0.492842	0.00669848	0.500749	0.00402453	0.493173	0.00634847	0.507158	0.00669848
Hsbp1	ENSMUSG00000031839.6	ENSMUST00000034300.6	+	1	1	0.874444	0.954444	0.493913	0.00104999	0.495628	0.000937638	0.498388	0.00104136	0.506087	0.00104999	0.504372	0.000937638	0.501612	0.00104136
Lap3	ENSMUSG00000039682.6	ENSMUST00000046122.6,ENSMUST00000137699.1	+	1	0.89	1	0.954444	0.518902	0.00311526	0.505529	0.00361021	0.513402	0.00234228	0.481098	0.00311526	0.494471	0.00361021	0.486598	0.00234228
Mterfd3	ENSMUSG00000049038.2	ENSMUST00000050813.2	-	1	1	0.943333	0.954444	0.573638	0.017557	0.561882	0.0166695	0.513339	0.00665761	0.426362	0.017557	0.438118	0.0166695	0.486661	0.00665761
Aph1c	ENSMUSG00000053040.7	ENSMUST00000057261.8	-	1	0.474444	1	0.954444	0.472117	0.00866813	0.499111	0.00399696	0.471853	0.0054049	0.527883	0.00866813	0.500889	0.00399696	0.528147	0.0054049
Cspp1	ENSMUSG00000056763.10	ENSMUST00000071087.5	+	1	1	0.975556	0.954444	0.524154	0.00382189	0.51704	0.00318747	0.506957	0.00279273	0.475846	0.00382189	0.48296	0.00318747	0.493043	0.00279273
Uxs1	ENSMUSG00000057363.6	ENSMUST00000076997.6	-	1	1	0.756667	0.954444	0.530858	0.00588073	0.523386	0.00509952	0.506367	0.0060393	0.469142	0.00588073	0.476614	0.00509952	0.493633	0.0060393
Kbtbd4	ENSMUSG00000005505.6	ENSMUST00000111464.1,ENSMUST00000090682.3	+	0.437778	1	0.571111	0.954444	0.500424	0.00567034	0.511888	0.00290934	0.493172	0.010541	0.499576	0.00567034	0.488112	0.00290934	0.506828	0.010541
Dmrtb1	ENSMUSG00000028610.10	ENSMUST00000131776.1	-	1	1	1	0.954444	0.488464	0.00144744	0.496108	0.000646694	0.492442	0.00163111	0.511536	0.00144744	0.503892	0.000646694	0.507558	0.00163111
Trp53	ENSMUSG00000059552.7	ENSMUST00000171247.1,ENSMUST00000108657.3,ENSMUST00000108658.3,ENSMUST00000005371.5	+	1	1	1	0.954444	0.532232	0.00670022	0.507909	0.00144265	0.524735	0.0080629	0.467768	0.00670022	0.492091	0.00144265	0.475265	0.0080629
Micu1	ENSMUSG00000020111.9	ENSMUST00000179709.1,ENSMUST00000092508.5,ENSMUST00000165563.1,ENSMUST00000020311.6	+	1	1	0.627778	0.954444	0.486326	0.00320638	0.488513	0.00213657	0.498246	0.00322604	0.513674	0.00320638	0.511487	0.00213657	0.501754	0.00322604
Atp6v1a	ENSMUSG00000052459.7	ENSMUST00000147025.1	-	0.737778	0.541111	0.997778	0.954444	0.515551	0.0136513	0.49668	0.00839091	0.526442	0.00765287	0.484449	0.0136513	0.50332	0.00839091	0.473558	0.00765287
Cnot7	ENSMUSG00000031601.10	ENSMUST00000132740.1,ENSMUST00000149992.1,ENSMUST00000135269.1,ENSMUST00000034012.3,ENSMUST00000132032.1	-	0.857778	0.996667	0.481111	0.954444	0.494238	0.0039838	0.491823	0.00281813	0.500785	0.00298975	0.505762	0.0039838	0.508177	0.00281813	0.499215	0.00298975
Pcmtd2	ENSMUSG00000027589.8	ENSMUST00000029116.7,ENSMUST00000108754.1	+	0.98	0.994444	0.466667	0.954444	0.475191	0.00838577	0.476838	0.00808191	0.498667	0.00308806	0.524809	0.00838577	0.523162	0.00808191	0.501333	0.00308806
Pofut2	ENSMUSG00000020260.8	ENSMUST00000020493.7	+	0.977778	0.453333	0.921111	0.954444	0.491411	0.00347713	0.500125	0.00134508	0.49155	0.00440111	0.508589	0.00347713	0.499875	0.00134508	0.50845	0.00440111
Rc3h1	ENSMUSG00000040423.4	ENSMUST00000035911.4	+	0.881111	0.888889	0.648889	0.954444	0.767156	0.13532	0.780227	0.1628	0.492368	0.00955326	0.232844	0.13532	0.219773	0.1628	0.507632	0.00955326
FR0087161	FR0087161	FR0087161	+	0.835556	0.877778	0.48	0.954444	0.489022	0.00782865	0.48579	0.0091726	0.501122	0.00289352	0.510978	0.00782865	0.51421	0.0091726	0.498878	0.00289352
Psmg2	ENSMUSG00000024537.4	ENSMUST00000025418.3	+	0.453333	0.87	0.753333	0.954444	0.49925	0.00337313	0.505312	0.00335658	0.493715	0.00583263	0.50075	0.00337313	0.494688	0.00335658	0.506285	0.00583263
Rcn2	ENSMUSG00000032320.7	ENSMUST00000114276.2	+	0.528889	0.762222	0.756667	0.954444	0.497218	0.00429546	0.492231	0.00668719	0.50353	0.00345643	0.502782	0.00429546	0.507769	0.00668719	0.49647	0.00345643
Oxsr1	ENSMUSG00000036737.6	ENSMUST00000040853.4,ENSMUST00000128880.1	-	0.522222	0.681111	1	0.953333	0.503713	0.00850938	0.510989	0.0109734	0.490074	0.00231599	0.496287	0.00850938	0.489011	0.0109734	0.509926	0.00231599
Vkorc1l1,FR0195739	ENSMUSG00000066735.5,FR0195739	ENSMUST00000051758.7,FR0195739	+	1	1	0.935556	0.953333	0.482993	0.00316836	0.487269	0.0033674	0.495318	0.00232236	0.517007	0.00316836	0.512731	0.0033674	0.504682	0.00232236
Ttc21b	ENSMUSG00000034848.11	ENSMUST00000102718.3,ENSMUST00000125446.2	-	1	1	0.595556	0.953333	0.488314	0.00317975	0.490345	0.00199955	0.498389	0.00320404	0.511686	0.00317975	0.509655	0.00199955	0.501611	0.00320404
Lrrc37a	ENSMUSG00000078632.3	ENSMUST00000153273.1	-	1	0.517778	1	0.953333	0.495212	0.00130848	0.499623	0.000964392	0.495745	0.00106511	0.504788	0.00130848	0.500377	0.000964392	0.504255	0.00106511
Atp2c1	ENSMUSG00000032570.10	ENSMUST00000176770.1,ENSMUST00000177293.1,ENSMUST00000112558.2,ENSMUST00000112557.2,ENSMUST00000038118.7,ENSMUST00000085133.6	-	1	1	0.943333	0.953333	0.547589	0.00666291	0.533367	0.00532949	0.513872	0.00655327	0.452411	0.00666291	0.466633	0.00532949	0.486128	0.00655327
FR0282871	FR0282871	FR0282871	+	1	0.84	1	0.953333	0.548507	0.00988188	0.509235	0.00704924	0.539216	0.00785836	0.451493	0.00988188	0.490765	0.00704924	0.460784	0.00785836
Dclre1a	ENSMUSG00000025077.7	ENSMUST00000182058.1,ENSMUST00000026063.5,ENSMUST00000182276.1	-	0.431111	0.996667	0.763333	0.953333	0.501202	0.00453326	0.51021	0.00346002	0.4937	0.00595562	0.498798	0.00453326	0.48979	0.00346002	0.5063	0.00595562
FR0249328	FR0249328	FR0249328	+	0.766667	0.986667	0.927778	0.953333	0.491034	0.00788508	0.504087	0.00155727	0.48481	0.00778965	0.508966	0.00788508	0.495913	0.00155727	0.51519	0.00778965
Chmp7	ENSMUSG00000034190.8	ENSMUST00000036381.8	-	0.482222	0.981111	0.571111	0.953333	0.496914	0.0063386	0.487094	0.00552028	0.504075	0.00852963	0.503086	0.0063386	0.512906	0.00552028	0.495925	0.00852963
Gpd2	ENSMUSG00000026827.6	ENSMUST00000148991.1	+	1	0.506667	0.975556	0.953333	0.832999	0.0707433	0.511601	0.0475863	0.803301	0.105599	0.167001	0.0707433	0.488399	0.0475863	0.196699	0.105599
Col18a1	ENSMUSG00000001435.8	ENSMUST00000081654.6	-	0.491111	0.862222	0.905556	0.953333	0.502817	0.00490026	0.509548	0.00673085	0.495186	0.00293334	0.497183	0.00490026	0.490452	0.00673085	0.504814	0.00293334
Bag4	ENSMUSG00000037316.8	ENSMUST00000038498.8	-	0.502222	0.725556	0.894444	0.953333	0.499248	0.00460864	0.49324	0.00779463	0.506839	0.00418254	0.500752	0.00460864	0.50676	0.00779463	0.493161	0.00418254
4930523C07Rik	ENSMUSG00000090394.2	ENSMUST00000060298.8	+	0.958889	0.88	0.482222	0.953333	0.75756	0.09737	0.738519	0.138697	0.503817	0.0182019	0.24244	0.09737	0.261481	0.138697	0.496183	0.0182019
Alkbh1	ENSMUSG00000079036.4	ENSMUST00000176758.2,ENSMUST00000162961.1,ENSMUST00000161712.1,ENSMUST00000160113.1,ENSMUST00000162247.1	-	0.598889	0.847778	0.594444	0.953333	0.50521	0.00738307	0.513571	0.0101104	0.495989	0.00586456	0.49479	0.00738307	0.486429	0.0101104	0.504011	0.00586456
Srp68	ENSMUSG00000020780.9	ENSMUST00000106425.3,ENSMUST00000021133.9	-	0.467778	0.628889	0.832222	0.953333	0.500861	0.00219706	0.497838	0.00283116	0.504021	0.0031858	0.499139	0.00219706	0.502162	0.00283116	0.495979	0.0031858
AK008457.1-139	AK008457.1-139	AK008457.1-139	+	1	1	0.971111	0.952222	0.818789	0.0524075	0.612759	0.0221127	0.752933	0.0919922	0.181211	0.0524075	0.387241	0.0221127	0.247067	0.0919922
Smarcad1	ENSMUSG00000029920.7	ENSMUST00000031984.6	+	1	1	0.997778	0.952222	0.540644	0.00555087	0.527274	0.0048971	0.513452	0.00415925	0.459356	0.00555087	0.472726	0.0048971	0.486548	0.00415925
Rabac1	ENSMUSG00000003380.10	ENSMUST00000076961.7	-	1	1	0.995556	0.952222	0.532559	0.00413394	0.521727	0.00375829	0.510757	0.0029238	0.467441	0.00413394	0.478273	0.00375829	0.489243	0.0029238
Skap2	ENSMUSG00000059182.5	ENSMUST00000078214.5	-	0.586667	0.732222	1	0.952222	0.502486	0.00477971	0.507658	0.00830662	0.495444	0.0011602	0.497514	0.00477971	0.492342	0.00830662	0.504556	0.0011602
Zfp597	ENSMUSG00000039789.7	ENSMUST00000090522.4,ENSMUST00000119599.2	-	1	0.655556	1	0.952222	0.493487	0.00131935	0.49893	0.00125213	0.494832	0.00095535	0.506513	0.00131935	0.50107	0.00125213	0.505168	0.00095535
Gna13	ENSMUSG00000020611.8	ENSMUST00000106702.3	+	0.896667	0.501111	1	0.952222	0.523754	0.0136022	0.499316	0.00530204	0.529712	0.00722397	0.476246	0.0136022	0.500684	0.00530204	0.470288	0.00722397
FR0157027,Gm13598	FR0157027,ENSMUSG00000086908.1	FR0157027,ENSMUST00000147939.1	-	1	1	0.655556	0.952222	0.186377	0.0514102	0.230467	0.052628	0.449104	0.0574572	0.813623	0.0514102	0.769533	0.052628	0.550896	0.0574572
Aagab	ENSMUSG00000037257.7	ENSMUST00000041551.7	+	0.943333	0.994444	0.49	0.952222	0.510179	0.00446735	0.509838	0.00296839	0.500533	0.00335549	0.489821	0.00446735	0.490162	0.00296839	0.499467	0.00335549
Fam73a,FR0196767	ENSMUSG00000054942.7,FR0196767	FR0196767,ENSMUST00000068243.6,ENSMUST00000073089.6	-	0.557778	0.746667	0.983333	0.952222	0.495025	0.00707122	0.487814	0.0114482	0.505017	0.00196674	0.504975	0.00707122	0.512186	0.0114482	0.494983	0.00196674
A930018P22Rik	ENSMUSG00000032671.5	ENSMUST00000040374.5	+	0.973333	0.485556	0.911111	0.952222	0.479199	0.00813758	0.499037	0.00423467	0.481501	0.0101501	0.520801	0.00813758	0.500963	0.00423467	0.518499	0.0101501
Cmas	ENSMUSG00000030282.8	ENSMUST00000032419.8	+	0.578889	0.873333	0.704444	0.952222	0.502342	0.00362458	0.507038	0.00499809	0.497146	0.00299926	0.497658	0.00362458	0.492962	0.00499809	0.502854	0.00299926
Mbd1	ENSMUSG00000024561.8	ENSMUST00000097530.3	+	0.406667	0.724444	0.732222	0.952222	0.500273	0.0012256	0.502302	0.00219825	0.498527	0.00140951	0.499727	0.0012256	0.497698	0.00219825	0.501473	0.00140951
Dus3l	ENSMUSG00000007603.8	ENSMUST00000007747.8	+	1	0.82	1	0.951111	0.473915	0.00526651	0.494449	0.00448219	0.480362	0.00503599	0.526085	0.00526651	0.505551	0.00448219	0.519638	0.00503599
Fbxo46	ENSMUSG00000050428.6	ENSMUST00000053109.3,ENSMUST00000165913.1	+	1	0.556667	1	0.951111	0.49016	0.00234475	0.49894	0.00188171	0.491731	0.00164316	0.50984	0.00234475	0.50106	0.00188171	0.508269	0.00164316
Tekt1	ENSMUSG00000020799.10	ENSMUST00000108503.2	-	1	1	1	0.951111	0.487453	0.00163571	0.491517	0.00168964	0.4959	0.0012352	0.512547	0.00163571	0.508483	0.00168964	0.5041	0.0012352
Fam98c	ENSMUSG00000030590.8	ENSMUST00000144795.1	-	0.972222	0.591111	1	0.951111	0.278884	0.0779399	0.489822	0.0249608	0.284467	0.0578294	0.721116	0.0779399	0.510178	0.0249608	0.715533	0.0578294
Cep97	ENSMUSG00000022604.12	ENSMUST00000118500.1,ENSMUST00000117468.1	-	0.468889	0.544444	0.998889	0.951111	0.502637	0.00853923	0.492215	0.0122003	0.516797	0.00448093	0.497363	0.00853923	0.507785	0.0122003	0.483203	0.00448093
uc007znc.1,FR0049144	uc007znc.1,FR0049144	uc007znc.1,FR0049144	-	0.717778	0.816667	0.957778	0.951111	0.508376	0.00809925	0.512626	0.00979691	0.496318	0.00174812	0.491624	0.00809925	0.487374	0.00979691	0.503682	0.00174812
Ttll6	ENSMUSG00000038756.7	ENSMUST00000167258.1,ENSMUST00000107680.1	+	0.854444	0.478889	0.93	0.951111	0.497585	0.00151118	0.500266	0.000884543	0.497052	0.00149978	0.502415	0.00151118	0.499734	0.000884543	0.502948	0.00149978
Mylk3	ENSMUSG00000031698.8	ENSMUST00000034133.7,ENSMUST00000122452.1	-	0.443333	0.688889	0.886667	0.951111	0.498482	0.00868066	0.510107	0.0121473	0.484468	0.0101352	0.501518	0.00868066	0.489893	0.0121473	0.515532	0.0101352
Mus81	ENSMUSG00000024906.3	ENSMUST00000149908.1	-	0.45	0.693333	0.835556	0.951111	0.497778	0.135776	0.663315	0.164623	0.305716	0.135285	0.502222	0.135776	0.336685	0.164623	0.694284	0.135285
Plekhb2	ENSMUSG00000026123.5	ENSMUST00000027297.4	+	0.514444	0.636667	0.805556	0.951111	0.492645	0.0143915	0.509522	0.0139174	0.474701	0.0202784	0.507355	0.0143915	0.490478	0.0139174	0.525299	0.0202784
FR0172893	FR0172893	FR0172893	-	0.556667	0.735556	0.653333	0.951111	0.451188	0.120611	0.337452	0.144222	0.605561	0.133959	0.548812	0.120611	0.662548	0.144222	0.394439	0.133959
Zscan18	ENSMUSG00000070822.4	ENSMUST00000046245.5	-	1	1	0.948889	0.95	0.464113	0.00504081	0.475925	0.0042475	0.488597	0.00510325	0.535887	0.00504081	0.524075	0.0042475	0.511403	0.00510325
Tpgs2	ENSMUSG00000024269.5	ENSMUST00000115817.2	-	1	1	0.624444	0.95	0.505071	0.00101163	0.503887	0.000599425	0.500887	0.00121735	0.494929	0.00101163	0.496113	0.000599425	0.499113	0.00121735
Arid3b	ENSMUSG00000004661.9	ENSMUST00000171444.1,ENSMUST00000004780.9	-	1	0.912222	1	0.95	0.472011	0.00439965	0.491258	0.00492057	0.480617	0.00388415	0.527989	0.00439965	0.508742	0.00492057	0.519383	0.00388415
Kif5c	ENSMUSG00000026764.9	ENSMUST00000028102.7	+	0.993333	0.993333	0.527778	0.95	0.466208	0.00978291	0.469463	0.0100835	0.497171	0.00569213	0.533792	0.00978291	0.530537	0.0100835	0.502829	0.00569213
Rnf31	ENSMUSG00000047098.11	ENSMUST00000019443.8,ENSMUST00000140178.1	+	0.624444	0.988889	0.525556	0.95	0.493906	0.00901253	0.483387	0.00529221	0.503752	0.0083547	0.506094	0.00901253	0.516613	0.00529221	0.496248	0.0083547
Ufm1	ENSMUSG00000027746.7	ENSMUST00000148338.1	-	1	0.988889	0.456667	0.95	0.839444	0.0737318	0.813185	0.0916353	0.505883	0.0664569	0.160556	0.0737318	0.186815	0.0916353	0.494117	0.0664569
Sec24c	ENSMUSG00000039367.9	ENSMUST00000048657.8	+	0.995556	0.467778	0.987778	0.95	0.484225	0.00491916	0.499062	0.00298282	0.485268	0.00517098	0.515775	0.00491916	0.500938	0.00298282	0.514732	0.00517098
Ngdn	ENSMUSG00000022204.8	ENSMUST00000022815.8	+	0.972222	0.983333	0.461111	0.95	0.488272	0.00482727	0.487864	0.00438158	0.499922	0.00204079	0.511728	0.00482727	0.512136	0.00438158	0.500078	0.00204079
Med15	ENSMUSG00000012114.10	ENSMUST00000012259.7,ENSMUST00000080936.6	-	0.982222	0.406667	0.978889	0.95	0.51095	0.00385536	0.500656	0.00298547	0.509766	0.00401673	0.48905	0.00385536	0.499344	0.00298547	0.490234	0.00401673
Ogfr	ENSMUSG00000049401.10	ENSMUST00000029087.3	+	0.983333	0.555556	0.906667	0.95	0.490263	0.00376888	0.499408	0.00194734	0.491302	0.00529929	0.509737	0.00376888	0.500592	0.00194734	0.508698	0.00529929
Eif1ad	ENSMUSG00000024841.7	ENSMUST00000025759.7	+	0.875556	0.868889	0.478889	0.95	0.502435	0.00149661	0.502847	0.00183892	0.49985	0.000721987	0.497565	0.00149661	0.497153	0.00183892	0.50015	0.000721987
Casp9	ENSMUSG00000028914.7	ENSMUST00000030747.4	+	0.79	0.642222	0.851111	0.95	0.509774	0.00759295	0.497912	0.00284341	0.513606	0.00965257	0.490226	0.00759295	0.502088	0.00284341	0.486394	0.00965257
Rnf168	ENSMUSG00000014074.11	ENSMUST00000014218.8,ENSMUST00000171474.1	+	0.438889	0.838889	0.703333	0.95	0.499992	0.00444607	0.507389	0.00551818	0.493094	0.00796488	0.500008	0.00444607	0.492611	0.00551818	0.506906	0.00796488
Dpy19l4	ENSMUSG00000045205.10	ENSMUST00000139385.1,ENSMUST00000084892.5	-	0.44	0.733333	0.817778	0.95	0.496828	0.00883479	0.510765	0.0101451	0.483015	0.0127503	0.503172	0.00883479	0.489235	0.0101451	0.516985	0.0127503
FR0131299	FR0131299	FR0131299	+	0.521111	0.747778	0.747778	0.95	0.497645	0.00387822	0.49322	0.00647447	0.502746	0.00249841	0.502355	0.00387822	0.50678	0.00647447	0.497254	0.00249841
Mpp5	ENSMUSG00000021112.8	ENSMUST00000082024.5	+	0.944444	0.46	0.723333	0.95	0.493975	0.00274928	0.499702	0.000607947	0.495462	0.00417059	0.506025	0.00274928	0.500298	0.000607947	0.504538	0.00417059
Casc5	ENSMUSG00000027326.7	ENSMUST00000028799.5,ENSMUST00000099542.2,ENSMUST00000028802.2	+	0.47	1	0.62	0.948889	0.501505	0.00359282	0.508693	0.00207603	0.496271	0.00501012	0.498495	0.00359282	0.491307	0.00207603	0.503729	0.00501012
Pim3	ENSMUSG00000035828.10	ENSMUST00000042818.9	+	0.968889	0.497778	1	0.948889	0.529274	0.0114693	0.501617	0.00837889	0.527473	0.00696013	0.470726	0.0114693	0.498383	0.00837889	0.472527	0.00696013
Trp53bp1	ENSMUSG00000043909.10	ENSMUST00000135890.1,ENSMUST00000147540.1,ENSMUST00000110647.1,ENSMUST00000110648.1	-	1	1	0.97	0.948889	0.523049	0.00327158	0.515637	0.00301851	0.506961	0.00266434	0.476951	0.00327158	0.484363	0.00301851	0.493039	0.00266434
Unkl	ENSMUSG00000015127.8	ENSMUST00000161679.1	+	0.588889	0.514444	1	0.948889	0.58756	0.144312	0.436175	0.162389	0.805552	0.0417185	0.41244	0.144312	0.563825	0.162389	0.194448	0.0417185
Rab11b	ENSMUSG00000077450.6	ENSMUST00000173860.1,ENSMUST00000173987.1	-	1	0.888889	1	0.948889	0.442459	0.00946896	0.48397	0.0100735	0.460243	0.0104252	0.557541	0.00946896	0.51603	0.0100735	0.539757	0.0104252
Vps52	ENSMUSG00000024319.11	ENSMUST00000174588.1,ENSMUST00000025178.9,ENSMUST00000114330.2,ENSMUST00000173196.2	+	0.997778	0.526667	1	0.948889	0.524845	0.0077856	0.502621	0.00684508	0.521246	0.00443524	0.475155	0.0077856	0.497379	0.00684508	0.478754	0.00443524
Rnaseh1	ENSMUSG00000020630.8	ENSMUST00000020959.7	+	0.454444	0.615556	0.995556	0.948889	0.498046	0.00491536	0.504197	0.00688939	0.48988	0.00333387	0.501954	0.00491536	0.495803	0.00688939	0.51012	0.00333387
Yif1b	ENSMUSG00000030588.5	ENSMUST00000142519.1,ENSMUST00000108238.1,ENSMUST00000032809.3	+	0.428889	0.993333	0.7	0.948889	0.500438	0.00249952	0.495894	0.00120794	0.504356	0.00504471	0.499562	0.00249952	0.504106	0.00120794	0.495644	0.00504471
Brd8	ENSMUSG00000003778.8	ENSMUST00000153569.1	-	0.924444	0.433333	0.986667	0.948889	0.531952	0.015962	0.501063	0.00682012	0.534805	0.0110712	0.468048	0.015962	0.498937	0.00682012	0.465195	0.0110712
Kdm6b	ENSMUSG00000018476.7	ENSMUST00000094077.4	-	1	0.54	0.984444	0.948889	0.480887	0.0055485	0.498124	0.00359867	0.48383	0.00617618	0.519113	0.0055485	0.501876	0.00359867	0.51617	0.00617618
FR0368025	FR0368025	FR0368025	+	0.623333	0.608889	0.981111	0.948889	0.507143	0.00901177	0.496362	0.00619275	0.516958	0.00632226	0.492857	0.00901177	0.503638	0.00619275	0.483042	0.00632226
Rbpms,FR0036696	ENSMUSG00000031586.10,FR0036696	ENSMUST00000033994.8,ENSMUST00000053251.5,FR0036696	-	0.694444	0.782222	0.972222	0.948889	0.510994	0.0112277	0.495275	0.0039415	0.521963	0.00789714	0.489006	0.0112277	0.504725	0.0039415	0.478037	0.00789714
Zfp800	ENSMUSG00000039841.8	ENSMUST00000155494.1	-	0.952222	0.611111	0.943333	0.948889	0.228812	0.112157	0.499039	0.0218469	0.227784	0.118686	0.771188	0.112157	0.500961	0.0218469	0.772216	0.118686
Psma2	ENSMUSG00000015671.10	ENSMUST00000170836.2	+	0.743333	0.777778	0.831111	0.948889	0.508197	0.00755624	0.497734	0.00209333	0.513029	0.0104454	0.491803	0.00755624	0.502266	0.00209333	0.486971	0.0104454
Pigo	ENSMUSG00000028454.10	ENSMUST00000149333.1,ENSMUST00000098109.2,ENSMUST00000067481.5	-	0.605556	0.641111	0.816667	0.948889	0.497916	0.00277097	0.501796	0.00274388	0.495325	0.00352955	0.502084	0.00277097	0.498204	0.00274388	0.504675	0.00352955
Cbx6	ENSMUSG00000089715.5	ENSMUST00000109627.1	-	0.924444	0.404444	1	0.947778	0.478664	0.0118806	0.50176	0.00564516	0.473196	0.00768509	0.521336	0.0118806	0.49824	0.00564516	0.526804	0.00768509
Gm15389	ENSMUSG00000086161.1	ENSMUST00000153774.1	+	1	1	0.932222	0.947778	0.146646	0.0398672	0.224479	0.0681578	0.401938	0.0514081	0.853354	0.0398672	0.775521	0.0681578	0.598062	0.0514081
Socs5	ENSMUSG00000037104.8	ENSMUST00000041369.6	+	0.993333	0.508889	0.993333	0.947778	0.518009	0.00547348	0.501809	0.00395001	0.515809	0.00484242	0.481991	0.00547348	0.498191	0.00395001	0.484191	0.00484242
Cdc14b	ENSMUSG00000033102.8	ENSMUST00000109770.1,ENSMUST00000109769.2,ENSMUST00000039318.8	-	1	0.985556	0.977778	0.947778	0.48124	0.0031606	0.487368	0.00419078	0.494262	0.00213987	0.51876	0.0031606	0.512632	0.00419078	0.505738	0.00213987
Chka	ENSMUSG00000024843.9	ENSMUST00000154467.1	+	0.807778	0.538889	0.925556	0.947778	0.487777	0.0091487	0.501498	0.00581794	0.483023	0.00916061	0.512223	0.0091487	0.498502	0.00581794	0.516977	0.00916061
0610030E20Rik	ENSMUSG00000058706.3	ENSMUST00000077783.3	+	0.89	0.9	0.45	0.947778	0.508213	0.00476827	0.509438	0.00579919	0.499711	0.00230972	0.491787	0.00476827	0.490562	0.00579919	0.500289	0.00230972
Cacybp	ENSMUSG00000014226.5	ENSMUST00000014370.5	-	0.973333	0.837778	0.786667	0.947778	0.835749	0.0981382	0.780216	0.168006	0.512677	0.0114196	0.164251	0.0981382	0.219784	0.168006	0.487323	0.0114196
Atp6v0d1	ENSMUSG00000013160.7	ENSMUST00000013304.7	-	1	1	1	0.946667	0.542918	0.00576313	0.514002	0.00336275	0.529733	0.00563204	0.457082	0.00576313	0.485998	0.00336275	0.470267	0.00563204
Tmco5b	ENSMUSG00000041255.2	ENSMUST00000040856.2	+	1	0.58	1	0.946667	0.520916	0.00415301	0.502864	0.0043304	0.516352	0.00254214	0.479084	0.00415301	0.497136	0.0043304	0.483648	0.00254214
Ttk	ENSMUSG00000038379.9	ENSMUST00000070326.7	+	1	1	1	0.946667	0.478512	0.00239959	0.491926	0.00122384	0.486405	0.00243444	0.521488	0.00239959	0.508074	0.00122384	0.513595	0.00243444
Mroh1	ENSMUSG00000022558.9	ENSMUST00000096385.4,ENSMUST00000159218.1	+	1	1	0.677778	0.946667	0.492859	0.00139052	0.494806	0.00114734	0.49849	0.00168007	0.507141	0.00139052	0.505194	0.00114734	0.50151	0.00168007
Kcnip2	ENSMUSG00000025221.9	ENSMUST00000111906.1,ENSMUST00000079431.3,ENSMUST00000162528.2	-	1	1	0.796667	0.946667	0.546371	0.00769561	0.534199	0.00607875	0.510633	0.00862058	0.453629	0.00769561	0.465801	0.00607875	0.489367	0.00862058
Kif2c	ENSMUSG00000028678.7	ENSMUST00000148918.1	-	1	1	0.906667	0.946667	0.470752	0.00688415	0.473989	0.00470532	0.495516	0.00234587	0.529248	0.00688415	0.526011	0.00470532	0.504484	0.00234587
Hace1	ENSMUSG00000038822.9	ENSMUST00000155368.1	+	1	1	1	0.946667	0.410998	0.0111366	0.440747	0.0112303	0.46743	0.00643808	0.589002	0.0111366	0.559253	0.0112303	0.53257	0.00643808
Ciapin1	ENSMUSG00000031781.7	ENSMUST00000162538.1	-	0.974444	0.458889	1	0.946667	0.552152	0.02092	0.501896	0.0144293	0.554714	0.0104066	0.447848	0.02092	0.498104	0.0144293	0.445286	0.0104066
FR0243742,Gm2694	FR0243742,ENSMUSG00000097248.2	FR0243742,ENSMUST00000181898.1	+	0.991111	1	0.635556	0.946667	0.558099	0.0163409	0.55716	0.00863112	0.507381	0.0102779	0.441901	0.0163409	0.44284	0.00863112	0.492619	0.0102779
Dpep3	ENSMUSG00000031898.8	ENSMUST00000034371.7	-	0.836667	0.997778	0.501111	0.946667	0.502562	0.00186685	0.503697	0.00119178	0.499542	0.00145382	0.497438	0.00186685	0.496303	0.00119178	0.500458	0.00145382
Cluap1	ENSMUSG00000014232.8	ENSMUST00000040881.7	+	1	0.991111	0.778889	0.946667	0.543526	0.00977363	0.534996	0.0112028	0.508175	0.00748953	0.456474	0.00977363	0.465004	0.0112028	0.491825	0.00748953
Rad18	ENSMUSG00000030254.10	ENSMUST00000142079.1,ENSMUST00000077088.4,ENSMUST00000068487.5	-	0.783333	0.532222	0.991111	0.946667	0.490952	0.00727025	0.501639	0.00581082	0.486091	0.00489997	0.509048	0.00727025	0.498361	0.00581082	0.513909	0.00489997
NM_019766.4-6	NM_019766.4-6	NM_019766.4-6	-	1	0.948889	0.985556	0.946667	0.25867	0.058218	0.306539	0.0885352	0.444679	0.0213043	0.74133	0.058218	0.693461	0.0885352	0.555321	0.0213043
Fam63a	ENSMUSG00000038712.10	ENSMUST00000107187.2,ENSMUST00000168223.1	+	1	0.98	0.62	0.946667	0.467795	0.00767675	0.474667	0.00746569	0.494518	0.00809653	0.532205	0.00767675	0.525333	0.00746569	0.505482	0.00809653
Pcnt	ENSMUSG00000001151.9	ENSMUST00000001179.5	-	0.441111	0.97	0.7	0.946667	0.500211	0.0016627	0.503769	0.0017801	0.497315	0.00304554	0.499789	0.0016627	0.496231	0.0017801	0.502685	0.00304554
Phf14	ENSMUSG00000029629.10	ENSMUST00000115511.2	+	0.42	0.968889	0.691111	0.946667	0.500213	0.00377384	0.508238	0.00334877	0.494044	0.00611746	0.499787	0.00377384	0.491762	0.00334877	0.505956	0.00611746
Dupd1	ENSMUSG00000063821.5	ENSMUST00000073870.5	-	0.473333	0.75	0.947778	0.946667	0.505718	0.0144733	0.486137	0.0130754	0.529542	0.0141021	0.494282	0.0144733	0.513863	0.0130754	0.470458	0.0141021
3110009E18Rik	ENSMUSG00000026388.9	ENSMUST00000027637.6	+	0.568889	0.853333	0.921111	0.946667	0.506021	0.011024	0.491862	0.00555028	0.518031	0.0108959	0.493979	0.011024	0.508138	0.00555028	0.481969	0.0108959
Tex101	ENSMUSG00000062773.5	ENSMUST00000078001.5	-	1	0.913333	0.871111	0.946667	0.491288	0.0019478	0.493631	0.00328732	0.498305	0.00109261	0.508712	0.0019478	0.506369	0.00328732	0.501695	0.00109261
Vprbp	ENSMUSG00000040325.10	ENSMUST00000055009.8,ENSMUST00000161758.1	+	0.447778	0.816667	0.632222	0.946667	0.500078	0.00254714	0.495988	0.00342383	0.503555	0.00462141	0.499922	0.00254714	0.504012	0.00342383	0.496445	0.00462141
Mvd	ENSMUSG00000006517.4	ENSMUST00000006692.4	-	0.431111	0.732222	0.792222	0.946667	0.499155	0.00835781	0.511314	0.0117751	0.485663	0.0120953	0.500845	0.00835781	0.488686	0.0117751	0.514337	0.0120953
Fpgt	ENSMUSG00000053870.6	ENSMUST00000066568.4	-	0.395556	0.731111	0.79	0.946667	0.499636	0.00289943	0.494535	0.00490517	0.504999	0.00444927	0.500364	0.00289943	0.505465	0.00490517	0.495001	0.00444927
Tatdn3	ENSMUSG00000026632.11	ENSMUST00000110891.1,ENSMUST00000085633.5,ENSMUST00000110893.3,ENSMUST00000027945.5	-	1	1	0.876667	0.945556	0.552198	0.00795818	0.536801	0.00573879	0.51485	0.00987981	0.447802	0.00795818	0.463199	0.00573879	0.48515	0.00987981
Arhgap39	ENSMUSG00000033697.9	ENSMUST00000177011.1,ENSMUST00000036176.8,ENSMUST00000077821.3	-	0.988889	0.543333	1	0.945556	0.512266	0.00482449	0.499823	0.00429286	0.513041	0.00207279	0.487734	0.00482449	0.500177	0.00429286	0.486959	0.00207279
FR0192063,B230354K17Rik	FR0192063,ENSMUSG00000097119.1	FR0192063,ENSMUST00000181149.1	+	0.99	1	0.441111	0.945556	0.521656	0.00813691	0.52081	0.00601797	0.501106	0.00562515	0.478344	0.00813691	0.47919	0.00601797	0.498894	0.00562515
Ankrd55	ENSMUSG00000049985.8	ENSMUST00000165593.1,ENSMUST00000022275.6	+	0.41	0.997778	0.724444	0.945556	0.500231	0.00215554	0.495575	0.00152764	0.504167	0.00446014	0.499769	0.00215554	0.504425	0.00152764	0.495833	0.00446014
Slit3	ENSMUSG00000056427.4	ENSMUST00000069837.3	+	1	0.991111	0.966667	0.945556	0.522846	0.00433589	0.51724	0.00543806	0.505663	0.00238177	0.477154	0.00433589	0.48276	0.00543806	0.494337	0.00238177
4932442E05Rik	ENSMUSG00000050709.4	ENSMUST00000059966.4	+	0.451111	0.65	0.96	0.945556	0.498375	0.0090458	0.509511	0.0124122	0.482487	0.00805985	0.501625	0.0090458	0.490489	0.0124122	0.517513	0.00805985
Rsrc2	ENSMUSG00000029422.8	ENSMUST00000050827.7,ENSMUST00000057795.5,ENSMUST00000182584.1,ENSMUST00000182955.1,ENSMUST00000182948.1,ENSMUST00000182309.1	-	0.431111	0.88	0.636667	0.945556	0.499588	0.00707917	0.511657	0.00685712	0.48976	0.0133926	0.500412	0.00707917	0.488343	0.00685712	0.51024	0.0133926
Ankrd54	ENSMUSG00000033055.4	ENSMUST00000153003.1	-	0.896667	0.495556	0.872222	0.945556	0.258183	0.129157	0.497039	0.0311669	0.263492	0.147888	0.741817	0.129157	0.502961	0.0311669	0.736508	0.147888
Pafah1b1	ENSMUSG00000020745.9	ENSMUST00000021091.8,ENSMUST00000102520.2	-	1	1	0.962222	0.944444	0.542398	0.00580559	0.528216	0.00467536	0.513766	0.00583606	0.457602	0.00580559	0.471784	0.00467536	0.486234	0.00583606
Sfi1	ENSMUSG00000023764.12	ENSMUST00000081318.6,ENSMUST00000066391.7	-	1	0.601111	1	0.944444	0.541982	0.0121869	0.50435	0.0064644	0.536944	0.0100169	0.458018	0.0121869	0.49565	0.0064644	0.463056	0.0100169
Zfp708	ENSMUSG00000058883.8	ENSMUST00000091527.6,ENSMUST00000109742.3,ENSMUST00000109743.3	-	1	0.913333	1	0.944444	0.452742	0.00760036	0.486073	0.00818079	0.466838	0.00658818	0.547258	0.00760036	0.513927	0.00818079	0.533162	0.00658818
Ino80d	ENSMUSG00000040865.9	ENSMUST00000133236.1	-	0.958889	1	0.977778	0.944444	0.730937	0.0836819	0.530241	0.00769163	0.723192	0.0757647	0.269063	0.0836819	0.469759	0.00769163	0.276808	0.0757647
Fam71f1	ENSMUSG00000039742.9	ENSMUST00000166462.1,ENSMUST00000090487.5,ENSMUST00000164560.1,ENSMUST00000163229.1	+	1	1	1	0.944444	0.51568	0.0018338	0.509969	0.00195622	0.505625	0.000950004	0.48432	0.0018338	0.490031	0.00195622	0.494375	0.000950004
4930469G21Rik	ENSMUSG00000049160.9	ENSMUST00000178511.1	-	0.995556	0.861111	1	0.944444	0.871436	0.086342	0.796821	0.178626	0.517041	0.00366734	0.128564	0.086342	0.203179	0.178626	0.482959	0.00366734
FR0008175	FR0008175	FR0008175	-	1	0.99	0.998889	0.944444	0.47311	0.00608069	0.494625	0.00203304	0.478118	0.00706006	0.52689	0.00608069	0.505375	0.00203304	0.521882	0.00706006
Fbxw11	ENSMUSG00000020271.11	ENSMUST00000076383.7,ENSMUST00000109366.1,ENSMUST00000093205.6	+	0.664444	0.533333	0.995556	0.944444	0.507172	0.00749406	0.497293	0.00498374	0.51488	0.00452034	0.492828	0.00749406	0.502707	0.00498374	0.48512	0.00452034
FR0130727	FR0130727	FR0130727	+	0.984444	0.994444	0.477778	0.944444	0.522293	0.00763412	0.520572	0.00714534	0.501553	0.00494271	0.477707	0.00763412	0.479428	0.00714534	0.498447	0.00494271
Zfp335	ENSMUSG00000039834.11	ENSMUST00000041361.7,ENSMUST00000183830.1	-	1	0.64	0.993333	0.944444	0.535696	0.00905504	0.506208	0.00786024	0.527602	0.0102233	0.464304	0.00905504	0.493792	0.00786024	0.472398	0.0102233
Slc15a4	ENSMUSG00000029416.11	ENSMUST00000124569.1,ENSMUST00000031367.8,ENSMUST00000153832.1	-	0.987778	0.447778	0.986667	0.944444	0.486756	0.00493765	0.499672	0.00393725	0.487061	0.00407169	0.513244	0.00493765	0.500328	0.00393725	0.512939	0.00407169
Ndufab1	ENSMUSG00000030869.5	ENSMUST00000130857.1	-	0.54	0.974444	0.75	0.944444	0.487598	0.0205971	0.460173	0.015281	0.513962	0.0134106	0.512402	0.0205971	0.539827	0.015281	0.486038	0.0134106
Pfdn2	ENSMUSG00000006412.4	ENSMUST00000135941.1,ENSMUST00000006579.4	+	0.416667	0.708889	0.973333	0.944444	0.499742	0.00285264	0.504156	0.00506366	0.494001	0.00256006	0.500258	0.00285264	0.495844	0.00506366	0.505999	0.00256006
Mrpl47	ENSMUSG00000037531.7	ENSMUST00000043966.7	-	0.722222	0.972222	0.552222	0.944444	0.496579	0.00316216	0.493809	0.00270275	0.500944	0.0021433	0.503421	0.00316216	0.506191	0.00270275	0.499056	0.0021433
Sox12	ENSMUSG00000051817.8	ENSMUST00000182625.1	-	0.863333	0.911111	0.933333	0.944444	0.520612	0.0139529	0.526262	0.0151123	0.496262	0.00199262	0.479388	0.0139529	0.473738	0.0151123	0.503738	0.00199262
Ppm1m	ENSMUSG00000020253.8	ENSMUST00000136431.1,ENSMUST00000076258.5,ENSMUST00000140761.1	-	0.443333	0.871111	0.818889	0.944444	0.493042	0.0172893	0.516965	0.010707	0.467726	0.0260885	0.506958	0.0172893	0.483035	0.010707	0.532274	0.0260885
Zswim4	ENSMUSG00000035671.5	ENSMUST00000039480.5	-	0.474444	0.868889	0.605556	0.944444	0.503527	0.00791734	0.516913	0.0113063	0.493104	0.00895212	0.496473	0.00791734	0.483087	0.0113063	0.506896	0.00895212
Atp13a2	ENSMUSG00000036622.9	ENSMUST00000151517.1,ENSMUST00000127833.2,ENSMUST00000037055.7	+	0.524444	0.866667	0.728889	0.944444	0.502799	0.00436955	0.509124	0.00638307	0.496267	0.00395924	0.497201	0.00436955	0.490876	0.00638307	0.503733	0.00395924
Rimklb	ENSMUSG00000040649.9	ENSMUST00000068242.6	-	0.967778	0.454444	0.844444	0.944444	0.515059	0.00658733	0.500015	0.00184038	0.513648	0.00953686	0.484941	0.00658733	0.499985	0.00184038	0.486352	0.00953686
C1rl	ENSMUSG00000038527.9	ENSMUST00000049124.9	+	0.58	0.682222	0.816667	0.944444	0.493225	0.00920859	0.50398	0.00435389	0.486344	0.0112367	0.506775	0.00920859	0.49602	0.00435389	0.513656	0.0112367
Hmox2	ENSMUSG00000004070.9	ENSMUST00000004172.8	+	0.552222	1	0.845556	0.943333	0.507736	0.0143122	0.529291	0.007291	0.487698	0.0086062	0.492264	0.0143122	0.470709	0.007291	0.512302	0.0086062
Tmem116	ENSMUSG00000029452.12	ENSMUST00000078094.4,ENSMUST00000031405.5,ENSMUST00000150805.1,ENSMUST00000060004.8,ENSMUST00000094357.4	+	1	1	0.901111	0.943333	0.448311	0.0123451	0.456608	0.0125961	0.491554	0.00515755	0.551689	0.0123451	0.543392	0.0125961	0.508446	0.00515755
Pkib	ENSMUSG00000019876.9	ENSMUST00000095668.3	+	0.752222	1	0.501111	0.943333	0.512997	0.0111403	0.521918	0.00463646	0.498253	0.00566103	0.487003	0.0111403	0.478082	0.00463646	0.501747	0.00566103
Immp2l	ENSMUSG00000056899.4	ENSMUST00000134965.1	+	1	0.548889	1	0.943333	0.479303	0.00516829	0.497204	0.0048291	0.482934	0.00457739	0.520697	0.00516829	0.502796	0.0048291	0.517066	0.00457739
Gm13520	ENSMUSG00000052403.5	ENSMUST00000135799.1	+	0.984444	1	0.481111	0.943333	0.557718	0.0193778	0.558104	0.0108945	0.503597	0.00866813	0.442282	0.0193778	0.441896	0.0108945	0.496403	0.00866813
FR0389235	FR0389235	FR0389235	+	0.628889	1	0.521111	0.943333	0.508325	0.0101951	0.518565	0.00502166	0.496679	0.0108053	0.491675	0.0101951	0.481435	0.00502166	0.503321	0.0108053
Pik3r2	ENSMUSG00000031834.9	ENSMUST00000034296.8	-	1	0.988889	0.994444	0.943333	0.52336	0.00391451	0.516353	0.00567789	0.506698	0.00210439	0.47664	0.00391451	0.483647	0.00567789	0.493302	0.00210439
Plekhg2	ENSMUSG00000037552.11	ENSMUST00000129145.1,ENSMUST00000121085.1,ENSMUST00000144700.1,ENSMUST00000128015.1,ENSMUST00000094644.4,ENSMUST00000119990.1	-	1	0.992222	0.516667	0.943333	0.53436	0.00954264	0.530691	0.00910826	0.502424	0.00602241	0.46564	0.00954264	0.469309	0.00910826	0.497576	0.00602241
uc008xka.1	uc008xka.1	uc008xka.1	-	0.732222	0.96	0.455556	0.943333	0.487497	0.0116509	0.47991	0.00756866	0.5016	0.00959662	0.512503	0.0116509	0.52009	0.00756866	0.4984	0.00959662
Zfp866	ENSMUSG00000043090.12	ENSMUST00000131784.1	-	1	0.775556	0.946667	0.943333	0.521905	0.00479785	0.504449	0.00382357	0.516309	0.00701031	0.478095	0.00479785	0.495551	0.00382357	0.483691	0.00701031
Folr1	ENSMUSG00000001827.5	ENSMUST00000106981.1,ENSMUST00000106982.1	-	0.815556	0.51	0.926667	0.943333	0.507817	0.006297	0.498708	0.00341327	0.511429	0.00679407	0.492183	0.006297	0.501292	0.00341327	0.488571	0.00679407
Abca14	ENSMUSG00000062017.8	ENSMUST00000130646.1	+	0.513333	0.536667	0.923333	0.943333	0.507255	0.0127941	0.493924	0.0108343	0.522782	0.012207	0.492745	0.0127941	0.506076	0.0108343	0.477218	0.012207
Acbd3	ENSMUSG00000026499.4	ENSMUST00000027780.4	+	0.436667	0.808889	0.895556	0.943333	0.498877	0.00597462	0.509616	0.00760143	0.487464	0.00879183	0.501123	0.00597462	0.490384	0.00760143	0.512536	0.00879183
Pvrl3	ENSMUSG00000022656.9	ENSMUST00000121245.1	-	0.847778	0.516667	0.895556	0.943333	0.479822	0.014351	0.502301	0.00666321	0.47483	0.0160872	0.520178	0.014351	0.497699	0.00666321	0.52517	0.0160872
L2hgdh	ENSMUSG00000020988.8	ENSMUST00000021370.8	-	0.943333	0.493333	0.893333	0.943333	0.50745	0.00317799	0.500405	0.00128598	0.506871	0.00407923	0.49255	0.00317799	0.499595	0.00128598	0.493129	0.00407923
Dnajc13	ENSMUSG00000032560.7	ENSMUST00000035170.6	-	1	0.862222	0.522222	0.943333	0.482521	0.00562142	0.485803	0.00926946	0.49877	0.00279978	0.517479	0.00562142	0.514197	0.00926946	0.50123	0.00279978
FR0168957	FR0168957	FR0168957	-	0.596667	0.652222	0.805556	0.943333	0.488305	0.0153998	0.508164	0.0104608	0.473762	0.0193365	0.511695	0.0153998	0.491836	0.0104608	0.526238	0.0193365
FR0325424	FR0325424	FR0325424	+	0.488889	0.775556	0.531111	0.943333	0.502147	0.00508019	0.508992	0.00743769	0.496414	0.00603622	0.497853	0.00508019	0.491008	0.00743769	0.503586	0.00603622
Max	ENSMUSG00000059436.6	ENSMUST00000110395.3,ENSMUST00000082136.5	-	0.408889	0.737778	0.612222	0.943333	0.499957	0.00425046	0.493637	0.00585622	0.505442	0.00721063	0.500043	0.00425046	0.506363	0.00585622	0.494558	0.00721063
Entpd2	ENSMUSG00000015085.8	ENSMUST00000028328.2,ENSMUST00000148859.1	+	0.995556	0.593333	1	0.942222	0.530798	0.00888992	0.503781	0.00698363	0.527222	0.00654101	0.469202	0.00888992	0.496219	0.00698363	0.472778	0.00654101
Mapk3	ENSMUSG00000063065.7	ENSMUST00000057669.9,ENSMUST00000091328.2	+	1	1	1	0.942222	0.484967	0.00209957	0.489997	0.00234886	0.495158	0.000930537	0.515033	0.00209957	0.510003	0.00234886	0.504842	0.000930537
Pitpnb	ENSMUSG00000050017.7	ENSMUST00000086635.4	+	0.588889	0.592222	1	0.942222	0.503638	0.00495832	0.496459	0.00516052	0.510623	0.00292115	0.496362	0.00495832	0.503541	0.00516052	0.489377	0.00292115
Tfam	ENSMUSG00000003923.8	ENSMUST00000105432.3,ENSMUST00000152505.1	-	1	1	0.976667	0.942222	0.519617	0.00312474	0.514632	0.00269976	0.505011	0.00184988	0.480383	0.00312474	0.485368	0.00269976	0.494989	0.00184988
4921534H16Rik	ENSMUSG00000090255.1	ENSMUST00000162370.1	+	1	1	0.537778	0.942222	0.552749	0.0132974	0.54516	0.00836226	0.505752	0.0109994	0.447251	0.0132974	0.45484	0.00836226	0.494248	0.0109994
uc008ghj.1	uc008ghj.1	uc008ghj.1	+	1	0.93	1	0.942222	0.517565	0.00309651	0.504942	0.00283031	0.512731	0.00303277	0.482435	0.00309651	0.495058	0.00283031	0.487269	0.00303277
Smarca5	ENSMUSG00000031715.8	ENSMUST00000043359.8,ENSMUST00000122807.1	-	0.416667	0.996667	0.732222	0.942222	0.501521	0.00454003	0.493478	0.00202233	0.508612	0.00972483	0.498479	0.00454003	0.506522	0.00202233	0.491388	0.00972483
Uck1	ENSMUSG00000002550.10	ENSMUST00000002625.8,ENSMUST00000133804.1	-	0.594444	0.8	0.994444	0.942222	0.49328	0.0130514	0.476958	0.0193227	0.513698	0.00384021	0.50672	0.0130514	0.523042	0.0193227	0.486302	0.00384021
Fancf,FR0151388	ENSMUSG00000092118.1,FR0151388	ENSMUST00000169357.1,FR0151388	-	0.443333	0.984444	0.888889	0.942222	0.499387	0.0125637	0.479021	0.00832553	0.518896	0.0114791	0.500613	0.0125637	0.520979	0.00832553	0.481104	0.0114791
Ybx1	ENSMUSG00000028639.8	ENSMUST00000079644.6,ENSMUST00000127737.1	-	0.607778	0.7	0.956667	0.942222	0.498823	0.00144306	0.501055	0.00119179	0.496826	0.00153048	0.501177	0.00144306	0.498945	0.00119179	0.503174	0.00153048
Snhg1	ENSMUSG00000097188.1	ENSMUST00000181422.1	+	0.952222	0.554444	0.932222	0.942222	0.715084	0.0904961	0.506425	0.0282755	0.706948	0.0985331	0.284916	0.0904961	0.493575	0.0282755	0.293052	0.0985331
4933427D06Rik	ENSMUSG00000055403.7	ENSMUST00000168837.2,ENSMUST00000068968.5	+	0.738889	0.904444	0.673333	0.942222	0.517863	0.0159185	0.527344	0.0186391	0.495889	0.00572736	0.482137	0.0159185	0.472656	0.0186391	0.504111	0.00572736
Sun5	ENSMUSG00000027480.6	ENSMUST00000129011.1	-	0.541111	0.556667	0.887778	0.942222	0.495461	0.00771847	0.504167	0.00756904	0.486512	0.00842474	0.504539	0.00771847	0.495833	0.00756904	0.513488	0.00842474
4921524J17Rik	ENSMUSG00000036934.8	ENSMUST00000047749.5	-	0.563333	0.835556	0.655556	0.942222	0.496524	0.0058555	0.489306	0.00809288	0.504152	0.00550872	0.503476	0.0058555	0.510694	0.00809288	0.495848	0.00550872
1700010I14Rik	ENSMUSG00000023873.6	ENSMUST00000024650.5,ENSMUST00000151609.1	+	0.468889	0.713333	0.675556	0.942222	0.500398	0.000744285	0.501188	0.00125623	0.499449	0.000591064	0.499602	0.000744285	0.498812	0.00125623	0.500551	0.000591064
Zfp142	ENSMUSG00000026135.11	ENSMUST00000066986.6,ENSMUST00000156613.1,ENSMUST00000113737.1,ENSMUST00000027315.7,ENSMUST00000127921.1	-	0.77	0.695556	0.485556	0.942222	0.509977	0.00880904	0.510762	0.0115059	0.499033	0.00379622	0.490023	0.00880904	0.489238	0.0115059	0.500967	0.00379622
Med20	ENSMUSG00000092558.3	ENSMUST00000024778.2,ENSMUST00000138638.1	+	0.647778	0.685556	1	0.941111	0.495085	0.00544292	0.503133	0.00369109	0.488527	0.00321865	0.504915	0.00544292	0.496867	0.00369109	0.511473	0.00321865
Ing5	ENSMUSG00000026283.7	ENSMUST00000027505.6	+	1	1	0.928889	0.941111	0.459939	0.0058546	0.472388	0.00537585	0.488285	0.00589102	0.540061	0.0058546	0.527612	0.00537585	0.511715	0.00589102
Ldlr	ENSMUSG00000032193.8	ENSMUST00000034713.7	+	1	1	0.921111	0.941111	0.433495	0.0107969	0.452739	0.0102386	0.480264	0.0105292	0.566505	0.0107969	0.547261	0.0102386	0.519736	0.0105292
Prc1	ENSMUSG00000038943.10	ENSMUST00000047558.7,ENSMUST00000174199.1,ENSMUST00000174172.1,ENSMUST00000163812.2,ENSMUST00000173824.1	+	1	0.955556	1	0.941111	0.474588	0.00344087	0.49151	0.00387977	0.483116	0.00289035	0.525412	0.00344087	0.50849	0.00387977	0.516884	0.00289035
Tmtc3	ENSMUSG00000036676.8	ENSMUST00000058154.8	-	1	1	1	0.941111	0.47543	0.00348909	0.492097	0.00212922	0.483265	0.00369889	0.52457	0.00348909	0.507903	0.00212922	0.516735	0.00369889
Wdr52	ENSMUSG00000071550.7	ENSMUST00000147988.1	+	1	0.98	1	0.941111	0.579849	0.0153127	0.52171	0.00746725	0.561832	0.012825	0.420151	0.0153127	0.47829	0.00746725	0.438168	0.012825
Gm10125	ENSMUSG00000063087.8	ENSMUST00000161383.1	-	1	1	1	0.941111	0.603893	0.017466	0.530688	0.0079132	0.582341	0.0142135	0.396107	0.017466	0.469312	0.0079132	0.417659	0.0142135
Dlgap4	ENSMUSG00000061689.9	ENSMUST00000171030.2	+	0.992222	1	0.562222	0.941111	0.138969	0.080726	0.144826	0.0714528	0.484938	0.0450127	0.861031	0.080726	0.855174	0.0714528	0.515062	0.0450127
FR0032602,FR0276314	FR0032602,FR0276314	FR0032602,FR0276314	-	1	0.987778	1	0.941111	0.522407	0.00425588	0.516792	0.00577642	0.505837	0.00133462	0.477593	0.00425588	0.483208	0.00577642	0.494163	0.00133462
Dnajb8	ENSMUSG00000048206.4	ENSMUST00000061866.4	+	1	0.751111	0.996667	0.941111	0.50868	0.00183273	0.501825	0.00184712	0.50648	0.00184077	0.49132	0.00183273	0.498175	0.00184712	0.49352	0.00184077
Eml5	ENSMUSG00000051166.9	ENSMUST00000065716.6	-	0.828889	0.986667	0.485556	0.941111	0.509505	0.00666627	0.512934	0.00518681	0.498942	0.00335549	0.490495	0.00666627	0.487066	0.00518681	0.501058	0.00335549
FR0255778,FR0250838	FR0255778,FR0250838	FR0255778,FR0250838	+	0.528889	0.864444	0.982222	0.941111	0.491868	0.020137	0.518554	0.0126984	0.462974	0.014524	0.508132	0.020137	0.481446	0.0126984	0.537026	0.014524
Gnaz	ENSMUSG00000040009.5	ENSMUST00000037813.4,ENSMUST00000159991.1	+	0.996667	0.715556	0.97	0.941111	0.52061	0.00712874	0.501163	0.0011663	0.518921	0.00808283	0.47939	0.00712874	0.498837	0.0011663	0.481079	0.00808283
4933405L10Rik	ENSMUSG00000013158.5	ENSMUST00000013302.5	+	1	0.59	0.965556	0.941111	0.485152	0.00401224	0.498452	0.0025831	0.487477	0.00526595	0.514848	0.00401224	0.501548	0.0025831	0.512523	0.00526595
Ccbl1	ENSMUSG00000039648.8	ENSMUST00000113660.1,ENSMUST00000148555.1,ENSMUST00000113663.2,ENSMUST00000044038.3,ENSMUST00000113662.1	-	0.945556	0.554444	0.914444	0.941111	0.472107	0.0115365	0.497627	0.00489737	0.475337	0.0137276	0.527893	0.0115365	0.502373	0.00489737	0.524663	0.0137276
1810058I24Rik,FR0294846	ENSMUSG00000073155.6,FR0294846	ENSMUST00000130875.1,FR0294846	+	0.714444	0.874444	0.893333	0.941111	0.503998	0.00374781	0.506836	0.0044799	0.497898	0.00132133	0.496002	0.00374781	0.493164	0.0044799	0.502102	0.00132133
uc007wie.1	uc007wie.1	uc007wie.1	+	0.605556	0.888889	0.755556	0.941111	0.50672	0.00909038	0.517481	0.0107533	0.493387	0.00596493	0.49328	0.00909038	0.482519	0.0107533	0.506613	0.00596493
Recql4	ENSMUSG00000033762.7	ENSMUST00000036852.7	-	0.66	0.581111	0.858889	0.941111	0.488425	0.0143726	0.505727	0.00951556	0.476553	0.0166838	0.511575	0.0143726	0.494273	0.00951556	0.523447	0.0166838
Repin1	ENSMUSG00000052751.10	ENSMUST00000150030.1	+	0.477778	0.772222	0.675556	0.941111	0.534056	0.106671	0.667455	0.145584	0.407927	0.124807	0.465944	0.106671	0.332545	0.145584	0.592073	0.124807
Akap7	ENSMUSG00000039166.9	ENSMUST00000100012.2,ENSMUST00000175979.1	-	0.428889	0.698889	0.686667	0.941111	0.498869	0.00670419	0.50788	0.00797583	0.48988	0.0103776	0.501131	0.00670419	0.49212	0.00797583	0.51012	0.0103776
Ndufb8	ENSMUSG00000025204.4	ENSMUST00000026222.4	-	0.445556	0.623333	0.636667	0.941111	0.500718	0.00360827	0.496423	0.0042577	0.505001	0.00685059	0.499282	0.00360827	0.503577	0.0042577	0.494999	0.00685059
Dcaf13	ENSMUSG00000022300.8	ENSMUST00000022909.8	+	0.816667	1	0.898889	0.94	0.485895	0.0109489	0.504983	0.00103686	0.47879	0.0135619	0.514105	0.0109489	0.495017	0.00103686	0.52121	0.0135619
Rmnd1	ENSMUSG00000019763.5	ENSMUST00000128434.1	-	0.982222	1	0.644444	0.94	0.252466	0.0802616	0.215637	0.0385586	0.489608	0.0138436	0.747534	0.0802616	0.784363	0.0385586	0.510392	0.0138436
Plxnb2	ENSMUSG00000036606.10	ENSMUST00000060808.9,ENSMUST00000109331.1	-	1	0.996667	0.507778	0.94	0.480135	0.00515535	0.484261	0.00430863	0.497724	0.0047092	0.519865	0.00515535	0.515739	0.00430863	0.502276	0.0047092
Dennd1a	ENSMUSG00000035392.11	ENSMUST00000102787.3	-	0.453333	0.996667	0.76	0.94	0.498268	0.0052889	0.507774	0.00276925	0.490481	0.00873707	0.501732	0.0052889	0.492226	0.00276925	0.509519	0.00873707
Rps6kb1	ENSMUSG00000020516.9	ENSMUST00000154617.1,ENSMUST00000020824.8	-	0.495556	0.734444	0.99	0.94	0.494462	0.0118006	0.480317	0.0189718	0.512302	0.00328084	0.505538	0.0118006	0.519683	0.0189718	0.487698	0.00328084
Sun2	ENSMUSG00000042524.7	ENSMUST00000162392.1,ENSMUST00000089311.4,ENSMUST00000100439.3,ENSMUST00000046259.7	-	1	0.985556	0.928889	0.94	0.481851	0.00351822	0.486385	0.0048343	0.49578	0.00192027	0.518149	0.00351822	0.513615	0.0048343	0.50422	0.00192027
FR0356476	FR0356476	FR0356476	-	0.587778	0.502222	0.985556	0.94	0.611373	0.178923	0.444415	0.195113	0.836117	0.0759535	0.388627	0.178923	0.555585	0.195113	0.163883	0.0759535
Akr1c12	ENSMUSG00000021211.3	ENSMUST00000021632.3	-	1	0.978889	0.935556	0.94	0.261	0.0596747	0.294858	0.0807922	0.46179	0.0194427	0.739	0.0596747	0.705142	0.0807922	0.53821	0.0194427
Arhgap23	ENSMUSG00000049807.10	ENSMUST00000121799.1,ENSMUST00000107601.1	+	0.974444	0.748889	0.967778	0.94	0.490052	0.00322052	0.498644	0.00130993	0.491222	0.00415554	0.509948	0.00322052	0.501356	0.00130993	0.508778	0.00415554
Osgin2	ENSMUSG00000041153.3	ENSMUST00000037198.3,ENSMUST00000134048.1	-	0.877778	0.954444	0.478889	0.94	0.513337	0.00877101	0.516745	0.00829442	0.499042	0.0051803	0.486663	0.00877101	0.483255	0.00829442	0.500958	0.0051803
Tcf4	ENSMUSG00000053477.9	ENSMUST00000114977.1,ENSMUST00000114980.1,ENSMUST00000114978.2	+	0.442222	0.94	0.942222	0.94	0.496091	0.0108428	0.476296	0.0130133	0.514551	0.00709216	0.503909	0.0108428	0.523704	0.0130133	0.485449	0.00709216
Sort1	ENSMUSG00000068747.8	ENSMUST00000102632.4,ENSMUST00000135636.1	+	0.647778	0.508889	0.857778	0.94	0.497669	0.00267437	0.500819	0.00214005	0.495552	0.00315264	0.502331	0.00267437	0.499181	0.00214005	0.504448	0.00315264
Ppp4r1l-ps	ENSMUSG00000055897.7	ENSMUST00000151763.1	-	0.775556	0.475556	0.851111	0.94	0.49525	0.0040659	0.50088	0.0029751	0.493512	0.00437971	0.50475	0.0040659	0.49912	0.0029751	0.506488	0.00437971
Gng3	ENSMUSG00000071658.4	ENSMUST00000096259.4	-	0.577778	0.844444	0.794444	0.94	0.509598	0.0182727	0.484281	0.0107233	0.528138	0.0235792	0.490402	0.0182727	0.515719	0.0107233	0.471862	0.0235792
Rnf149,FR0034438,FR0073678	ENSMUSG00000048234.8,FR0034438,FR0073678	FR0034438,ENSMUST00000062525.5,FR0073678	-	0.474444	0.82	0.565556	0.94	0.498662	0.0044917	0.49233	0.00637973	0.50371	0.00605174	0.501338	0.0044917	0.50767	0.00637973	0.49629	0.00605174
uc008qjp.2	uc008qjp.2	uc008qjp.2	-	0.487778	0.717778	0.673333	0.94	0.498935	0.00267366	0.495643	0.00447178	0.502578	0.00317154	0.501065	0.00267366	0.504357	0.00447178	0.497422	0.00317154
Umps	ENSMUSG00000022814.6	ENSMUST00000023510.6,ENSMUST00000131990.1	-	1	1	1	0.938889	0.527183	0.00410909	0.519213	0.00426556	0.507737	0.00119079	0.472817	0.00410909	0.480787	0.00426556	0.492263	0.00119079
Asrgl1	ENSMUSG00000024654.8	ENSMUST00000049948.5	-	1	0.584444	1	0.938889	0.503483	0.00084412	0.500474	0.000801909	0.502854	0.000550284	0.496517	0.00084412	0.499526	0.000801909	0.497146	0.000550284
Rnf125	ENSMUSG00000033107.5	ENSMUST00000050004.1	+	0.84	0.438889	1	0.938889	0.480631	0.0135081	0.501926	0.00834988	0.472569	0.0056481	0.519369	0.0135081	0.498074	0.00834988	0.527431	0.0056481
Zfp526	ENSMUSG00000046541.8	ENSMUST00000055604.4	+	1	1	1	0.938889	0.467539	0.00399781	0.489236	0.00225218	0.47827	0.00382338	0.532461	0.00399781	0.510764	0.00225218	0.52173	0.00382338
Exd1	ENSMUSG00000048647.3	ENSMUST00000060009.2,ENSMUST00000171024.1	-	1	1	0.845556	0.938889	0.533176	0.00562552	0.524289	0.00459827	0.50891	0.00675094	0.466824	0.00562552	0.475711	0.00459827	0.49109	0.00675094
Metrnl	ENSMUSG00000039208.9	ENSMUST00000106089.1,ENSMUST00000036742.7	+	0.877778	0.528889	1	0.938889	0.483209	0.0106664	0.501264	0.00423935	0.473084	0.00455775	0.516791	0.0106664	0.498736	0.00423935	0.526916	0.00455775
Ercc2	ENSMUSG00000030400.11	ENSMUST00000129249.1,ENSMUST00000108461.1,ENSMUST00000062831.9,ENSMUST00000108460.1	+	1	0.695556	1	0.938889	0.520059	0.00407018	0.503949	0.00449789	0.515214	0.00287184	0.479941	0.00407018	0.496051	0.00449789	0.484786	0.00287184
FR0064245	FR0064245	FR0064245	+	1	1	0.605556	0.938889	0.439212	0.0143814	0.445343	0.00925961	0.491721	0.0133278	0.560788	0.0143814	0.554657	0.00925961	0.508279	0.0133278
FR0099189	FR0099189	FR0099189	-	0.425556	0.876667	1	0.938889	0.514026	0.0836203	0.360312	0.0904485	0.727553	0.0305184	0.485974	0.0836203	0.639688	0.0904485	0.272447	0.0305184
Echdc1	ENSMUSG00000019883.4	ENSMUST00000160399.1,ENSMUST00000020034.4	+	0.936667	0.534444	0.996667	0.938889	0.512448	0.00619897	0.49972	0.00490511	0.514043	0.00443469	0.487552	0.00619897	0.50028	0.00490511	0.485957	0.00443469
FR0192934	FR0192934	FR0192934	+	0.997778	0.806667	0.97	0.938889	0.72048	0.0577519	0.531236	0.0259224	0.684148	0.0686696	0.27952	0.0577519	0.468764	0.0259224	0.315852	0.0686696
Grsf1	ENSMUSG00000044221.8	ENSMUST00000078945.5,ENSMUST00000113234.1	-	1	0.967778	0.584444	0.938889	0.509873	0.00249396	0.507947	0.00314478	0.501182	0.00174193	0.490127	0.00249396	0.492053	0.00314478	0.498818	0.00174193
Fscn3	ENSMUSG00000029707.6	ENSMUST00000031719.6	+	1	0.935556	0.654444	0.938889	0.488699	0.00292913	0.490948	0.00427616	0.498648	0.0016661	0.511301	0.00292913	0.509052	0.00427616	0.501352	0.0016661
Cep350	ENSMUSG00000033671.11	ENSMUST00000132189.1	-	0.982222	0.888889	0.927778	0.938889	0.840798	0.092555	0.790172	0.162986	0.520174	0.0107162	0.159202	0.092555	0.209828	0.162986	0.479826	0.0107162
Gas5	ENSMUSG00000053332.7	ENSMUST00000162558.1	+	0.977778	0.922222	0.42	0.938889	0.785248	0.0985489	0.778881	0.127136	0.500067	0.00768248	0.214752	0.0985489	0.221119	0.127136	0.499933	0.00768248
Zscan29	ENSMUSG00000050619.8	ENSMUST00000110661.2,ENSMUST00000163766.1,ENSMUST00000146243.1	-	0.554444	0.912222	0.63	0.938889	0.503658	0.00680252	0.511375	0.00638246	0.494694	0.00820621	0.496342	0.00680252	0.488625	0.00638246	0.505306	0.00820621
Klhl9,FR0263857	ENSMUSG00000070923.4,FR0263857	ENSMUST00000094993.2,FR0263857	-	0.536667	0.755556	0.858889	0.938889	0.501372	0.00270321	0.497414	0.00235679	0.505634	0.00426886	0.498628	0.00270321	0.502586	0.00235679	0.494366	0.00426886
FR0139937,FR0274144,uc009oqn.2	FR0139937,FR0274144,uc009oqn.2	FR0139937,FR0274144,uc009oqn.2	+	0.626667	0.84	0.558889	0.938889	0.507775	0.00982621	0.515883	0.0104077	0.496879	0.00725775	0.492225	0.00982621	0.484117	0.0104077	0.503121	0.00725775
Wbp11	ENSMUSG00000030216.10	ENSMUST00000141598.1	-	0.555556	0.675556	0.735556	0.938889	0.503955	0.116807	0.620847	0.147642	0.369136	0.128354	0.496045	0.116807	0.379153	0.147642	0.630864	0.128354
Atp11a	ENSMUSG00000031441.9	ENSMUST00000132974.1,ENSMUST00000033818.3,ENSMUST00000091237.5	+	1	1	0.822222	0.937778	0.527116	0.00584653	0.521396	0.00605955	0.505752	0.0047639	0.472884	0.00584653	0.478604	0.00605955	0.494248	0.0047639
FR0207293	FR0207293	FR0207293	+	1	1	1	0.937778	0.467823	0.0063062	0.492359	0.00200128	0.47488	0.00592064	0.532177	0.0063062	0.507641	0.00200128	0.52512	0.00592064
Tex14	ENSMUSG00000010342.10	ENSMUST00000060835.5	+	1	0.884444	0.993333	0.937778	0.482234	0.00337934	0.495566	0.00289941	0.487086	0.00403223	0.517766	0.00337934	0.504434	0.00289941	0.512914	0.00403223
H2-D1	ENSMUSG00000073411.5	ENSMUST00000174325.1	+	1	0.976667	0.865556	0.937778	0.798217	0.0482547	0.738642	0.0740141	0.559316	0.0392936	0.201783	0.0482547	0.261358	0.0740141	0.440684	0.0392936
Igfbp4,FR0351202	ENSMUSG00000017493.6,FR0351202	ENSMUST00000017637.6,FR0351202	+	0.504444	0.973333	0.655556	0.937778	0.5036	0.00803486	0.516058	0.00603933	0.492865	0.00927438	0.4964	0.00803486	0.483942	0.00603933	0.507135	0.00927438
Tmcc2	ENSMUSG00000042066.9	ENSMUST00000138717.1,ENSMUST00000132435.1,ENSMUST00000045473.9,ENSMUST00000142609.1	-	0.541111	0.578889	0.972222	0.937778	0.50491	0.0093967	0.493515	0.0113839	0.516873	0.00715985	0.49509	0.0093967	0.506485	0.0113839	0.483127	0.00715985
Cog8	ENSMUSG00000031916.11	ENSMUST00000034391.3	-	1	0.968889	0.545556	0.937778	0.508673	0.00244443	0.50709	0.00308234	0.501048	0.00196696	0.491327	0.00244443	0.49291	0.00308234	0.498952	0.00196696
FR0194921	FR0194921	FR0194921	+	0.951111	0.493333	0.966667	0.937778	0.5194	0.00940159	0.499502	0.00268061	0.519953	0.00831584	0.4806	0.00940159	0.500498	0.00268061	0.480047	0.00831584
Zfp106	ENSMUSG00000027288.10	ENSMUST00000141874.1,ENSMUST00000055241.6,ENSMUST00000171215.1	-	0.945556	0.506667	0.873333	0.937778	0.495728	0.00201162	0.499888	0.00117726	0.495891	0.0025886	0.504272	0.00201162	0.500112	0.00117726	0.504109	0.0025886
Rpl41	ENSMUSG00000093674.1	ENSMUST00000176906.1	-	0.456667	0.818889	0.813333	0.937778	0.479762	0.143989	0.266464	0.159965	0.695629	0.157402	0.520238	0.143989	0.733536	0.159965	0.304371	0.157402
Rhno1	ENSMUSG00000048668.9	ENSMUST00000169330.1,ENSMUST00000112151.1,ENSMUST00000112152.1,ENSMUST00000057421.8	-	0.893333	0.52	0.811111	0.937778	0.510468	0.00670041	0.499342	0.00294153	0.512043	0.00991302	0.489532	0.00670041	0.500658	0.00294153	0.487957	0.00991302
FR0169330	FR0169330	FR0169330	-	0.743333	0.782222	0.491111	0.937778	0.485077	0.0131845	0.479606	0.0176858	0.501649	0.00440342	0.514923	0.0131845	0.520394	0.0176858	0.498351	0.00440342
Lrrc73	ENSMUSG00000071073.4	ENSMUST00000095262.4	+	0.474444	0.696667	0.757778	0.937778	0.501272	0.00358307	0.496291	0.0040533	0.506092	0.00593738	0.498728	0.00358307	0.503709	0.0040533	0.493908	0.00593738
BC002087.1-11	BC002087.1-11	BC002087.1-11	+	1	1	0.756667	0.936667	0.46945	0.00596064	0.478062	0.00563907	0.49281	0.00669463	0.53055	0.00596064	0.521938	0.00563907	0.50719	0.00669463
Acr	ENSMUSG00000022622.4	ENSMUST00000023295.2	+	1	1	0.991111	0.936667	0.484827	0.00197085	0.489976	0.00180824	0.494853	0.00160049	0.515173	0.00197085	0.510024	0.00180824	0.505147	0.00160049
Adrb1	ENSMUSG00000035283.4	ENSMUST00000038949.4	+	0.996667	1	0.662222	0.936667	0.470527	0.00899113	0.473923	0.00727474	0.496491	0.00407646	0.529473	0.00899113	0.526077	0.00727474	0.503509	0.00407646
Aqr	ENSMUSG00000040383.10	ENSMUST00000043160.6,ENSMUST00000102543.4	-	1	0.96	1	0.936667	0.473948	0.00557101	0.48121	0.00864641	0.493318	0.00170551	0.526052	0.00557101	0.51879	0.00864641	0.506682	0.00170551
Apobec4	ENSMUSG00000055547.4	ENSMUST00000068875.4	+	0.972222	0.913333	1	0.936667	0.608776	0.0360236	0.593106	0.0553891	0.516202	0.0034055	0.391224	0.0360236	0.406894	0.0553891	0.483798	0.0034055
Etv5	ENSMUSG00000013089.9	ENSMUST00000079601.6,ENSMUST00000168774.1	-	1	1	0.541111	0.936667	0.478508	0.00521139	0.482799	0.00356002	0.497546	0.00463328	0.521492	0.00521139	0.517201	0.00356002	0.502454	0.00463328
Aptx	ENSMUSG00000028411.9	ENSMUST00000129021.2	-	0.918889	0.513333	1	0.936667	0.50441	0.00232238	0.499874	0.00168568	0.505153	0.00141949	0.49559	0.00232238	0.500126	0.00168568	0.494847	0.00141949
Btbd2	ENSMUSG00000003344.8	ENSMUST00000131876.1	-	0.444444	0.558889	1	0.936667	0.546538	0.135586	0.412292	0.178564	0.824816	0.0352388	0.453462	0.135586	0.587708	0.178564	0.175184	0.0352388
Spen	ENSMUSG00000040761.10	ENSMUST00000152411.1	-	0.498889	0.855556	1	0.936667	0.529031	0.0983195	0.362804	0.0961079	0.731341	0.0325436	0.470969	0.0983195	0.637196	0.0961079	0.268659	0.0325436
FR0246554	FR0246554	FR0246554	-	1	1	0.933333	0.936667	0.450744	0.0113587	0.459841	0.00896159	0.488805	0.00613727	0.549256	0.0113587	0.540159	0.00896159	0.511195	0.00613727
FR0265109,4930480K23Rik	FR0265109,ENSMUSG00000097284.1	FR0265109,ENSMUST00000180465.1	+	0.468889	0.784444	1	0.936667	0.501902	0.0104822	0.517927	0.0158293	0.482974	0.00388859	0.498098	0.0104822	0.482073	0.0158293	0.517026	0.00388859
Zfp719,FR0249137	ENSMUSG00000030469.9,FR0249137	ENSMUST00000058104.7,FR0249137	+	1	0.644444	0.992222	0.936667	0.456911	0.0126002	0.496122	0.00528957	0.462356	0.0129478	0.543089	0.0126002	0.503878	0.00528957	0.537644	0.0129478
Zfyve9	ENSMUSG00000034557.8	ENSMUST00000106658.1,ENSMUST00000106657.1	-	1	0.982222	0.704444	0.936667	0.524105	0.00596923	0.519248	0.007558	0.503792	0.00408807	0.475895	0.00596923	0.480752	0.007558	0.496208	0.00408807
Trim62,FR0049471	ENSMUSG00000041000.8,FR0049471	ENSMUST00000035667.8,FR0049471	+	1	0.634444	0.96	0.936667	0.466205	0.00867544	0.495293	0.00560442	0.473219	0.0116548	0.533795	0.00867544	0.504707	0.00560442	0.526781	0.0116548
2810004N23Rik	ENSMUSG00000031984.7	ENSMUST00000034465.7	-	0.486667	0.958889	0.597778	0.936667	0.50154	0.00349008	0.507589	0.0034937	0.496761	0.00542991	0.49846	0.00349008	0.492411	0.0034937	0.503239	0.00542991
Slc10a7	ENSMUSG00000031684.10	ENSMUST00000034111.8	+	0.491111	0.941111	0.612222	0.936667	0.500535	0.00148591	0.502973	0.00154192	0.498558	0.00183719	0.499465	0.00148591	0.497027	0.00154192	0.501442	0.00183719
Zcchc11	ENSMUSG00000034610.8	ENSMUST00000155068.1,ENSMUST00000043368.5,ENSMUST00000097925.2	+	0.683333	0.506667	0.904444	0.936667	0.49406	0.00620806	0.501233	0.00503308	0.490067	0.00598167	0.50594	0.00620806	0.498767	0.00503308	0.509933	0.00598167
Dnajc5	ENSMUSG00000000826.10	ENSMUST00000108796.1,ENSMUST00000116365.2,ENSMUST00000108797.1	+	0.51	0.891111	0.638889	0.936667	0.496099	0.00747006	0.485437	0.00891208	0.506	0.00853552	0.503901	0.00747006	0.514563	0.00891208	0.494	0.00853552
Hnrnpab	ENSMUSG00000020358.11	ENSMUST00000074669.3,ENSMUST00000101249.2	-	0.914444	0.847778	0.53	0.936667	0.513858	0.006898	0.513103	0.00920008	0.500245	0.000447983	0.486142	0.006898	0.486897	0.00920008	0.499755	0.000447983
FR0146387	FR0146387	FR0146387	+	0.835556	0.521111	0.833333	0.936667	0.516121	0.0112131	0.499025	0.00613327	0.517395	0.0125649	0.483879	0.0112131	0.500975	0.00613327	0.482605	0.0125649
Med7	ENSMUSG00000020397.9	ENSMUST00000133635.1	+	0.913333	0.555556	0.821111	0.936667	0.292526	0.109179	0.497782	0.0237585	0.310025	0.122243	0.707474	0.109179	0.502218	0.0237585	0.689975	0.122243
FR0289338	FR0289338	FR0289338	+	0.7	0.725556	0.55	0.936667	0.489195	0.011212	0.484458	0.0150519	0.502886	0.00504388	0.510805	0.011212	0.515542	0.0150519	0.497114	0.00504388
Stx17	ENSMUSG00000061455.7	ENSMUST00000064765.4	+	0.99	1	0.505556	0.935556	0.463207	0.0129449	0.461902	0.0086455	0.498908	0.00503664	0.536793	0.0129449	0.538098	0.0086455	0.501092	0.00503664
Hras	ENSMUSG00000025499.11	ENSMUST00000097957.4,ENSMUST00000124971.1,ENSMUST00000026572.4,ENSMUST00000128993.1	-	1	1	1	0.935556	0.458148	0.00609084	0.486297	0.00245326	0.471959	0.00762447	0.541852	0.00609084	0.513703	0.00245326	0.528041	0.00762447
FR0405565	FR0405565	FR0405565	+	1	1	0.763333	0.935556	0.537278	0.00686429	0.527316	0.00562935	0.509098	0.00856361	0.462722	0.00686429	0.472684	0.00562935	0.490902	0.00856361
Elp2	ENSMUSG00000024271.7	ENSMUST00000025120.6	+	1	0.81	0.987778	0.935556	0.479432	0.00490271	0.496997	0.00253418	0.483191	0.00609765	0.520568	0.00490271	0.503003	0.00253418	0.516809	0.00609765
Irak3	ENSMUSG00000020227.4	ENSMUST00000135106.1,ENSMUST00000020448.4,ENSMUST00000145665.1	-	1	0.937778	0.813333	0.935556	0.485874	0.003425	0.48969	0.00526908	0.497283	0.00217858	0.514126	0.003425	0.51031	0.00526908	0.502717	0.00217858
Ndufa4	ENSMUSG00000029632.5	ENSMUST00000031637.5	-	0.876667	0.936667	0.53	0.935556	0.508455	0.00524687	0.51058	0.00590232	0.499225	0.00137304	0.491545	0.00524687	0.48942	0.00590232	0.500775	0.00137304
Fam193b	ENSMUSG00000021495.8	ENSMUST00000021957.6	-	0.975556	0.88	0.474444	0.935556	0.484779	0.00573134	0.487879	0.00765159	0.498863	0.00399826	0.515221	0.00573134	0.512121	0.00765159	0.501137	0.00399826
Minos1	ENSMUSG00000050608.5	ENSMUST00000143971.1	-	0.593333	0.876667	0.723333	0.935556	0.503297	0.00431314	0.508497	0.00553454	0.497139	0.00341277	0.496703	0.00431314	0.491503	0.00553454	0.502861	0.00341277
Ehd4	ENSMUSG00000027293.7	ENSMUST00000028755.7	-	0.427778	0.804444	0.564444	0.935556	0.502216	0.006826	0.510975	0.00917964	0.494337	0.00955214	0.497784	0.006826	0.489025	0.00917964	0.505663	0.00955214
Hmg20a	ENSMUSG00000032329.3	ENSMUST00000034879.3	+	0.524444	0.682222	0.764444	0.935556	0.503324	0.00639357	0.494864	0.00615074	0.511592	0.0112531	0.496676	0.00639357	0.505136	0.00615074	0.488408	0.0112531
Ssr1,FR0114948,FR0339670	ENSMUSG00000021427.9,FR0114948,FR0339670	ENSMUST00000021864.6,FR0114948,FR0339670	-	1	0.78	1	0.934444	0.517867	0.0032637	0.504604	0.00401517	0.512789	0.00316608	0.482133	0.0032637	0.495396	0.00401517	0.487211	0.00316608
Mogs	ENSMUSG00000030036.7	ENSMUST00000032114.7	+	1	0.84	1	0.934444	0.528518	0.00499249	0.507099	0.00497672	0.520109	0.00527452	0.471482	0.00499249	0.492901	0.00497672	0.479891	0.00527452
Ttll4	ENSMUSG00000033257.8	ENSMUST00000042125.8	+	1	1	0.886667	0.934444	0.480185	0.00324601	0.486186	0.00313756	0.494413	0.00350879	0.519815	0.00324601	0.513814	0.00313756	0.505587	0.00350879
Ift80	ENSMUSG00000027778.9	ENSMUST00000136176.1	-	1	0.976667	1	0.934444	0.191704	0.0416297	0.275487	0.0735334	0.376817	0.0211197	0.808296	0.0416297	0.724513	0.0735334	0.623183	0.0211197
Gm4868	ENSMUSG00000091970.2	ENSMUST00000164138.2	-	1	1	0.974444	0.934444	0.515312	0.00227941	0.510514	0.00247401	0.504845	0.00182511	0.484688	0.00227941	0.489486	0.00247401	0.495155	0.00182511
FR0008586	FR0008586	FR0008586	+	0.447778	1	0.843333	0.934444	0.50308	0.0143724	0.475465	0.00539657	0.524334	0.017274	0.49692	0.0143724	0.524535	0.00539657	0.475666	0.017274
FR0205482,Sfrs18	FR0205482,ENSMUSG00000028248.9	FR0205482,ENSMUST00000152666.1	+	1	0.854444	1	0.934444	0.429351	0.0122538	0.481139	0.0122921	0.449642	0.0121936	0.570649	0.0122538	0.518861	0.0122921	0.550358	0.0121936
1700085B03Rik	ENSMUSG00000087104.1	ENSMUST00000154361.1	-	1	0.997778	0.917778	0.934444	0.16706	0.048776	0.397006	0.0299904	0.268489	0.107972	0.83294	0.048776	0.602994	0.0299904	0.731511	0.107972
Dnpep	ENSMUSG00000026209.9	ENSMUST00000066668.7,ENSMUST00000113605.3	-	1	0.99	0.62	0.934444	0.479625	0.00441248	0.484094	0.00498007	0.49687	0.00410255	0.520375	0.00441248	0.515906	0.00498007	0.50313	0.00410255
Birc6	ENSMUSG00000024073.8	ENSMUST00000183249.1,ENSMUST00000180037.1,ENSMUST00000182944.1,ENSMUST00000182597.1,ENSMUST00000183224.1	+	0.993333	0.511111	0.93	0.934444	0.486599	0.00455554	0.499296	0.00190962	0.48814	0.00617769	0.513401	0.00455554	0.500704	0.00190962	0.51186	0.00617769
Cylc2	ENSMUSG00000039555.7	ENSMUST00000166749.1,ENSMUST00000041392.5	+	1	0.616667	0.895556	0.934444	0.510305	0.00309474	0.5014	0.00266217	0.507913	0.00466353	0.489695	0.00309474	0.4986	0.00266217	0.492087	0.00466353
Ociad1	ENSMUSG00000029152.7	ENSMUST00000031038.4	+	0.938889	0.5	0.894444	0.934444	0.490469	0.00472376	0.500198	0.00167827	0.489582	0.00626033	0.509531	0.00472376	0.499802	0.00167827	0.510418	0.00626033
FR0174099	FR0174099	FR0174099	+	0.976667	0.894444	0.767778	0.934444	0.520605	0.0078985	0.51783	0.0113497	0.50134	0.00121634	0.479395	0.0078985	0.48217	0.0113497	0.49866	0.00121634
Clic1	ENSMUSG00000007041.9	ENSMUST00000007257.9,ENSMUST00000172599.1	+	0.414444	0.681111	0.877778	0.934444	0.499653	0.00512165	0.50773	0.00969062	0.490514	0.00630197	0.500347	0.00512165	0.49227	0.00969062	0.509486	0.00630197
Ccdc111	ENSMUSG00000038225.8	ENSMUST00000040468.8,ENSMUST00000136335.1	-	0.88	0.611111	0.846667	0.934444	0.515552	0.00955781	0.498298	0.00413763	0.516557	0.0114778	0.484448	0.00955781	0.501702	0.00413763	0.483443	0.0114778
Rgs22	ENSMUSG00000037627.9	ENSMUST00000172737.1,ENSMUST00000172831.1,ENSMUST00000174881.1	-	0.394444	0.708889	0.708889	0.934444	0.500603	0.00211972	0.497594	0.00236678	0.503713	0.00421377	0.499397	0.00211972	0.502406	0.00236678	0.496287	0.00421377
Cdc34	ENSMUSG00000020307.8	ENSMUST00000020550.5,ENSMUST00000166603.1	+	1	1	1	0.933333	0.517694	0.00204308	0.506348	0.00106256	0.511422	0.0021205	0.482306	0.00204308	0.493652	0.00106256	0.488578	0.0021205
Irf2bpl	ENSMUSG00000034168.6	ENSMUST00000038422.6	-	0.532222	0.725556	1	0.933333	0.507869	0.0148805	0.485522	0.0151482	0.532626	0.00858701	0.492131	0.0148805	0.514478	0.0151482	0.467374	0.00858701
Pwp2	ENSMUSG00000032834.10	ENSMUST00000042556.9	-	1	1	0.592222	0.933333	0.467502	0.00700209	0.474214	0.00643752	0.495128	0.00651237	0.532498	0.00700209	0.525786	0.00643752	0.504872	0.00651237
Spats2	ENSMUSG00000051934.4	ENSMUST00000063517.4	+	0.59	0.505556	1	0.933333	0.498986	0.00131575	0.500403	0.00137546	0.497596	0.000513857	0.501014	0.00131575	0.499597	0.00137546	0.502404	0.000513857
Dpf2	ENSMUSG00000024826.8	ENSMUST00000136983.1,ENSMUST00000025746.7,ENSMUST00000118623.1	-	1	0.998889	1	0.933333	0.534873	0.00442741	0.512306	0.00394738	0.522484	0.00405265	0.465127	0.00442741	0.487694	0.00394738	0.477516	0.00405265
Arl6	ENSMUSG00000022722.12	ENSMUST00000149797.1,ENSMUST00000023405.9,ENSMUST00000099646.3	-	1	1	1	0.933333	0.549363	0.00798839	0.534771	0.00838113	0.514825	0.00362958	0.450637	0.00798839	0.465229	0.00838113	0.485175	0.00362958
FR0204285	FR0204285	FR0204285	-	0.994444	0.588889	1	0.933333	0.458764	0.0119342	0.495686	0.00997939	0.462691	0.00764367	0.541236	0.0119342	0.504314	0.00997939	0.537309	0.00764367
Ube2d3	ENSMUSG00000078578.3	ENSMUST00000106291.3	+	1	0.988889	0.945556	0.933333	0.464399	0.00634831	0.475326	0.00865973	0.489331	0.00512403	0.535601	0.00634831	0.524674	0.00865973	0.510669	0.00512403
FR0097185	FR0097185	FR0097185	+	0.563333	0.574444	0.981111	0.933333	0.491597	0.0143106	0.507449	0.0124401	0.472485	0.0107909	0.508403	0.0143106	0.492551	0.0124401	0.527515	0.0107909
Ylpm1	ENSMUSG00000021244.9	ENSMUST00000164558.1,ENSMUST00000101202.3,ENSMUST00000168977.1,ENSMUST00000021670.8	+	1	0.96	0.978889	0.933333	0.510764	0.00301554	0.50145	0.000645133	0.509983	0.00430906	0.489236	0.00301554	0.49855	0.000645133	0.490017	0.00430906
Zfp595	ENSMUSG00000057842.7	ENSMUST00000168892.1	-	0.984444	0.962222	0.544444	0.933333	0.695032	0.0684397	0.676741	0.0773169	0.50798	0.0236075	0.304968	0.0684397	0.323259	0.0773169	0.49202	0.0236075
FR0017159	FR0017159	FR0017159	-	0.924444	0.952222	0.427778	0.933333	0.473978	0.0140368	0.47278	0.0124129	0.50037	0.00891945	0.526022	0.0140368	0.52722	0.0124129	0.49963	0.00891945
Msto1	ENSMUSG00000068922.8	ENSMUST00000147828.1	-	0.543333	0.951111	0.51	0.933333	0.504149	0.00685362	0.512705	0.00591104	0.496256	0.00791064	0.495851	0.00685362	0.487295	0.00591104	0.503744	0.00791064
Abca16	ENSMUSG00000051900.6	ENSMUST00000144122.1,ENSMUST00000153845.1	+	1	0.943333	0.848889	0.933333	0.464284	0.0101237	0.471282	0.0135674	0.495208	0.00323928	0.535716	0.0101237	0.528718	0.0135674	0.504792	0.00323928
Xrcc6	ENSMUSG00000022471.7	ENSMUST00000069530.6	+	0.496667	0.582222	0.873333	0.933333	0.496418	0.00659446	0.504379	0.0069872	0.487435	0.00862668	0.503582	0.00659446	0.495621	0.0069872	0.512565	0.00862668
Mplkip	ENSMUSG00000012429.8	ENSMUST00000049744.3	+	0.428889	0.673333	0.831111	0.933333	0.501063	0.00439565	0.506692	0.00836118	0.49503	0.00376748	0.498937	0.00439565	0.493308	0.00836118	0.50497	0.00376748
Klhl23	ENSMUSG00000042155.3	ENSMUST00000053087.3	+	0.573333	0.651111	0.736667	0.933333	0.503293	0.00464877	0.497678	0.0031056	0.507442	0.00708623	0.496707	0.00464877	0.502322	0.0031056	0.492558	0.00708623
Zfp212	ENSMUSG00000052763.7	ENSMUST00000009411.8	+	1	0.74	1	0.932222	0.473292	0.00451071	0.493779	0.00598678	0.481288	0.00320678	0.526708	0.00451071	0.506221	0.00598678	0.518712	0.00320678
Polk	ENSMUSG00000021668.8	ENSMUST00000022172.4,ENSMUST00000091387.3	-	1	1	0.908889	0.932222	0.470587	0.00456099	0.478931	0.00424471	0.491784	0.00483838	0.529413	0.00456099	0.521069	0.00424471	0.508216	0.00483838
Adamts5	ENSMUSG00000022894.5	ENSMUST00000023611.5	-	1	1	1	0.932222	0.56159	0.00846524	0.543122	0.00766041	0.519626	0.00612968	0.43841	0.00846524	0.456878	0.00766041	0.480374	0.00612968
Fermt2	ENSMUSG00000037712.9	ENSMUST00000045905.6	-	1	1	0.898889	0.932222	0.474941	0.00551912	0.479756	0.00512135	0.495057	0.00309108	0.525059	0.00551912	0.520244	0.00512135	0.504943	0.00309108
Tspyl4	ENSMUSG00000039485.6	ENSMUST00000047935.6	+	1	1	1	0.932222	0.520256	0.00261054	0.5069	0.0017871	0.513285	0.00262388	0.479744	0.00261054	0.4931	0.0017871	0.486715	0.00262388
Heatr1	ENSMUSG00000050244.8	ENSMUST00000059270.8	+	0.997778	0.543333	1	0.932222	0.514556	0.00371122	0.501716	0.00389502	0.51209	0.00194942	0.485444	0.00371122	0.498284	0.00389502	0.48791	0.00194942
Bmi1	ENSMUSG00000026739.7	ENSMUST00000150834.1,ENSMUST00000156284.1	+	0.991111	0.447778	1	0.932222	0.452462	0.0164015	0.497841	0.0124431	0.457077	0.00992182	0.547538	0.0164015	0.502159	0.0124431	0.542923	0.00992182
Ppa2	ENSMUSG00000028013.10	ENSMUST00000153387.1	+	0.562222	0.593333	1	0.932222	0.491672	0.0124482	0.506813	0.0128063	0.474861	0.00667895	0.508328	0.0124482	0.493187	0.0128063	0.525139	0.00667895
RP24-300P2.1	ENSMUSG00000099016.1	ENSMUST00000183413.1	-	1	1	0.562222	0.932222	0.532384	0.00805887	0.526667	0.00435215	0.504657	0.00858398	0.467616	0.00805887	0.473333	0.00435215	0.495343	0.00858398
Cdpf1	ENSMUSG00000064284.6	ENSMUST00000071876.6,ENSMUST00000144067.1,ENSMUST00000125947.1	-	0.495556	0.612222	0.993333	0.932222	0.501429	0.00257431	0.497892	0.00338967	0.505609	0.00184678	0.498571	0.00257431	0.502108	0.00338967	0.494391	0.00184678
Fndc5	ENSMUSG00000001334.9	ENSMUST00000102600.3	+	1	0.86	0.987778	0.932222	0.46975	0.00586106	0.491776	0.00607569	0.478646	0.00704636	0.53025	0.00586106	0.508224	0.00607569	0.521354	0.00704636
FR0089163	FR0089163	FR0089163	-	0.541111	0.974444	0.498889	0.932222	0.490549	0.0144567	0.472883	0.0119739	0.505335	0.0120673	0.509451	0.0144567	0.527117	0.0119739	0.494665	0.0120673
Vps4a	ENSMUSG00000031913.9	ENSMUST00000034388.9	+	0.912222	0.95	0.624444	0.932222	0.4965	0.00189347	0.495764	0.00203511	0.5004	0.000876804	0.5035	0.00189347	0.504236	0.00203511	0.4996	0.000876804
1700037C18Rik	ENSMUSG00000005983.9	ENSMUST00000006139.1	-	1	0.858889	0.946667	0.932222	0.542098	0.00925694	0.510104	0.0068871	0.529878	0.0127021	0.457902	0.00925694	0.489896	0.0068871	0.470122	0.0127021
Chpt1	ENSMUSG00000060002.8	ENSMUST00000143108.1,ENSMUST00000020253.8	-	0.907778	0.861111	0.454444	0.932222	0.484439	0.00916799	0.482797	0.0110251	0.500618	0.00425831	0.515561	0.00916799	0.517203	0.0110251	0.499382	0.00425831
Tardbp	ENSMUSG00000041459.9	ENSMUST00000084125.3,ENSMUST00000045180.7,ENSMUST00000105700.1,ENSMUST00000105699.1,ENSMUST00000095719.3	-	0.63	0.753333	0.581111	0.932222	0.495011	0.00574129	0.49063	0.00870394	0.502129	0.0032151	0.504989	0.00574129	0.50937	0.00870394	0.497871	0.0032151
Kit	ENSMUSG00000005672.6	ENSMUST00000144270.1,ENSMUST00000005815.6	+	0.866667	0.75	0.484444	0.932222	0.50678	0.0043386	0.50669	0.00586839	0.500136	0.00220841	0.49322	0.0043386	0.49331	0.00586839	0.499864	0.00220841
Pink1	ENSMUSG00000028756.6	ENSMUST00000030536.6,ENSMUST00000105817.3	-	0.376667	0.583333	1	0.931111	0.498516	0.00848181	0.509899	0.0170465	0.481338	0.00505056	0.501484	0.00848181	0.490101	0.0170465	0.518662	0.00505056
Arhgap26	ENSMUSG00000036452.11	ENSMUST00000148399.1	+	1	1	1	0.931111	0.623897	0.0178067	0.542361	0.00650968	0.584494	0.0192967	0.376103	0.0178067	0.457639	0.00650968	0.415506	0.0192967
Gm16226	ENSMUSG00000089743.1	ENSMUST00000159950.1	+	1	1	1	0.931111	0.481497	0.00252545	0.487614	0.00262625	0.493773	0.00182097	0.518503	0.00252545	0.512386	0.00262625	0.506227	0.00182097
FR0182343	FR0182343	FR0182343	+	1	0.621111	1	0.931111	0.573247	0.0170878	0.511582	0.0184299	0.560606	0.0105141	0.426753	0.0170878	0.488418	0.0184299	0.439394	0.0105141
FR0254464	FR0254464	FR0254464	-	1	1	1	0.931111	0.548576	0.00667404	0.534703	0.00559915	0.515311	0.00338415	0.451424	0.00667404	0.465297	0.00559915	0.484689	0.00338415
Ralbp1	ENSMUSG00000024096.10	ENSMUST00000024905.9,ENSMUST00000166543.2	-	0.99	0.967778	0.548889	0.931111	0.495496	0.00150489	0.495981	0.00176467	0.499769	0.00055318	0.504504	0.00150489	0.504019	0.00176467	0.500231	0.00055318
FR0297762	FR0297762	FR0297762	-	0.981111	0.925556	0.678889	0.931111	0.5252	0.00816559	0.519691	0.00995148	0.503955	0.00450787	0.4748	0.00816559	0.480309	0.00995148	0.496045	0.00450787
Mcm5	ENSMUSG00000005410.5	ENSMUST00000164309.1	+	0.993333	0.911111	0.527778	0.931111	0.48232	0.00532203	0.486259	0.00705118	0.49845	0.00332984	0.51768	0.00532203	0.513741	0.00705118	0.50155	0.00332984
FR0358171	FR0358171	FR0358171	+	0.453333	0.858889	0.698889	0.931111	0.49908	0.00470249	0.49111	0.00635902	0.506523	0.0070529	0.50092	0.00470249	0.50889	0.00635902	0.493477	0.0070529
Bbs5	ENSMUSG00000063145.4	ENSMUST00000134659.1,ENSMUST00000074963.2	+	0.492222	0.791111	0.688889	0.931111	0.505763	0.0120066	0.520909	0.0172222	0.491013	0.00966581	0.494237	0.0120066	0.479091	0.0172222	0.508987	0.00966581
Gmpr2	ENSMUSG00000002326.5	ENSMUST00000002397.5	+	1	1	1	0.93	0.55806	0.00841859	0.519244	0.00475016	0.539243	0.00920111	0.44194	0.00841859	0.480756	0.00475016	0.460757	0.00920111
Nrip3	ENSMUSG00000034825.7	ENSMUST00000041460.6,ENSMUST00000033331.6	-	0.858889	1	0.412222	0.93	0.528668	0.0192694	0.536338	0.0101045	0.498525	0.0118417	0.471332	0.0192694	0.463662	0.0101045	0.501475	0.0118417
BC051628	ENSMUSG00000047841.8	ENSMUST00000050026.6,ENSMUST00000108835.1	+	0.98	1	0.448889	0.93	0.511592	0.00408227	0.51075	0.00221373	0.500773	0.00351771	0.488408	0.00408227	0.48925	0.00221373	0.499227	0.00351771
1500011B03Rik,FR0021334	ENSMUSG00000072694.7,FR0021334	ENSMUST00000112160.3,FR0021334	-	1	1	1	0.93	0.536556	0.00463739	0.524152	0.00455113	0.512665	0.00227853	0.463444	0.00463739	0.475848	0.00455113	0.487335	0.00227853
Tdrd5	ENSMUSG00000060985.9	ENSMUST00000121146.3,ENSMUST00000167528.2	-	1	0.967778	1	0.93	0.523116	0.00550165	0.518296	0.00791766	0.504416	0.000762329	0.476884	0.00550165	0.481704	0.00791766	0.495584	0.000762329
6430548M08Rik	ENSMUSG00000031824.8	ENSMUST00000144682.1	+	1	1	0.957778	0.93	0.146636	0.0532204	0.36691	0.0246925	0.207061	0.0996016	0.853364	0.0532204	0.63309	0.0246925	0.792939	0.0996016
FR0005983	FR0005983	FR0005983	+	1	0.82	1	0.93	0.427885	0.0127894	0.480561	0.0154854	0.448059	0.009384	0.572115	0.0127894	0.519439	0.0154854	0.551941	0.009384
FR0030034,uc012brj.1	FR0030034,uc012brj.1	FR0030034,uc012brj.1	-	1	1	1	0.93	0.599474	0.0154514	0.577495	0.0118217	0.532106	0.00745331	0.400526	0.0154514	0.422505	0.0118217	0.467894	0.00745331
1700029H14Rik	ENSMUSG00000031452.8	ENSMUST00000134023.1,ENSMUST00000033830.8	-	0.998889	0.984444	0.494444	0.93	0.505396	0.00157057	0.504603	0.00156768	0.500421	0.00116341	0.494604	0.00157057	0.495397	0.00156768	0.499579	0.00116341
Msantd3	ENSMUSG00000039693.5	ENSMUST00000132360.1,ENSMUST00000064807.2,ENSMUST00000061135.1,ENSMUST00000107704.1	+	1	0.78	0.974444	0.93	0.416477	0.0192386	0.48221	0.0158641	0.437991	0.0220068	0.583523	0.0192386	0.51779	0.0158641	0.562009	0.0220068
uc007axb.1	uc007axb.1	uc007axb.1	+	1	0.973333	0.95	0.93	0.483353	0.00349643	0.487562	0.00508941	0.496181	0.00150882	0.516647	0.00349643	0.512438	0.00508941	0.503819	0.00150882
1700007G11Rik	ENSMUSG00000057816.3	ENSMUST00000080333.3	+	0.488889	0.932222	0.615556	0.93	0.501387	0.0030111	0.506232	0.00321683	0.497461	0.00395516	0.498613	0.0030111	0.493768	0.00321683	0.502539	0.00395516
Ctdnep1	ENSMUSG00000018559.10	ENSMUST00000108593.1,ENSMUST00000141623.1	+	0.502222	0.928889	0.771111	0.93	0.501244	0.00253754	0.497358	0.00153609	0.504755	0.00441896	0.498756	0.00253754	0.502642	0.00153609	0.495245	0.00441896
Gtpbp2	ENSMUSG00000023952.7	ENSMUST00000169778.1,ENSMUST00000169383.1,ENSMUST00000024748.7	+	0.42	0.821111	0.703333	0.93	0.501072	0.00367637	0.507821	0.00587556	0.495184	0.00529032	0.498928	0.00367637	0.492179	0.00587556	0.504816	0.00529032
Sbf2	ENSMUSG00000038371.8	ENSMUST00000164599.1	-	0.528889	0.806667	0.613333	0.93	0.579418	0.143689	0.725655	0.155071	0.397093	0.133805	0.420582	0.143689	0.274345	0.155071	0.602907	0.133805
Mbd2	ENSMUSG00000024513.10	ENSMUST00000114946.3	+	0.436667	0.686667	0.794444	0.93	0.499354	0.00423257	0.505839	0.00699082	0.492226	0.0066363	0.500646	0.00423257	0.494161	0.00699082	0.507774	0.0066363
Faf2	ENSMUSG00000025873.9	ENSMUST00000126071.1,ENSMUST00000026991.9	+	0.611111	0.592222	0.756667	0.93	0.496017	0.00516121	0.50212	0.00349425	0.492578	0.00716942	0.503983	0.00516121	0.49788	0.00349425	0.507422	0.00716942
Ran	ENSMUSG00000029430.7	ENSMUST00000031383.7,ENSMUST00000111343.1	+	0.8	0.742222	0.441111	0.93	0.494132	0.00462606	0.493171	0.00687752	0.50027	0.00137238	0.505868	0.00462606	0.506829	0.00687752	0.49973	0.00137238
Prm1	ENSMUSG00000022501.5	ENSMUST00000023144.5	-	1	1	1	0.928889	0.474933	0.0036689	0.491463	0.00233745	0.482986	0.00335244	0.525067	0.0036689	0.508537	0.00233745	0.517014	0.00335244
Prrc1	ENSMUSG00000024594.8	ENSMUST00000025490.8	+	1	1	1	0.928889	0.522242	0.00291209	0.508047	0.00139164	0.514257	0.00325708	0.477758	0.00291209	0.491953	0.00139164	0.485743	0.00325708
Pla2g6	ENSMUSG00000042632.10	ENSMUST00000047816.8,ENSMUST00000173163.1,ENSMUST00000166977.2,ENSMUST00000174021.1,ENSMUST00000172403.2	-	1	1	0.555556	0.928889	0.503838	0.00110173	0.503218	0.000632428	0.500382	0.00116731	0.496162	0.00110173	0.496782	0.000632428	0.499618	0.00116731
Arpc5l	ENSMUSG00000026755.8	ENSMUST00000112862.1,ENSMUST00000090993.5	+	0.993333	0.527778	1	0.928889	0.532569	0.0109882	0.501769	0.00601239	0.530626	0.00713837	0.467431	0.0109882	0.498231	0.00601239	0.469374	0.00713837
FR0393310,Rbm25	FR0393310,ENSMUSG00000010608.9	FR0393310,ENSMUST00000182881.1	+	0.443333	0.591111	1	0.928889	0.500236	0.00316398	0.50382	0.00646533	0.495231	0.00135908	0.499764	0.00316398	0.49618	0.00646533	0.504769	0.00135908
NM_009321.2-5	NM_009321.2-5	NM_009321.2-5	-	1	1	1	0.928889	0.953388	0.0184576	0.877203	0.0517029	0.762822	0.0381312	0.0466117	0.0184576	0.122797	0.0517029	0.237178	0.0381312
Gpr108	ENSMUSG00000005823.8	ENSMUST00000005975.6	-	1	0.578889	0.998889	0.928889	0.511335	0.00312282	0.501486	0.00318207	0.509233	0.00284396	0.488665	0.00312282	0.498514	0.00318207	0.490767	0.00284396
Prpf40b	ENSMUSG00000023007.9	ENSMUST00000023745.6	+	0.578889	0.573333	0.994444	0.928889	0.417159	0.164643	0.598414	0.201557	0.180641	0.0856499	0.582841	0.164643	0.401586	0.201557	0.819359	0.0856499
Zmym1	ENSMUSG00000043872.8	ENSMUST00000124429.1,ENSMUST00000106099.1,ENSMUST00000106102.2,ENSMUST00000055013.3	-	1	0.467778	0.975556	0.928889	0.482077	0.00602405	0.498629	0.00371749	0.484279	0.00668174	0.517923	0.00602405	0.501371	0.00371749	0.515721	0.00668174
Zbtb2	ENSMUSG00000075327.3	ENSMUST00000100078.2,ENSMUST00000100077.3	-	0.435556	0.964444	0.966667	0.928889	0.499966	0.00695216	0.513908	0.00555259	0.486389	0.00558809	0.500034	0.00695216	0.486092	0.00555259	0.513611	0.00558809
Obsl1	ENSMUSG00000026211.11	ENSMUST00000113565.2,ENSMUST00000127507.1,ENSMUST00000113567.2,ENSMUST00000155084.1	-	0.412222	0.635556	0.955556	0.928889	0.502221	0.00713813	0.491261	0.0107293	0.51539	0.00670247	0.497779	0.00713813	0.508739	0.0107293	0.48461	0.00670247
Fam172a	ENSMUSG00000064138.7	ENSMUST00000099358.3,ENSMUST00000091459.4,ENSMUST00000163257.1	+	0.99	0.934444	0.504444	0.928889	0.52363	0.00795324	0.521153	0.0103159	0.501055	0.00328622	0.47637	0.00795324	0.478847	0.0103159	0.498945	0.00328622
uc008ybz.1,uc008yca.2,uc008ycb.2,FR0100356	uc008ybz.1,uc008yca.2,uc008ycb.2,FR0100356	uc008ybz.1,FR0100356,uc008yca.2,uc008ycb.2	+	0.484444	0.662222	0.93	0.928889	0.497706	0.00959278	0.485743	0.0163491	0.513752	0.00678462	0.502294	0.00959278	0.514257	0.0163491	0.486248	0.00678462
Tmem109	ENSMUSG00000034659.8	ENSMUST00000038128.8	-	0.908889	0.518889	0.915556	0.928889	0.476809	0.0129581	0.499821	0.00769258	0.475055	0.0149249	0.523191	0.0129581	0.500179	0.00769258	0.524945	0.0149249
Klhl25	ENSMUSG00000055652.8	ENSMUST00000171155.2,ENSMUST00000092073.5	+	0.996667	0.904444	0.786667	0.928889	0.512723	0.00367501	0.51053	0.00604232	0.501526	0.00129372	0.487277	0.00367501	0.48947	0.00604232	0.498474	0.00129372
Ubiad1	ENSMUSG00000047719.2	ENSMUST00000051633.2	-	0.831111	0.886667	0.548889	0.928889	0.481065	0.0134312	0.47686	0.0146776	0.502371	0.00685236	0.518935	0.0134312	0.52314	0.0146776	0.497629	0.00685236
Oxct1	ENSMUSG00000022186.8	ENSMUST00000124591.1	+	0.987778	0.843333	0.512222	0.928889	0.247151	0.0848515	0.297704	0.137017	0.488922	0.042895	0.752849	0.0848515	0.702296	0.137017	0.511078	0.042895
Lrrc14	ENSMUSG00000033728.8	ENSMUST00000137649.1	+	0.516667	0.625556	0.712222	0.928889	0.504206	0.108131	0.404991	0.127764	0.61765	0.13043	0.495794	0.108131	0.595009	0.127764	0.38235	0.13043
Epb4.1l5	ENSMUSG00000026383.8	ENSMUST00000052404.6,ENSMUST00000163147.1	-	1	1	0.583333	0.927778	0.485489	0.00327306	0.488137	0.00226076	0.498034	0.00344844	0.514511	0.00327306	0.511863	0.00226076	0.501966	0.00344844
Zfand2a	ENSMUSG00000053581.7	ENSMUST00000079996.6,ENSMUST00000110851.1	-	0.647778	1	0.466667	0.927778	0.493244	0.00724235	0.486873	0.00361561	0.501185	0.00616504	0.506756	0.00724235	0.513127	0.00361561	0.498815	0.00616504
Ago4	ENSMUSG00000042500.11	ENSMUST00000084289.4	-	1	0.99	1	0.927778	0.455375	0.00525269	0.484316	0.0053533	0.471817	0.00508957	0.544625	0.00525269	0.515684	0.0053533	0.528183	0.00508957
Tenm4	ENSMUSG00000048078.10	ENSMUST00000107165.1,ENSMUST00000107162.1,ENSMUST00000107166.1	+	1	1	1	0.927778	0.543288	0.0052617	0.528212	0.00469419	0.515603	0.00343536	0.456712	0.0052617	0.471788	0.00469419	0.484397	0.00343536
Evi5	ENSMUSG00000011831.10	ENSMUST00000112642.1,ENSMUST00000155897.1	-	1	1	1	0.927778	0.559078	0.00720696	0.521343	0.00419975	0.537946	0.00778377	0.440922	0.00720696	0.478657	0.00419975	0.462054	0.00778377
Clpb	ENSMUSG00000001829.10	ENSMUST00000123870.1	+	0.941111	0.543333	1	0.927778	0.192521	0.125048	0.494652	0.130303	0.162525	0.0551609	0.807479	0.125048	0.505348	0.130303	0.837475	0.0551609
Fkbp8	ENSMUSG00000019428.10	ENSMUST00000134893.1	+	0.938889	1	0.51	0.927778	0.7538	0.114277	0.842487	0.0356131	0.501863	0.0472901	0.2462	0.114277	0.157513	0.0356131	0.498137	0.0472901
Enoph1	ENSMUSG00000029326.7	ENSMUST00000169390.1,ENSMUST00000031268.6	+	1	1	1	0.927778	0.548147	0.0068542	0.532021	0.00847142	0.516454	0.00396109	0.451853	0.0068542	0.467979	0.00847142	0.483546	0.00396109
FR0223609	FR0223609	FR0223609	+	0.765556	0.994444	0.507778	0.927778	0.485833	0.012185	0.476339	0.00713693	0.502397	0.00895357	0.514167	0.012185	0.523661	0.00713693	0.497603	0.00895357
Tbx1	ENSMUSG00000009097.9	ENSMUST00000009241.5	-	1	0.842222	0.993333	0.927778	0.419575	0.0190829	0.48368	0.0115812	0.437704	0.018679	0.580425	0.0190829	0.51632	0.0115812	0.562296	0.018679
BC089340.1-6	BC089340.1-6	BC089340.1-6	-	0.953333	0.99	0.931111	0.927778	0.468084	0.013327	0.498242	0.000625561	0.468747	0.0161293	0.531916	0.013327	0.501758	0.000625561	0.531253	0.0161293
Zfp382	ENSMUSG00000074220.3	ENSMUST00000098596.3	+	0.971111	0.483333	0.935556	0.927778	0.522787	0.00920142	0.501249	0.00535847	0.521003	0.0116201	0.477213	0.00920142	0.498751	0.00535847	0.478997	0.0116201
Sltm	ENSMUSG00000032212.9	ENSMUST00000049263.7	+	0.637778	0.593333	0.922222	0.927778	0.498655	0.00175399	0.500949	0.00142588	0.496565	0.00213078	0.501345	0.00175399	0.499051	0.00142588	0.503435	0.00213078
FR0113027	FR0113027	FR0113027	+	0.958889	0.913333	0.454444	0.927778	0.490061	0.00414798	0.490699	0.00543358	0.499691	0.00164916	0.509939	0.00414798	0.509301	0.00543358	0.500309	0.00164916
Sel1l2	ENSMUSG00000074764.5	ENSMUST00000122367.1	-	0.695556	0.91	0.514444	0.927778	0.504414	0.00452892	0.507632	0.00489585	0.499015	0.00369756	0.495586	0.00452892	0.492368	0.00489585	0.500985	0.00369756
Fam219b	ENSMUSG00000032305.8	ENSMUST00000093833.4,ENSMUST00000114200.2	+	0.557778	0.708889	0.811111	0.927778	0.494954	0.00769613	0.505578	0.00598575	0.485709	0.0108743	0.505046	0.00769613	0.494422	0.00598575	0.514291	0.0108743
Mrps30	ENSMUSG00000021731.9	ENSMUST00000022245.8	-	1	1	0.905556	0.926667	0.46915	0.00511625	0.477774	0.00527155	0.491178	0.00545673	0.53085	0.00511625	0.522226	0.00527155	0.508822	0.00545673
Mcat	ENSMUSG00000048755.8	ENSMUST00000061882.8	-	1	1	1	0.926667	0.536398	0.00409137	0.513445	0.00313282	0.523369	0.00365855	0.463602	0.00409137	0.486555	0.00313282	0.476631	0.00365855
uc012dkt.1	uc012dkt.1	uc012dkt.1	-	0.997778	0.555556	1	0.926667	0.472722	0.00915706	0.498518	0.00485413	0.473706	0.00810159	0.527278	0.00915706	0.501482	0.00485413	0.526294	0.00810159
Tgif1	ENSMUSG00000047407.11	ENSMUST00000166395.2,ENSMUST00000059775.8,ENSMUST00000172229.1,ENSMUST00000118283.1	-	0.9	0.998889	0.485556	0.926667	0.49052	0.0052988	0.489374	0.00345822	0.500043	0.00365715	0.50948	0.0052988	0.510626	0.00345822	0.499957	0.00365715
Ttll11	ENSMUSG00000026885.7	ENSMUST00000160906.1,ENSMUST00000112976.2,ENSMUST00000028248.4	-	0.811111	0.543333	0.996667	0.926667	0.492915	0.00533149	0.501245	0.00456764	0.489531	0.00343458	0.507085	0.00533149	0.498755	0.00456764	0.510469	0.00343458
Rnf2	ENSMUSG00000026484.7	ENSMUST00000076110.4	-	0.42	0.704444	0.976667	0.926667	0.504227	0.0114267	0.518944	0.0201025	0.484492	0.00531266	0.495773	0.0114267	0.481056	0.0201025	0.515508	0.00531266
Fabp9	ENSMUSG00000027528.7	ENSMUST00000029038.7	-	0.642222	0.56	0.966667	0.926667	0.499408	0.000675922	0.500138	0.000698872	0.498889	0.000519887	0.500592	0.000675922	0.499862	0.000698872	0.501111	0.000519887
Gm7361	ENSMUSG00000059645.6	ENSMUST00000074148.6	+	1	0.622222	0.946667	0.926667	0.519768	0.00573891	0.501716	0.00286968	0.516658	0.00818565	0.480232	0.00573891	0.498284	0.00286968	0.483342	0.00818565
Wbp2nl	ENSMUSG00000022455.3	ENSMUST00000023089.3	+	0.977778	0.941111	0.628889	0.926667	0.487538	0.00418978	0.489083	0.00587869	0.498481	0.00188893	0.512462	0.00418978	0.510917	0.00587869	0.501519	0.00188893
FR0223794	FR0223794	FR0223794	-	0.978889	0.841111	0.933333	0.926667	0.45967	0.0158963	0.497947	0.00149726	0.462652	0.0184503	0.54033	0.0158963	0.502053	0.00149726	0.537348	0.0184503
Smek2	ENSMUSG00000020463.9	ENSMUST00000020755.5	+	0.951111	0.886667	0.52	0.926667	0.483703	0.00694494	0.485455	0.00897796	0.499116	0.00182478	0.516297	0.00694494	0.514545	0.00897796	0.500884	0.00182478
Pfkfb2	ENSMUSG00000026409.8	ENSMUST00000050406.4,ENSMUST00000169659.1,ENSMUST00000171479.1,ENSMUST00000066863.6	-	0.69	0.88	0.642222	0.926667	0.497462	0.00271568	0.495058	0.00301574	0.501413	0.00220109	0.502538	0.00271568	0.504942	0.00301574	0.498587	0.00220109
Ythdf3	ENSMUSG00000047213.8	ENSMUST00000108346.2,ENSMUST00000108345.2	+	0.69	0.514444	0.775556	0.926667	0.491451	0.00881697	0.501678	0.00531664	0.486319	0.0120521	0.508549	0.00881697	0.498322	0.00531664	0.513681	0.0120521
D17Wsu104e	ENSMUSG00000019579.7	ENSMUST00000019723.7	-	0.385556	0.721111	0.698889	0.926667	0.499999	0.00325193	0.505007	0.00542545	0.49487	0.00589424	0.500001	0.00325193	0.494993	0.00542545	0.50513	0.00589424
Leprot	ENSMUSG00000035212.8	ENSMUST00000030254.8	+	0.424444	0.643333	0.66	0.926667	0.500341	0.00218055	0.497423	0.00309733	0.503047	0.00373026	0.499659	0.00218055	0.502577	0.00309733	0.496953	0.00373026
Tomm34	ENSMUSG00000018322.4	ENSMUST00000018466.3,ENSMUST00000109384.3	-	0.997778	0.427778	1	0.925556	0.487348	0.00400661	0.499258	0.00360895	0.488197	0.00216497	0.512652	0.00400661	0.500742	0.00360895	0.511803	0.00216497
Gja1	ENSMUSG00000050953.9	ENSMUST00000068581.7	+	1	1	0.961111	0.925556	0.516738	0.00262583	0.511359	0.00247821	0.505398	0.00246506	0.483262	0.00262583	0.488641	0.00247821	0.494602	0.00246506
Gm6455	ENSMUSG00000091422.2	ENSMUST00000095015.4,ENSMUST00000168057.2	+	1	1	0.841111	0.925556	0.551321	0.00834127	0.53713	0.00618667	0.514024	0.010027	0.448679	0.00834127	0.46287	0.00618667	0.485976	0.010027
Galnt4	ENSMUSG00000090035.2	ENSMUST00000161240.2	+	1	0.638889	1	0.925556	0.548671	0.0115464	0.507739	0.0106004	0.541363	0.00694988	0.451329	0.0115464	0.492261	0.0106004	0.458637	0.00694988
uc008dvj.1	uc008dvj.1	uc008dvj.1	-	1	0.992222	0.937778	0.925556	0.240625	0.0660685	0.464816	0.0131563	0.285625	0.0933021	0.759375	0.0660685	0.535184	0.0131563	0.714375	0.0933021
Apitd1	ENSMUSG00000073705.4	ENSMUST00000176124.1,ENSMUST00000030813.3,ENSMUST00000177408.1	-	0.998889	0.972222	0.516667	0.925556	0.531733	0.00957934	0.526518	0.011111	0.503139	0.00712807	0.468267	0.00957934	0.473482	0.011111	0.496861	0.00712807
Cdc16	ENSMUSG00000038416.8	ENSMUST00000043962.8,ENSMUST00000137360.1	+	1	0.956667	0.964444	0.925556	0.530986	0.00746541	0.524158	0.011801	0.505899	0.00272461	0.469014	0.00746541	0.475842	0.011801	0.494101	0.00272461
Tshz1	ENSMUSG00000046982.9	ENSMUST00000060303.8,ENSMUST00000175783.1	-	0.666667	0.581111	0.777778	0.925556	0.510554	0.0114228	0.496403	0.00576694	0.517649	0.0149301	0.489446	0.0114228	0.503597	0.00576694	0.482351	0.0149301
Tm2d3	ENSMUSG00000078681.4	ENSMUST00000032726.7,ENSMUST00000107495.3	+	0.928889	0.456667	1	0.924444	0.487266	0.00640365	0.500925	0.00375662	0.484828	0.00322076	0.512734	0.00640365	0.499075	0.00375662	0.515172	0.00322076
Qsox1	ENSMUSG00000033684.8	ENSMUST00000035325.8,ENSMUST00000111764.2	-	0.995556	0.928889	1	0.924444	0.573998	0.0224323	0.564956	0.0372558	0.510236	0.00174317	0.426002	0.0224323	0.435044	0.0372558	0.489764	0.00174317
Tmem120a	ENSMUSG00000039886.2	ENSMUST00000043378.2,ENSMUST00000141779.1	-	1	1	1	0.924444	0.522859	0.00286802	0.514826	0.00331438	0.508215	0.00192001	0.477141	0.00286802	0.485174	0.00331438	0.491785	0.00192001
Pagr1a	ENSMUSG00000030680.3	ENSMUST00000032918.2	-	1	0.994444	0.518889	0.924444	0.482668	0.00533631	0.484395	0.00561635	0.498902	0.00371441	0.517332	0.00533631	0.515605	0.00561635	0.501098	0.00371441
Tpst2	ENSMUSG00000029344.8	ENSMUST00000031287.4,ENSMUST00000071455.1	+	0.798889	0.801111	0.988889	0.924444	0.513882	0.010623	0.516567	0.0136719	0.497609	0.000798449	0.486118	0.010623	0.483433	0.0136719	0.502391	0.000798449
Il17d	ENSMUSG00000050222.10	ENSMUST00000089494.4	+	0.971111	0.984444	0.481111	0.924444	0.469534	0.0120044	0.47371	0.00970996	0.49863	0.00772115	0.530466	0.0120044	0.52629	0.00970996	0.50137	0.00772115
Iars2	ENSMUSG00000026618.5	ENSMUST00000153211.1	-	0.997778	0.958889	0.585556	0.924444	0.291641	0.0653985	0.313533	0.0799878	0.486277	0.0235677	0.708359	0.0653985	0.686467	0.0799878	0.513723	0.0235677
Ccdc113	ENSMUSG00000036598.3	ENSMUST00000041569.3	+	0.478889	0.494444	0.946667	0.924444	0.50283	0.00624255	0.495709	0.00848761	0.51245	0.00609789	0.49717	0.00624255	0.504291	0.00848761	0.48755	0.00609789
Ahsa2	ENSMUSG00000020288.7	ENSMUST00000109539.1,ENSMUST00000128559.1,ENSMUST00000020529.6,ENSMUST00000128372.1	-	0.837778	0.94	0.492222	0.924444	0.523233	0.0166284	0.529256	0.0160882	0.498292	0.00888887	0.476767	0.0166284	0.470744	0.0160882	0.501708	0.00888887
1110051M20Rik	ENSMUSG00000040591.12	ENSMUST00000102594.4,ENSMUST00000094835.2	-	0.808889	0.536667	0.93	0.924444	0.50886	0.00610532	0.499983	0.00439741	0.510667	0.00589861	0.49114	0.00610532	0.500017	0.00439741	0.489333	0.00589861
Lpar3	ENSMUSG00000036832.4	ENSMUST00000039164.2	+	0.406667	0.907778	0.578889	0.924444	0.499467	0.0041012	0.5064	0.00359372	0.495072	0.00792741	0.500533	0.0041012	0.4936	0.00359372	0.504928	0.00792741
Ivns1abp	ENSMUSG00000023150.8	ENSMUST00000097543.1,ENSMUST00000023918.6	+	0.543333	0.702222	0.905556	0.924444	0.504008	0.00635043	0.510303	0.0112185	0.494508	0.00325907	0.495992	0.00635043	0.489697	0.0112185	0.505492	0.00325907
Ubxn6	ENSMUSG00000019578.5	ENSMUST00000019722.5,ENSMUST00000151943.1	-	0.426667	0.818889	0.691111	0.924444	0.499902	0.00090592	0.501298	0.000975004	0.498411	0.00185843	0.500098	0.00090592	0.498702	0.000975004	0.501589	0.00185843
Nup85	ENSMUSG00000020739.5	ENSMUST00000021085.4	+	0.962222	0.465556	1	0.923333	0.450974	0.0198571	0.497224	0.0130836	0.451979	0.0120239	0.549026	0.0198571	0.502776	0.0130836	0.548021	0.0120239
4933425L06Rik	ENSMUSG00000021718.5	ENSMUST00000022232.5	+	1	1	0.992222	0.923333	0.554104	0.00878401	0.516052	0.00458322	0.537824	0.0105698	0.445896	0.00878401	0.483948	0.00458322	0.462176	0.0105698
Fbxo42	ENSMUSG00000028920.9	ENSMUST00000030757.9	+	0.662222	0.511111	1	0.923333	0.495151	0.00544958	0.50171	0.00589221	0.489921	0.00157526	0.504849	0.00544958	0.49829	0.00589221	0.510079	0.00157526
Adig	ENSMUSG00000044405.4	ENSMUST00000148187.1	+	0.93	1	0.546667	0.923333	0.249677	0.11267	0.200927	0.0374093	0.490532	0.0211022	0.750323	0.11267	0.799073	0.0374093	0.509468	0.0211022
Ankmy1	ENSMUSG00000034212.7	ENSMUST00000160548.1,ENSMUST00000112998.1	-	1	1	0.991111	0.923333	0.477742	0.00384325	0.493743	0.00158924	0.483515	0.00565429	0.522258	0.00384325	0.506257	0.00158924	0.516485	0.00565429
Rpl41	ENSMUSG00000093674.1	ENSMUST00000177163.1	-	1	1	0.701111	0.923333	0.541946	0.00835774	0.530897	0.00663901	0.509267	0.00982396	0.458054	0.00835774	0.469103	0.00663901	0.490733	0.00982396
Zfp870	ENSMUSG00000095325.1	ENSMUST00000178401.1	-	1	1	0.625556	0.923333	0.545865	0.0125374	0.542553	0.00721322	0.50608	0.00778947	0.454135	0.0125374	0.457447	0.00721322	0.49392	0.00778947
uc029try.1	uc029try.1	uc029try.1	+	1	0.914444	1	0.923333	0.520728	0.00315778	0.505856	0.00315421	0.514762	0.00274405	0.479272	0.00315778	0.494144	0.00315421	0.485238	0.00274405
FR0092929	FR0092929	FR0092929	-	0.752222	0.995556	0.506667	0.923333	0.486594	0.0115928	0.478446	0.00710686	0.501881	0.00589462	0.513406	0.0115928	0.521554	0.00710686	0.498119	0.00589462
1110004E09Rik	ENSMUSG00000022972.3	ENSMUST00000023694.3,ENSMUST00000125519.1	-	0.917778	0.516667	0.994444	0.923333	0.517304	0.0086705	0.500066	0.00712039	0.518177	0.00511519	0.482696	0.0086705	0.499934	0.00712039	0.481823	0.00511519
Sema4c	ENSMUSG00000026121.7	ENSMUST00000114992.1,ENSMUST00000114991.1,ENSMUST00000114990.1,ENSMUST00000027295.4	-	0.901111	0.875556	0.525556	0.923333	0.517682	0.00956975	0.518659	0.0113637	0.499477	0.00124526	0.482318	0.00956975	0.481341	0.0113637	0.500523	0.00124526
FR0108142	FR0108142	FR0108142	-	0.685556	0.856667	0.776667	0.923333	0.509994	0.00953606	0.516082	0.0109142	0.496934	0.00285221	0.490006	0.00953606	0.483918	0.0109142	0.503066	0.00285221
Samd4b	ENSMUSG00000037513.9	ENSMUST00000040531.8	-	0.495556	0.711111	0.846667	0.923333	0.500592	0.00131154	0.502025	0.00223327	0.498594	0.00105526	0.499408	0.00131154	0.497975	0.00223327	0.501406	0.00105526
4931429L15Rik	ENSMUSG00000056617.6	ENSMUST00000160795.1	-	0.954444	0.842222	0.492222	0.923333	0.479616	0.0086126	0.483722	0.0115828	0.498829	0.00408317	0.520384	0.0086126	0.516278	0.0115828	0.501171	0.00408317
Tmod2	ENSMUSG00000032186.8	ENSMUST00000098552.2	-	0.877778	0.43	0.81	0.923333	0.493822	0.00356276	0.499954	0.00177755	0.493848	0.00462667	0.506178	0.00356276	0.500046	0.00177755	0.506152	0.00462667
Mgst3	ENSMUSG00000026688.5	ENSMUST00000028005.2	-	0.558889	0.801111	0.512222	0.923333	0.502896	0.0048021	0.507236	0.0057307	0.497698	0.00454195	0.497104	0.0048021	0.492764	0.0057307	0.502302	0.00454195
Gpd1l,FR0288633	ENSMUSG00000050627.7,FR0288633	ENSMUST00000146623.1,FR0288633	-	0.517778	0.77	0.561111	0.923333	0.493882	0.00938925	0.48613	0.013983	0.502779	0.00566323	0.506118	0.00938925	0.51387	0.013983	0.497221	0.00566323
uc007hha.1	uc007hha.1	uc007hha.1	+	0.537778	0.741111	0.527778	0.923333	0.495114	0.00725815	0.489199	0.00986334	0.502641	0.00568943	0.504886	0.00725815	0.510801	0.00986334	0.497359	0.00568943
C1qc	ENSMUSG00000036896.5	ENSMUST00000046332.5	-	0.545556	0.737778	0.665556	0.923333	0.494776	0.0080703	0.488685	0.0109099	0.504385	0.00582557	0.505224	0.0080703	0.511315	0.0109099	0.495615	0.00582557
Eaf1	ENSMUSG00000021890.5	ENSMUST00000022446.5	+	1	0.948889	1	0.922222	0.483037	0.00290972	0.495299	0.00242928	0.487628	0.003269	0.516963	0.00290972	0.504701	0.00242928	0.512372	0.003269
Fam210b	ENSMUSG00000027495.4	ENSMUST00000028995.4	+	1	1	1	0.922222	0.47896	0.00229982	0.486679	0.00230421	0.492077	0.00173259	0.52104	0.00229982	0.513321	0.00230421	0.507923	0.00173259
Pacrgl	ENSMUSG00000029089.4	ENSMUST00000030968.2	+	1	1	1	0.922222	0.474449	0.00333443	0.483325	0.00402966	0.490953	0.00166376	0.525551	0.00333443	0.516675	0.00402966	0.509047	0.00166376
Ankle2	ENSMUSG00000029501.8	ENSMUST00000031474.7	+	1	1	1	0.922222	0.464676	0.00419979	0.477639	0.00420461	0.486834	0.00280995	0.535324	0.00419979	0.522361	0.00420461	0.513166	0.00280995
Ndufaf5	ENSMUSG00000027384.6	ENSMUST00000044825.4	+	1	1	0.626667	0.922222	0.549028	0.00981987	0.539577	0.00634746	0.508283	0.0104015	0.450972	0.00981987	0.460423	0.00634746	0.491717	0.0104015
Arpc5	ENSMUSG00000008475.7	ENSMUST00000077755.5	+	1	0.846667	1	0.922222	0.629909	0.0326055	0.592391	0.058117	0.526932	0.00842575	0.370091	0.0326055	0.407609	0.058117	0.473068	0.00842575
Fam53b	ENSMUSG00000030956.9	ENSMUST00000097998.2,ENSMUST00000097999.2,ENSMUST00000065371.7	-	0.972222	1	0.49	0.922222	0.524853	0.00913475	0.523155	0.00617949	0.501719	0.0069724	0.475147	0.00913475	0.476845	0.00617949	0.498281	0.0069724
Ambra1	ENSMUSG00000040506.10	ENSMUST00000111316.2,ENSMUST00000099712.3,ENSMUST00000111317.2,ENSMUST00000045705.7,ENSMUST00000045699.7	+	0.976667	1	0.466667	0.922222	0.481045	0.00708456	0.481758	0.00375214	0.498692	0.00595554	0.518955	0.00708456	0.518242	0.00375214	0.501308	0.00595554
Morn3	ENSMUSG00000029477.8	ENSMUST00000129934.1,ENSMUST00000132775.1,ENSMUST00000137490.1	-	1	0.824444	1	0.922222	0.478104	0.00338063	0.493243	0.0049504	0.485353	0.00253108	0.521896	0.00338063	0.506757	0.0049504	0.514647	0.00253108
Ccdc24	ENSMUSG00000078588.4	ENSMUST00000131938.1	-	0.933333	1	0.49	0.922222	0.237063	0.118909	0.160446	0.035522	0.49833	0.0275939	0.762937	0.118909	0.839554	0.035522	0.50167	0.0275939
Ccdc33	ENSMUSG00000037716.8	ENSMUST00000146741.1	-	0.813333	0.538889	1	0.922222	0.330949	0.122888	0.499719	0.000744513	0.206883	0.0336752	0.669051	0.122888	0.500281	0.000744513	0.793117	0.0336752
Atp8b2	ENSMUSG00000060671.6	ENSMUST00000163354.1,ENSMUST00000107396.1,ENSMUST00000069805.7,ENSMUST00000166347.1	-	1	0.808889	1	0.922222	0.474251	0.004786	0.49377	0.0049298	0.481159	0.0049865	0.525749	0.004786	0.50623	0.0049298	0.518841	0.0049865
FR0335890	FR0335890	FR0335890	-	1	0.95	0.998889	0.922222	0.529926	0.00532489	0.508408	0.00411283	0.521725	0.00660495	0.470074	0.00532489	0.491592	0.00411283	0.478275	0.00660495
Dguok	ENSMUSG00000014554.7	ENSMUST00000145455.1	-	0.982222	0.997778	0.578889	0.922222	0.721572	0.0789826	0.721223	0.0634164	0.504885	0.00922664	0.278428	0.0789826	0.278777	0.0634164	0.495115	0.00922664
NM_008211.3-5	NM_008211.3-5	NM_008211.3-5	+	0.942222	0.997778	0.538889	0.922222	0.695937	0.0858614	0.705512	0.0593968	0.509796	0.0368658	0.304063	0.0858614	0.294488	0.0593968	0.490204	0.0368658
Fam35a	ENSMUSG00000041471.8	ENSMUST00000111917.1	-	0.662222	0.477778	0.994444	0.922222	0.514431	0.0143638	0.497481	0.00908947	0.526425	0.00995228	0.485569	0.0143638	0.502519	0.00908947	0.473575	0.00995228
Aven	ENSMUSG00000003604.8	ENSMUST00000003705.5	+	1	0.982222	0.727778	0.922222	0.524692	0.00608875	0.519015	0.00824221	0.504221	0.00448039	0.475308	0.00608875	0.480985	0.00824221	0.495779	0.00448039
Lrrn4	ENSMUSG00000043110.2	ENSMUST00000049787.2	-	0.976667	0.981111	0.487778	0.922222	0.46093	0.0167685	0.460395	0.0126766	0.498384	0.00765153	0.53907	0.0167685	0.539605	0.0126766	0.501616	0.00765153
Rpl13a	ENSMUSG00000074129.6	ENSMUST00000152970.1	-	0.705556	0.567778	0.963333	0.922222	0.510446	0.0102218	0.497058	0.00704949	0.519724	0.00926039	0.489554	0.0102218	0.502942	0.00704949	0.480276	0.00926039
Chd8	ENSMUSG00000053754.7	ENSMUST00000089752.4,ENSMUST00000149975.1	-	0.991111	0.477778	0.946667	0.922222	0.512858	0.00419255	0.501354	0.00316455	0.510782	0.00501133	0.487142	0.00419255	0.498646	0.00316455	0.489218	0.00501133
FR0061634,Basp1	FR0061634,ENSMUSG00000045763.7	FR0061634,ENSMUST00000058845.7	-	0.918889	0.865556	0.473333	0.922222	0.509245	0.00504847	0.509436	0.00614742	0.499806	0.00268035	0.490755	0.00504847	0.490564	0.00614742	0.500194	0.00268035
Ppif	ENSMUSG00000021868.6	ENSMUST00000022419.6	+	0.668889	0.856667	0.583333	0.922222	0.5113	0.0135737	0.523076	0.0169298	0.494004	0.00848169	0.4887	0.0135737	0.476924	0.0169298	0.505996	0.00848169
1700034O15Rik	ENSMUSG00000029867.5	ENSMUST00000031900.5	+	1	0.848889	1	0.921111	0.514506	0.00218456	0.50416	0.00302287	0.510013	0.00160569	0.485494	0.00218456	0.49584	0.00302287	0.489987	0.00160569
Igsf9	ENSMUSG00000037995.9	ENSMUST00000052629.6,ENSMUST00000111235.2	+	1	1	0.983333	0.921111	0.459496	0.00523182	0.473044	0.00452804	0.486227	0.00494958	0.540504	0.00523182	0.526956	0.00452804	0.513773	0.00494958
Dnajb2	ENSMUSG00000026203.10	ENSMUST00000055223.7,ENSMUST00000082158.6	+	0.995556	0.54	1	0.921111	0.488744	0.00288787	0.498619	0.00263472	0.490723	0.0021361	0.511256	0.00288787	0.501381	0.00263472	0.509277	0.0021361
Nuggc	ENSMUSG00000061356.7	ENSMUST00000150897.1,ENSMUST00000079469.6	+	1	0.615556	1	0.921111	0.478478	0.00513664	0.496206	0.00567817	0.483931	0.00445546	0.521522	0.00513664	0.503794	0.00567817	0.516069	0.00445546
Rpl9	ENSMUSG00000047215.8	ENSMUST00000120094.1	-	1	0.961111	0.603333	0.921111	0.184468	0.0651439	0.234788	0.107917	0.460062	0.0597451	0.815532	0.0651439	0.765212	0.107917	0.539938	0.0597451
Tmem30c,FR0010318	ENSMUSG00000022753.9,FR0010318	FR0010318,ENSMUST00000023434.8,ENSMUST00000120112.1	-	0.961111	0.93	0.44	0.921111	0.484188	0.00696677	0.484289	0.0082326	0.49974	0.00417746	0.515812	0.00696677	0.515711	0.0082326	0.50026	0.00417746
Pam	ENSMUSG00000026335.10	ENSMUST00000161567.1,ENSMUST00000058762.8,ENSMUST00000097625.3	-	0.967778	0.926667	0.395556	0.921111	0.488916	0.00471379	0.489382	0.00573261	0.499917	0.00261096	0.511084	0.00471379	0.510618	0.00573261	0.500083	0.00261096
Tmem214	ENSMUSG00000038828.7	ENSMUST00000046349.7,ENSMUST00000149013.1	+	0.513333	0.871111	0.581111	0.921111	0.49638	0.00615319	0.488551	0.00767839	0.503394	0.00590977	0.50362	0.00615319	0.511449	0.00767839	0.496606	0.00590977
Rnf144a	ENSMUSG00000020642.6	ENSMUST00000062149.4,ENSMUST00000020971.6	-	0.381111	0.782222	0.828889	0.921111	0.500125	0.0025364	0.495415	0.00447132	0.504996	0.0039083	0.499875	0.0025364	0.504585	0.00447132	0.495004	0.0039083
Fam178a	ENSMUSG00000036097.7	ENSMUST00000096053.3	+	0.415556	0.628889	0.585556	0.921111	0.499636	0.00311308	0.495836	0.00503682	0.503461	0.00534249	0.500364	0.00311308	0.504164	0.00503682	0.496539	0.00534249
Rpl9	ENSMUSG00000047215.8	ENSMUST00000057885.6	-	1	0.872222	1	0.92	0.511325	0.00312062	0.508897	0.00559961	0.501801	0.000351024	0.488675	0.00312062	0.491103	0.00559961	0.498199	0.000351024
Atp10b	ENSMUSG00000055415.7	ENSMUST00000077659.5	+	1	0.487778	1	0.92	0.54535	0.0122903	0.505426	0.0106903	0.537585	0.00980688	0.45465	0.0122903	0.494574	0.0106903	0.462415	0.00980688
Man2a2	ENSMUSG00000038886.9	ENSMUST00000098346.3	-	1	0.996667	1	0.92	0.486071	0.00203823	0.495592	0.00147408	0.490412	0.00218141	0.513929	0.00203823	0.504408	0.00147408	0.509588	0.00218141
Kat7	ENSMUSG00000038909.10	ENSMUST00000103159.3,ENSMUST00000107733.3,ENSMUST00000107734.3,ENSMUST00000072621.5,ENSMUST00000092766.5	-	1	0.741111	1	0.92	0.508856	0.00158053	0.501866	0.00176599	0.506268	0.00153512	0.491144	0.00158053	0.498134	0.00176599	0.493732	0.00153512
Pdcd5	ENSMUSG00000030417.9	ENSMUST00000118501.1,ENSMUST00000120714.1	-	1	1	1	0.92	0.482926	0.00165631	0.493221	0.00103384	0.48974	0.00156331	0.517074	0.00165631	0.506779	0.00103384	0.51026	0.00156331
1700104A03Rik	ENSMUSG00000074343.3	ENSMUST00000149237.1	-	0.946667	1	0.462222	0.92	0.513198	0.00567233	0.513338	0.00405767	0.500278	0.00349744	0.486802	0.00567233	0.486662	0.00405767	0.499722	0.00349744
NM_172734.3-18	NM_172734.3-18	NM_172734.3-18	+	0.995556	0.605556	1	0.92	0.57157	0.0190619	0.507753	0.0118189	0.560455	0.0164016	0.42843	0.0190619	0.492247	0.0118189	0.439545	0.0164016
uc029rzv.1	uc029rzv.1	uc029rzv.1	-	1	0.656667	1	0.92	0.440201	0.0133037	0.487357	0.0151828	0.454179	0.010926	0.559799	0.0133037	0.512643	0.0151828	0.545821	0.010926
Tef,FR0150886,FR0265286,FR0292371	ENSMUSG00000022389.8,FR0150886,FR0265286,FR0292371	FR0150886,ENSMUST00000109553.2,ENSMUST00000023024.7,FR0265286,FR0292371	+	1	0.997778	0.7	0.92	0.47138	0.00632671	0.477379	0.00650117	0.495122	0.00531866	0.52862	0.00632671	0.522621	0.00650117	0.504878	0.00531866
Ssbp2	ENSMUSG00000003992.8	ENSMUST00000042122.8	+	0.687778	0.995556	0.565556	0.92	0.514092	0.0143493	0.527216	0.00868078	0.497342	0.00508258	0.485908	0.0143493	0.472784	0.00868078	0.502658	0.00508258
FR0147209,FR0047645	FR0147209,FR0047645	FR0147209,FR0047645	-	0.923333	0.991111	0.48	0.92	0.515899	0.00833922	0.518076	0.00631033	0.499601	0.00511426	0.484101	0.00833922	0.481924	0.00631033	0.500399	0.00511426
FR0013513,Gm26663	FR0013513,ENSMUSG00000097019.1	FR0013513,ENSMUST00000181105.1	+	1	0.97	0.971111	0.92	0.465337	0.00792735	0.474075	0.010891	0.491606	0.00394122	0.534663	0.00792735	0.525925	0.010891	0.508394	0.00394122
Hap1	ENSMUSG00000006930.9	ENSMUST00000138603.2	-	0.892222	0.416667	0.961111	0.92	0.50652	0.00359878	0.500005	0.00232697	0.506861	0.00271888	0.49348	0.00359878	0.499995	0.00232697	0.493139	0.00271888
Magohb	ENSMUSG00000030188.6	ENSMUST00000032307.5,ENSMUST00000172883.1	-	0.625556	0.784444	0.935556	0.92	0.507232	0.0105878	0.492315	0.00656739	0.519439	0.0105814	0.492768	0.0105878	0.507685	0.00656739	0.480561	0.0105814
Lcor	ENSMUSG00000025019.9	ENSMUST00000067795.5	+	0.945556	0.434444	0.864444	0.92	0.524394	0.0113922	0.500739	0.00209137	0.523516	0.0157748	0.475606	0.0113922	0.499261	0.00209137	0.476484	0.0157748
NM_010807.4-4	NM_010807.4-4	NM_010807.4-4	-	0.506667	0.804444	0.627778	0.92	0.501381	0.00891136	0.489172	0.00880031	0.5116	0.015623	0.498619	0.00891136	0.510828	0.00880031	0.4884	0.015623
U2af2	ENSMUSG00000030435.9	ENSMUST00000005041.7,ENSMUST00000165399.1	+	0.498889	0.643333	0.78	0.92	0.496639	0.00576739	0.490985	0.0103699	0.504277	0.00375535	0.503361	0.00576739	0.509015	0.0103699	0.495723	0.00375535
Rnf8,RNF8	ENSMUSG00000090083.4,ENSMUSG00000098374.1	ENSMUST00000172485.1,ENSMUST00000024817.7,ENSMUST00000130871.1	+	0.811111	0.545556	0.766667	0.92	0.516038	0.0122752	0.498422	0.00815832	0.518216	0.0155601	0.483962	0.0122752	0.501578	0.00815832	0.481784	0.0155601
Tbk1	ENSMUSG00000020115.2	ENSMUST00000020316.2	-	0.437778	0.604444	0.607778	0.92	0.498766	0.00391304	0.494462	0.00739211	0.50328	0.00464654	0.501234	0.00391304	0.505538	0.00739211	0.49672	0.00464654
Polr2d	ENSMUSG00000024258.3	ENSMUST00000025106.3	+	1	0.978889	1	0.918889	0.44119	0.00798682	0.479702	0.00774271	0.460638	0.00754255	0.55881	0.00798682	0.520298	0.00774271	0.539362	0.00754255
2810408M09Rik	ENSMUSG00000039725.6	ENSMUST00000039007.6	-	1	1	0.717778	0.918889	0.481027	0.00387575	0.486122	0.00320769	0.495865	0.00453144	0.518973	0.00387575	0.513878	0.00320769	0.504135	0.00453144
Rbm34	ENSMUSG00000033931.8	ENSMUST00000045994.6	-	0.796667	0.47	1	0.918889	0.510177	0.00848263	0.498699	0.00715113	0.515807	0.00334644	0.489823	0.00848263	0.501301	0.00715113	0.484193	0.00334644
Loxl1	ENSMUSG00000032334.9	ENSMUST00000061799.8	-	0.99	0.493333	1	0.918889	0.51811	0.00628186	0.50048	0.00419086	0.51764	0.00366729	0.48189	0.00628186	0.49952	0.00419086	0.48236	0.00366729
FR0179100	FR0179100	FR0179100	+	0.453333	0.524444	1	0.918889	0.500221	0.00236965	0.497985	0.00420637	0.504032	0.000683258	0.499779	0.00236965	0.502015	0.00420637	0.495968	0.000683258
FR0315588	FR0315588	FR0315588	+	1	0.857778	1	0.918889	0.449431	0.0105823	0.48775	0.00915795	0.460819	0.00882173	0.550569	0.0105823	0.51225	0.00915795	0.539181	0.00882173
Plcg1,uc008nrd.1	ENSMUSG00000016933.11,uc008nrd.1	ENSMUST00000109462.1,uc008nrd.1	+	1	0.984444	0.524444	0.918889	0.474949	0.0079367	0.478612	0.00885559	0.498165	0.00605265	0.525051	0.0079367	0.521388	0.00885559	0.501835	0.00605265
Dnm3	ENSMUSG00000040265.10	ENSMUST00000160665.1	-	0.745556	0.517778	0.971111	0.918889	0.516547	0.0154039	0.497914	0.0114843	0.526345	0.0119761	0.483453	0.0154039	0.502086	0.0114843	0.473655	0.0119761
Mcm10	ENSMUSG00000026669.8	ENSMUST00000125349.1,ENSMUST00000102985.1,ENSMUST00000150091.1,ENSMUST00000027980.7	-	0.957778	0.445556	0.95	0.918889	0.481856	0.00806146	0.49977	0.00352752	0.482326	0.00928421	0.518144	0.00806146	0.50023	0.00352752	0.517674	0.00928421
Spire2	ENSMUSG00000010154.6	ENSMUST00000010298.6	+	0.968889	0.583333	0.947778	0.918889	0.484611	0.00607198	0.498352	0.00482661	0.486688	0.00629313	0.515389	0.00607198	0.501648	0.00482661	0.513312	0.00629313
Sv2c	ENSMUSG00000051111.9	ENSMUST00000182180.1	-	0.997778	0.644444	0.925556	0.918889	0.244053	0.0658166	0.47784	0.0543908	0.29381	0.10367	0.755947	0.0658166	0.52216	0.0543908	0.70619	0.10367
Eef1b2	ENSMUSG00000025967.10	ENSMUST00000129339.1	+	0.991111	0.605556	0.92	0.918889	0.5226	0.00737995	0.502505	0.00528959	0.517871	0.00943671	0.4774	0.00737995	0.497495	0.00528959	0.482129	0.00943671
Slc44a2	ENSMUSG00000057193.7	ENSMUST00000034697.7	+	0.946667	0.878889	0.483333	0.918889	0.488177	0.00523217	0.488943	0.00731553	0.499569	0.00177466	0.511823	0.00523217	0.511057	0.00731553	0.500431	0.00177466
Lrig2	ENSMUSG00000032913.9	ENSMUST00000046316.6	-	0.957778	0.842222	0.497778	0.918889	0.468524	0.0132867	0.472645	0.0172962	0.498794	0.00587906	0.531476	0.0132867	0.527355	0.0172962	0.501206	0.00587906
Wdr90	ENSMUSG00000073434.5	ENSMUST00000176170.1	-	0.542222	0.82	0.685556	0.918889	0.471869	0.109003	0.352193	0.107224	0.586711	0.10231	0.528131	0.109003	0.647807	0.107224	0.413289	0.10231
uc009pun.3	uc009pun.3	uc009pun.3	+	0.634444	0.691111	0.804444	0.918889	0.504387	0.00569736	0.508493	0.00915368	0.496758	0.00255925	0.495613	0.00569736	0.491507	0.00915368	0.503242	0.00255925
Zkscan8	ENSMUSG00000063894.8	ENSMUST00000045228.5	-	0.877778	1	0.418889	0.917778	0.48506	0.00859657	0.483685	0.0030717	0.499662	0.00695173	0.51494	0.00859657	0.516315	0.0030717	0.500338	0.00695173
Vamp8	ENSMUSG00000050732.9	ENSMUST00000059983.9	-	0.943333	0.514444	1	0.917778	0.521342	0.0092263	0.501733	0.00709304	0.52073	0.00514224	0.478658	0.0092263	0.498267	0.00709304	0.47927	0.00514224
Marveld1	ENSMUSG00000044345.9	ENSMUST00000061111.9,ENSMUST00000184186.1	+	1	0.987778	1	0.917778	0.456052	0.00538859	0.485009	0.00523099	0.470906	0.00481851	0.543948	0.00538859	0.514991	0.00523099	0.529094	0.00481851
Gpr155,FR0118632	ENSMUSG00000041762.10,FR0118632	ENSMUST00000076463.5,FR0118632	-	1	1	1	0.917778	0.613142	0.0194072	0.594542	0.0147827	0.534878	0.0112941	0.386858	0.0194072	0.405458	0.0147827	0.465122	0.0112941
FR0009448	FR0009448	FR0009448	-	1	1	0.576667	0.917778	0.2308	0.0631051	0.234272	0.0365452	0.474751	0.0583654	0.7692	0.0631051	0.765728	0.0365452	0.525249	0.0583654
FR0062548	FR0062548	FR0062548	-	1	0.947778	1	0.917778	0.549545	0.0074582	0.514906	0.00717449	0.534329	0.00644737	0.450455	0.0074582	0.485094	0.00717449	0.465671	0.00644737
Fam3b	ENSMUSG00000022938.7	ENSMUST00000049721.7	-	1	0.998889	0.682222	0.917778	0.459649	0.00938065	0.468398	0.00981493	0.493278	0.00723512	0.540351	0.00938065	0.531602	0.00981493	0.506722	0.00723512
3110040N11Rik	ENSMUSG00000025102.8	ENSMUST00000026092.8,ENSMUST00000141075.1,ENSMUST00000142557.1	-	0.484444	0.99	0.638889	0.917778	0.496261	0.0112144	0.478464	0.00746514	0.509083	0.0121442	0.503739	0.0112144	0.521536	0.00746514	0.490917	0.0121442
Galc	ENSMUSG00000021003.9	ENSMUST00000021390.7	-	0.952222	0.426667	0.963333	0.917778	0.489613	0.00492103	0.500134	0.00273953	0.489158	0.00492856	0.510387	0.00492103	0.499866	0.00273953	0.510842	0.00492856
Rpp21	ENSMUSG00000024446.7	ENSMUST00000077535.4,ENSMUST00000173486.1,ENSMUST00000025319.6	-	0.393333	0.591111	0.948889	0.917778	0.499395	0.00334558	0.503942	0.00629233	0.493324	0.00343425	0.500605	0.00334558	0.496058	0.00629233	0.506676	0.00343425
Prkra	ENSMUSG00000002731.6	ENSMUST00000002808.6	-	1	0.937778	0.577778	0.917778	0.46821	0.00881293	0.474888	0.0125063	0.495788	0.00688607	0.53179	0.00881293	0.525112	0.0125063	0.504212	0.00688607
Cpsf6	ENSMUSG00000055531.6	ENSMUST00000069168.6	-	0.542222	0.904444	0.633333	0.917778	0.495995	0.00595236	0.487488	0.00726178	0.50421	0.00589905	0.504005	0.00595236	0.512512	0.00726178	0.49579	0.00589905
Cdk1	ENSMUSG00000019942.6	ENSMUST00000124054.1	-	0.706667	0.51	0.901111	0.917778	0.495285	0.00519028	0.501007	0.0036846	0.491597	0.00497232	0.504715	0.00519028	0.498993	0.0036846	0.508403	0.00497232
Ccdc116	ENSMUSG00000022768.9	ENSMUST00000145792.1	-	0.705556	0.886667	0.582222	0.917778	0.482727	0.0169337	0.473427	0.0163431	0.502185	0.00471744	0.517273	0.0169337	0.526573	0.0163431	0.497815	0.00471744
1700122E12Rik	ENSMUSG00000087685.1	ENSMUST00000147538.1	+	0.531111	0.817778	0.574444	0.917778	0.509318	0.0135348	0.522018	0.0163082	0.493813	0.0105171	0.490682	0.0135348	0.477982	0.0163082	0.506187	0.0105171
Camta2	ENSMUSG00000040712.10	ENSMUST00000108544.1,ENSMUST00000145823.1,ENSMUST00000120261.1,ENSMUST00000125687.1,ENSMUST00000036299.7,ENSMUST00000100933.3,ENSMUST00000108545.2,ENSMUST00000119120.1	-	0.647778	0.578889	0.81	0.917778	0.488034	0.0136752	0.504251	0.00665548	0.477796	0.0179677	0.511966	0.0136752	0.495749	0.00665548	0.522204	0.0179677
Nsun5	ENSMUSG00000000916.9	ENSMUST00000000940.8	+	1	1	0.958889	0.916667	0.545665	0.00812468	0.534938	0.006479	0.513457	0.00665178	0.454335	0.00812468	0.465062	0.006479	0.486543	0.00665178
Zfp61	ENSMUSG00000050605.11	ENSMUST00000077780.7,ENSMUST00000165241.1	-	1	1	0.96	0.916667	0.450987	0.00651675	0.466804	0.00606321	0.48406	0.00658263	0.549013	0.00651675	0.533196	0.00606321	0.51594	0.00658263
Smg9	ENSMUSG00000002210.5	ENSMUST00000108434.1	+	1	1	0.714444	0.916667	0.479358	0.00439854	0.483542	0.00257848	0.495985	0.00454013	0.520642	0.00439854	0.516458	0.00257848	0.504015	0.00454013
Bub1	ENSMUSG00000027379.7	ENSMUST00000028858.7	-	1	0.786667	0.954444	0.916667	0.48935	0.00228382	0.497739	0.00182427	0.492238	0.00309237	0.51065	0.00228382	0.502261	0.00182427	0.507762	0.00309237
Nsmaf	ENSMUSG00000028245.9	ENSMUST00000029910.5,ENSMUST00000149015.1	-	0.987778	0.885556	0.935556	0.916667	0.47342	0.00702995	0.494203	0.00387355	0.480106	0.0104861	0.52658	0.00702995	0.505797	0.00387355	0.519894	0.0104861
FR0186268	FR0186268	FR0186268	-	0.964444	0.516667	0.901111	0.916667	0.525187	0.0103059	0.50226	0.00620658	0.521968	0.0118877	0.474813	0.0103059	0.49774	0.00620658	0.478032	0.0118877
Ehmt1	ENSMUSG00000036893.10	ENSMUST00000147147.1,ENSMUST00000114418.3,ENSMUST00000046227.5,ENSMUST00000114432.2,ENSMUST00000102938.3,ENSMUST00000091348.4	-	0.491111	0.845556	0.526667	0.916667	0.503666	0.00783961	0.511859	0.00889513	0.495822	0.00975118	0.496334	0.00783961	0.488141	0.00889513	0.504178	0.00975118
FR0353024	FR0353024	FR0353024	-	0.515556	0.531111	0.821111	0.916667	0.4966	0.0066661	0.503524	0.00713667	0.489141	0.0084523	0.5034	0.0066661	0.496476	0.00713667	0.510859	0.0084523
FR0366673	FR0366673	FR0366673	-	0.544444	0.8	0.647778	0.916667	0.494818	0.00813332	0.485952	0.0114305	0.503872	0.00540608	0.505182	0.00813332	0.514048	0.0114305	0.496128	0.00540608
Edf1	ENSMUSG00000015092.3	ENSMUST00000015236.3	+	0.744444	0.634444	0.731111	0.916667	0.495234	0.00456397	0.501262	0.00182483	0.493127	0.00679088	0.504766	0.00456397	0.498738	0.00182483	0.506873	0.00679088
Smek1	ENSMUSG00000041846.8	ENSMUST00000163095.1,ENSMUST00000048305.8	-	0.521111	0.731111	0.54	0.916667	0.499125	0.00173539	0.497642	0.00234268	0.500802	0.00188512	0.500875	0.00173539	0.502358	0.00234268	0.499198	0.00188512
Ttll5	ENSMUSG00000012609.12	ENSMUST00000110220.2	+	0.515556	0.645556	0.673333	0.916667	0.481253	0.0862355	0.573115	0.107418	0.399386	0.114987	0.518747	0.0862355	0.426885	0.107418	0.600614	0.114987
Ccdc30	ENSMUSG00000028637.9	ENSMUST00000044781.2	-	1	1	0.566667	0.915556	0.48465	0.003839	0.487999	0.00284417	0.497787	0.00400792	0.51535	0.003839	0.512001	0.00284417	0.502213	0.00400792
Dpagt1	ENSMUSG00000032123.4	ENSMUST00000054708.3	+	1	0.615556	1	0.915556	0.529115	0.00732484	0.504451	0.00707931	0.522917	0.00621167	0.470885	0.00732484	0.495549	0.00707931	0.477083	0.00621167
Slc36a3	ENSMUSG00000049491.9	ENSMUST00000069816.5	-	0.776667	1	0.468889	0.915556	0.471827	0.0217786	0.457998	0.0104192	0.502757	0.00901191	0.528173	0.0217786	0.542002	0.0104192	0.497243	0.00901191
Nelfcd	ENSMUSG00000016253.6	ENSMUST00000109075.1,ENSMUST00000016397.6	+	0.906667	1	0.455556	0.915556	0.488345	0.00619599	0.486627	0.00258095	0.499936	0.00464253	0.511655	0.00619599	0.513373	0.00258095	0.500064	0.00464253
Wdr12	ENSMUSG00000026019.9	ENSMUST00000143342.1,ENSMUST00000141417.1,ENSMUST00000027173.8,ENSMUST00000122038.1,ENSMUST00000117438.1	-	1	1	1	0.915556	0.455996	0.00515587	0.483865	0.00449901	0.471861	0.0050227	0.544004	0.00515587	0.516135	0.00449901	0.528139	0.0050227
FR0244502	FR0244502	FR0244502	+	1	1	1	0.915556	0.424877	0.00790702	0.471673	0.00541763	0.452105	0.00798615	0.575123	0.00790702	0.528327	0.00541763	0.547895	0.00798615
FR0328913	FR0328913	FR0328913	+	0.821111	0.511111	1	0.915556	0.477913	0.017452	0.502078	0.0140723	0.467052	0.00717376	0.522087	0.017452	0.497922	0.0140723	0.532948	0.00717376
Mrpl54	ENSMUSG00000034932.4	ENSMUST00000046114.4	-	0.995556	0.465556	0.995556	0.915556	0.517779	0.00558917	0.501389	0.00376592	0.5153	0.00596985	0.482221	0.00558917	0.498611	0.00376592	0.4847	0.00596985
Ncoa6	ENSMUSG00000038369.8	ENSMUST00000141928.1	-	0.745556	0.52	0.965556	0.915556	0.69896	0.170195	0.497884	0.119587	0.79547	0.101049	0.30104	0.170195	0.502116	0.119587	0.20453	0.101049
Isyna1	ENSMUSG00000019139.9	ENSMUST00000019283.9	+	0.966667	0.916667	0.471111	0.915556	0.493598	0.00249184	0.494796	0.00262391	0.499576	0.00185403	0.506402	0.00249184	0.505204	0.00262391	0.500424	0.00185403
4930579G24Rik	ENSMUSG00000027811.8	ENSMUST00000029388.8	+	0.542222	0.841111	0.588889	0.915556	0.501415	0.00217531	0.503862	0.0027878	0.498862	0.00225725	0.498585	0.00217531	0.496138	0.0027878	0.501138	0.00225725
Sfswap	ENSMUSG00000029439.10	ENSMUST00000053737.7	+	0.985556	0.805556	0.52	0.915556	0.493418	0.00244082	0.494674	0.00407678	0.499749	0.000593709	0.506582	0.00244082	0.505326	0.00407678	0.500251	0.000593709
Exd2	ENSMUSG00000032705.8	ENSMUST00000038185.8	+	0.471111	0.566667	0.706667	0.915556	0.499161	0.00318164	0.503086	0.00454735	0.495084	0.00510129	0.500839	0.00318164	0.496914	0.00454735	0.504916	0.00510129
Nus1	ENSMUSG00000023068.8	ENSMUST00000023830.8	+	0.568889	1	0.467778	0.914444	0.497109	0.00388622	0.492947	0.00168154	0.501209	0.00394419	0.502891	0.00388622	0.507053	0.00168154	0.498791	0.00394419
Slc25a10	ENSMUSG00000025792.3	ENSMUST00000026899.3	+	1	0.808889	1	0.914444	0.487259	0.00239573	0.496951	0.00226064	0.490898	0.00272344	0.512741	0.00239573	0.503049	0.00226064	0.509102	0.00272344
Tfcp2l1,FR0085930	ENSMUSG00000026380.9,FR0085930	ENSMUST00000027629.8,FR0085930	+	1	1	1	0.914444	0.41638	0.0131676	0.444388	0.0164145	0.470639	0.00544807	0.58362	0.0131676	0.555612	0.0164145	0.529361	0.00544807
Wnt5a	ENSMUSG00000021994.8	ENSMUST00000063465.4,ENSMUST00000112272.1	+	0.91	1	0.49	0.914444	0.531943	0.0184088	0.537865	0.00898307	0.49903	0.0139517	0.468057	0.0184088	0.462135	0.00898307	0.50097	0.0139517
Gba	ENSMUSG00000028048.5	ENSMUST00000077367.4,ENSMUST00000167998.1	+	1	1	1	0.914444	0.524825	0.00385936	0.517137	0.00414017	0.508212	0.00149228	0.475175	0.00385936	0.482863	0.00414017	0.491788	0.00149228
Ttc8	ENSMUSG00000021013.9	ENSMUST00000085109.3	+	1	1	0.996667	0.914444	0.452847	0.00792886	0.465732	0.0101023	0.486733	0.00432173	0.547153	0.00792886	0.534268	0.0101023	0.513267	0.00432173
Msto1	ENSMUSG00000068922.8	ENSMUST00000126245.1	-	0.981111	1	0.458889	0.914444	0.491536	0.00324391	0.491818	0.0023109	0.499745	0.0023694	0.508464	0.00324391	0.508182	0.0023109	0.500255	0.0023694
Nmnat3	ENSMUSG00000032456.7	ENSMUST00000129771.1	+	1	0.686667	1	0.914444	0.434122	0.0125072	0.48608	0.0144072	0.450787	0.0106212	0.565878	0.0125072	0.51392	0.0144072	0.549213	0.0106212
Pced1a	ENSMUSG00000037773.8	ENSMUST00000141749.1,ENSMUST00000142536.1	-	0.903333	0.517778	1	0.914444	0.526781	0.0153421	0.499634	0.00789821	0.53115	0.00838511	0.473219	0.0153421	0.500366	0.00789821	0.46885	0.00838511
Apopt1	ENSMUSG00000037787.7	ENSMUST00000162316.1	+	1	1	1	0.914444	0.531382	0.00646681	0.523844	0.00706314	0.508275	0.00177757	0.468618	0.00646681	0.476156	0.00706314	0.491725	0.00177757
Tc2n	ENSMUSG00000021187.8	ENSMUST00000162735.1	-	1	1	1	0.914444	0.569778	0.00802331	0.525728	0.00539835	0.544875	0.00816258	0.430222	0.00802331	0.474272	0.00539835	0.455125	0.00816258
FR0052928	FR0052928	FR0052928	+	1	0.775556	1	0.914444	0.414392	0.0163546	0.479464	0.0181161	0.437417	0.0157567	0.585608	0.0163546	0.520536	0.0181161	0.562583	0.0157567
FR0274905,Gm26559	FR0274905,ENSMUSG00000097027.1	FR0274905,ENSMUST00000181939.1	+	1	1	1	0.914444	0.598433	0.0164052	0.568196	0.0152583	0.534419	0.00832279	0.401567	0.0164052	0.431804	0.0152583	0.465581	0.00832279
Angel1	ENSMUSG00000021257.8	ENSMUST00000021682.8	-	0.972222	0.484444	0.998889	0.914444	0.502718	0.00108017	0.500146	0.000876116	0.502546	0.000717911	0.497282	0.00108017	0.499854	0.000876116	0.497454	0.000717911
Gm5113	ENSMUSG00000066647.5	ENSMUST00000085668.4	+	0.405556	0.997778	0.67	0.914444	0.498202	0.00845246	0.512069	0.00377949	0.48823	0.0138478	0.501798	0.00845246	0.487931	0.00377949	0.51177	0.0138478
NM_026631.3-2	NM_026631.3-2	NM_026631.3-2	+	1	0.641111	0.994444	0.914444	0.453897	0.0123263	0.493428	0.0102376	0.462193	0.0130071	0.546103	0.0123263	0.506572	0.0102376	0.537807	0.0130071
Gm9812	ENSMUSG00000046747.8	ENSMUST00000061934.8	+	0.67	0.971111	0.624444	0.914444	0.517431	0.0193856	0.536181	0.016279	0.494135	0.00926988	0.482569	0.0193856	0.463819	0.016279	0.505865	0.00926988
Pacsin2	ENSMUSG00000016664.8	ENSMUST00000171436.1,ENSMUST00000056177.6	-	0.416667	0.572222	0.95	0.914444	0.501071	0.00377109	0.504621	0.00747437	0.495338	0.00213927	0.498929	0.00377109	0.495379	0.00747437	0.504662	0.00213927
Hsph1	ENSMUSG00000029657.9	ENSMUST00000076410.4,ENSMUST00000074846.7,ENSMUST00000110498.1	-	0.503333	0.877778	0.525556	0.914444	0.49924	0.00146171	0.497048	0.00181804	0.500892	0.00180401	0.50076	0.00146171	0.502952	0.00181804	0.499108	0.00180401
Lonp1	ENSMUSG00000041168.9	ENSMUST00000047226.8	-	0.454444	0.574444	0.706667	0.914444	0.499465	0.00388345	0.495291	0.00725492	0.504406	0.00428765	0.500535	0.00388345	0.504709	0.00725492	0.495594	0.00428765
Sertad2	ENSMUSG00000049800.7	ENSMUST00000109585.1,ENSMUST00000093292.4,ENSMUST00000109586.2	+	0.506667	0.702222	0.628889	0.914444	0.501082	0.00210781	0.502837	0.00352075	0.498913	0.00167156	0.498918	0.00210781	0.497163	0.00352075	0.501087	0.00167156
Cabin1	ENSMUSG00000020196.9	ENSMUST00000001712.6	-	1	1	0.728889	0.913333	0.47757	0.00448471	0.483112	0.00372812	0.49509	0.00489497	0.52243	0.00448471	0.516888	0.00372812	0.50491	0.00489497
1810013L24Rik	ENSMUSG00000022507.5	ENSMUST00000023150.5	+	1	0.981111	1	0.913333	0.480396	0.00260516	0.493222	0.0025426	0.48722	0.00238447	0.519604	0.00260516	0.506778	0.0025426	0.51278	0.00238447
Nmd3	ENSMUSG00000027787.8	ENSMUST00000029358.8	+	1	0.632222	1	0.913333	0.518917	0.00477184	0.502895	0.00526226	0.515085	0.00348727	0.481083	0.00477184	0.497105	0.00526226	0.484915	0.00348727
Trim11	ENSMUSG00000020455.10	ENSMUST00000108809.1,ENSMUST00000108810.3,ENSMUST00000093061.6	+	1	1	1	0.913333	0.482392	0.00194487	0.493519	0.00132393	0.488841	0.00194236	0.517608	0.00194487	0.506481	0.00132393	0.511159	0.00194236
S100pbp	ENSMUSG00000040928.9	ENSMUST00000117497.1,ENSMUST00000106059.1,ENSMUST00000106061.2,ENSMUST00000072431.6	-	1	1	0.896667	0.913333	0.481095	0.00317923	0.486323	0.00314032	0.494948	0.00316122	0.518905	0.00317923	0.513677	0.00314032	0.505052	0.00316122
1110002L01Rik,FR0166836	ENSMUSG00000071456.2,FR0166836	ENSMUST00000168012.2,FR0166836	-	0.991111	0.6	1	0.913333	0.452298	0.0133628	0.493201	0.0126305	0.460421	0.00989746	0.547702	0.0133628	0.506799	0.0126305	0.539579	0.00989746
FR0027296	FR0027296	FR0027296	-	0.994444	1	0.674444	0.913333	0.442117	0.0201648	0.445818	0.015643	0.494665	0.00808479	0.557883	0.0201648	0.554182	0.015643	0.505335	0.00808479
Dpy30	ENSMUSG00000024067.7	ENSMUST00000164832.1	-	1	0.747778	0.976667	0.913333	0.489675	0.00211251	0.497766	0.00196998	0.492429	0.00290151	0.510325	0.00211251	0.502234	0.00196998	0.507571	0.00290151
Cdpf1	ENSMUSG00000064284.6	ENSMUST00000154814.1	-	0.847778	0.933333	0.51	0.913333	0.312023	0.122583	0.291579	0.105493	0.496883	0.0739833	0.687977	0.122583	0.708421	0.105493	0.503117	0.0739833
1700003F12Rik	ENSMUSG00000038523.4	ENSMUST00000045116.4,ENSMUST00000109709.3	+	1	0.703333	0.898889	0.913333	0.492002	0.00224981	0.498786	0.00139928	0.493799	0.00375625	0.507998	0.00224981	0.501214	0.00139928	0.506201	0.00375625
4933409G03Rik	ENSMUSG00000053896.7	ENSMUST00000102713.3	+	0.67	0.858889	0.682222	0.913333	0.505932	0.00758933	0.496376	0.00244034	0.509674	0.012247	0.494068	0.00758933	0.503624	0.00244034	0.490326	0.012247
FR0343181	FR0343181	FR0343181	+	0.613333	0.608889	0.748889	0.913333	0.5088	0.0125936	0.494024	0.00906915	0.518615	0.0171404	0.4912	0.0125936	0.505976	0.00906915	0.481385	0.0171404
Trim28	ENSMUSG00000005566.7	ENSMUST00000149061.1	+	0.491111	0.547778	0.711111	0.913333	0.470686	0.141795	0.589412	0.189207	0.325469	0.176129	0.529314	0.141795	0.410588	0.189207	0.674531	0.176129
Flii	ENSMUSG00000002812.4	ENSMUST00000002889.4	-	1	1	0.991111	0.912222	0.528881	0.0046696	0.509702	0.00190355	0.519403	0.0068982	0.471119	0.0046696	0.490298	0.00190355	0.480597	0.0068982
Cs	ENSMUSG00000005683.7	ENSMUST00000005826.7	+	1	1	0.633333	0.912222	0.487609	0.00273321	0.490579	0.00254024	0.497905	0.00295861	0.512391	0.00273321	0.509421	0.00254024	0.502095	0.00295861
Lactb2	ENSMUSG00000025937.5	ENSMUST00000027071.5	-	0.697778	1	0.432222	0.912222	0.51034	0.0106542	0.518356	0.00562695	0.497944	0.00822734	0.48966	0.0106542	0.481644	0.00562695	0.502056	0.00822734
Gpbp1l1	ENSMUSG00000034042.10	ENSMUST00000030460.8,ENSMUST00000106475.1	+	1	1	1	0.912222	0.522254	0.00266137	0.51416	0.00240969	0.508046	0.00221893	0.477746	0.00266137	0.48584	0.00240969	0.491954	0.00221893
Sgms2	ENSMUSG00000050931.6	ENSMUST00000090246.4	-	1	1	1	0.912222	0.481973	0.0022901	0.487875	0.00216364	0.493888	0.00198185	0.518027	0.0022901	0.512125	0.00216364	0.506112	0.00198185
Lekr1	ENSMUSG00000074579.7	ENSMUST00000099075.2	+	1	1	0.961111	0.912222	0.424014	0.0125649	0.44489	0.0118471	0.477589	0.0111987	0.575986	0.0125649	0.55511	0.0118471	0.522411	0.0111987
Pcsk4	ENSMUSG00000020131.8	ENSMUST00000130521.1,ENSMUST00000128653.1,ENSMUST00000137177.1,ENSMUST00000020340.8	-	1	0.925556	1	0.912222	0.468272	0.00471069	0.49041	0.00515816	0.478101	0.0043143	0.531728	0.00471069	0.50959	0.00515816	0.521899	0.0043143
Axdnd1	ENSMUSG00000026601.7	ENSMUST00000177824.1,ENSMUST00000178036.1	-	0.997778	0.514444	1	0.912222	0.478764	0.00582499	0.497507	0.00636198	0.482857	0.00321243	0.521236	0.00582499	0.502493	0.00636198	0.517143	0.00321243
FR0335647	FR0335647	FR0335647	-	1	1	1	0.912222	0.579258	0.00855698	0.530408	0.0053956	0.549999	0.00906851	0.420742	0.00855698	0.469592	0.0053956	0.450001	0.00906851
Qars	ENSMUSG00000032604.8	ENSMUST00000134939.1	+	1	0.648889	0.995556	0.912222	0.457523	0.0105282	0.492784	0.0105296	0.466594	0.00935885	0.542477	0.0105282	0.507216	0.0105296	0.533406	0.00935885
Polr3g	ENSMUSG00000035834.5	ENSMUST00000048993.5	-	1	0.957778	0.761111	0.912222	0.516031	0.00429069	0.51308	0.00624018	0.50214	0.00215973	0.483969	0.00429069	0.48692	0.00624018	0.49786	0.00215973
Iffo2	ENSMUSG00000041025.9	ENSMUST00000040023.9,ENSMUST00000174078.1	+	0.436667	0.62	0.951111	0.912222	0.498802	0.0063097	0.491503	0.0115064	0.510445	0.00502984	0.501198	0.0063097	0.508497	0.0115064	0.489555	0.00502984
Med27	ENSMUSG00000026799.9	ENSMUST00000028139.4	+	0.994444	0.495556	0.95	0.912222	0.529491	0.00959149	0.502212	0.00573345	0.524938	0.0108182	0.470509	0.00959149	0.497788	0.00573345	0.475062	0.0108182
Pip4k2b	ENSMUSG00000018547.8	ENSMUST00000018691.8	-	0.902222	0.511111	0.934444	0.912222	0.511021	0.00607506	0.499995	0.00283549	0.512075	0.00688117	0.488979	0.00607506	0.500005	0.00283549	0.487925	0.00688117
Sbf2	ENSMUSG00000038371.8	ENSMUST00000165449.1	-	0.488889	0.923333	0.714444	0.912222	0.516541	0.115194	0.350104	0.078655	0.626607	0.136402	0.483459	0.115194	0.649896	0.078655	0.373393	0.136402
1700001O22Rik	ENSMUSG00000044320.8	ENSMUST00000131937.1,ENSMUST00000138959.1,ENSMUST00000135556.1,ENSMUST00000131315.1,ENSMUST00000136883.1,ENSMUST00000129484.1	-	0.908889	0.5	0.892222	0.912222	0.509302	0.00490793	0.500245	0.00306257	0.508937	0.00585084	0.490698	0.00490793	0.499755	0.00306257	0.491063	0.00585084
Atp2a2	ENSMUSG00000029467.9	ENSMUST00000179939.1,ENSMUST00000177974.1,ENSMUST00000031423.8	-	0.892222	0.881111	0.421111	0.912222	0.495418	0.00242221	0.495402	0.00304531	0.499959	0.000716753	0.504582	0.00242221	0.504598	0.00304531	0.500041	0.000716753
FR0197141	FR0197141	FR0197141	-	0.94	0.855556	0.502222	0.912222	0.680923	0.0820936	0.656567	0.105196	0.506448	0.024589	0.319077	0.0820936	0.343433	0.105196	0.493552	0.024589
Dtymk	ENSMUSG00000026281.9	ENSMUST00000112893.1	-	0.928889	0.542222	0.84	0.912222	0.253304	0.108662	0.493725	0.0168598	0.280301	0.135251	0.746696	0.108662	0.506275	0.0168598	0.719699	0.135251
Zfp536	ENSMUSG00000043456.10	ENSMUST00000056338.6,ENSMUST00000176205.1,ENSMUST00000175941.1,ENSMUST00000176114.1	-	0.431111	0.682222	0.701111	0.912222	0.503959	0.0121018	0.489816	0.0109725	0.51599	0.0178402	0.496041	0.0121018	0.510184	0.0109725	0.48401	0.0178402
Tmem161b	ENSMUSG00000035762.10	ENSMUST00000057495.8	+	0.501111	0.516667	0.665556	0.912222	0.501013	0.00278028	0.49827	0.00331995	0.503298	0.00385422	0.498987	0.00278028	0.50173	0.00331995	0.496702	0.00385422
Zfp523	ENSMUSG00000024220.7	ENSMUST00000002318.1,ENSMUST00000145313.1,ENSMUST00000073534.2	+	0.52	0.527778	1	0.911111	0.496778	0.0052015	0.502797	0.00666742	0.489819	0.00205887	0.503222	0.0052015	0.497203	0.00666742	0.510181	0.00205887
Sdha	ENSMUSG00000021577.7	ENSMUST00000022062.7	-	1	1	0.637778	0.911111	0.5118	0.00267715	0.509019	0.0020975	0.502138	0.00295279	0.4882	0.00267715	0.490981	0.0020975	0.497862	0.00295279
Sik1	ENSMUSG00000024042.6	ENSMUST00000024839.4	-	0.453333	1	0.601111	0.911111	0.49608	0.0178953	0.464781	0.00633841	0.519131	0.0347512	0.50392	0.0178953	0.535219	0.00633841	0.480869	0.0347512
Hibadh	ENSMUSG00000029776.10	ENSMUST00000031788.8	-	1	1	0.982222	0.911111	0.471887	0.00404262	0.481099	0.00444823	0.490895	0.00347127	0.528113	0.00404262	0.518901	0.00444823	0.509105	0.00347127
1700016D06Rik	ENSMUSG00000031509.4	ENSMUST00000033906.4	-	1	1	0.987778	0.911111	0.476161	0.00405556	0.492811	0.00189928	0.483224	0.00576438	0.523839	0.00405556	0.507189	0.00189928	0.516776	0.00576438
Insig1	ENSMUSG00000045294.10	ENSMUST00000059155.10	+	1	1	0.824444	0.911111	0.460046	0.00667963	0.472238	0.00495464	0.488783	0.00866368	0.539954	0.00667963	0.527762	0.00495464	0.511217	0.00866368
Papd5	ENSMUSG00000036779.6	ENSMUST00000066748.3,ENSMUST00000119033.1,ENSMUST00000118952.1	+	1	1	0.967778	0.911111	0.478296	0.00316227	0.485341	0.00290019	0.492975	0.00293365	0.521704	0.00316227	0.514659	0.00290019	0.507025	0.00293365
Mlf1	ENSMUSG00000048416.9	ENSMUST00000077916.5,ENSMUST00000061322.8	+	1	0.691111	1	0.911111	0.506203	0.00126616	0.50137	0.00161405	0.50456	0.0010851	0.493797	0.00126616	0.49863	0.00161405	0.49544	0.0010851
Zfp617	ENSMUSG00000066880.9	ENSMUST00000119003.1	+	0.996667	0.577778	1	0.911111	0.553461	0.0162946	0.5057	0.0114608	0.54803	0.0113209	0.446539	0.0162946	0.4943	0.0114608	0.45197	0.0113209
Bend4	ENSMUSG00000092060.1	ENSMUST00000169190.1	-	1	1	0.931111	0.911111	0.51351	0.00192991	0.508792	0.00190075	0.504499	0.00238865	0.48649	0.00192991	0.491208	0.00190075	0.495501	0.00238865
Mdh1	ENSMUSG00000020321.9	ENSMUST00000102874.4,ENSMUST00000125302.1	-	0.995556	0.994444	0.485556	0.911111	0.481375	0.00643956	0.483559	0.00499227	0.49898	0.00557519	0.518625	0.00643956	0.516441	0.00499227	0.50102	0.00557519
Csnka2ip	ENSMUSG00000068167.4	ENSMUST00000089279.4	-	1	0.728889	0.993333	0.911111	0.495407	0.000983832	0.499124	0.000925842	0.496509	0.00120487	0.504593	0.000983832	0.500876	0.000925842	0.503491	0.00120487
Synj2	ENSMUSG00000023805.10	ENSMUST00000115785.1,ENSMUST00000115788.1,ENSMUST00000115784.1,ENSMUST00000061091.7,ENSMUST00000146009.1,ENSMUST00000115791.2	+	1	0.703333	0.973333	0.911111	0.512622	0.0030101	0.502377	0.00295947	0.50967	0.00400446	0.487378	0.0030101	0.497623	0.00295947	0.49033	0.00400446
Zfp653	ENSMUSG00000038895.9	ENSMUST00000179605.1,ENSMUST00000043922.6	-	0.871111	0.456667	0.955556	0.911111	0.487281	0.00808575	0.500768	0.00427168	0.484289	0.00710053	0.512719	0.00808575	0.499232	0.00427168	0.515711	0.00710053
Tmem183a	ENSMUSG00000042305.6	ENSMUST00000049470.4	-	0.996667	0.947778	0.562222	0.911111	0.493888	0.00181087	0.495135	0.00247203	0.499189	0.00143163	0.506112	0.00181087	0.504865	0.00247203	0.500811	0.00143163
FR0287057	FR0287057	FR0287057	+	0.404444	0.944444	0.667778	0.911111	0.497497	0.00915742	0.482226	0.00795585	0.510089	0.0134131	0.502503	0.00915742	0.517774	0.00795585	0.489911	0.0134131
Depdc1b	ENSMUSG00000021697.6	ENSMUST00000051594.5	+	0.491111	0.573333	0.93	0.911111	0.497126	0.0076445	0.506145	0.0104458	0.486968	0.00725922	0.502874	0.0076445	0.493855	0.0104458	0.513032	0.00725922
Tmem225	ENSMUSG00000040541.7	ENSMUST00000046333.7	+	0.934444	0.873333	0.454444	0.911111	0.491091	0.00432061	0.491954	0.00513502	0.499722	0.00225229	0.508909	0.00432061	0.508046	0.00513502	0.500278	0.00225229
Gtf3c1	ENSMUSG00000032777.8	ENSMUST00000055506.7	-	0.998889	0.873333	0.706667	0.911111	0.507391	0.00188099	0.505171	0.00312182	0.501316	0.00144684	0.492609	0.00188099	0.494829	0.00312182	0.498684	0.00144684
Glt1d1	ENSMUSG00000049971.11	ENSMUST00000137157.1	+	0.456667	0.727778	0.823333	0.911111	0.50141	0.0134821	0.518792	0.018338	0.482629	0.0140052	0.49859	0.0134821	0.481208	0.018338	0.517371	0.0140052
Spryd3	ENSMUSG00000036966.9	ENSMUST00000154032.1	-	0.393333	0.611111	0.687778	0.911111	0.498578	0.00721478	0.490176	0.0127311	0.50878	0.0095275	0.501422	0.00721478	0.509824	0.0127311	0.49122	0.0095275
Zfp395,FR0032872	ENSMUSG00000034522.9,FR0032872	ENSMUST00000066994.6,FR0032872	+	1	0.65	1	0.91	0.520321	0.00449879	0.503686	0.00454711	0.515788	0.00358163	0.479679	0.00449879	0.496314	0.00454711	0.484212	0.00358163
Gm10044	ENSMUSG00000072723.4	ENSMUST00000081331.4	-	0.611111	0.536667	1	0.91	0.491038	0.0117907	0.504274	0.0121515	0.478463	0.00579496	0.508962	0.0117907	0.495726	0.0121515	0.521537	0.00579496
Scarb1	ENSMUSG00000037936.9	ENSMUST00000135736.1	-	1	1	1	0.91	0.468133	0.00484481	0.489269	0.00290929	0.478229	0.00587252	0.531867	0.00484481	0.510731	0.00290929	0.521771	0.00587252
Tenm3	ENSMUSG00000031561.9	ENSMUST00000145344.1,ENSMUST00000129821.1,ENSMUST00000033965.6	-	1	0.944444	1	0.91	0.539989	0.00609605	0.511762	0.00618013	0.527957	0.00503283	0.460011	0.00609605	0.488238	0.00618013	0.472043	0.00503283
Fam134c	ENSMUSG00000017802.8	ENSMUST00000147201.1,ENSMUST00000017946.5,ENSMUST00000142733.1	-	1	0.666667	1	0.91	0.463503	0.00758062	0.493087	0.00779377	0.47268	0.00707979	0.536497	0.00758062	0.506913	0.00779377	0.52732	0.00707979
Ociad1	ENSMUSG00000029152.7	ENSMUST00000166823.1	+	1	1	0.757778	0.91	0.555832	0.0104844	0.542758	0.00739424	0.512286	0.0112984	0.444168	0.0104844	0.457242	0.00739424	0.487714	0.0112984
Gm7120	ENSMUSG00000074634.5	ENSMUST00000175835.1	+	1	0.974444	1	0.91	0.0816801	0.0303279	0.190925	0.0919371	0.294698	0.0400487	0.91832	0.0303279	0.809075	0.0919371	0.705302	0.0400487
Myh9	ENSMUSG00000022443.10	ENSMUST00000016771.6	-	1	0.984444	0.997778	0.91	0.520268	0.00356783	0.505753	0.00218899	0.51441	0.00440963	0.479732	0.00356783	0.494247	0.00218899	0.48559	0.00440963
FR0339611,1810019N24Rik	FR0339611,ENSMUSG00000097115.1	FR0339611,ENSMUST00000181128.1	-	0.714444	0.483333	0.996667	0.91	0.487678	0.0122603	0.50147	0.00619179	0.478718	0.00791048	0.512322	0.0122603	0.49853	0.00619179	0.521282	0.00791048
FR0012781	FR0012781	FR0012781	+	0.856667	0.494444	0.987778	0.91	0.488471	0.00785695	0.501005	0.00606229	0.485353	0.00592466	0.511529	0.00785695	0.498995	0.00606229	0.514647	0.00592466
FR0308391,FR0394179,uc009hik.1	FR0308391,FR0394179,uc009hik.1	FR0394179,FR0308391,uc009hik.1	-	0.617778	0.462222	0.985556	0.91	0.494765	0.00676253	0.501574	0.00595364	0.488485	0.00409816	0.505235	0.00676253	0.498426	0.00595364	0.511515	0.00409816
Ankrd50	ENSMUSG00000044864.10	ENSMUST00000156038.1,ENSMUST00000094300.3	-	0.834444	0.837778	0.513333	0.91	0.479375	0.0144476	0.475562	0.0179474	0.501404	0.00350193	0.520625	0.0144476	0.524438	0.0179474	0.498596	0.00350193
Sclt1	ENSMUSG00000059834.6	ENSMUST00000026866.8,ENSMUST00000146125.1,ENSMUST00000148769.1	-	0.976667	0.492222	0.834444	0.91	0.503298	0.00132647	0.500182	0.000740348	0.50263	0.00202613	0.496702	0.00132647	0.499818	0.000740348	0.49737	0.00202613
BC021891	ENSMUSG00000031853.4	ENSMUST00000034316.4	+	0.902222	0.706667	0.547778	0.91	0.508629	0.00499523	0.507916	0.00787049	0.499994	2.07145e-05	0.491371	0.00499523	0.492084	0.00787049	0.500006	2.07145e-05
Snx11	ENSMUSG00000020876.8	ENSMUST00000021246.2,ENSMUST00000107661.3	-	1	1	1	0.908889	0.574161	0.00792546	0.528325	0.00724856	0.546411	0.00750206	0.425839	0.00792546	0.471675	0.00724856	0.453589	0.00750206
Zswim8	ENSMUSG00000021819.10	ENSMUST00000022358.7	+	0.916667	1	0.478889	0.908889	0.49165	0.0043105	0.491413	0.00283408	0.499721	0.00339286	0.50835	0.0043105	0.508587	0.00283408	0.500279	0.00339286
Pdia3	ENSMUSG00000027248.7	ENSMUST00000028683.7	+	1	1	1	0.908889	0.518256	0.0021575	0.511439	0.00250814	0.506789	0.00126336	0.481744	0.0021575	0.488561	0.00250814	0.493211	0.00126336
Tspyl1	ENSMUSG00000047514.5	ENSMUST00000061372.5	+	0.483333	1	0.518889	0.908889	0.500355	0.00333361	0.505458	0.00138713	0.497532	0.00503533	0.499645	0.00333361	0.494542	0.00138713	0.502468	0.00503533
Zcchc3	ENSMUSG00000074682.3	ENSMUST00000099207.3	-	0.957778	1	0.475556	0.908889	0.479173	0.00961085	0.478587	0.00494591	0.499568	0.00650239	0.520827	0.00961085	0.521413	0.00494591	0.500432	0.00650239
Ntpcr	ENSMUSG00000031851.8	ENSMUST00000123554.1	+	0.552222	0.576667	1	0.908889	0.586387	0.144078	0.443621	0.119173	0.834836	0.0348077	0.413613	0.144078	0.556379	0.119173	0.165164	0.0348077
Spata6	ENSMUSG00000034401.10	ENSMUST00000153746.1	+	0.84	1	0.506667	0.908889	0.313851	0.115748	0.216876	0.0344518	0.499873	0.00585327	0.686149	0.115748	0.783124	0.0344518	0.500127	0.00585327
uc007pwk.1	uc007pwk.1	uc007pwk.1	+	0.87	0.43	1	0.908889	0.510702	0.00637373	0.500027	0.00363787	0.512513	0.00303292	0.489298	0.00637373	0.499973	0.00363787	0.487487	0.00303292
Dhrs7	ENSMUSG00000021094.9	ENSMUST00000021512.9	-	0.876667	0.97	0.475556	0.908889	0.489418	0.00688042	0.486532	0.00589892	0.500955	0.00388813	0.510582	0.00688042	0.513468	0.00589892	0.499045	0.00388813
Mei1	ENSMUSG00000068117.3	ENSMUST00000089178.3	+	0.794444	0.864444	0.494444	0.908889	0.490039	0.00760557	0.486703	0.00951127	0.500781	0.00310459	0.509961	0.00760557	0.513297	0.00951127	0.499219	0.00310459
Lrrc16a	ENSMUSG00000021338.11	ENSMUST00000147261.1	-	0.422222	0.653333	0.847778	0.908889	0.499799	0.00724604	0.509258	0.012383	0.487889	0.00882457	0.500201	0.00724604	0.490742	0.012383	0.512111	0.00882457
Fam84b	ENSMUSG00000072568.3	ENSMUST00000100635.3	-	0.748889	0.84	0.563333	0.908889	0.517426	0.0147679	0.523328	0.0177303	0.498401	0.00416265	0.482574	0.0147679	0.476672	0.0177303	0.501599	0.00416265
Tmem41a	ENSMUSG00000022856.8	ENSMUST00000023562.7	-	0.494444	0.565556	0.761111	0.908889	0.504268	0.00824536	0.496132	0.0074712	0.512693	0.01213	0.495732	0.00824536	0.503868	0.0074712	0.487307	0.01213
Serp1	ENSMUSG00000027808.7	ENSMUST00000029385.7	-	0.874444	0.738889	0.486667	0.908889	0.503463	0.00227313	0.503321	0.00319871	0.499934	0.000717397	0.496537	0.00227313	0.496679	0.00319871	0.500066	0.000717397
Gng5	ENSMUSG00000068523.6	ENSMUST00000090031.5	+	1	1	1	0.907778	0.534809	0.00401346	0.52187	0.00401252	0.513033	0.00341923	0.465191	0.00401346	0.47813	0.00401252	0.486967	0.00341923
Sgk3	ENSMUSG00000025915.8	ENSMUST00000097826.4,ENSMUST00000166384.1,ENSMUST00000168907.1,ENSMUST00000171265.1	+	1	1	1	0.907778	0.477898	0.00369557	0.493464	0.0016167	0.484349	0.00462969	0.522102	0.00369557	0.506536	0.0016167	0.515651	0.00462969
Pold2	ENSMUSG00000020471.5	ENSMUST00000102922.3	-	1	1	0.687778	0.907778	0.457548	0.00997351	0.465897	0.00927195	0.492567	0.00871553	0.542452	0.00997351	0.534103	0.00927195	0.507433	0.00871553
Gm11423	ENSMUSG00000085175.1	ENSMUST00000152784.1	-	1	1	1	0.907778	0.582029	0.0113091	0.528555	0.00787129	0.554829	0.0113304	0.417971	0.0113091	0.471445	0.00787129	0.445171	0.0113304
Mast4	ENSMUSG00000034751.9	ENSMUST00000164211.1	-	1	1	1	0.907778	0.397992	0.0168985	0.418456	0.01407	0.462468	0.0058614	0.602008	0.0168985	0.581544	0.01407	0.537532	0.0058614
FR0014779,FR0353889	FR0014779,FR0353889	FR0014779,FR0353889	+	1	0.668889	1	0.907778	0.452435	0.0107834	0.491791	0.00980729	0.461592	0.00753534	0.547565	0.0107834	0.508209	0.00980729	0.538408	0.00753534
FR0313680	FR0313680	FR0313680	-	1	1	0.906667	0.907778	0.60153	0.0156273	0.574842	0.01185	0.529869	0.0180378	0.39847	0.0156273	0.425158	0.01185	0.470131	0.0180378
NM_033322.2-1	NM_033322.2-1	NM_033322.2-1	+	1	0.987778	1	0.907778	0.43781	0.0132835	0.454245	0.0172759	0.482026	0.00403848	0.56219	0.0132835	0.545755	0.0172759	0.517974	0.00403848
Msi2	ENSMUSG00000069769.7	ENSMUST00000092794.5	-	0.998889	0.55	0.972222	0.907778	0.517048	0.00544491	0.501273	0.00420561	0.51441	0.0056554	0.482952	0.00544491	0.498727	0.00420561	0.48559	0.0056554
Lsm4	ENSMUSG00000031848.8	ENSMUST00000034311.8	+	1	0.624444	0.96	0.907778	0.482829	0.00447925	0.497297	0.00386461	0.487061	0.00590086	0.517171	0.00447925	0.502703	0.00386461	0.512939	0.00590086
Foxo1,FR0344626,FR0230468	ENSMUSG00000044167.5,FR0344626,FR0230468	FR0230468,ENSMUST00000053764.5,FR0344626	+	0.485556	0.566667	0.96	0.907778	0.498739	0.0043857	0.50379	0.00678223	0.492454	0.00317251	0.501261	0.0043857	0.49621	0.00678223	0.507546	0.00317251
Lrrc8d	ENSMUSG00000046079.10	ENSMUST00000060531.9,ENSMUST00000120847.1	+	1	0.925556	0.871111	0.907778	0.485669	0.00332258	0.489789	0.00544577	0.496945	0.0020574	0.514331	0.00332258	0.510211	0.00544577	0.503055	0.0020574
2610507B11Rik	ENSMUSG00000010277.7	ENSMUST00000147432.1	+	0.996667	0.923333	0.508889	0.907778	0.519984	0.00684972	0.516907	0.00859026	0.501396	0.00362569	0.480016	0.00684972	0.483093	0.00859026	0.498604	0.00362569
Rnf26	ENSMUSG00000053128.8	ENSMUST00000162126.1,ENSMUST00000056328.5	-	0.998889	0.912222	0.718889	0.907778	0.476647	0.00614071	0.482966	0.00949345	0.495141	0.00500657	0.523353	0.00614071	0.517034	0.00949345	0.504859	0.00500657
Trp53i11	ENSMUSG00000068735.8	ENSMUST00000111266.1,ENSMUST00000090554.4	+	1	0.911111	0.733333	0.907778	0.516267	0.00386356	0.511951	0.00645879	0.503182	0.00367968	0.483733	0.00386356	0.488049	0.00645879	0.496818	0.00367968
Mars	ENSMUSG00000040354.8	ENSMUST00000171564.1,ENSMUST00000037290.5,ENSMUST00000145275.1	-	0.997778	0.511111	0.903333	0.907778	0.47372	0.00842779	0.498055	0.00487606	0.478695	0.0122246	0.52628	0.00842779	0.501945	0.00487606	0.521305	0.0122246
Acn9	ENSMUSG00000042505.6	ENSMUST00000040826.5	+	0.564444	0.886667	0.504444	0.907778	0.505355	0.00757907	0.512065	0.00700036	0.497742	0.00741565	0.494645	0.00757907	0.487935	0.00700036	0.502258	0.00741565
Csnk1g2	ENSMUSG00000003345.9	ENSMUST00000079773.6,ENSMUST00000085435.5	+	0.97	0.476667	0.834444	0.907778	0.497711	0.000894439	0.49986	0.000528202	0.498119	0.00135092	0.502289	0.000894439	0.50014	0.000528202	0.501881	0.00135092
Pcbp1	ENSMUSG00000051695.5	ENSMUST00000053015.5	-	0.988889	0.59	0.832222	0.907778	0.509119	0.00303384	0.501075	0.00191864	0.506459	0.00426957	0.490881	0.00303384	0.498925	0.00191864	0.493541	0.00426957
Dtymk	ENSMUSG00000026281.9	ENSMUST00000112890.2	-	0.422222	0.708889	0.627778	0.907778	0.498646	0.00927991	0.508839	0.00983862	0.489021	0.015222	0.501354	0.00927991	0.491161	0.00983862	0.510979	0.015222
Ctnna3	ENSMUSG00000060843.5	ENSMUST00000135474.1	+	0.392222	1	0.58	0.906667	0.500026	0.00396039	0.507237	0.00181891	0.494872	0.0083761	0.499974	0.00396039	0.492763	0.00181891	0.505128	0.0083761
Adad1	ENSMUSG00000027719.9	ENSMUST00000144629.1,ENSMUST00000029274.7	+	1	0.984444	1	0.906667	0.527942	0.00430273	0.508838	0.00317918	0.519	0.00512427	0.472058	0.00430273	0.491162	0.00317918	0.481	0.00512427
Clk1	ENSMUSG00000026034.11	ENSMUST00000156931.1,ENSMUST00000129577.1	-	0.816667	0.488889	1	0.906667	0.509356	0.00668779	0.499506	0.00477629	0.512506	0.00299889	0.490644	0.00668779	0.500494	0.00477629	0.487494	0.00299889
4922501L14Rik	ENSMUSG00000042943.8	ENSMUST00000172865.1	+	0.953333	1	0.473333	0.906667	0.513047	0.00562478	0.513133	0.00418136	0.500394	0.00410349	0.486953	0.00562478	0.486867	0.00418136	0.499606	0.00410349
Safb2	ENSMUSG00000042625.10	ENSMUST00000131056.1	-	0.448889	0.985556	0.65	0.906667	0.519404	0.148182	0.751197	0.0877402	0.36542	0.192984	0.480596	0.148182	0.248803	0.0877402	0.63458	0.192984
Nans	ENSMUSG00000028334.4	ENSMUST00000030018.4,ENSMUST00000137874.1	+	1	0.743333	0.974444	0.906667	0.463557	0.0097458	0.493576	0.0062934	0.471596	0.0121634	0.536443	0.0097458	0.506424	0.0062934	0.528404	0.0121634
Snhg4	ENSMUSG00000097769.1	ENSMUST00000181664.1	+	0.744444	0.474444	0.897778	0.906667	0.39429	0.100384	0.505357	0.0287515	0.356672	0.0825998	0.60571	0.100384	0.494643	0.0287515	0.643328	0.0825998
Hspa14	ENSMUSG00000051396.8	ENSMUST00000027961.5	-	0.411111	0.853333	0.66	0.906667	0.500963	0.00355302	0.507219	0.0052717	0.496032	0.00440917	0.499037	0.00355302	0.492781	0.0052717	0.503968	0.00440917
Zfp655	ENSMUSG00000007812.10	ENSMUST00000167316.1	+	0.667778	0.492222	0.823333	0.906667	0.495403	0.00541968	0.501368	0.004161	0.49168	0.00664493	0.504597	0.00541968	0.498632	0.004161	0.50832	0.00664493
Sec31a	ENSMUSG00000035325.10	ENSMUST00000182433.1,ENSMUST00000094578.4,ENSMUST00000182886.1	-	0.43	0.805556	0.688889	0.906667	0.500392	0.00138241	0.49835	0.00140528	0.502186	0.00261826	0.499608	0.00138241	0.50165	0.00140528	0.497814	0.00261826
Mdh2	ENSMUSG00000019179.6	ENSMUST00000130795.1	+	0.97	0.798889	0.573333	0.906667	0.747641	0.0897186	0.688215	0.136734	0.521472	0.0540751	0.252359	0.0897186	0.311785	0.136734	0.478528	0.0540751
FR0035067	FR0035067	FR0035067	+	0.487778	0.571111	0.727778	0.906667	0.506805	0.0186661	0.489884	0.0148823	0.525214	0.0249493	0.493195	0.0186661	0.510116	0.0148823	0.474786	0.0249493
Sesn3	ENSMUSG00000032009.7	ENSMUST00000034507.7	+	0.7	0.588889	0.638889	0.906667	0.505557	0.00598542	0.498331	0.00330831	0.506927	0.00817724	0.494443	0.00598542	0.501669	0.00330831	0.493073	0.00817724
Zfp512	ENSMUSG00000062761.4	ENSMUST00000076264.4	+	1	1	0.973333	0.905556	0.48497	0.002941	0.495735	0.000785708	0.489369	0.00425284	0.51503	0.002941	0.504265	0.000785708	0.510631	0.00425284
Get4	ENSMUSG00000025858.6	ENSMUST00000130326.1,ENSMUST00000026976.5,ENSMUST00000110878.1	+	0.725556	1	0.507778	0.905556	0.507049	0.00636593	0.512328	0.00207134	0.498852	0.00540824	0.492951	0.00636593	0.487672	0.00207134	0.501148	0.00540824
Usp2	ENSMUSG00000032010.8	ENSMUST00000176416.1,ENSMUST00000065461.7	+	1	1	0.875556	0.905556	0.529393	0.0049468	0.520773	0.00469691	0.508493	0.00565106	0.470607	0.0049468	0.479227	0.00469691	0.491507	0.00565106
FR0328605	FR0328605	FR0328605	-	0.811111	0.998889	0.568889	0.905556	0.469051	0.0224682	0.458197	0.0132529	0.500356	0.0065208	0.530949	0.0224682	0.541803	0.0132529	0.499644	0.0065208
Adam34	ENSMUSG00000079058.1	ENSMUST00000110411.1	-	0.997778	0.956667	0.59	0.905556	0.481219	0.00513359	0.484679	0.00661703	0.497607	0.00412867	0.518781	0.00513359	0.515321	0.00661703	0.502393	0.00412867
1110059E24Rik	ENSMUSG00000035171.3	ENSMUST00000038830.3	-	1	0.91	0.813333	0.905556	0.526977	0.00658917	0.519439	0.0105761	0.506242	0.005586	0.473023	0.00658917	0.480561	0.0105761	0.493758	0.005586
uc009coj.1	uc009coj.1	uc009coj.1	+	0.844444	0.903333	0.503333	0.905556	0.61668	0.0814403	0.628211	0.0698226	0.496803	0.0225332	0.38332	0.0814403	0.371789	0.0698226	0.503197	0.0225332
Zfp354a	ENSMUSG00000020364.8	ENSMUST00000109122.1,ENSMUST00000109119.1,ENSMUST00000102766.3,ENSMUST00000020628.5	+	0.517778	0.604444	0.902222	0.905556	0.493251	0.0137471	0.508028	0.0113272	0.474525	0.0141034	0.506749	0.0137471	0.491972	0.0113272	0.525475	0.0141034
Nmt2	ENSMUSG00000026643.10	ENSMUST00000081932.6,ENSMUST00000102989.3,ENSMUST00000091504.4	+	1	0.896667	0.673333	0.905556	0.482532	0.00440502	0.487848	0.00694557	0.496924	0.00375131	0.517468	0.00440502	0.512152	0.00694557	0.503076	0.00375131
Fam213a	ENSMUSG00000021792.9	ENSMUST00000143143.1	-	0.784444	0.79	0.516667	0.905556	0.309565	0.139738	0.297968	0.150079	0.496921	0.0291427	0.690435	0.139738	0.702032	0.150079	0.503079	0.0291427
Exosc8	ENSMUSG00000027752.9	ENSMUST00000029316.9	-	0.391111	0.785556	0.6	0.905556	0.500385	0.0081329	0.512567	0.0105389	0.490239	0.0137802	0.499615	0.0081329	0.487433	0.0105389	0.509761	0.0137802
NM_029457.3-5	NM_029457.3-5	NM_029457.3-5	-	0.498889	0.763333	0.506667	0.905556	0.496077	0.00898426	0.485868	0.0121732	0.505066	0.00899346	0.503923	0.00898426	0.514132	0.0121732	0.494934	0.00899346
Ube2i	ENSMUSG00000015120.9	ENSMUST00000172868.1	-	0.734444	0.531111	0.761111	0.905556	0.518926	0.0177874	0.495781	0.0103399	0.524119	0.0212788	0.481074	0.0177874	0.504219	0.0103399	0.475881	0.0212788
Dvl3	ENSMUSG00000003233.5	ENSMUST00000171572.1,ENSMUST00000003318.5,ENSMUST00000171774.1	+	0.561111	0.755556	0.722222	0.905556	0.505679	0.00997949	0.515642	0.0134075	0.492441	0.00872247	0.494321	0.00997949	0.484358	0.0134075	0.507559	0.00872247
Amhr2	ENSMUSG00000023047.4	ENSMUST00000023809.4	+	0.492222	0.634444	0.651111	0.905556	0.501341	0.00242202	0.5034	0.00421834	0.498704	0.001713	0.498659	0.00242202	0.4966	0.00421834	0.501296	0.001713
Lta4h	ENSMUSG00000015889.7	ENSMUST00000016033.7	+	1	1	0.863333	0.904444	0.531319	0.00557198	0.521439	0.00609228	0.508859	0.00607359	0.468681	0.00557198	0.478561	0.00609228	0.491141	0.00607359
Cln8	ENSMUSG00000026317.7	ENSMUST00000027554.7	+	1	1	0.664444	0.904444	0.429593	0.0150996	0.445112	0.0125442	0.486746	0.0157861	0.570407	0.0150996	0.554888	0.0125442	0.513254	0.0157861
Zdhhc17	ENSMUSG00000035798.7	ENSMUST00000041723.7	-	0.441111	0.537778	1	0.904444	0.50109	0.00521229	0.495686	0.00848022	0.509306	0.00233147	0.49891	0.00521229	0.504314	0.00848022	0.490694	0.00233147
Gm10619	ENSMUSG00000074067.3	ENSMUST00000098372.3	-	1	0.975556	1	0.904444	0.460259	0.00705519	0.473342	0.0101633	0.487746	0.00302603	0.539741	0.00705519	0.526658	0.0101633	0.512254	0.00302603
Spg7	ENSMUSG00000000738.11	ENSMUST00000128234.1	+	0.858889	1	0.508889	0.904444	0.242506	0.145997	0.180812	0.0652122	0.50198	0.136716	0.757494	0.145997	0.819188	0.0652122	0.49802	0.136716
Nlrp5	ENSMUSG00000015721.11	ENSMUST00000133237.1,ENSMUST00000108441.1,ENSMUST00000139661.1,ENSMUST00000086341.5,ENSMUST00000015866.7	+	1	0.976667	1	0.904444	0.593772	0.0200532	0.522966	0.00912058	0.573358	0.020152	0.406228	0.0200532	0.477034	0.00912058	0.426642	0.020152
2810408A11Rik	ENSMUSG00000018570.11	ENSMUST00000144431.1,ENSMUST00000129234.1	-	0.493333	0.481111	1	0.904444	0.495725	0.00698529	0.503271	0.00841021	0.48574	0.00294736	0.504275	0.00698529	0.496729	0.00841021	0.51426	0.00294736
Katnal2	ENSMUSG00000025420.7	ENSMUST00000154665.1	-	0.995556	0.516667	1	0.904444	0.443787	0.0172278	0.493281	0.0176107	0.448772	0.00842898	0.556213	0.0172278	0.506719	0.0176107	0.551228	0.00842898
FR0209118	FR0209118	FR0209118	+	0.446667	0.994444	0.855556	0.904444	0.500993	0.0100779	0.484187	0.00564698	0.517039	0.0120747	0.499007	0.0100779	0.515813	0.00564698	0.482961	0.0120747
FR0369159	FR0369159	FR0369159	-	0.741111	0.488889	0.992222	0.904444	0.486999	0.0119732	0.502627	0.0072088	0.47788	0.00680834	0.513001	0.0119732	0.497373	0.0072088	0.52212	0.00680834
Gm5918	ENSMUSG00000086158.2	ENSMUST00000124565.2	-	0.995556	0.983333	0.466667	0.904444	0.512339	0.00404752	0.511193	0.00459135	0.500939	0.002639	0.487661	0.00404752	0.488807	0.00459135	0.499061	0.002639
FR0278021,Ppp2r2d	FR0278021,ENSMUSG00000041769.7	FR0278021,ENSMUST00000128157.1	+	0.625556	0.606667	0.983333	0.904444	0.510385	0.0137845	0.49511	0.00740991	0.524447	0.00911156	0.489615	0.0137845	0.50489	0.00740991	0.475553	0.00911156
1700040D17Rik	ENSMUSG00000097515.1	ENSMUST00000181305.1	-	1	0.953333	0.797778	0.904444	0.188611	0.052655	0.27345	0.0963634	0.454806	0.0430231	0.811389	0.052655	0.72655	0.0963634	0.545194	0.0430231
Arrdc4	ENSMUSG00000042659.8	ENSMUST00000048068.7,ENSMUST00000118110.1	-	0.466667	0.92	0.786667	0.904444	0.504562	0.0286069	0.462135	0.0230078	0.539982	0.0345079	0.495438	0.0286069	0.537865	0.0230078	0.460018	0.0345079
P2rx2	ENSMUSG00000029503.10	ENSMUST00000058016.9,ENSMUST00000112478.3	-	0.951111	0.401111	0.906667	0.904444	0.509707	0.00424617	0.500047	0.00116243	0.509543	0.00571493	0.490293	0.00424617	0.499953	0.00116243	0.490457	0.00571493
Zfp458	ENSMUSG00000055480.6	ENSMUST00000045969.7	-	1	0.827778	0.898889	0.904444	0.445467	0.0129023	0.488718	0.0089149	0.460942	0.0211002	0.554533	0.0129023	0.511282	0.0089149	0.539058	0.0211002
Ndufs5	ENSMUSG00000028648.7	ENSMUST00000030401.7	-	1	0.886667	0.718889	0.904444	0.483086	0.00402839	0.488154	0.0066047	0.496782	0.00338822	0.516914	0.00402839	0.511846	0.0066047	0.503218	0.00338822
Aptx	ENSMUSG00000028411.9	ENSMUST00000108103.2	-	0.958889	0.637778	0.858889	0.904444	0.767979	0.0926766	0.515	0.0245305	0.721524	0.126945	0.232021	0.0926766	0.485	0.0245305	0.278476	0.126945
Ect2	ENSMUSG00000027699.13	ENSMUST00000184113.1	-	0.467778	0.827778	0.642222	0.904444	0.469895	0.0998536	0.352908	0.114132	0.580059	0.116916	0.530105	0.0998536	0.647092	0.114132	0.419941	0.116916
Cyfip2	ENSMUSG00000020340.10	ENSMUST00000142017.1,ENSMUST00000165599.2,ENSMUST00000093165.5,ENSMUST00000093166.4	-	0.562222	0.801111	0.752222	0.904444	0.490487	0.0169198	0.472235	0.0220394	0.512191	0.0107851	0.509513	0.0169198	0.527765	0.0220394	0.487809	0.0107851
Zfp143	ENSMUSG00000061079.7	ENSMUST00000084727.3,ENSMUST00000169638.2	+	0.888889	0.798889	0.443333	0.904444	0.508405	0.00507852	0.508293	0.00643454	0.499601	0.00305671	0.491595	0.00507852	0.491707	0.00643454	0.500399	0.00305671
Sdf2	ENSMUSG00000002064.10	ENSMUST00000002133.8	+	0.67	0.6	0.647778	0.904444	0.508116	0.00938449	0.49798	0.00267571	0.511209	0.0133029	0.491884	0.00938449	0.50202	0.00267571	0.488791	0.0133029
Sugp1	ENSMUSG00000011306.6	ENSMUST00000011450.6	+	1	1	0.625556	0.903333	0.485693	0.00330008	0.488907	0.00181723	0.497164	0.00412915	0.514307	0.00330008	0.511093	0.00181723	0.502836	0.00412915
Slc25a13	ENSMUSG00000015112.9	ENSMUST00000015256.8	-	1	1	0.738889	0.903333	0.565706	0.0125499	0.547652	0.0133194	0.515374	0.0135951	0.434294	0.0125499	0.452348	0.0133194	0.484626	0.0135951
Rab10	ENSMUSG00000020671.8	ENSMUST00000021001.8	-	1	1	0.996667	0.903333	0.51952	0.00267668	0.506881	0.00122729	0.512738	0.00365647	0.48048	0.00267668	0.493119	0.00122729	0.487262	0.00365647
1700007B14Rik	ENSMUSG00000031620.9	ENSMUST00000034033.8,ENSMUST00000121983.1	+	1	1	0.697778	0.903333	0.484964	0.00303873	0.488933	0.00179123	0.496552	0.00411742	0.515036	0.00303873	0.511067	0.00179123	0.503448	0.00411742
Tmem248	ENSMUSG00000053094.9	ENSMUST00000065329.6,ENSMUST00000111298.4	+	0.988889	1	0.857778	0.903333	0.491182	0.00273586	0.498032	0.000500402	0.493505	0.00469479	0.508818	0.00273586	0.501968	0.000500402	0.506495	0.00469479
Cdkn2b	ENSMUSG00000073802.4	ENSMUST00000097981.4	-	1	1	1	0.903333	0.593002	0.010651	0.559983	0.0103648	0.534597	0.00747266	0.406998	0.010651	0.440017	0.0103648	0.465403	0.00747266
Trim28	ENSMUSG00000005566.7	ENSMUST00000128951.1	+	0.856667	1	0.597778	0.903333	0.757598	0.143011	0.81726	0.0497378	0.503127	0.121355	0.242402	0.143011	0.18274	0.0497378	0.496873	0.121355
AI314180	ENSMUSG00000050812.12	ENSMUST00000144512.1,ENSMUST00000102889.3,ENSMUST00000149301.1	-	0.925556	1	0.481111	0.903333	0.505845	0.00297575	0.506055	0.00134143	0.499984	0.00250845	0.494155	0.00297575	0.493945	0.00134143	0.500016	0.00250845
Trim24	ENSMUSG00000029833.11	ENSMUST00000149828.1	+	1	0.927778	1	0.903333	0.524424	0.00572797	0.516871	0.00888805	0.506336	0.00186885	0.475576	0.00572797	0.483129	0.00888805	0.493664	0.00186885
FR0189419	FR0189419	FR0189419	-	1	1	1	0.903333	0.435437	0.00832965	0.456238	0.00778224	0.477251	0.00636139	0.564563	0.00832965	0.543762	0.00778224	0.522749	0.00636139
Dus4l	ENSMUSG00000020648.2	ENSMUST00000020977.2	-	0.886667	0.541111	0.987778	0.903333	0.516391	0.0109528	0.499136	0.00820311	0.520324	0.00734158	0.483609	0.0109528	0.500864	0.00820311	0.479676	0.00734158
Agap3	ENSMUSG00000023353.9	ENSMUST00000024123.4	+	0.566667	0.907778	0.987778	0.903333	0.506199	0.00959124	0.518864	0.0119953	0.491809	0.00285314	0.493801	0.00959124	0.481136	0.0119953	0.508191	0.00285314
FR0381187	FR0381187	FR0381187	+	0.997778	0.932222	0.766667	0.903333	0.508047	0.00229611	0.506742	0.00365544	0.500886	0.000798841	0.491953	0.00229611	0.493258	0.00365544	0.499114	0.000798841
FR0223286	FR0223286	FR0223286	+	0.936667	0.921111	0.537778	0.903333	0.77671	0.127005	0.766187	0.136908	0.503477	0.0428693	0.22329	0.127005	0.233813	0.136908	0.496523	0.0428693
Atxn7l1	ENSMUSG00000020564.10	ENSMUST00000146040.1,ENSMUST00000090597.4	+	0.751111	0.878889	0.468889	0.903333	0.493576	0.00560856	0.490434	0.00653471	0.500754	0.0033164	0.506424	0.00560856	0.509566	0.00653471	0.499246	0.0033164
Sub1	ENSMUSG00000022205.9	ENSMUST00000129533.1	-	0.913333	0.79	0.443333	0.903333	0.489473	0.00582112	0.490733	0.00733984	0.500158	0.00292559	0.510527	0.00582112	0.509267	0.00733984	0.499842	0.00292559
Sost	ENSMUSG00000001494.6	ENSMUST00000001534.6	-	0.395556	0.758889	0.723333	0.903333	0.501716	0.00831574	0.489004	0.0113239	0.512115	0.0123742	0.498284	0.00831574	0.510996	0.0113239	0.487885	0.0123742
Atf6	ENSMUSG00000026663.6	ENSMUST00000027974.6	-	0.511111	0.503333	0.752222	0.903333	0.501161	0.00223757	0.498887	0.00219745	0.503549	0.00338629	0.498839	0.00223757	0.501113	0.00219745	0.496451	0.00338629
Npepps	ENSMUSG00000001441.7	ENSMUST00000001480.7,ENSMUST00000165489.1	-	0.611111	0.492222	0.718889	0.903333	0.503335	0.00432211	0.499227	0.00176608	0.505547	0.00679166	0.496665	0.00432211	0.500773	0.00176608	0.494453	0.00679166
Rimklb	ENSMUSG00000040649.9	ENSMUST00000135320.1	-	0.502222	0.682222	0.575556	0.903333	0.489083	0.118407	0.374976	0.142053	0.597542	0.139593	0.510917	0.118407	0.625024	0.142053	0.402458	0.139593
Ccdc6	ENSMUSG00000048701.7	ENSMUST00000156001.1	+	0.508889	0.567778	0.66	0.903333	0.497995	0.00475239	0.502888	0.00518739	0.494134	0.00731181	0.502005	0.00475239	0.497112	0.00518739	0.505866	0.00731181
AK010302.1-1	AK010302.1-1	AK010302.1-1	-	1	0.968889	1	0.902222	0.872051	0.0341052	0.758285	0.0809568	0.650715	0.0387767	0.127949	0.0341052	0.241715	0.0809568	0.349285	0.0387767
Tma16	ENSMUSG00000025591.5	ENSMUST00000026681.5	-	1	1	0.561111	0.902222	0.523434	0.00510261	0.518705	0.00291077	0.503833	0.00586458	0.476566	0.00510261	0.481295	0.00291077	0.496167	0.00586458
Clic4	ENSMUSG00000037242.8	ENSMUST00000037099.8	-	1	0.997778	1	0.902222	0.464355	0.00410239	0.487042	0.0031544	0.476921	0.00376235	0.535645	0.00410239	0.512958	0.0031544	0.523079	0.00376235
Myo3b	ENSMUSG00000042064.7	ENSMUST00000060208.4,ENSMUST00000112243.1	+	1	1	1	0.902222	0.571474	0.0140042	0.55126	0.0153975	0.521615	0.00469997	0.428526	0.0140042	0.44874	0.0153975	0.478385	0.00469997
AI597468	ENSMUSG00000060935.5	ENSMUST00000095383.4	+	1	0.743333	1	0.902222	0.469437	0.00552514	0.493378	0.00590359	0.47744	0.0040155	0.530563	0.00552514	0.506622	0.00590359	0.52256	0.0040155
Zfp408	ENSMUSG00000075040.3	ENSMUST00000099714.3,ENSMUST00000111333.1	-	0.42	0.504444	1	0.902222	0.500614	0.0030049	0.497109	0.00523828	0.505895	0.00163277	0.499386	0.0030049	0.502891	0.00523828	0.494105	0.00163277
Otud6b	ENSMUSG00000040550.10	ENSMUST00000117268.1,ENSMUST00000151012.1	-	1	1	0.838889	0.902222	0.472461	0.00438054	0.481806	0.00422469	0.491492	0.00620659	0.527539	0.00438054	0.518194	0.00422469	0.508508	0.00620659
8430427H17Rik	ENSMUSG00000061411.6	ENSMUST00000156786.1	-	1	0.713333	1	0.902222	0.435349	0.0162323	0.487124	0.0140051	0.437778	0.00994886	0.564651	0.0162323	0.512876	0.0140051	0.562222	0.00994886
Zfp346	ENSMUSG00000021481.5	ENSMUST00000161018.1	+	0.921111	0.985556	1	0.902222	0.303269	0.101467	0.286771	0.0728044	0.47978	0.00475821	0.696731	0.101467	0.713229	0.0728044	0.52022	0.00475821
FR0007186	FR0007186	FR0007186	+	1	0.993333	1	0.902222	0.570153	0.0108107	0.523313	0.00863526	0.547796	0.0105833	0.429847	0.0108107	0.476687	0.00863526	0.452204	0.0105833
FR0165644	FR0165644	FR0165644	-	0.996667	1	0.551111	0.902222	0.539822	0.0118306	0.533164	0.00938419	0.503994	0.00933512	0.460178	0.0118306	0.466836	0.00938419	0.496006	0.00933512
uc008hcy.2,FR0207560,FR0339385	uc008hcy.2,FR0207560,FR0339385	FR0207560,uc008hcy.2,FR0339385	+	1	1	0.623333	0.902222	0.513666	0.00306779	0.510459	0.00165989	0.502537	0.00385575	0.486334	0.00306779	0.489541	0.00165989	0.497463	0.00385575
Mrpl11	ENSMUSG00000024902.4	ENSMUST00000025836.4	+	0.984444	0.994444	0.507778	0.902222	0.490815	0.00325473	0.4917	0.00304936	0.499326	0.00248776	0.509185	0.00325473	0.5083	0.00304936	0.500674	0.00248776
FR0218585	FR0218585	FR0218585	+	0.501111	0.987778	0.682222	0.902222	0.491788	0.0151618	0.472057	0.0102947	0.508499	0.0107069	0.508212	0.0151618	0.527943	0.0102947	0.491501	0.0107069
Stx16	ENSMUSG00000027522.9	ENSMUST00000087908.3,ENSMUST00000044638.6	+	0.814444	0.542222	0.968889	0.902222	0.491408	0.00630789	0.501309	0.00417882	0.487842	0.00472872	0.508592	0.00630789	0.498691	0.00417882	0.512158	0.00472872
Ift88	ENSMUSG00000040040.10	ENSMUST00000139943.1	+	0.981111	0.964444	0.665556	0.902222	0.263386	0.0693251	0.298122	0.0760029	0.466374	0.0471263	0.736614	0.0693251	0.701878	0.0760029	0.533626	0.0471263
FR0009393	FR0009393	FR0009393	+	0.996667	0.853333	0.963333	0.902222	0.251867	0.0547673	0.452173	0.0323301	0.312412	0.0769272	0.748133	0.0547673	0.547827	0.0323301	0.687588	0.0769272
Zbtb16	ENSMUSG00000066687.4	ENSMUST00000093852.3	-	0.577778	0.946667	0.476667	0.902222	0.503177	0.00615003	0.5096	0.00451917	0.497208	0.00742664	0.496823	0.00615003	0.4904	0.00451917	0.502792	0.00742664
AK037405.1-18	AK037405.1-18	AK037405.1-18	-	1	0.928889	0.906667	0.902222	0.209636	0.0564041	0.272772	0.103562	0.44442	0.0300047	0.790364	0.0564041	0.727228	0.103562	0.55558	0.0300047
Adcy5	ENSMUSG00000022840.8	ENSMUST00000114913.1	+	0.964444	0.92	0.512222	0.902222	0.519165	0.00815071	0.517917	0.0105099	0.501081	0.00262861	0.480835	0.00815071	0.482083	0.0105099	0.498919	0.00262861
FR0099681	FR0099681	FR0099681	-	0.811111	0.751111	0.914444	0.902222	0.393284	0.0843951	0.51388	0.0131445	0.35732	0.0826308	0.606716	0.0843951	0.48612	0.0131445	0.64268	0.0826308
Dyx1c1	ENSMUSG00000092192.1	ENSMUST00000034734.8	+	0.984444	0.721111	0.906667	0.902222	0.487943	0.00347856	0.49796	0.00201485	0.490848	0.00518263	0.512057	0.00347856	0.50204	0.00201485	0.509152	0.00518263
Napa	ENSMUSG00000006024.6	ENSMUST00000006181.6,ENSMUST00000127637.1	+	0.685556	0.475556	0.871111	0.902222	0.505904	0.00562551	0.498972	0.00364328	0.509312	0.00639531	0.494096	0.00562551	0.501028	0.00364328	0.490688	0.00639531
Rps9	ENSMUSG00000006333.8	ENSMUST00000108625.1	+	0.936667	0.827778	0.534444	0.902222	0.278424	0.0935369	0.320094	0.126603	0.491879	0.0528786	0.721576	0.0935369	0.679906	0.126603	0.508121	0.0528786
FR0156494	FR0156494	FR0156494	-	0.475556	0.554444	0.804444	0.902222	0.503034	0.00741925	0.495369	0.00976054	0.512302	0.0105267	0.496966	0.00741925	0.504631	0.00976054	0.487698	0.0105267
Ung	ENSMUSG00000029591.8	ENSMUST00000102584.4,ENSMUST00000031587.6,ENSMUST00000112275.1	+	0.717778	0.484444	0.803333	0.902222	0.507146	0.00668186	0.498799	0.00452676	0.51034	0.00804012	0.492854	0.00668186	0.501201	0.00452676	0.48966	0.00804012
Cdca4	ENSMUSG00000047832.8	ENSMUST00000062092.5	-	0.476667	0.587778	0.745556	0.902222	0.501508	0.0026621	0.498642	0.00225437	0.504451	0.00442507	0.498492	0.0026621	0.501358	0.00225437	0.495549	0.00442507
Ttc39d	ENSMUSG00000046196.4	ENSMUST00000134652.1	+	0.387778	0.745556	0.588889	0.902222	0.499931	0.000997843	0.498305	0.0018924	0.501169	0.00156679	0.500069	0.000997843	0.501695	0.0018924	0.498831	0.00156679
Zfp646	ENSMUSG00000049739.9	ENSMUST00000131000.1	+	0.787778	0.732222	0.525556	0.902222	0.517726	0.0152238	0.52043	0.0202553	0.498441	0.00540675	0.482274	0.0152238	0.47957	0.0202553	0.501559	0.00540675
Arf5	ENSMUSG00000020440.7	ENSMUST00000020717.5	+	1	0.774444	1	0.901111	0.973562	0.0163047	0.702822	0.167062	0.923012	0.0289725	0.0264381	0.0163047	0.297178	0.167062	0.0769878	0.0289725
Rae1	ENSMUSG00000027509.5	ENSMUST00000029013.3,ENSMUST00000132212.1	+	1	0.911111	1	0.901111	0.477527	0.0032352	0.492885	0.00416233	0.485114	0.00256184	0.522473	0.0032352	0.507115	0.00416233	0.514886	0.00256184
Atp9b	ENSMUSG00000024566.8	ENSMUST00000091790.3	-	1	0.93	1	0.901111	0.510111	0.00190087	0.50656	0.00352466	0.50313	0.00059432	0.489889	0.00190087	0.49344	0.00352466	0.49687	0.00059432
Pcf11	ENSMUSG00000041328.9	ENSMUST00000119954.1,ENSMUST00000151177.1	-	1	0.892222	1	0.901111	0.514193	0.00217085	0.504061	0.00244023	0.509913	0.00208327	0.485807	0.00217085	0.495939	0.00244023	0.490087	0.00208327
1700123M08Rik	ENSMUSG00000085614.1	ENSMUST00000154194.1	+	1	1	0.881111	0.901111	0.443679	0.00817552	0.462409	0.00613184	0.482534	0.010673	0.556321	0.00817552	0.537591	0.00613184	0.517466	0.010673
Myadm	ENSMUSG00000068566.6	ENSMUST00000164553.1,ENSMUST00000096744.5	+	1	0.536667	1	0.901111	0.459039	0.0126714	0.495705	0.0126021	0.461675	0.00582793	0.540961	0.0126714	0.504295	0.0126021	0.538325	0.00582793
Slc45a3	ENSMUSG00000026435.9	ENSMUST00000177943.1,ENSMUST00000027695.6	+	0.946667	0.476667	1	0.901111	0.478942	0.00969444	0.499678	0.00468333	0.477649	0.00581164	0.521058	0.00969444	0.500322	0.00468333	0.522351	0.00581164
FR0014762,Tug1	FR0014762,ENSMUSG00000056579.11	FR0014762,ENSMUST00000132077.2	-	0.96	0.531111	1	0.901111	0.79038	0.102674	0.504196	0.0655983	0.809233	0.0347471	0.20962	0.102674	0.495804	0.0655983	0.190767	0.0347471
Mlxipl	ENSMUSG00000005373.7	ENSMUST00000128691.1,ENSMUST00000153519.1,ENSMUST00000129008.1,ENSMUST00000005507.3,ENSMUST00000142385.1	+	1	0.998889	0.601111	0.901111	0.528185	0.00713515	0.522472	0.00678015	0.503762	0.00576499	0.471815	0.00713515	0.477528	0.00678015	0.496238	0.00576499
FR0374331,AU022252	FR0374331,ENSMUSG00000078584.3	FR0374331,ENSMUST00000141112.1	-	0.953333	0.998889	0.494444	0.901111	0.481785	0.00734006	0.482229	0.00489523	0.498235	0.00569365	0.518215	0.00734006	0.517771	0.00489523	0.501765	0.00569365
Mrpl19	ENSMUSG00000030045.10	ENSMUST00000148025.1	-	0.993333	0.977778	0.812222	0.901111	0.802008	0.0827327	0.770058	0.0896595	0.533276	0.0260269	0.197992	0.0827327	0.229942	0.0896595	0.466724	0.0260269
FR0210570	FR0210570	FR0210570	-	0.737778	0.905556	0.456667	0.901111	0.51217	0.0110905	0.517465	0.0100281	0.498979	0.00700376	0.48783	0.0110905	0.482535	0.0100281	0.501021	0.00700376
Gopc	ENSMUSG00000019861.8	ENSMUST00000105475.2,ENSMUST00000020008.8	-	0.963333	0.473333	0.896667	0.901111	0.510454	0.00465571	0.500498	0.00305069	0.509208	0.00536565	0.489546	0.00465571	0.499502	0.00305069	0.490792	0.00536565
Spata13	ENSMUSG00000021990.9	ENSMUST00000162945.1,ENSMUST00000160973.1,ENSMUST00000022566.7	+	0.426667	0.6	0.855556	0.901111	0.4999	0.00232721	0.502644	0.00418384	0.495872	0.00292249	0.5001	0.00232721	0.497356	0.00418384	0.504128	0.00292249
Zfp42	ENSMUSG00000051176.5	ENSMUST00000082120.3	-	0.771111	0.824444	0.492222	0.901111	0.5056	0.00497351	0.507963	0.00603995	0.49892	0.00283765	0.4944	0.00497351	0.492037	0.00603995	0.50108	0.00283765
Mfn2	ENSMUSG00000029020.7	ENSMUST00000105716.2,ENSMUST00000105715.1	-	0.792222	0.806667	0.476667	0.901111	0.508788	0.00632335	0.509998	0.00822512	0.50005	0.00175324	0.491212	0.00632335	0.490002	0.00822512	0.49995	0.00175324
Parp16	ENSMUSG00000032392.10	ENSMUST00000069000.7	+	1	1	1	0.9	0.594308	0.0150729	0.532825	0.00716102	0.564673	0.0168206	0.405692	0.0150729	0.467175	0.00716102	0.435327	0.0168206
Lrguk	ENSMUSG00000056215.6	ENSMUST00000070189.3	+	1	1	1	0.9	0.522773	0.00333244	0.515176	0.00445887	0.507698	0.00159135	0.477227	0.00333244	0.484824	0.00445887	0.492302	0.00159135
Clock	ENSMUSG00000029238.8	ENSMUST00000075159.1	-	1	1	1	0.9	0.535612	0.0039053	0.52244	0.0037166	0.513152	0.00270215	0.464388	0.0039053	0.47756	0.0037166	0.486848	0.00270215
Syce1l	ENSMUSG00000033409.7	ENSMUST00000095173.1	+	1	0.898889	1	0.9	0.55867	0.00997722	0.515643	0.00928475	0.542219	0.00963342	0.44133	0.00997722	0.484357	0.00928475	0.457781	0.00963342
Zbtb4	ENSMUSG00000018750.8	ENSMUST00000108638.1,ENSMUST00000108640.1,ENSMUST00000108639.1	+	0.827778	1	0.456667	0.9	0.475708	0.0165922	0.467712	0.00809062	0.49994	0.00745627	0.524292	0.0165922	0.532288	0.00809062	0.50006	0.00745627
Lypla1	ENSMUSG00000025903.8	ENSMUST00000155020.1	+	1	0.847778	1	0.9	0.478531	0.00585637	0.484838	0.0100393	0.495485	0.00086256	0.521469	0.00585637	0.515162	0.0100393	0.504515	0.00086256
Ccdc71l	ENSMUSG00000090946.2	ENSMUST00000172332.2	+	0.65	1	0.516667	0.9	0.490241	0.0117899	0.478787	0.00564261	0.503065	0.010105	0.509759	0.0117899	0.521213	0.00564261	0.496935	0.010105
NM_008210.4-98	NM_008210.4-98	NM_008210.4-98	-	1	0.963333	1	0.9	0.852782	0.0450414	0.611709	0.046506	0.77311	0.0673975	0.147218	0.0450414	0.388291	0.046506	0.22689	0.0673975
Klhl17	ENSMUSG00000078484.3	ENSMUST00000105569.3	-	1	0.963333	0.987778	0.9	0.531757	0.0065813	0.522252	0.00968797	0.508578	0.00304184	0.468243	0.0065813	0.477748	0.00968797	0.491422	0.00304184
Mlh1	ENSMUSG00000032498.3	ENSMUST00000035079.3,ENSMUST00000123869.1	-	0.992222	0.983333	0.483333	0.9	0.521033	0.00680963	0.51766	0.00711127	0.501604	0.00552675	0.478967	0.00680963	0.48234	0.00711127	0.498396	0.00552675
Ispd,FR0338599	ENSMUSG00000043153.5,FR0338599	ENSMUST00000062041.5,FR0338599	+	0.912222	0.433333	0.916667	0.9	0.478901	0.0112328	0.499904	0.00641937	0.478961	0.010952	0.521099	0.0112328	0.500096	0.00641937	0.521039	0.010952
Fmo5	ENSMUSG00000028088.8	ENSMUST00000107050.1,ENSMUST00000029729.8,ENSMUST00000107049.1	+	0.497778	0.894444	0.655556	0.9	0.505003	0.00969772	0.515452	0.0100659	0.494648	0.00767429	0.494997	0.00969772	0.484548	0.0100659	0.505352	0.00767429
2010012O05Rik	ENSMUSG00000062376.7	ENSMUST00000074912.7	+	0.796667	0.795556	0.602222	0.9	0.511039	0.00913852	0.514635	0.0119392	0.498095	0.003759	0.488961	0.00913852	0.485365	0.0119392	0.501905	0.003759
Cttn	ENSMUSG00000031078.9	ENSMUST00000033407.6,ENSMUST00000103079.3	-	1	1	0.977778	0.898889	0.474939	0.00339684	0.48318	0.00295696	0.491531	0.00360643	0.525061	0.00339684	0.51682	0.00295696	0.508469	0.00360643
E130308A19Rik	ENSMUSG00000045071.7	ENSMUST00000070150.4	+	1	1	0.854444	0.898889	0.531706	0.0051384	0.521015	0.00546898	0.509545	0.0064375	0.468294	0.0051384	0.478985	0.00546898	0.490455	0.0064375
Slc22a14	ENSMUSG00000070280.7	ENSMUST00000093775.5,ENSMUST00000170400.2	-	1	1	0.988889	0.898889	0.479738	0.00228848	0.48732	0.00216682	0.492559	0.00245643	0.520262	0.00228848	0.51268	0.00216682	0.507441	0.00245643
Tmco1	ENSMUSG00000052428.5	ENSMUST00000097473.4	+	0.893333	0.545556	1	0.898889	0.519906	0.0116897	0.499475	0.00415876	0.527366	0.00524152	0.480094	0.0116897	0.500525	0.00415876	0.472634	0.00524152
Gtf2a2	ENSMUSG00000033543.11	ENSMUST00000148889.1	+	0.893333	0.572222	1	0.898889	0.742326	0.126601	0.499081	0.0334605	0.790631	0.0552159	0.257674	0.126601	0.500919	0.0334605	0.209369	0.0552159
1810058I24Rik	ENSMUSG00000073155.6	ENSMUST00000152147.1	+	1	1	0.66	0.898889	0.571493	0.0143881	0.558199	0.00951677	0.514678	0.0160247	0.428507	0.0143881	0.441801	0.00951677	0.485322	0.0160247
FR0014366	FR0014366	FR0014366	-	0.995556	0.724444	1	0.898889	0.544592	0.0124943	0.505985	0.00795114	0.544472	0.00801426	0.455408	0.0124943	0.494015	0.00795114	0.455528	0.00801426
NM_001252445.1-16	NM_001252445.1-16	NM_001252445.1-16	-	0.887778	1	0.516667	0.898889	0.335985	0.09728	0.265253	0.0307843	0.505016	0.0289302	0.664015	0.09728	0.734747	0.0307843	0.494984	0.0289302
Gm14244	ENSMUSG00000087162.1	ENSMUST00000155688.1	+	1	0.995556	0.997778	0.898889	0.481521	0.00274895	0.487622	0.00339179	0.493855	0.00225347	0.518479	0.00274895	0.512378	0.00339179	0.506145	0.00225347
Map3k6	ENSMUSG00000028862.6	ENSMUST00000030677.6,ENSMUST00000134895.1	+	1	0.982222	0.582222	0.898889	0.42624	0.0203373	0.437367	0.0195109	0.490359	0.0134575	0.57376	0.0203373	0.562633	0.0195109	0.509641	0.0134575
Ascc1	ENSMUSG00000044475.7	ENSMUST00000050516.6,ENSMUST00000164083.2	+	1	0.972222	0.881111	0.898889	0.470217	0.0065284	0.477199	0.00878729	0.493702	0.00434209	0.529783	0.0065284	0.522801	0.00878729	0.506298	0.00434209
Spata3	ENSMUSG00000026226.9	ENSMUST00000149469.1	+	0.844444	0.584444	0.931111	0.898889	0.277114	0.136708	0.505678	0.0162515	0.250533	0.115581	0.722886	0.136708	0.494322	0.0162515	0.749467	0.115581
Dnah7b	ENSMUSG00000041144.9	ENSMUST00000069293.7	+	0.721111	0.918889	0.516667	0.898889	0.49645	0.00308888	0.494464	0.00309318	0.50066	0.00231079	0.50355	0.00308888	0.505536	0.00309318	0.49934	0.00231079
FR0228804	FR0228804	FR0228804	+	0.39	0.898889	0.716667	0.898889	0.494739	0.101182	0.321134	0.0979725	0.619659	0.121274	0.505261	0.101182	0.678866	0.0979725	0.380341	0.121274
Pinlyp	ENSMUSG00000011632.6	ENSMUST00000011776.6	-	0.53	0.508889	0.756667	0.898889	0.49401	0.00933922	0.502462	0.00858832	0.486626	0.0125236	0.50599	0.00933922	0.497538	0.00858832	0.513374	0.0125236
Rgl2	ENSMUSG00000041354.9	ENSMUST00000047503.9,ENSMUST00000173284.1	+	1	0.947778	1	0.897778	0.570338	0.010212	0.523408	0.0107523	0.547149	0.00759514	0.429662	0.010212	0.476592	0.0107523	0.452851	0.00759514
Hnrnpll	ENSMUSG00000024095.9	ENSMUST00000061331.7,ENSMUST00000184635.1,ENSMUST00000184297.1	-	1	1	0.962222	0.897778	0.47532	0.00312246	0.48483	0.00316725	0.491073	0.00353146	0.52468	0.00312246	0.51517	0.00316725	0.508927	0.00353146
Zfp59,L16904.1-683	ENSMUSG00000078779.3,L16904.1-683	ENSMUST00000108331.2,L16904.1-683	+	1	1	0.686667	0.897778	0.539228	0.00753641	0.528561	0.00724462	0.508445	0.00879074	0.460772	0.00753641	0.471439	0.00724462	0.491555	0.00879074
Ift88	ENSMUSG00000040040.10	ENSMUST00000122063.1	+	0.541111	0.416667	1	0.897778	0.501575	0.00224251	0.49954	0.00223854	0.503877	0.00110272	0.498425	0.00224251	0.50046	0.00223854	0.496123	0.00110272
Mycbp2	ENSMUSG00000033004.8	ENSMUST00000161008.1,ENSMUST00000160758.1,ENSMUST00000159855.1	-	1	1	0.615556	0.897778	0.508599	0.0018397	0.506698	0.00126689	0.5014	0.0021253	0.491401	0.0018397	0.493302	0.00126689	0.4986	0.0021253
Csrnp3	ENSMUSG00000044647.10	ENSMUST00000176109.1,ENSMUST00000112397.2,ENSMUST00000145598.2	+	0.986667	1	0.487778	0.897778	0.463097	0.013293	0.466512	0.00587904	0.4964	0.0142686	0.536903	0.013293	0.533488	0.00587904	0.5036	0.0142686
FR0012690	FR0012690	FR0012690	-	1	1	1	0.897778	0.400011	0.015019	0.46453	0.00628107	0.42451	0.0130084	0.599989	0.015019	0.53547	0.00628107	0.57549	0.0130084
uc007vop.1	uc007vop.1	uc007vop.1	+	1	1	0.984444	0.897778	0.435104	0.0116286	0.451241	0.0108704	0.482345	0.00668664	0.564896	0.0116286	0.548759	0.0108704	0.517655	0.00668664
Tor1b	ENSMUSG00000026848.8	ENSMUST00000133544.1,ENSMUST00000028199.5,ENSMUST00000156711.1	+	1	0.988889	0.833333	0.897778	0.484512	0.00297816	0.48899	0.0039423	0.496	0.0030314	0.515488	0.00297816	0.51101	0.0039423	0.504	0.0030314
Tmem17	ENSMUSG00000049904.7	ENSMUST00000059319.7	+	0.667778	0.525556	0.947778	0.897778	0.50742	0.00899092	0.497423	0.00742821	0.515118	0.00703295	0.49258	0.00899092	0.502577	0.00742821	0.484882	0.00703295
Josd2	ENSMUSG00000038695.6	ENSMUST00000117324.1,ENSMUST00000035844.4,ENSMUST00000118628.1,ENSMUST00000118493.1	+	1	0.933333	0.912222	0.897778	0.530818	0.00686606	0.521337	0.010513	0.507909	0.00457866	0.469182	0.00686606	0.478663	0.010513	0.492091	0.00457866
FR0236170	FR0236170	FR0236170	-	0.95	0.903333	0.472222	0.897778	0.665873	0.0783506	0.653313	0.0779681	0.503057	0.0163339	0.334127	0.0783506	0.346687	0.0779681	0.496943	0.0163339
Gm15647	ENSMUSG00000090212.1	ENSMUST00000160178.1	+	0.998889	0.831111	0.623333	0.897778	0.728731	0.0602415	0.655292	0.105881	0.534138	0.0456943	0.271269	0.0602415	0.344708	0.105881	0.465862	0.0456943
Atpaf1	ENSMUSG00000028710.10	ENSMUST00000184179.1	+	0.405556	0.744444	0.813333	0.897778	0.501357	0.0113052	0.485082	0.0148515	0.518867	0.0146421	0.498643	0.0113052	0.514918	0.0148515	0.481133	0.0146421
3110053B16Rik	ENSMUSG00000085642.1	ENSMUST00000144811.1	-	0.375556	0.622222	0.726667	0.897778	0.501605	0.00994109	0.488912	0.0146315	0.514783	0.0151717	0.498395	0.00994109	0.511088	0.0146315	0.485217	0.0151717
Mrps18b	ENSMUSG00000024436.10	ENSMUST00000025305.9	-	1	1	0.966667	0.896667	0.531754	0.00466812	0.521004	0.00408377	0.510581	0.00512181	0.468246	0.00466812	0.478996	0.00408377	0.489419	0.00512181
Ccdc114	ENSMUSG00000040189.9	ENSMUST00000038720.4	+	0.971111	1	0.453333	0.896667	0.492109	0.00312526	0.492697	0.00185184	0.499358	0.00261654	0.507891	0.00312526	0.507303	0.00185184	0.500642	0.00261654
Ddx49	ENSMUSG00000057788.7	ENSMUST00000144890.1,ENSMUST00000008004.9,ENSMUST00000127094.1	-	0.991111	0.663333	1	0.896667	0.477753	0.00601656	0.496868	0.00412551	0.481444	0.00565444	0.522247	0.00601656	0.503132	0.00412551	0.518556	0.00565444
1700086P04Rik,FR0142054,FR0152872	ENSMUSG00000085085.2,FR0142054,FR0152872	FR0152872,ENSMUST00000149472.2,FR0142054	-	1	0.973333	1	0.896667	0.469085	0.00497875	0.490261	0.00410887	0.478896	0.00599761	0.530915	0.00497875	0.509739	0.00410887	0.521104	0.00599761
2810002D19Rik,FR0307562,FR0204250,FR0311775,FR0140273	ENSMUSG00000045464.5,FR0307562,FR0204250,FR0311775,FR0140273	FR0204250,FR0307562,ENSMUST00000152313.1,FR0311775,FR0140273	+	1	0.978889	1	0.896667	0.35955	0.0222386	0.456294	0.014356	0.397907	0.0214788	0.64045	0.0222386	0.543706	0.014356	0.602093	0.0214788
Marc2	ENSMUSG00000073481.3	ENSMUST00000161821.1,ENSMUST00000068725.3,ENSMUST00000159293.1	-	1	0.997778	0.96	0.896667	0.551831	0.00970235	0.535885	0.0125686	0.515333	0.00732506	0.448169	0.00970235	0.464115	0.0125686	0.484667	0.00732506
FR0063959	FR0063959	FR0063959	+	0.571111	0.995556	0.621111	0.896667	0.509787	0.0187478	0.53267	0.0112964	0.489622	0.0151736	0.490213	0.0187478	0.46733	0.0112964	0.510378	0.0151736
FR0184439	FR0184439	FR0184439	-	0.74	0.93	0.52	0.896667	0.510203	0.00981434	0.517394	0.00912017	0.497989	0.00739151	0.489797	0.00981434	0.482606	0.00912017	0.502011	0.00739151
FR0133853,FR0020167,4833418N02Rik	FR0133853,FR0020167,ENSMUSG00000085287.2	FR0133853,FR0020167,ENSMUST00000161759.1	-	0.468889	0.827778	0.67	0.896667	0.497578	0.00631559	0.506321	0.00507008	0.490704	0.0108026	0.502422	0.00631559	0.493679	0.00507008	0.509296	0.0108026
Tmem159	ENSMUSG00000030917.6	ENSMUST00000033210.5,ENSMUST00000118737.1	+	0.44	0.596667	0.826667	0.896667	0.497686	0.00522477	0.503802	0.00657565	0.490358	0.00828914	0.502314	0.00522477	0.496198	0.00657565	0.509642	0.00828914
Gas5	ENSMUSG00000053332.7	ENSMUST00000159706.1	+	0.931111	0.825556	0.515556	0.896667	0.775349	0.121218	0.758313	0.160705	0.496528	0.0156646	0.224651	0.121218	0.241687	0.160705	0.503472	0.0156646
Cdk2	ENSMUSG00000025358.9	ENSMUST00000026415.7,ENSMUST00000026416.7	-	0.905556	0.813333	0.478889	0.896667	0.5095	0.00496456	0.508799	0.00661661	0.499975	0.00217856	0.4905	0.00496456	0.491201	0.00661661	0.500025	0.00217856
Dph7	ENSMUSG00000026975.4	ENSMUST00000146382.1,ENSMUST00000028351.3,ENSMUST00000126909.1	+	0.542222	0.708889	0.584444	0.896667	0.497272	0.00432349	0.493825	0.00657308	0.502026	0.00349013	0.502728	0.00432349	0.506175	0.00657308	0.497974	0.00349013
Smchd1	ENSMUSG00000024054.7	ENSMUST00000127430.1	-	0.457778	0.665556	0.618889	0.896667	0.500343	0.00330979	0.496195	0.0047549	0.503831	0.00566126	0.499657	0.00330979	0.503805	0.0047549	0.496169	0.00566126
Ccdc127	ENSMUSG00000021578.10	ENSMUST00000022063.7	+	0.523333	0.647778	0.618889	0.896667	0.502311	0.00523932	0.506797	0.00762031	0.496876	0.00517608	0.497689	0.00523932	0.493203	0.00762031	0.503124	0.00517608
Cdkl1	ENSMUSG00000020990.4	ENSMUST00000021377.4	-	1	0.627778	1	0.895556	0.466611	0.00720398	0.494393	0.00713083	0.474236	0.00668534	0.533389	0.00720398	0.505607	0.00713083	0.525764	0.00668534
Nadk	ENSMUSG00000029063.10	ENSMUST00000030939.7,ENSMUST00000105613.3	+	1	1	0.938889	0.895556	0.471244	0.0043812	0.479817	0.0040663	0.491622	0.00442556	0.528756	0.0043812	0.520183	0.0040663	0.508378	0.00442556
Smc4	ENSMUSG00000034349.8	ENSMUST00000149174.1	+	1	1	0.722222	0.895556	0.527841	0.00773612	0.523653	0.0067555	0.50433	0.00459513	0.472159	0.00773612	0.476347	0.0067555	0.49567	0.00459513
Fam184a	ENSMUSG00000019856.7	ENSMUST00000169866.1	-	0.928889	0.506667	1	0.895556	0.335553	0.0875768	0.492502	0.018892	0.223759	0.0314015	0.664447	0.0875768	0.507498	0.018892	0.776241	0.0314015
Pkib	ENSMUSG00000019876.9	ENSMUST00000177299.1,ENSMUST00000176741.1	+	1	1	1	0.895556	0.560698	0.00755095	0.538472	0.00889301	0.522493	0.00451335	0.439302	0.00755095	0.461528	0.00889301	0.477507	0.00451335
FR0007149	FR0007149	FR0007149	-	1	1	0.748889	0.895556	0.488228	0.00232466	0.490998	0.00220194	0.49726	0.00257711	0.511772	0.00232466	0.509002	0.00220194	0.50274	0.00257711
FR0250107	FR0250107	FR0250107	-	1	0.846667	1	0.895556	0.450474	0.00927993	0.487351	0.00940299	0.463688	0.00796753	0.549526	0.00927993	0.512649	0.00940299	0.536312	0.00796753
Angptl7	ENSMUSG00000028989.3	ENSMUST00000030840.3	-	1	0.993333	0.793333	0.895556	0.533908	0.00774215	0.525435	0.00816354	0.507125	0.00626809	0.466092	0.00774215	0.474565	0.00816354	0.492875	0.00626809
Plac8	ENSMUSG00000029322.6	ENSMUST00000112910.1	-	0.868889	0.523333	0.956667	0.895556	0.521737	0.0132127	0.500038	0.00234602	0.524419	0.0116151	0.478263	0.0132127	0.499962	0.00234602	0.475581	0.0116151
Derl2	ENSMUSG00000018442.7	ENSMUST00000143850.1	-	1	0.94	0.913333	0.895556	0.494613	0.00142711	0.495842	0.00222544	0.498995	0.000541936	0.505387	0.00142711	0.504158	0.00222544	0.501005	0.000541936
NM_026934.3-9	NM_026934.3-9	NM_026934.3-9	-	0.561111	0.847778	0.933333	0.895556	0.500804	0.00578947	0.508051	0.0063161	0.49339	0.00340679	0.499196	0.00578947	0.491949	0.0063161	0.50661	0.00340679
FR0201875,Oxnad1	FR0201875,ENSMUSG00000021906.7	FR0201875,ENSMUST00000169078.1	+	0.553333	0.9	0.627778	0.895556	0.495503	0.00838304	0.48521	0.00845578	0.505936	0.00788574	0.504497	0.00838304	0.51479	0.00845578	0.494064	0.00788574
Ccdc88a	ENSMUSG00000032740.10	ENSMUST00000155854.1	+	0.903333	0.47	0.842222	0.895556	0.527777	0.0152013	0.501408	0.00951242	0.525671	0.0180675	0.472223	0.0152013	0.498592	0.00951242	0.474329	0.0180675
Naip5	ENSMUSG00000071203.6	ENSMUST00000049789.2	-	0.545556	0.774444	0.761111	0.895556	0.496439	0.00822582	0.50525	0.00460813	0.48977	0.0103716	0.503561	0.00822582	0.49475	0.00460813	0.51023	0.0103716
FR0318871	FR0318871	FR0318871	+	0.764444	0.766667	0.485556	0.895556	0.506172	0.00574335	0.506704	0.00655996	0.499457	0.00356677	0.493828	0.00574335	0.493296	0.00655996	0.500543	0.00356677
FR0191100	FR0191100	FR0191100	-	0.507778	0.597778	0.673333	0.895556	0.486197	0.0834195	0.57071	0.112316	0.404959	0.102353	0.513803	0.0834195	0.42929	0.112316	0.595041	0.102353
Kifap3	ENSMUSG00000026585.7	ENSMUST00000027877.6	+	1	1	1	0.894444	0.512259	0.00179773	0.508068	0.00201957	0.50416	0.00139385	0.487741	0.00179773	0.491932	0.00201957	0.49584	0.00139385
Csnk2a2	ENSMUSG00000046707.8	ENSMUST00000056919.7	-	1	1	0.984444	0.894444	0.529685	0.00385604	0.518818	0.00341952	0.511015	0.00444609	0.470315	0.00385604	0.481182	0.00341952	0.488985	0.00444609
Cdc27	ENSMUSG00000020687.7	ENSMUST00000093923.2,ENSMUST00000106962.2	-	1	1	0.938889	0.894444	0.512265	0.00172175	0.507816	0.00174325	0.504103	0.00208272	0.487735	0.00172175	0.492184	0.00174325	0.495897	0.00208272
Slc43a2	ENSMUSG00000038178.10	ENSMUST00000108433.1,ENSMUST00000042561.7,ENSMUST00000169547.2	+	1	1	1	0.894444	0.531313	0.0042248	0.511305	0.00183114	0.519583	0.00559383	0.468687	0.0042248	0.488695	0.00183114	0.480417	0.00559383
Sema4d	ENSMUSG00000021451.9	ENSMUST00000110039.1,ENSMUST00000110040.2,ENSMUST00000021900.7	-	1	0.692222	1	0.894444	0.553889	0.013021	0.509498	0.00993242	0.544192	0.0104177	0.446111	0.013021	0.490502	0.00993242	0.455808	0.0104177
4930479D17Rik	ENSMUSG00000085238.1	ENSMUST00000146754.1	+	1	1	0.865556	0.894444	0.37499	0.0196371	0.414389	0.0162493	0.460027	0.02847	0.62501	0.0196371	0.585611	0.0162493	0.539973	0.02847
Acin1	ENSMUSG00000022185.12	ENSMUST00000167495.1	-	1	1	0.867778	0.894444	0.461507	0.00671301	0.473492	0.00549092	0.48786	0.00860923	0.538493	0.00671301	0.526508	0.00549092	0.51214	0.00860923
Sgms2	ENSMUSG00000050931.6	ENSMUST00000126569.1	-	0.68	0.991111	0.488889	0.894444	0.509097	0.00980098	0.51812	0.00645917	0.497466	0.00693214	0.490903	0.00980098	0.48188	0.00645917	0.502534	0.00693214
Mreg	ENSMUSG00000039395.7	ENSMUST00000048860.7	-	1	0.963333	0.978889	0.894444	0.482253	0.0036947	0.495765	0.00194172	0.486439	0.00549622	0.517747	0.0036947	0.504235	0.00194172	0.513561	0.00549622
Art3	ENSMUSG00000034842.10	ENSMUST00000117108.1,ENSMUST00000113083.2,ENSMUST00000121096.1	+	0.527778	0.494444	0.977778	0.894444	0.501226	0.00201341	0.499241	0.00252904	0.503363	0.0013075	0.498774	0.00201341	0.500759	0.00252904	0.496637	0.0013075
Grhl1	ENSMUSG00000020656.9	ENSMUST00000085553.5,ENSMUST00000020985.8	+	1	0.965556	0.898889	0.894444	0.525504	0.00623579	0.519188	0.00916683	0.505783	0.00350881	0.474496	0.00623579	0.480812	0.00916683	0.494217	0.00350881
Agps,FR0160100	ENSMUSG00000042410.9,FR0160100	ENSMUST00000047232.7,FR0160100	+	0.717778	0.96	0.501111	0.894444	0.488412	0.0111875	0.480891	0.00804879	0.50218	0.00784361	0.511588	0.0111875	0.519109	0.00804879	0.49782	0.00784361
Supv3l1	ENSMUSG00000020079.9	ENSMUST00000159042.1,ENSMUST00000161830.1,ENSMUST00000020273.9,ENSMUST00000162023.1	-	1	0.955556	0.891111	0.894444	0.518372	0.00408769	0.504773	0.0019446	0.512344	0.0074502	0.481628	0.00408769	0.495227	0.0019446	0.487656	0.0074502
Mafb	ENSMUSG00000074622.3	ENSMUST00000099126.3	-	0.674444	0.385556	0.948889	0.894444	0.486467	0.0136487	0.501155	0.00952761	0.47736	0.0115122	0.513533	0.0136487	0.498845	0.00952761	0.52264	0.0115122
Rprd1a	ENSMUSG00000040446.3	ENSMUST00000046206.3	-	0.996667	0.924444	0.621111	0.894444	0.483985	0.00529429	0.486362	0.00809374	0.49831	0.00263248	0.516015	0.00529429	0.513638	0.00809374	0.50169	0.00263248
Zfp9	ENSMUSG00000072623.5	ENSMUST00000161170.1	-	0.957778	0.887778	0.511111	0.894444	0.628728	0.0583647	0.61118	0.0686002	0.509036	0.0300822	0.371272	0.0583647	0.38882	0.0686002	0.490964	0.0300822
Swt1	ENSMUSG00000052748.8	ENSMUST00000131312.1	-	0.626667	0.646667	0.881111	0.894444	0.481587	0.0206547	0.505782	0.00689637	0.466248	0.0184522	0.518413	0.0206547	0.494218	0.00689637	0.533752	0.0184522
Tekt5	ENSMUSG00000039179.7	ENSMUST00000043415.6,ENSMUST00000115831.1	-	0.844444	0.478889	0.874444	0.894444	0.502438	0.00169992	0.499835	0.00106492	0.502842	0.00187541	0.497562	0.00169992	0.500165	0.00106492	0.497158	0.00187541
Itpkc	ENSMUSG00000003752.8	ENSMUST00000003850.7	-	0.568889	0.834444	0.555556	0.894444	0.48484	0.0197982	0.467693	0.0223024	0.506269	0.0126869	0.51516	0.0197982	0.532307	0.0223024	0.493731	0.0126869
Skiv2l2	ENSMUSG00000016018.3	ENSMUST00000022281.3	-	0.713333	0.832222	0.53	0.894444	0.502367	0.00227881	0.503368	0.00245513	0.499544	0.001774	0.497633	0.00227881	0.496632	0.00245513	0.500456	0.001774
Dcun1d3	ENSMUSG00000048787.6	ENSMUST00000059851.6,ENSMUST00000098080.2	-	0.63	0.791111	0.538889	0.894444	0.48822	0.0157918	0.475808	0.0195799	0.505108	0.0105493	0.51178	0.0157918	0.524192	0.0195799	0.494892	0.0105493
Ostm1	ENSMUSG00000038280.6	ENSMUST00000040718.5	+	0.465556	0.688889	0.756667	0.894444	0.501773	0.00395201	0.497138	0.00316425	0.506903	0.00640586	0.498227	0.00395201	0.502862	0.00316425	0.493097	0.00640586
8030451A03Rik,FR0287837	ENSMUSG00000073821.5,FR0287837	ENSMUST00000138411.1,FR0287837	+	0.625556	0.685556	0.703333	0.894444	0.508858	0.0119723	0.495425	0.00539855	0.514342	0.0147598	0.491142	0.0119723	0.504575	0.00539855	0.485658	0.0147598
Ccdc115	ENSMUSG00000042111.8	ENSMUST00000042493.8	-	0.433333	0.68	0.577778	0.894444	0.499444	0.0027618	0.50298	0.00351119	0.496469	0.00552662	0.500556	0.0027618	0.49702	0.00351119	0.503531	0.00552662
Suv39h2	ENSMUSG00000026646.10	ENSMUST00000027956.2,ENSMUST00000100458.3,ENSMUST00000127540.1	-	0.623333	0.615556	0.673333	0.894444	0.497247	0.00380926	0.501369	0.0017308	0.49497	0.00609614	0.502753	0.00380926	0.498631	0.0017308	0.50503	0.00609614
Phf20	ENSMUSG00000038116.10	ENSMUST00000037401.8,ENSMUST00000152617.1	+	1	0.973333	1	0.893333	0.534685	0.0046142	0.512444	0.00524183	0.52214	0.00417657	0.465315	0.0046142	0.487556	0.00524183	0.47786	0.00417657
Wdr86	ENSMUSG00000055235.5	ENSMUST00000068693.5	-	0.861111	1	0.58	0.893333	0.347028	0.0998084	0.287783	0.0329847	0.505692	0.04097	0.652972	0.0998084	0.712217	0.0329847	0.494308	0.04097
Gk5	ENSMUSG00000041440.12	ENSMUST00000085217.5	+	0.398889	1	0.62	0.893333	0.500529	0.00476297	0.491948	0.00179849	0.505766	0.00877316	0.499471	0.00476297	0.508052	0.00179849	0.494234	0.00877316
Sh3bp5l	ENSMUSG00000013646.11	ENSMUST00000116376.2,ENSMUST00000073128.6	+	0.905556	1	0.497778	0.893333	0.518785	0.0109185	0.526711	0.00422344	0.498868	0.00622406	0.481215	0.0109185	0.473289	0.00422344	0.501132	0.00622406
Ankef1	ENSMUSG00000074771.4	ENSMUST00000131970.1	+	1	0.953333	1	0.893333	0.441335	0.00971228	0.482322	0.00818704	0.46003	0.00969966	0.558665	0.00971228	0.517678	0.00818704	0.53997	0.00969966
Qsox1	ENSMUSG00000033684.8	ENSMUST00000140809.1	-	1	1	1	0.893333	0.64769	0.0224115	0.6025	0.0218031	0.555993	0.00931813	0.35231	0.0224115	0.3975	0.0218031	0.444007	0.00931813
FR0311917	FR0311917	FR0311917	+	1	1	0.984444	0.893333	0.245137	0.0417777	0.304578	0.045816	0.421429	0.0282261	0.754863	0.0417777	0.695422	0.045816	0.578571	0.0282261
Cdca5	ENSMUSG00000024791.4	ENSMUST00000025704.2	+	0.92	0.994444	0.503333	0.893333	0.48744	0.00639052	0.487033	0.00434447	0.499427	0.00490159	0.51256	0.00639052	0.512967	0.00434447	0.500573	0.00490159
Arhgap17	ENSMUSG00000030766.9	ENSMUST00000098060.3,ENSMUST00000106442.2,ENSMUST00000167309.1	-	0.988889	0.526667	0.988889	0.893333	0.478827	0.00740843	0.498028	0.00750889	0.481797	0.00537661	0.521173	0.00740843	0.501972	0.00750889	0.518203	0.00537661
Klhl7	ENSMUSG00000028986.6	ENSMUST00000030841.5	+	1	0.842222	0.958889	0.893333	0.48252	0.00480545	0.487255	0.00871733	0.496703	0.00129306	0.51748	0.00480545	0.512745	0.00871733	0.503297	0.00129306
Tank	ENSMUSG00000064289.9	ENSMUST00000136688.1	+	0.935556	0.954444	0.503333	0.893333	0.330539	0.0770049	0.330384	0.067544	0.495124	0.0363945	0.669461	0.0770049	0.669616	0.067544	0.504876	0.0363945
FR0329653	FR0329653	FR0329653	+	1	0.744444	0.947778	0.893333	0.277543	0.0493031	0.461668	0.0363069	0.334179	0.0750923	0.722457	0.0493031	0.538332	0.0363069	0.665821	0.0750923
Traf6	ENSMUSG00000027164.8	ENSMUST00000004949.7	+	0.646667	0.473333	0.932222	0.893333	0.491045	0.0112489	0.503346	0.0102767	0.480869	0.00947906	0.508955	0.0112489	0.496654	0.0102767	0.519131	0.00947906
Clhc1	ENSMUSG00000020461.3	ENSMUST00000020753.3	+	0.535556	0.9	0.588889	0.893333	0.497375	0.0044532	0.491722	0.00499014	0.502818	0.00482784	0.502625	0.0044532	0.508278	0.00499014	0.497182	0.00482784
FR0041531	FR0041531	FR0041531	+	0.987778	0.888889	0.707778	0.893333	0.264649	0.0607295	0.331311	0.0951727	0.46308	0.0405529	0.735351	0.0607295	0.668689	0.0951727	0.53692	0.0405529
2010107E04Rik	ENSMUSG00000021290.5	ENSMUST00000021719.5	-	0.85	0.871111	0.495556	0.893333	0.504216	0.00281442	0.50517	0.00348841	0.499705	0.000989958	0.495784	0.00281442	0.49483	0.00348841	0.500295	0.000989958
Ivns1abp	ENSMUSG00000023150.8	ENSMUST00000111887.3	+	0.532222	0.868889	0.596667	0.893333	0.506785	0.0102091	0.520773	0.0139583	0.493588	0.0084649	0.493215	0.0102091	0.479227	0.0139583	0.506412	0.0084649
Fchsd1	ENSMUSG00000038524.7	ENSMUST00000043437.7	-	0.401111	0.738889	0.862222	0.893333	0.499304	0.0112421	0.481403	0.0185108	0.51636	0.011568	0.500696	0.0112421	0.518597	0.0185108	0.48364	0.011568
Galnt3	ENSMUSG00000026994.3	ENSMUST00000155453.1	-	0.917778	0.482222	0.751111	0.893333	0.759378	0.120184	0.505133	0.0575526	0.696095	0.167153	0.240622	0.120184	0.494867	0.0575526	0.303905	0.167153
Smdt1	ENSMUSG00000022452.8	ENSMUST00000023086.8,ENSMUST00000161892.1	+	1	0.988889	1	0.892222	0.539513	0.00506268	0.513312	0.00489551	0.525964	0.00474108	0.460487	0.00506268	0.486688	0.00489551	0.474036	0.00474108
Lamc1	ENSMUSG00000026478.8	ENSMUST00000027752.8	-	0.997778	0.867778	1	0.892222	0.587429	0.0259264	0.570111	0.0459666	0.514247	0.00267177	0.412571	0.0259264	0.429889	0.0459666	0.485753	0.00267177
Tiprl	ENSMUSG00000040843.5	ENSMUST00000043235.5,ENSMUST00000142191.1	-	1	1	0.565556	0.892222	0.462013	0.0102743	0.467373	0.0100547	0.496105	0.00756468	0.537987	0.0102743	0.532627	0.0100547	0.503895	0.00756468
Setx,FR0098841	ENSMUSG00000043535.7,FR0098841	ENSMUST00000061578.2,FR0098841	+	1	1	1	0.892222	0.518811	0.00196642	0.511284	0.00207192	0.507316	0.00144399	0.481189	0.00196642	0.488716	0.00207192	0.492684	0.00144399
Slc9b1	ENSMUSG00000050150.10	ENSMUST00000078568.5,ENSMUST00000160460.1	+	1	1	1	0.892222	0.52513	0.00355712	0.508194	0.00197966	0.516875	0.00393345	0.47487	0.00355712	0.491806	0.00197966	0.483125	0.00393345
Cecr2	ENSMUSG00000071226.5	ENSMUST00000112686.1,ENSMUST00000100993.2	+	1	0.796667	1	0.892222	0.52052	0.00398747	0.505166	0.00453867	0.514644	0.00424536	0.47948	0.00398747	0.494834	0.00453867	0.485356	0.00424536
Hcfc2	ENSMUSG00000020246.7	ENSMUST00000160681.1	+	1	1	1	0.892222	0.448881	0.00562892	0.468671	0.00604866	0.480499	0.00432422	0.551119	0.00562892	0.531329	0.00604866	0.519501	0.00432422
Zfp422-rs1	ENSMUSG00000091515.3	ENSMUST00000182230.1	-	1	0.686667	1	0.892222	0.536074	0.00783997	0.50752	0.00820113	0.528035	0.00643578	0.463926	0.00783997	0.49248	0.00820113	0.471965	0.00643578
Dexi	ENSMUSG00000038055.6	ENSMUST00000183355.1,ENSMUST00000038281.5	-	0.948889	1	0.508889	0.892222	0.523641	0.0104389	0.524065	0.00768361	0.501613	0.00492254	0.476359	0.0104389	0.475935	0.00768361	0.498387	0.00492254
FR0333821,FR0112903	FR0333821,FR0112903	FR0333821,FR0112903	+	1	1	1	0.892222	0.591463	0.015004	0.537109	0.00613114	0.566917	0.0137852	0.408537	0.015004	0.462891	0.00613114	0.433083	0.0137852
1700123M08Rik	ENSMUSG00000085614.1	ENSMUST00000146154.1	+	1	0.994444	0.658889	0.892222	0.244975	0.051698	0.294772	0.0581525	0.47076	0.036046	0.755025	0.051698	0.705228	0.0581525	0.52924	0.036046
Zcchc17	ENSMUSG00000028772.13	ENSMUST00000134159.2,ENSMUST00000141615.1	-	0.468889	0.565556	0.963333	0.892222	0.496555	0.00901033	0.506125	0.0128958	0.48454	0.00656117	0.503445	0.00901033	0.493875	0.0128958	0.51546	0.00656117
Rab11a	ENSMUSG00000004771.6	ENSMUST00000172298.1	-	0.958889	0.854444	0.956667	0.892222	0.464405	0.0149358	0.469882	0.019939	0.496675	0.00168953	0.535595	0.0149358	0.530118	0.019939	0.503325	0.00168953
Casq1	ENSMUSG00000007122.5	ENSMUST00000003554.4,ENSMUST00000170638.1	-	1	0.644444	0.955556	0.892222	0.458148	0.0119811	0.494037	0.00994054	0.468619	0.0144732	0.541852	0.0119811	0.505963	0.00994054	0.531381	0.0144732
Trim28	ENSMUSG00000005566.7	ENSMUST00000129122.1	+	0.898889	0.912222	0.535556	0.892222	0.231639	0.138834	0.221653	0.141574	0.484314	0.0991146	0.768361	0.138834	0.778347	0.141574	0.515686	0.0991146
Uspl1	ENSMUSG00000041264.10	ENSMUST00000150921.1	+	0.95	0.647778	0.846667	0.892222	0.539497	0.016514	0.503984	0.00549231	0.532841	0.0215132	0.460503	0.016514	0.496016	0.00549231	0.467159	0.0215132
FR0181623	FR0181623	FR0181623	-	0.835556	0.795556	0.528889	0.892222	0.485129	0.0108936	0.482258	0.0143077	0.500977	0.00471363	0.514871	0.0108936	0.517742	0.0143077	0.499023	0.00471363
Dusp3	ENSMUSG00000003518.7	ENSMUST00000125794.1	-	0.426667	0.763333	0.578889	0.892222	0.500564	0.00290613	0.504264	0.00432612	0.497059	0.00494102	0.499436	0.00290613	0.495736	0.00432612	0.502941	0.00494102
Rbm25	ENSMUSG00000010608.9	ENSMUST00000183323.1	+	0.587778	0.727778	0.756667	0.892222	0.5092	0.0116709	0.49563	0.00464966	0.518096	0.0179398	0.4908	0.0116709	0.50437	0.00464966	0.481904	0.0179398
Grk4	ENSMUSG00000052783.10	ENSMUST00000001112.7	+	1	1	0.985556	0.891111	0.47449	0.00403906	0.491357	0.00155773	0.483054	0.00607023	0.52551	0.00403906	0.508643	0.00155773	0.516946	0.00607023
Tnfrsf1b	ENSMUSG00000028599.4	ENSMUST00000030336.4	-	1	1	0.973333	0.891111	0.546737	0.00812332	0.532897	0.00892839	0.514105	0.00625783	0.453263	0.00812332	0.467103	0.00892839	0.485895	0.00625783
1700023L04Rik	ENSMUSG00000045709.10	ENSMUST00000141679.1	+	1	0.825556	1	0.891111	0.621442	0.0189422	0.536158	0.0273747	0.589754	0.0150603	0.378558	0.0189422	0.463842	0.0273747	0.410246	0.0150603
Chid1	ENSMUSG00000025512.8	ENSMUST00000155305.1,ENSMUST00000153191.1,ENSMUST00000166082.1	-	0.986667	1	0.508889	0.891111	0.544595	0.0156695	0.540893	0.00771003	0.50328	0.0130277	0.455405	0.0156695	0.459107	0.00771003	0.49672	0.0130277
Dyrk1b	ENSMUSG00000002409.11	ENSMUST00000172761.1,ENSMUST00000085901.6,ENSMUST00000172467.1	+	1	0.837778	1	0.891111	0.510386	0.00147277	0.503161	0.00220935	0.506811	0.00108749	0.489614	0.00147277	0.496839	0.00220935	0.493189	0.00108749
Adam32	ENSMUSG00000037437.12	ENSMUST00000173069.1	-	1	0.798889	1	0.891111	0.563832	0.0100821	0.517325	0.0142683	0.544347	0.00808725	0.436168	0.0100821	0.482675	0.0142683	0.455653	0.00808725
Zhx3	ENSMUSG00000035877.11	ENSMUST00000176141.1,ENSMUST00000103112.1,ENSMUST00000109460.1	-	1	1	0.994444	0.891111	0.529697	0.00459346	0.509729	0.00205745	0.520046	0.00619137	0.470303	0.00459346	0.490271	0.00205745	0.479954	0.00619137
2810055G20Rik	ENSMUSG00000090386.3	ENSMUST00000182820.1	+	1	0.757778	1	0.891111	0.223685	0.0611701	0.336612	0.124426	0.415554	0.0247003	0.776315	0.0611701	0.663388	0.124426	0.584446	0.0247003
Prex2	ENSMUSG00000048960.7	ENSMUST00000027056.5	+	1	0.991111	0.696667	0.891111	0.56543	0.0131085	0.547955	0.0141483	0.513289	0.0141276	0.43457	0.0131085	0.452045	0.0141483	0.486711	0.0141276
Wdr48	ENSMUSG00000032512.6	ENSMUST00000036561.6	+	0.78	0.477778	0.96	0.891111	0.498902	0.000920452	0.500252	0.000694317	0.498264	0.000818855	0.501098	0.000920452	0.499748	0.000694317	0.501736	0.000818855
Vmp1	ENSMUSG00000018171.3	ENSMUST00000018315.3,ENSMUST00000123590.1	-	0.733333	0.521111	0.943333	0.891111	0.485438	0.0137838	0.502457	0.00812788	0.476062	0.0120858	0.514562	0.0137838	0.497543	0.00812788	0.523938	0.0120858
Ddx31	ENSMUSG00000026806.9	ENSMUST00000113853.2	+	0.984444	0.932222	0.564444	0.891111	0.521193	0.00755226	0.516633	0.00873664	0.502272	0.00573432	0.478807	0.00755226	0.483367	0.00873664	0.497728	0.00573432
Spg11	ENSMUSG00000033396.7	ENSMUST00000036450.7	-	0.994444	0.912222	0.536667	0.891111	0.484182	0.00524317	0.487577	0.00691738	0.497825	0.0044957	0.515818	0.00524317	0.512423	0.00691738	0.502175	0.0044957
Vps37b	ENSMUSG00000066278.5	ENSMUST00000040967.7	-	0.98	0.503333	0.864444	0.891111	0.491328	0.00304787	0.499213	0.00177622	0.493207	0.00439707	0.508672	0.00304787	0.500787	0.00177622	0.506793	0.00439707
L3mbtl4	ENSMUSG00000041565.10	ENSMUST00000150573.1,ENSMUST00000124543.1,ENSMUST00000093007.4	+	0.44	0.68	0.846667	0.891111	0.500233	0.00697397	0.49081	0.0116906	0.511176	0.00815245	0.499767	0.00697397	0.50919	0.0116906	0.488824	0.00815245
4930448H16Rik	ENSMUSG00000089879.1	ENSMUST00000159838.1	+	0.916667	0.496667	0.803333	0.891111	0.488515	0.00675857	0.499864	0.00266195	0.489825	0.00789914	0.511485	0.00675857	0.500136	0.00266195	0.510175	0.00789914
Foxn2	ENSMUSG00000034998.12	ENSMUST00000112238.2	+	0.501111	0.741111	0.597778	0.891111	0.50185	0.00368436	0.497989	0.00186728	0.503786	0.0054669	0.49815	0.00368436	0.502011	0.00186728	0.496214	0.0054669
FR0136777	FR0136777	FR0136777	+	0.57	0.726667	0.73	0.891111	0.492763	0.0126279	0.507009	0.00733563	0.483123	0.0178683	0.507237	0.0126279	0.492991	0.00733563	0.516877	0.0178683
Xab2	ENSMUSG00000019470.6	ENSMUST00000163038.1	-	0.463333	0.593333	0.707778	0.891111	0.523645	0.0868203	0.444586	0.0966571	0.601415	0.114853	0.476355	0.0868203	0.555414	0.0966571	0.398585	0.114853
Mrps2	ENSMUSG00000035772.5	ENSMUST00000038600.3,ENSMUST00000146332.1	+	0.474444	0.696667	0.655556	0.891111	0.496739	0.0115351	0.510572	0.0129635	0.485067	0.0185733	0.503261	0.0115351	0.489428	0.0129635	0.514933	0.0185733
Dnah12	ENSMUSG00000021879.6	ENSMUST00000165269.1	+	0.551111	0.642222	0.683333	0.891111	0.501051	0.00196436	0.498836	0.00140216	0.502843	0.00351167	0.498949	0.00196436	0.501164	0.00140216	0.497157	0.00351167
Anln	ENSMUSG00000036777.7	ENSMUST00000040912.7	-	0.482222	0.678889	0.677778	0.891111	0.499775	0.00244078	0.496964	0.00405274	0.502713	0.00338225	0.500225	0.00244078	0.503036	0.00405274	0.497287	0.00338225
Srsf5	ENSMUSG00000021134.11	ENSMUST00000133783.1	+	0.505556	0.665556	0.658889	0.891111	0.490527	0.112739	0.602838	0.139969	0.394442	0.144225	0.509473	0.112739	0.397162	0.139969	0.605558	0.144225
Mccc2	ENSMUSG00000021646.8	ENSMUST00000022148.6	-	1	1	1	0.89	0.556264	0.00595549	0.522762	0.00367075	0.534546	0.00642187	0.443736	0.00595549	0.477238	0.00367075	0.465454	0.00642187
Tapbp	ENSMUSG00000024308.8	ENSMUST00000025161.7	+	1	1	1	0.89	0.469698	0.00377953	0.489155	0.00169884	0.480613	0.00424039	0.530302	0.00377953	0.510845	0.00169884	0.519387	0.00424039
Coro7	ENSMUSG00000039637.8	ENSMUST00000038552.6,ENSMUST00000135823.1	-	0.995556	1	0.484444	0.89	0.478524	0.00677497	0.481444	0.00497332	0.498143	0.00606561	0.521476	0.00677497	0.518556	0.00497332	0.501857	0.00606561
Specc1	ENSMUSG00000042331.7	ENSMUST00000049836.7,ENSMUST00000108709.1,ENSMUST00000092415.5	+	1	1	1	0.89	0.440661	0.00723113	0.462442	0.0068596	0.477765	0.00597229	0.559339	0.00723113	0.537558	0.0068596	0.522235	0.00597229
Ccdc74a	ENSMUSG00000041617.4	ENSMUST00000056962.4,ENSMUST00000183279.1	+	0.885556	1	0.475556	0.89	0.486515	0.00808807	0.48521	0.0032919	0.499229	0.0069541	0.513485	0.00808807	0.51479	0.0032919	0.500771	0.0069541
Nsl1	ENSMUSG00000062510.6	ENSMUST00000078259.6	+	1	0.935556	1	0.89	0.438828	0.0133604	0.457495	0.0213418	0.481952	0.00434887	0.561172	0.0133604	0.542505	0.0213418	0.518048	0.00434887
2010111I01Rik	ENSMUSG00000021458.10	ENSMUST00000091560.4,ENSMUST00000021911.8	+	1	1	1	0.89	0.54567	0.00481624	0.517828	0.00421543	0.528041	0.00444385	0.45433	0.00481624	0.482172	0.00421543	0.471959	0.00444385
Mov10	ENSMUSG00000002227.9	ENSMUST00000106775.1,ENSMUST00000166979.1,ENSMUST00000002297.5,ENSMUST00000168015.1	-	1	1	0.988889	0.89	0.536406	0.00417969	0.523003	0.0035625	0.513644	0.00431741	0.463594	0.00417969	0.476997	0.0035625	0.486356	0.00431741
Fstl1	ENSMUSG00000022816.5	ENSMUST00000114763.2	+	1	0.59	1	0.89	0.540164	0.00880376	0.507022	0.0103987	0.530483	0.0069941	0.459836	0.00880376	0.492978	0.0103987	0.469517	0.0069941
Ccdc11	ENSMUSG00000035394.5	ENSMUST00000114895.3	+	1	0.947778	1	0.89	0.514991	0.00240056	0.504667	0.00236822	0.510108	0.00292545	0.485009	0.00240056	0.495333	0.00236822	0.489892	0.00292545
Apoh	ENSMUSG00000000049.5	ENSMUST00000146050.1,ENSMUST00000152958.1	+	1	1	0.848889	0.89	0.543662	0.00742702	0.529971	0.00709168	0.512663	0.00885359	0.456338	0.00742702	0.470029	0.00709168	0.487337	0.00885359
uc007uyb.2	uc007uyb.2	uc007uyb.2	-	1	1	1	0.89	0.408874	0.00888162	0.463993	0.00544466	0.443692	0.00936843	0.591126	0.00888162	0.536007	0.00544466	0.556308	0.00936843
Pgm3	ENSMUSG00000056131.7	ENSMUST00000070064.4	-	1	0.996667	0.741111	0.89	0.472748	0.00572706	0.4798	0.00558236	0.494316	0.00557512	0.527252	0.00572706	0.5202	0.00558236	0.505684	0.00557512
Sap18	ENSMUSG00000021963.10	ENSMUST00000128764.1	+	1	0.927778	0.99	0.89	0.572649	0.0122917	0.521353	0.010652	0.549502	0.0154497	0.427351	0.0122917	0.478647	0.010652	0.450498	0.0154497
Rad17	ENSMUSG00000021635.7	ENSMUST00000022136.6,ENSMUST00000177848.1	-	1	0.987778	0.786667	0.89	0.514621	0.00278012	0.510007	0.00360899	0.503942	0.00332063	0.485379	0.00278012	0.489993	0.00360899	0.496058	0.00332063
Eef1d	ENSMUSG00000055762.9	ENSMUST00000144614.1,ENSMUST00000141268.1,ENSMUST00000023235.6,ENSMUST00000116440.2,ENSMUST00000137426.1,ENSMUST00000089681.5	-	0.99	0.985556	0.463333	0.89	0.502017	0.000759635	0.501769	0.000739967	0.500093	0.000631709	0.497983	0.000759635	0.498231	0.000739967	0.499907	0.000631709
uc009ldl.3,FR0377750	uc009ldl.3,FR0377750	uc009ldl.3,FR0377750	-	0.922222	0.512222	0.954444	0.89	0.5288	0.013592	0.502955	0.00854557	0.52574	0.0116916	0.4712	0.013592	0.497045	0.00854557	0.47426	0.0116916
FR0098253	FR0098253	FR0098253	+	0.996667	0.855556	0.907778	0.89	0.559851	0.020557	0.50807	0.00583937	0.545437	0.0262501	0.440149	0.020557	0.49193	0.00583937	0.454563	0.0262501
Cisd1	ENSMUSG00000037710.8	ENSMUST00000045887.8	-	0.8	0.493333	0.871111	0.89	0.517802	0.0137879	0.499491	0.00474429	0.52222	0.0146093	0.482198	0.0137879	0.500509	0.00474429	0.47778	0.0146093
Aes	ENSMUSG00000054452.9	ENSMUST00000002518.8	+	0.798889	0.417778	0.858889	0.89	0.503982	0.00303926	0.499782	0.00165362	0.505038	0.00325069	0.496018	0.00303926	0.500218	0.00165362	0.494962	0.00325069
Tmem18	ENSMUSG00000043061.9	ENSMUST00000057151.8	+	0.963333	0.843333	0.505556	0.89	0.505527	0.00225853	0.504956	0.00358204	0.500244	0.000752671	0.494473	0.00225853	0.495044	0.00358204	0.499756	0.000752671
Unk	ENSMUSG00000020770.7	ENSMUST00000150759.1,ENSMUST00000021116.5,ENSMUST00000106452.1	+	0.637778	0.736667	0.558889	0.89	0.510427	0.0124729	0.517304	0.0152352	0.495726	0.00868344	0.489573	0.0124729	0.482696	0.0152352	0.504274	0.00868344
Brms1l	ENSMUSG00000012076.7	ENSMUST00000059250.6	+	0.838889	0.684444	0.464444	0.89	0.493487	0.0044675	0.494131	0.00610808	0.500095	0.00112839	0.506513	0.0044675	0.505869	0.00610808	0.499905	0.00112839
Them4	ENSMUSG00000028145.7	ENSMUST00000049822.7	+	0.453333	0.607778	0.683333	0.89	0.502574	0.00801964	0.492176	0.0113198	0.512249	0.0121425	0.497426	0.00801964	0.507824	0.0113198	0.487751	0.0121425
Rbm4b	ENSMUSG00000033760.10	ENSMUST00000183332.1	+	0.485556	0.62	0.648889	0.89	0.510818	0.0995853	0.598761	0.12624	0.398797	0.126294	0.489182	0.0995853	0.401239	0.12624	0.601203	0.126294
Sgol2	ENSMUSG00000026039.8	ENSMUST00000027202.8	+	1	1	1	0.888889	0.517883	0.0019213	0.506898	0.00130247	0.511073	0.00191487	0.482117	0.0019213	0.493102	0.00130247	0.488927	0.00191487
Nkx6-1	ENSMUSG00000035187.8	ENSMUST00000044125.8	-	1	1	1	0.888889	0.610434	0.0142349	0.575293	0.0156388	0.541583	0.00647088	0.389566	0.0142349	0.424707	0.0156388	0.458417	0.00647088
Ebf1	ENSMUSG00000057098.8	ENSMUST00000081265.5	+	0.984444	1	0.516667	0.888889	0.519258	0.00794153	0.520801	0.00352362	0.501544	0.00661751	0.480742	0.00794153	0.479199	0.00352362	0.498456	0.00661751
Mlec	ENSMUSG00000048578.7	ENSMUST00000112121.1,ENSMUST00000053271.5	-	1	0.993333	1	0.888889	0.487077	0.00141642	0.495026	0.00152786	0.492086	0.0012628	0.512923	0.00141642	0.504974	0.00152786	0.507914	0.0012628
Tmem30c	ENSMUSG00000022753.9	ENSMUST00000119407.1	-	1	1	0.507778	0.888889	0.514924	0.00398155	0.511736	0.00209607	0.502279	0.00459315	0.485076	0.00398155	0.488264	0.00209607	0.497721	0.00459315
Gm1698	ENSMUSG00000074404.5	ENSMUST00000136749.1	+	1	1	0.756667	0.888889	0.515413	0.00285068	0.51108	0.00242512	0.503752	0.00345013	0.484587	0.00285068	0.48892	0.00242512	0.496248	0.00345013
Fgd4	ENSMUSG00000022788.10	ENSMUST00000161861.1	-	0.458889	0.534444	1	0.888889	0.499671	0.00670689	0.506023	0.0115113	0.489027	0.00176114	0.500329	0.00670689	0.493977	0.0115113	0.510973	0.00176114
Eif4g2	ENSMUSG00000005610.10	ENSMUST00000162415.1	-	1	1	1	0.888889	0.525	0.00347534	0.508815	0.00273368	0.516177	0.00420003	0.475	0.00347534	0.491185	0.00273368	0.483823	0.00420003
FR0344968	FR0344968	FR0344968	-	1	1	0.956667	0.888889	0.627347	0.0173218	0.583979	0.017396	0.542984	0.0174328	0.372653	0.0173218	0.416021	0.017396	0.457016	0.0174328
Trio	ENSMUSG00000022263.9	ENSMUST00000090247.5	-	1	0.934444	0.995556	0.888889	0.480343	0.00361302	0.493847	0.00320927	0.48653	0.00501546	0.519657	0.00361302	0.506153	0.00320927	0.51347	0.00501546
FR0169389	FR0169389	FR0169389	-	0.517778	0.626667	0.982222	0.888889	0.495677	0.0179489	0.512548	0.0169139	0.472038	0.0109397	0.504323	0.0179489	0.487452	0.0169139	0.527962	0.0109397
BC027289.1-1	BC027289.1-1	BC027289.1-1	-	0.995556	0.931111	0.972222	0.888889	0.784343	0.0676819	0.721552	0.106241	0.567127	0.0282356	0.215657	0.0676819	0.278448	0.106241	0.432873	0.0282356
Mrpl33	ENSMUSG00000029142.8	ENSMUST00000155497.1	+	1	0.58	0.964444	0.888889	0.461909	0.0106626	0.495132	0.00719371	0.468793	0.013322	0.538091	0.0106626	0.504868	0.00719371	0.531207	0.013322
Arhgap29	ENSMUSG00000039831.10	ENSMUST00000127466.1	+	0.847778	0.91	0.48	0.888889	0.477069	0.0158455	0.471961	0.0158253	0.501207	0.00402448	0.522931	0.0158455	0.528039	0.0158253	0.498793	0.00402448
Cnih4	ENSMUSG00000062169.7	ENSMUST00000134115.1	+	0.46	0.895556	0.598889	0.888889	0.498385	0.00441403	0.492674	0.00449516	0.503547	0.00669394	0.501615	0.00441403	0.507326	0.00449516	0.496453	0.00669394
FR0398009,uc008rbi.1,FR0161435,FR0251951	FR0398009,uc008rbi.1,FR0161435,FR0251951	FR0161435,FR0251951,FR0398009,uc008rbi.1	+	0.814444	0.871111	0.525556	0.888889	0.521464	0.0159022	0.526553	0.0165316	0.497679	0.00591295	0.478536	0.0159022	0.473447	0.0165316	0.502321	0.00591295
Thsd7a	ENSMUSG00000032625.8	ENSMUST00000172356.1,ENSMUST00000046121.6	-	0.807778	0.448889	0.861111	0.888889	0.528969	0.0217579	0.498265	0.00646586	0.534529	0.0231257	0.471031	0.0217579	0.501735	0.00646586	0.465471	0.0231257
FR0104410	FR0104410	FR0104410	-	0.698889	0.453333	0.828889	0.888889	0.485639	0.0136266	0.501133	0.00528206	0.479355	0.0161484	0.514361	0.0136266	0.498867	0.00528206	0.520645	0.0161484
Clk4	ENSMUSG00000020385.10	ENSMUST00000153414.1,ENSMUST00000130641.1	+	0.922222	0.497778	0.827778	0.888889	0.485191	0.00785642	0.499994	0.00210069	0.485498	0.0109023	0.514809	0.00785642	0.500006	0.00210069	0.514502	0.0109023
AB124611	ENSMUSG00000057191.7	ENSMUST00000076326.6,ENSMUST00000086361.5,ENSMUST00000179459.1,ENSMUST00000173769.2	+	0.593333	0.5	0.821111	0.888889	0.512673	0.0169237	0.495911	0.0116718	0.526084	0.0202915	0.487327	0.0169237	0.504089	0.0116718	0.473916	0.0202915
Gna11	ENSMUSG00000034781.5	ENSMUST00000146984.1	-	0.43	0.764444	0.767778	0.888889	0.500261	0.0939471	0.613428	0.106684	0.390968	0.102577	0.499739	0.0939471	0.386572	0.106684	0.609032	0.102577
Osbpl8	ENSMUSG00000020189.7	ENSMUST00000095310.1,ENSMUST00000105275.1	+	0.741111	0.497778	0.735556	0.888889	0.507536	0.0068313	0.49903	0.00315195	0.50959	0.00930123	0.492464	0.0068313	0.50097	0.00315195	0.49041	0.00930123
Ttf2	ENSMUSG00000033222.10	ENSMUST00000076941.5	-	0.802222	0.717778	0.505556	0.888889	0.494946	0.00395069	0.494582	0.00566733	0.500306	0.00190542	0.505054	0.00395069	0.505418	0.00566733	0.499694	0.00190542
Usf1	ENSMUSG00000026641.7	ENSMUST00000159207.1	+	0.423333	0.658889	0.587778	0.888889	0.503008	0.1072	0.384238	0.138367	0.582126	0.157395	0.496992	0.1072	0.615762	0.138367	0.417874	0.157395
Thada	ENSMUSG00000024251.9	ENSMUST00000047524.8	-	1	1	1	0.887778	0.440485	0.00619672	0.476992	0.0042525	0.463345	0.00626751	0.559515	0.00619672	0.523008	0.0042525	0.536655	0.00626751
Usp39	ENSMUSG00000056305.3	ENSMUST00000070345.3	-	1	1	0.62	0.887778	0.515076	0.0033199	0.511373	0.00356524	0.502766	0.00344285	0.484924	0.0033199	0.488627	0.00356524	0.497234	0.00344285
Prdx6	ENSMUSG00000026701.9	ENSMUST00000071718.5	-	1	1	0.613333	0.887778	0.526502	0.00659115	0.521472	0.00463912	0.504009	0.00612748	0.473498	0.00659115	0.478528	0.00463912	0.495991	0.00612748
Pcbp2	ENSMUSG00000056851.7	ENSMUST00000078404.7,ENSMUST00000108838.3,ENSMUST00000077037.5	+	1	1	1	0.887778	0.447103	0.0061777	0.466986	0.00665287	0.480122	0.00450027	0.552897	0.0061777	0.533014	0.00665287	0.519878	0.00450027
Tia1,FR0038212	ENSMUSG00000071337.5,FR0038212	FR0038212,ENSMUST00000113713.2,ENSMUST00000095752.2,ENSMUST00000095753.2,ENSMUST00000113712.3	+	1	0.55	1	0.887778	0.461426	0.00992465	0.494994	0.00874752	0.467979	0.00812959	0.538574	0.00992465	0.505006	0.00874752	0.532021	0.00812959
Fus	ENSMUSG00000030795.12	ENSMUST00000155941.1	+	0.896667	0.538889	0.995556	0.887778	0.475974	0.0141553	0.499732	0.00450025	0.472106	0.00861239	0.524026	0.0141553	0.500268	0.00450025	0.527894	0.00861239
Cpeb3	ENSMUSG00000039652.10	ENSMUST00000124158.1,ENSMUST00000126188.1	-	0.795556	0.585556	0.992222	0.887778	0.478338	0.0174801	0.504711	0.00921835	0.465508	0.0121948	0.521662	0.0174801	0.495289	0.00921835	0.534492	0.0121948
FR0170543	FR0170543	FR0170543	+	0.997778	0.99	0.717778	0.887778	0.429041	0.0195516	0.440087	0.0182194	0.488229	0.0126202	0.570959	0.0195516	0.559913	0.0182194	0.511771	0.0126202
Trpc4ap	ENSMUSG00000038324.7	ENSMUST00000041059.5,ENSMUST00000103140.4	-	1	0.973333	0.743333	0.887778	0.493066	0.00153566	0.495234	0.00201505	0.498225	0.00166039	0.506934	0.00153566	0.504766	0.00201505	0.501775	0.00166039
uc029wpl.1	uc029wpl.1	uc029wpl.1	-	0.957778	0.502222	0.96	0.887778	0.518121	0.00810263	0.500544	0.00589664	0.517688	0.00792199	0.481879	0.00810263	0.499456	0.00589664	0.482312	0.00792199
Dda1	ENSMUSG00000074247.4	ENSMUST00000146677.1,ENSMUST00000124745.1,ENSMUST00000135052.1	+	1	0.934444	0.594444	0.887778	0.485681	0.00403758	0.488772	0.00569883	0.498116	0.00280459	0.514319	0.00403758	0.511228	0.00569883	0.501884	0.00280459
Rpa1	ENSMUSG00000000751.7	ENSMUST00000092907.5	-	1	0.834444	0.913333	0.887778	0.723481	0.0500492	0.545206	0.0365972	0.661342	0.0806995	0.276519	0.0500492	0.454794	0.0365972	0.338658	0.0806995
Ube2c	ENSMUSG00000001403.7	ENSMUST00000088248.6	+	0.982222	0.537778	0.906667	0.887778	0.52676	0.0101116	0.50163	0.00454237	0.52345	0.0134089	0.47324	0.0101116	0.49837	0.00454237	0.47655	0.0134089
Sirt2	ENSMUSG00000015149.7	ENSMUST00000127953.1	+	0.846667	0.898889	0.437778	0.887778	0.743258	0.140709	0.756119	0.12941	0.500915	0.0362078	0.256742	0.140709	0.243881	0.12941	0.499085	0.0362078
Pes1	ENSMUSG00000020430.6	ENSMUST00000020705.4	+	0.951111	0.865556	0.454444	0.887778	0.233328	0.107771	0.272805	0.139004	0.491969	0.0388724	0.766672	0.107771	0.727195	0.139004	0.508031	0.0388724
Ccdc54	ENSMUSG00000050685.4	ENSMUST00000062439.4	-	1	0.852222	0.662222	0.887778	0.496524	0.000920436	0.497603	0.00161383	0.499477	0.00055946	0.503476	0.000920436	0.502397	0.00161383	0.500523	0.00055946
Hectd3	ENSMUSG00000046861.9	ENSMUST00000050067.9	+	0.456667	0.833333	0.595556	0.887778	0.49899	0.00256077	0.495917	0.00302137	0.501919	0.00377229	0.50101	0.00256077	0.504083	0.00302137	0.498081	0.00377229
Nedd8	ENSMUSG00000010376.8	ENSMUST00000010520.8	-	0.913333	0.466667	0.824444	0.887778	0.477489	0.0121126	0.498866	0.00715151	0.479617	0.0150817	0.522511	0.0121126	0.501134	0.00715151	0.520383	0.0150817
Gspt1	ENSMUSG00000062203.8	ENSMUST00000167571.1,ENSMUST00000080030.7	-	0.887778	0.805556	0.521111	0.887778	0.510465	0.0059731	0.509953	0.00777815	0.499991	0.00291753	0.489535	0.0059731	0.490047	0.00777815	0.500009	0.00291753
S100a6	ENSMUSG00000001025.4	ENSMUST00000001051.4	+	0.448889	0.794444	0.626667	0.887778	0.499042	0.0087211	0.487622	0.0105221	0.508836	0.0119112	0.500958	0.0087211	0.512378	0.0105221	0.491164	0.0119112
Casp8	ENSMUSG00000026029.8	ENSMUST00000027189.8,ENSMUST00000165549.1	+	1	1	1	0.886667	0.457289	0.00733254	0.466984	0.00576462	0.487373	0.00375806	0.542711	0.00733254	0.533016	0.00576462	0.512627	0.00375806
Coq5	ENSMUSG00000041733.4	ENSMUST00000040421.4,ENSMUST00000129024.1	+	1	0.998889	1	0.886667	0.545116	0.0054587	0.515865	0.00480311	0.528899	0.00545299	0.454884	0.0054587	0.484135	0.00480311	0.471101	0.00545299
Cyb561d2	ENSMUSG00000037190.7	ENSMUST00000041459.3	-	1	1	1	0.886667	0.444599	0.0133628	0.453577	0.0132021	0.487165	0.0026743	0.555401	0.0133628	0.546423	0.0132021	0.512835	0.0026743
Sox4	ENSMUSG00000076431.4	ENSMUST00000067230.5	-	1	0.974444	1	0.886667	0.575944	0.0149324	0.553441	0.0199378	0.522193	0.00407776	0.424056	0.0149324	0.446559	0.0199378	0.477807	0.00407776
Cnot1	ENSMUSG00000036550.9	ENSMUST00000068452.8,ENSMUST00000098473.4	-	1	0.574444	1	0.886667	0.497958	0.000533739	0.49969	0.000510952	0.498348	0.000520366	0.502042	0.000533739	0.50031	0.000510952	0.501652	0.000520366
Adnp	ENSMUSG00000051149.9	ENSMUST00000088001.5	-	0.904444	0.52	1	0.886667	0.256805	0.116261	0.500284	0.00448162	0.200103	0.0381106	0.743195	0.116261	0.499716	0.00448162	0.799897	0.0381106
Eml1	ENSMUSG00000058070.8	ENSMUST00000130999.1,ENSMUST00000109860.1,ENSMUST00000054955.7,ENSMUST00000109857.1	+	1	1	1	0.886667	0.633673	0.0188272	0.588766	0.0194816	0.554229	0.0085367	0.366327	0.0188272	0.411234	0.0194816	0.445771	0.0085367
A330050B17Rik	ENSMUSG00000086392.3	ENSMUST00000144118.1	+	0.903333	0.467778	1	0.886667	0.532936	0.0192974	0.501042	0.0129571	0.53856	0.00803041	0.467064	0.0192974	0.498958	0.0129571	0.46144	0.00803041
FR0089483,Wipi2	FR0089483,ENSMUSG00000029578.9	FR0089483,ENSMUST00000153936.1	+	1	1	0.635556	0.886667	0.546321	0.0106418	0.534931	0.0102823	0.508818	0.0108868	0.453679	0.0106418	0.465069	0.0102823	0.491182	0.0108868
FR0243936	FR0243936	FR0243936	-	0.638889	1	0.617778	0.886667	0.510891	0.0129582	0.52644	0.00496605	0.495778	0.00993987	0.489109	0.0129582	0.47356	0.00496605	0.504222	0.00993987
FR0071130	FR0071130	FR0071130	-	0.961111	0.46	0.997778	0.886667	0.450276	0.0208105	0.496881	0.0118745	0.449223	0.011538	0.549724	0.0208105	0.503119	0.0118745	0.550777	0.011538
BC026585	ENSMUSG00000033488.5	ENSMUST00000046743.4,ENSMUST00000119891.1	+	1	0.982222	0.983333	0.886667	0.473391	0.00514995	0.481049	0.00559132	0.492381	0.00308283	0.526609	0.00514995	0.518951	0.00559132	0.507619	0.00308283
Ralgds	ENSMUSG00000026821.9	ENSMUST00000140704.1	+	0.905556	0.566667	0.951111	0.886667	0.211391	0.15081	0.496075	0.0875857	0.190071	0.117486	0.788609	0.15081	0.503925	0.0875857	0.809929	0.117486
Mrto4	ENSMUSG00000028741.7	ENSMUST00000139749.1	-	0.951111	0.533333	0.93	0.886667	0.306488	0.091017	0.492042	0.0576184	0.319071	0.0846928	0.693512	0.091017	0.507958	0.0576184	0.680929	0.0846928
Irf3	ENSMUSG00000003184.8	ENSMUST00000127011.1	+	0.547778	0.894444	0.597778	0.886667	0.410943	0.141856	0.28076	0.125021	0.552806	0.125221	0.589057	0.141856	0.71924	0.125021	0.447194	0.125221
Kif5b	ENSMUSG00000006740.7	ENSMUST00000168031.1	-	1	0.886667	0.874444	0.886667	0.862349	0.0536469	0.593688	0.0550617	0.757086	0.137814	0.137651	0.0536469	0.406312	0.0550617	0.242914	0.137814
Gem	ENSMUSG00000028214.7	ENSMUST00000108304.2,ENSMUST00000029868.6	+	0.797778	0.515556	0.73	0.886667	0.487426	0.00940035	0.500101	0.00121884	0.48712	0.0135769	0.512574	0.00940035	0.499899	0.00121884	0.51288	0.0135769
Dr1	ENSMUSG00000029265.4	ENSMUST00000031190.4	+	0.378889	0.707778	0.624444	0.886667	0.499858	0.00123297	0.497965	0.00222435	0.50159	0.00204064	0.500142	0.00123297	0.502035	0.00222435	0.49841	0.00204064
Vrk3	ENSMUSG00000002205.9	ENSMUST00000002275.8,ENSMUST00000165957.1	+	1	0.784444	1	0.885556	0.533024	0.00636008	0.508279	0.00783727	0.523296	0.00615557	0.466976	0.00636008	0.491721	0.00783727	0.476704	0.00615557
Lims1	ENSMUSG00000019920.11	ENSMUST00000020078.7	+	1	0.801111	1	0.885556	0.475388	0.00386415	0.492221	0.00607738	0.483899	0.00355188	0.524612	0.00386415	0.507779	0.00607738	0.516101	0.00355188
C030039L03Rik	ENSMUSG00000057093.8	ENSMUST00000124397.1	+	1	1	0.947778	0.885556	0.194187	0.0573533	0.392379	0.023939	0.27209	0.0986649	0.805813	0.0573533	0.607621	0.023939	0.72791	0.0986649
Mtfr1	ENSMUSG00000027601.7	ENSMUST00000132035.1	+	1	0.992222	1	0.885556	0.42818	0.0129379	0.450011	0.0175338	0.477979	0.00584022	0.57182	0.0129379	0.549989	0.0175338	0.522021	0.00584022
NM_001081056.1-5	NM_001081056.1-5	NM_001081056.1-5	+	0.978889	0.48	0.973333	0.885556	0.529007	0.0107349	0.502741	0.0103307	0.523916	0.0090758	0.470993	0.0107349	0.497259	0.0103307	0.476084	0.0090758
Ropn1	ENSMUSG00000022832.4	ENSMUST00000148562.1	+	0.91	0.925556	0.52	0.885556	0.202584	0.149444	0.202156	0.132014	0.496481	0.129596	0.797416	0.149444	0.797844	0.132014	0.503519	0.129596
FR0190695	FR0190695	FR0190695	-	0.368889	0.737778	0.877778	0.885556	0.499506	0.00771062	0.511833	0.0116678	0.485349	0.0113064	0.500494	0.00771062	0.488167	0.0116678	0.514651	0.0113064
Papd4	ENSMUSG00000042167.5	ENSMUST00000048702.5	-	0.995556	0.851111	0.765556	0.885556	0.216551	0.0820327	0.284642	0.135479	0.461121	0.0405498	0.783449	0.0820327	0.715358	0.135479	0.538879	0.0405498
Tex10	ENSMUSG00000028345.9	ENSMUST00000155750.1	-	0.576667	0.543333	0.834444	0.885556	0.459338	0.124842	0.564556	0.121992	0.343781	0.115689	0.540662	0.124842	0.435444	0.121992	0.656219	0.115689
FR0306920	FR0306920	FR0306920	+	0.961111	0.551111	0.818889	0.885556	0.690148	0.0829285	0.514944	0.0415319	0.650026	0.112564	0.309852	0.0829285	0.485056	0.0415319	0.349974	0.112564
Gm15446	ENSMUSG00000090015.2	ENSMUST00000112544.1	+	0.805556	0.79	0.532222	0.885556	0.519758	0.0143504	0.520988	0.0174782	0.499616	0.00389872	0.480242	0.0143504	0.479012	0.0174782	0.500384	0.00389872
Golga2	ENSMUSG00000002546.10	ENSMUST00000081670.6,ENSMUST00000113377.1,ENSMUST00000126276.1	+	0.516667	0.51	0.768889	0.885556	0.49848	0.00350283	0.502123	0.00443022	0.494269	0.00481083	0.50152	0.00350283	0.497877	0.00443022	0.505731	0.00481083
Lemd2	ENSMUSG00000044857.7	ENSMUST00000055117.7	-	0.66	0.693333	0.65	0.885556	0.504005	0.00439565	0.49847	0.00150833	0.505367	0.0064736	0.495995	0.00439565	0.50153	0.00150833	0.494633	0.0064736
Thop1	ENSMUSG00000004929.6	ENSMUST00000005057.6,ENSMUST00000166015.1	+	1	0.956667	1	0.884444	0.519745	0.00244823	0.507311	0.00319603	0.512316	0.00243862	0.480255	0.00244823	0.492689	0.00319603	0.487684	0.00243862
Cd3d	ENSMUSG00000032094.7	ENSMUST00000034602.7	+	0.96	0.512222	1	0.884444	0.535788	0.0151231	0.501921	0.00673301	0.534546	0.00975146	0.464212	0.0151231	0.498079	0.00673301	0.465454	0.00975146
Nelfb	ENSMUSG00000013465.12	ENSMUST00000059849.8,ENSMUST00000128876.1	-	1	0.78	1	0.884444	0.532833	0.00565747	0.509165	0.00786462	0.522659	0.00405652	0.467167	0.00565747	0.490835	0.00786462	0.477341	0.00405652
Dhx34	ENSMUSG00000006019.9	ENSMUST00000118795.1,ENSMUST00000094816.2,ENSMUST00000121123.1,ENSMUST00000163968.1	-	1	1	1	0.884444	0.474914	0.00338688	0.483771	0.00407676	0.491306	0.00147844	0.525086	0.00338688	0.516229	0.00407676	0.508694	0.00147844
Trdmt1	ENSMUSG00000026723.4	ENSMUST00000124488.1	-	0.985556	1	0.518889	0.884444	0.461267	0.0120105	0.469387	0.0100788	0.495432	0.00956174	0.538733	0.0120105	0.530613	0.0100788	0.504568	0.00956174
Elmod2	ENSMUSG00000035151.6	ENSMUST00000177594.1,ENSMUST00000053902.3	-	1	0.918889	1	0.884444	0.475427	0.00610564	0.481875	0.0107445	0.494018	0.000972983	0.524573	0.00610564	0.518125	0.0107445	0.505982	0.000972983
FR0296957,uc008hzd.2	FR0296957,uc008hzd.2	FR0296957,uc008hzd.2	+	1	0.687778	1	0.884444	0.547346	0.0114283	0.508261	0.00887855	0.536139	0.0116472	0.452654	0.0114283	0.491739	0.00887855	0.463861	0.0116472
FR0353815	FR0353815	FR0353815	+	1	1	1	0.884444	0.559209	0.00621447	0.536695	0.00640897	0.522512	0.00375114	0.440791	0.00621447	0.463305	0.00640897	0.477488	0.00375114
FR0375869	FR0375869	FR0375869	+	0.97	1	0.497778	0.884444	0.483093	0.00693341	0.483681	0.00329277	0.499163	0.00611277	0.516907	0.00693341	0.516319	0.00329277	0.500837	0.00611277
Wdr91	ENSMUSG00000058486.5	ENSMUST00000081214.5,ENSMUST00000146968.1	-	0.986667	0.467778	0.995556	0.884444	0.544912	0.0163376	0.504583	0.0134474	0.539146	0.0120489	0.455088	0.0163376	0.495417	0.0134474	0.460854	0.0120489
Bid	ENSMUSG00000004446.6	ENSMUST00000160684.1,ENSMUST00000004560.5	-	0.996667	0.551111	0.956667	0.884444	0.543999	0.0129581	0.505597	0.0103044	0.533484	0.0150935	0.456001	0.0129581	0.494403	0.0103044	0.466516	0.0150935
Smok2a	ENSMUSG00000073458.1	ENSMUST00000080647.4	+	1	0.59	0.945556	0.884444	0.522331	0.00634005	0.503592	0.0056397	0.516827	0.00895022	0.477669	0.00634005	0.496408	0.0056397	0.483173	0.00895022
Usp48	ENSMUSG00000043411.9	ENSMUST00000105837.1	+	0.834444	0.514444	0.914444	0.884444	0.476597	0.0164376	0.499444	0.00554074	0.473757	0.015549	0.523403	0.0164376	0.500556	0.00554074	0.526243	0.015549
FR0352410	FR0352410	FR0352410	+	0.917778	0.868889	0.427778	0.884444	0.481299	0.00969677	0.48281	0.0116862	0.499287	0.0036924	0.518701	0.00969677	0.51719	0.0116862	0.500713	0.0036924
Klf9	ENSMUSG00000033863.1	ENSMUST00000036884.1	+	0.987778	0.833333	0.602222	0.884444	0.479246	0.00707244	0.485147	0.0106488	0.497584	0.00351544	0.520754	0.00707244	0.514853	0.0106488	0.502416	0.00351544
Arhgef18	ENSMUSG00000004568.6	ENSMUST00000004684.6	+	1	1	0.984444	0.883333	0.535332	0.00573642	0.523009	0.00695667	0.511765	0.0042638	0.464668	0.00573642	0.476991	0.00695667	0.488235	0.0042638
Synj2bp	ENSMUSG00000090935.4	ENSMUST00000163402.1,ENSMUST00000164431.1	-	1	1	0.834444	0.883333	0.487449	0.00216129	0.491325	0.00210393	0.496262	0.00276519	0.512551	0.00216129	0.508675	0.00210393	0.503738	0.00276519
FR0227773	FR0227773	FR0227773	+	1	0.914444	1	0.883333	0.430787	0.011213	0.478678	0.0123797	0.451347	0.0104896	0.569213	0.011213	0.521322	0.0123797	0.548653	0.0104896
FR0243853	FR0243853	FR0243853	-	0.846667	0.465556	1	0.883333	0.5159	0.0103588	0.500509	0.00711987	0.519677	0.00573479	0.4841	0.0103588	0.499491	0.00711987	0.480323	0.00573479
FR0309150	FR0309150	FR0309150	+	1	0.876667	1	0.883333	0.540016	0.0100383	0.508392	0.00532532	0.532111	0.00952106	0.459984	0.0100383	0.491608	0.00532532	0.467889	0.00952106
Nudt16l1	ENSMUSG00000022516.9	ENSMUST00000050881.8	+	1	0.998889	0.734444	0.883333	0.482709	0.00372958	0.487229	0.00418241	0.496338	0.00360871	0.517291	0.00372958	0.512771	0.00418241	0.503662	0.00360871
Phyh	ENSMUSG00000026664.7	ENSMUST00000027975.7	+	1	0.818889	0.994444	0.883333	0.466298	0.00657548	0.491661	0.00663209	0.4759	0.00723826	0.533702	0.00657548	0.508339	0.00663209	0.5241	0.00723826
Mrpl46	ENSMUSG00000030612.5	ENSMUST00000032841.5	-	1	0.988889	0.977778	0.883333	0.534408	0.00632457	0.509459	0.0033415	0.524017	0.00842703	0.465592	0.00632457	0.490541	0.0033415	0.475983	0.00842703
Itgb3bp	ENSMUSG00000028549.11	ENSMUST00000102786.4	-	0.861111	0.463333	0.983333	0.883333	0.47202	0.019089	0.499985	0.0128204	0.467117	0.012735	0.52798	0.019089	0.500015	0.0128204	0.532883	0.012735
Map2	ENSMUSG00000015222.11	ENSMUST00000151423.2,ENSMUST00000114017.1,ENSMUST00000114018.3	+	0.9	0.963333	0.476667	0.883333	0.505598	0.0032876	0.506348	0.00290501	0.499861	0.00248309	0.494402	0.0032876	0.493652	0.00290501	0.500139	0.00248309
Enc1	ENSMUSG00000041773.7	ENSMUST00000041623.7	+	0.947778	0.483333	0.912222	0.883333	0.509287	0.00456779	0.499767	0.00252665	0.509631	0.00577305	0.490713	0.00456779	0.500233	0.00252665	0.490369	0.00577305
FR0386793,Lrpprc	FR0386793,ENSMUSG00000024120.6	FR0386793,ENSMUST00000161299.1	-	0.474444	0.901111	0.671111	0.883333	0.484311	0.0619076	0.402551	0.056891	0.556389	0.0770659	0.515689	0.0619076	0.597449	0.056891	0.443611	0.0770659
4933424L21Rik	ENSMUSG00000085719.1	ENSMUST00000142486.1	-	0.851111	0.897778	0.5	0.883333	0.486993	0.00818995	0.48647	0.00809132	0.499629	0.00610129	0.513007	0.00818995	0.51353	0.00809132	0.500371	0.00610129
U2surp	ENSMUSG00000032407.7	ENSMUST00000079659.5,ENSMUST00000078374.6	-	0.977778	0.453333	0.803333	0.883333	0.487492	0.00463696	0.499082	0.00203382	0.490629	0.00739976	0.512508	0.00463696	0.500918	0.00203382	0.509371	0.00739976
Kif3a	ENSMUSG00000018395.13	ENSMUST00000120613.2,ENSMUST00000118353.2,ENSMUST00000057330.8,ENSMUST00000173744.1	+	0.416667	0.604444	0.737778	0.883333	0.500365	0.00140129	0.49858	0.001991	0.502462	0.00233328	0.499635	0.00140129	0.50142	0.001991	0.497538	0.00233328
Nrbp2	ENSMUSG00000075590.2	ENSMUST00000019516.4	-	0.486667	0.566667	0.691111	0.883333	0.501529	0.00430012	0.497498	0.00533079	0.505638	0.00648538	0.498471	0.00430012	0.502502	0.00533079	0.494362	0.00648538
Vps16	ENSMUSG00000027411.11	ENSMUST00000028900.9,ENSMUST00000125098.1	+	0.328889	0.668889	0.668889	0.883333	0.50022	0.00271425	0.496053	0.00514889	0.504199	0.0045845	0.49978	0.00271425	0.503947	0.00514889	0.495801	0.0045845
Wdr24	ENSMUSG00000025737.5	ENSMUST00000026833.5,ENSMUST00000160349.1	+	0.48	0.623333	0.53	0.883333	0.499293	0.00318374	0.502807	0.00366374	0.496773	0.00555081	0.500707	0.00318374	0.497193	0.00366374	0.503227	0.00555081
Aprt	ENSMUSG00000006589.7	ENSMUST00000006764.7	-	1	0.976667	1	0.882222	0.526161	0.00379443	0.516697	0.00589219	0.509078	0.00277306	0.473839	0.00379443	0.483303	0.00589219	0.490922	0.00277306
Clu	ENSMUSG00000022037.8	ENSMUST00000022616.6	+	1	1	1	0.882222	0.491163	0.00120824	0.49431	0.00143448	0.496862	0.000840813	0.508837	0.00120824	0.50569	0.00143448	0.503138	0.000840813
Ccdc134,FR0104007	ENSMUSG00000068114.6,FR0104007	ENSMUST00000089174.4,FR0104007	+	1	0.996667	1	0.882222	0.440441	0.00765567	0.480281	0.00554347	0.459416	0.00682004	0.559559	0.00765567	0.519719	0.00554347	0.540584	0.00682004
Snapc4	ENSMUSG00000036281.7	ENSMUST00000135171.1	-	0.78	1	0.555556	0.882222	0.329671	0.138828	0.191123	0.0364907	0.50498	0.0981428	0.670329	0.138828	0.808877	0.0364907	0.49502	0.0981428
FR0032553	FR0032553	FR0032553	+	1	1	0.98	0.882222	0.45207	0.0118773	0.451581	0.00759944	0.488808	0.00427398	0.54793	0.0118773	0.548419	0.00759944	0.511192	0.00427398
FR0092211,FR0393989	FR0092211,FR0393989	FR0092211,FR0393989	+	1	0.985556	1	0.882222	0.436364	0.0140714	0.452653	0.0160032	0.483047	0.00411132	0.563636	0.0140714	0.547347	0.0160032	0.516953	0.00411132
FR0099896	FR0099896	FR0099896	-	1	1	0.622222	0.882222	0.548683	0.012154	0.540918	0.00880941	0.506956	0.00904451	0.451317	0.012154	0.459082	0.00880941	0.493044	0.00904451
FR0184332,uc029skr.1	FR0184332,uc029skr.1	FR0184332,uc029skr.1	+	1	1	1	0.882222	0.471279	0.0039424	0.490113	0.00278358	0.480909	0.00422944	0.528721	0.0039424	0.509887	0.00278358	0.519091	0.00422944
Atf5	ENSMUSG00000038539.8	ENSMUST00000107893.1,ENSMUST00000047356.8	-	1	0.638889	0.994444	0.882222	0.535231	0.00813884	0.505788	0.00723316	0.526215	0.00874218	0.464769	0.00813884	0.494212	0.00723316	0.473785	0.00874218
FR0238565	FR0238565	FR0238565	+	0.61	0.558889	0.993333	0.882222	0.48258	0.0242265	0.508322	0.0150299	0.45611	0.0164411	0.51742	0.0242265	0.491678	0.0150299	0.54389	0.0164411
Atp6v1b2	ENSMUSG00000006273.8	ENSMUST00000006435.7	+	1	0.992222	0.99	0.882222	0.510447	0.00171404	0.503432	0.000951811	0.506866	0.00235921	0.489553	0.00171404	0.496568	0.000951811	0.493134	0.00235921
FR0043262,Tmem87b	FR0043262,ENSMUSG00000014353.8	FR0043262,ENSMUST00000126160.1	+	0.884444	0.978889	0.502222	0.882222	0.5257	0.0164633	0.530222	0.0123597	0.500386	0.00605815	0.4743	0.0164633	0.469778	0.0123597	0.499614	0.00605815
4930519G04Rik	ENSMUSG00000029564.6	ENSMUST00000112153.1	+	0.445556	0.766667	0.945556	0.882222	0.499602	0.00669052	0.510684	0.00935033	0.486927	0.00616764	0.500398	0.00669052	0.489316	0.00935033	0.513073	0.00616764
FR0026926,FR0283098	FR0026926,FR0283098	FR0026926,FR0283098	-	0.452222	0.712222	0.835556	0.882222	0.498038	0.0069034	0.489578	0.0109898	0.508609	0.00663551	0.501962	0.0069034	0.510422	0.0109898	0.491391	0.00663551
Rpl9	ENSMUSG00000047215.8	ENSMUST00000118543.1	-	0.796667	0.834444	0.544444	0.882222	0.339931	0.127335	0.324297	0.12285	0.500152	0.0139147	0.660069	0.127335	0.675703	0.12285	0.499848	0.0139147
Klhdc1	ENSMUSG00000051890.7	ENSMUST00000173419.1	+	0.433333	0.8	0.612222	0.882222	0.492671	0.10681	0.626921	0.105833	0.409796	0.133216	0.507329	0.10681	0.373079	0.105833	0.590204	0.133216
Ahcyl2	ENSMUSG00000029772.11	ENSMUST00000141304.1	+	0.426667	0.724444	0.784444	0.882222	0.489578	0.123286	0.650609	0.155266	0.331491	0.152842	0.510422	0.123286	0.349391	0.155266	0.668509	0.152842
1810043H04Rik	ENSMUSG00000078572.2	ENSMUST00000106223.2	+	0.764444	0.721111	0.508889	0.882222	0.487917	0.0101602	0.486428	0.0133393	0.50047	0.00437238	0.512083	0.0101602	0.513572	0.0133393	0.49953	0.00437238
Nek6	ENSMUSG00000026749.5	ENSMUST00000112895.1,ENSMUST00000054234.3,ENSMUST00000112902.1	+	0.463333	0.633333	0.711111	0.882222	0.502604	0.0146517	0.487211	0.0189057	0.518216	0.0200292	0.497396	0.0146517	0.512789	0.0189057	0.481784	0.0200292
Kat6b	ENSMUSG00000021767.10	ENSMUST00000069648.7,ENSMUST00000182964.1,ENSMUST00000182855.1,ENSMUST00000182405.1	+	0.393333	0.568889	0.583333	0.882222	0.500353	0.00240975	0.5029	0.00444518	0.497662	0.00366361	0.499647	0.00240975	0.4971	0.00444518	0.502338	0.00366361
Tmem192	ENSMUSG00000025521.8	ENSMUST00000026595.5	+	0.428889	1	0.478889	0.881111	0.502667	0.00634027	0.513033	0.00245625	0.49663	0.00885794	0.497333	0.00634027	0.486967	0.00245625	0.50337	0.00885794
Slc25a1	ENSMUSG00000003528.8	ENSMUST00000131507.1,ENSMUST00000003622.8,ENSMUST00000129270.1	-	1	1	0.897778	0.881111	0.538521	0.0058506	0.525152	0.0064447	0.511991	0.00691774	0.461479	0.0058506	0.474848	0.0064447	0.488009	0.00691774
Timeless	ENSMUSG00000039994.9	ENSMUST00000145710.1,ENSMUST00000105245.2,ENSMUST00000055539.4,ENSMUST00000105244.1,ENSMUST00000105242.1,ENSMUST00000105240.1	+	1	1	0.978889	0.881111	0.566164	0.0119381	0.547899	0.0131073	0.519591	0.00765465	0.433836	0.0119381	0.452101	0.0131073	0.480409	0.00765465
Mrpl16	ENSMUSG00000024683.5	ENSMUST00000167199.1	+	0.971111	0.46	1	0.881111	0.517906	0.00710582	0.500783	0.00564026	0.516739	0.00378093	0.482094	0.00710582	0.499217	0.00564026	0.483261	0.00378093
Dnah7c	ENSMUSG00000095861.1	ENSMUST00000178395.1	+	0.482222	0.568889	1	0.881111	0.505159	0.00985828	0.494743	0.00989706	0.521944	0.00347805	0.494841	0.00985828	0.505257	0.00989706	0.478056	0.00347805
uc007cas.3	uc007cas.3	uc007cas.3	-	1	0.995556	1	0.881111	0.531519	0.00416299	0.511022	0.00400624	0.520986	0.00367864	0.468481	0.00416299	0.488978	0.00400624	0.479014	0.00367864
FR0352795,uc008fue.2	FR0352795,uc008fue.2	FR0352795,uc008fue.2	-	0.704444	0.998889	0.532222	0.881111	0.521736	0.0233769	0.540343	0.011993	0.496142	0.0130013	0.478264	0.0233769	0.459657	0.011993	0.503858	0.0130013
Acin1	ENSMUSG00000022185.12	ENSMUST00000129700.2	-	0.531111	0.515556	0.964444	0.881111	0.507553	0.0144337	0.493623	0.0138514	0.524279	0.0113912	0.492447	0.0144337	0.506377	0.0138514	0.475721	0.0113912
1700049G17Rik	ENSMUSG00000070709.6	ENSMUST00000138583.1	-	0.938889	0.946667	0.498889	0.881111	0.686873	0.087276	0.678877	0.0806012	0.508135	0.0270763	0.313127	0.087276	0.321123	0.0806012	0.491865	0.0270763
Il1b	ENSMUSG00000027398.7	ENSMUST00000028881.7	-	0.927778	0.806667	0.594444	0.881111	0.665398	0.0834726	0.630843	0.101314	0.510119	0.0171101	0.334602	0.0834726	0.369157	0.101314	0.489881	0.0171101
4921531C22Rik	ENSMUSG00000085704.1	ENSMUST00000153188.1,ENSMUST00000150145.1	+	0.948889	0.52	0.781111	0.881111	0.505963	0.00291464	0.500242	0.00110688	0.505232	0.00420253	0.494037	0.00291464	0.499758	0.00110688	0.494768	0.00420253
Ppp1r37	ENSMUSG00000051403.8	ENSMUST00000058444.8	-	0.711111	0.757778	0.543333	0.881111	0.495849	0.00411852	0.494018	0.00546245	0.501027	0.00201761	0.504151	0.00411852	0.505982	0.00546245	0.498973	0.00201761
FR0265660	FR0265660	FR0265660	-	1	0.945556	1	0.88	0.164349	0.0526029	0.249549	0.110222	0.313626	0.0287593	0.835651	0.0526029	0.750451	0.110222	0.686374	0.0287593
FR0317513	FR0317513	FR0317513	-	0.528889	1	0.59	0.88	0.497549	0.00708954	0.486051	0.00261757	0.505344	0.00787732	0.502451	0.00708954	0.513949	0.00261757	0.494656	0.00787732
Casd1	ENSMUSG00000015189.6	ENSMUST00000015333.5	+	1	0.984444	0.555556	0.88	0.517233	0.0048532	0.513573	0.00490374	0.502532	0.00472257	0.482767	0.0048532	0.486427	0.00490374	0.497468	0.00472257
Usp42	ENSMUSG00000051306.7	ENSMUST00000141396.1	-	0.757778	0.543333	0.978889	0.88	0.526143	0.0225272	0.495333	0.0100732	0.542238	0.0164548	0.473857	0.0225272	0.504667	0.0100732	0.457762	0.0164548
Ppig	ENSMUSG00000042133.10	ENSMUST00000090858.3,ENSMUST00000040915.8	+	0.728889	0.487778	0.96	0.88	0.505496	0.00499528	0.499166	0.00419841	0.508505	0.00331569	0.494504	0.00499528	0.500834	0.00419841	0.491495	0.00331569
Plcb3	ENSMUSG00000024960.8	ENSMUST00000025912.8	-	1	0.951111	0.614444	0.88	0.535725	0.00912253	0.526526	0.0124065	0.505695	0.00789786	0.464275	0.00912253	0.473474	0.0124065	0.494305	0.00789786
Rpl26	ENSMUSG00000060938.8	ENSMUST00000134403.1	+	0.913333	0.908889	0.558889	0.88	0.299604	0.105281	0.304329	0.104676	0.497034	0.0300064	0.700396	0.105281	0.695671	0.104676	0.502966	0.0300064
Smo	ENSMUSG00000001761.6	ENSMUST00000001812.4	+	0.468889	0.575556	0.822222	0.88	0.498708	0.0120409	0.510135	0.0167936	0.484296	0.0113422	0.501292	0.0120409	0.489865	0.0167936	0.515704	0.0113422
Seh1l	ENSMUSG00000079614.3	ENSMUST00000025421.7	+	0.656667	0.524444	0.745556	0.88	0.495641	0.00505392	0.501195	0.00258441	0.492932	0.00701332	0.504359	0.00505392	0.498805	0.00258441	0.507068	0.00701332
Tbc1d5	ENSMUSG00000023923.9	ENSMUST00000024717.8	-	1	0.987778	1	0.878889	0.478037	0.00279389	0.491543	0.00323444	0.486367	0.002745	0.521963	0.00279389	0.508457	0.00323444	0.513633	0.002745
Nfkb1	ENSMUSG00000028163.11	ENSMUST00000029812.7,ENSMUST00000184550.1,ENSMUST00000132668.1,ENSMUST00000129428.1,ENSMUST00000164430.2	-	1	0.97	1	0.878889	0.537699	0.00777228	0.52784	0.0126695	0.510055	0.00259263	0.462301	0.00777228	0.47216	0.0126695	0.489945	0.00259263
Smarca4	ENSMUSG00000032187.10	ENSMUST00000034707.8,ENSMUST00000098948.3,ENSMUST00000174008.1,ENSMUST00000172996.1	+	1	1	1	0.878889	0.486666	0.00150881	0.494803	0.00101124	0.49181	0.0017795	0.513334	0.00150881	0.505197	0.00101124	0.50819	0.0017795
Zc2hc1a	ENSMUSG00000043542.7	ENSMUST00000051064.3	+	1	1	0.581111	0.878889	0.474437	0.00607464	0.480448	0.00424107	0.495525	0.00720602	0.525563	0.00607464	0.519552	0.00424107	0.504475	0.00720602
Tmem216	ENSMUSG00000024667.5	ENSMUST00000059582.2,ENSMUST00000154383.1	-	1	0.671111	1	0.878889	0.452753	0.0112848	0.490111	0.0115272	0.463357	0.00919077	0.547247	0.0112848	0.509889	0.0115272	0.536643	0.00919077
Gm9939	ENSMUSG00000054247.5	ENSMUST00000067161.5	+	1	1	0.573333	0.878889	0.11581	0.0543486	0.156814	0.0342774	0.428192	0.128353	0.88419	0.0543486	0.843186	0.0342774	0.571808	0.128353
Taf13	ENSMUSG00000048100.7	ENSMUST00000131814.1,ENSMUST00000056292.7	+	1	0.644444	1	0.878889	0.530954	0.00709341	0.506395	0.00817922	0.522705	0.00643264	0.469046	0.00709341	0.493605	0.00817922	0.477295	0.00643264
FR0048555	FR0048555	FR0048555	-	1	1	0.864444	0.878889	0.480989	0.00274011	0.487245	0.0020652	0.494332	0.00359402	0.519011	0.00274011	0.512755	0.0020652	0.505668	0.00359402
FR0278379	FR0278379	FR0278379	-	0.388889	0.512222	1	0.878889	0.497549	0.00718368	0.504651	0.0125342	0.485952	0.00353841	0.502451	0.00718368	0.495349	0.0125342	0.514048	0.00353841
Ehd2	ENSMUSG00000074364.5	ENSMUST00000098799.3	-	0.756667	0.468889	0.976667	0.878889	0.511344	0.00995779	0.499267	0.0071331	0.517879	0.00787801	0.488656	0.00995779	0.500733	0.0071331	0.482121	0.00787801
Timm22	ENSMUSG00000020843.9	ENSMUST00000120699.1,ENSMUST00000021203.6	+	1	0.65	0.973333	0.878889	0.531329	0.00769953	0.505541	0.00685427	0.524104	0.00992867	0.468671	0.00769953	0.494459	0.00685427	0.475896	0.00992867
Brap	ENSMUSG00000029458.8	ENSMUST00000140996.1,ENSMUST00000031414.8,ENSMUST00000111765.1	+	1	0.963333	0.642222	0.878889	0.493269	0.00145104	0.495173	0.00192832	0.498649	0.00154697	0.506731	0.00145104	0.504827	0.00192832	0.501351	0.00154697
Trmt61a	ENSMUSG00000060950.5	ENSMUST00000168338.1,ENSMUST00000084947.3	+	0.467778	0.607778	0.961111	0.878889	0.501392	0.00563811	0.495418	0.00757858	0.510874	0.00482389	0.498608	0.00563811	0.504582	0.00757858	0.489126	0.00482389
Cep57l1	ENSMUSG00000019813.9	ENSMUST00000105505.3,ENSMUST00000019951.9	-	0.987778	0.94	0.605556	0.878889	0.514297	0.00443076	0.511988	0.00625973	0.502153	0.00276995	0.485703	0.00443076	0.488012	0.00625973	0.497847	0.00276995
Lcn2	ENSMUSG00000026822.9	ENSMUST00000147219.1	-	0.805556	0.416667	0.935556	0.878889	0.401196	0.0847858	0.500612	0.0228222	0.369638	0.065525	0.598804	0.0847858	0.499388	0.0228222	0.630362	0.065525
Khdrbs1	ENSMUSG00000028790.7	ENSMUST00000066257.5	-	0.866667	0.896667	0.477778	0.878889	0.509085	0.00568775	0.509903	0.00547033	0.499825	0.00440605	0.490915	0.00568775	0.490097	0.00547033	0.500175	0.00440605
Tmem5	ENSMUSG00000034620.11	ENSMUST00000141057.1	-	0.444444	0.896667	0.688889	0.878889	0.502431	0.135802	0.271038	0.132484	0.672052	0.170287	0.497569	0.135802	0.728962	0.132484	0.327948	0.170287
Nfe2l2	ENSMUSG00000015839.6	ENSMUST00000102672.4	-	0.396667	0.833333	0.557778	0.878889	0.504593	0.0128811	0.490666	0.00732186	0.514909	0.0243946	0.495407	0.0128811	0.509334	0.00732186	0.485091	0.0243946
Ankrd12	ENSMUSG00000034647.8	ENSMUST00000139901.1	-	0.848889	0.516667	0.766667	0.878889	0.678482	0.114018	0.506444	0.0439913	0.670066	0.134678	0.321518	0.114018	0.493556	0.0439913	0.329934	0.134678
Senp1	ENSMUSG00000033075.11	ENSMUST00000180716.1,ENSMUST00000044189.9,ENSMUST00000180657.1	-	0.947778	0.748889	0.481111	0.878889	0.504799	0.00218034	0.503847	0.00328597	0.500234	0.000823555	0.495201	0.00218034	0.496153	0.00328597	0.499766	0.000823555
Pogz	ENSMUSG00000038902.8	ENSMUST00000107270.2,ENSMUST00000107266.1,ENSMUST00000042402.5	+	0.805556	0.706667	0.472222	0.878889	0.511242	0.00919287	0.511064	0.0122576	0.499307	0.00410346	0.488758	0.00919287	0.488936	0.0122576	0.500693	0.00410346
FR0390376	FR0390376	FR0390376	-	0.483333	0.697778	0.661111	0.878889	0.507	0.095263	0.61449	0.125635	0.394852	0.151244	0.493	0.095263	0.38551	0.125635	0.605148	0.151244
AW549877	ENSMUSG00000041935.9	ENSMUST00000046633.8	-	1	1	1	0.877778	0.461679	0.00526463	0.485853	0.00331321	0.475131	0.00618457	0.538321	0.00526463	0.514147	0.00331321	0.524869	0.00618457
Zfp830	ENSMUSG00000046010.6	ENSMUST00000056677.6	+	1	1	1	0.877778	0.540114	0.00513756	0.526027	0.00536205	0.513671	0.00321471	0.459886	0.00513756	0.473973	0.00536205	0.486329	0.00321471
Rpl26	ENSMUSG00000060938.8	ENSMUST00000073471.6	+	1	1	0.97	0.877778	0.483673	0.00231302	0.489094	0.00265044	0.494698	0.0019843	0.516327	0.00231302	0.510906	0.00265044	0.505302	0.0019843
Gm1527	ENSMUSG00000074655.1	ENSMUST00000099170.1	+	1	1	0.605556	0.877778	0.461473	0.0073856	0.473025	0.00669801	0.492575	0.00919957	0.538527	0.0073856	0.526975	0.00669801	0.507425	0.00919957
Bre	ENSMUSG00000052139.12	ENSMUST00000114515.2,ENSMUST00000080598.7,ENSMUST00000114507.3,ENSMUST00000131995.1	+	1	1	0.858889	0.877778	0.451507	0.00810317	0.465944	0.00745286	0.486713	0.00979075	0.548493	0.00810317	0.534056	0.00745286	0.513287	0.00979075
Zfr	ENSMUSG00000022201.9	ENSMUST00000122941.1	+	1	0.866667	1	0.877778	0.487609	0.0027354	0.492002	0.00515371	0.496716	0.000814867	0.512391	0.0027354	0.507998	0.00515371	0.503284	0.000814867
Tbp	ENSMUSG00000014767.10	ENSMUST00000155051.1,ENSMUST00000118001.1,ENSMUST00000014911.5,ENSMUST00000117593.1,ENSMUST00000143924.1,ENSMUST00000119879.2	+	1	0.626667	1	0.877778	0.458829	0.00942843	0.491443	0.0128391	0.468572	0.00598462	0.541171	0.00942843	0.508557	0.0128391	0.531428	0.00598462
Mtmr12	ENSMUSG00000039458.8	ENSMUST00000174160.1,ENSMUST00000038172.8,ENSMUST00000174418.1	+	1	1	0.944444	0.877778	0.516114	0.00254805	0.511008	0.00334455	0.504837	0.00226364	0.483886	0.00254805	0.488992	0.00334455	0.495163	0.00226364
FR0204043	FR0204043	FR0204043	-	1	0.831111	1	0.877778	0.536422	0.00579636	0.511199	0.00807373	0.525357	0.00391228	0.463578	0.00579636	0.488801	0.00807373	0.474643	0.00391228
FR0261540,FR0214349,Snapc3	FR0261540,FR0214349,ENSMUSG00000028483.7	FR0261540,FR0214349,ENSMUST00000130676.2	+	1	0.997778	1	0.877778	0.584967	0.0128472	0.555723	0.0168657	0.531026	0.0069474	0.415033	0.0128472	0.444277	0.0168657	0.468974	0.0069474
Rdh13	ENSMUSG00000008435.9	ENSMUST00000008579.7	-	0.948889	0.998889	0.474444	0.877778	0.48204	0.00846007	0.482214	0.005613	0.498983	0.00601626	0.51796	0.00846007	0.517786	0.005613	0.501017	0.00601626
Parl	ENSMUSG00000033918.9	ENSMUST00000136252.1,ENSMUST00000048642.8	-	1	0.988889	0.9	0.877778	0.544705	0.00978845	0.511874	0.004069	0.53122	0.0170334	0.455295	0.00978845	0.488126	0.004069	0.46878	0.0170334
Pcyt1a	ENSMUSG00000005615.8	ENSMUST00000115137.1,ENSMUST00000079791.4,ENSMUST00000104893.2	+	0.852222	0.461111	0.978889	0.877778	0.487301	0.00852139	0.500472	0.00665629	0.48484	0.00658917	0.512699	0.00852139	0.499528	0.00665629	0.51516	0.00658917
FR0088015	FR0088015	FR0088015	+	0.838889	0.594444	0.968889	0.877778	0.533556	0.0254397	0.495022	0.00758759	0.547504	0.0214221	0.466444	0.0254397	0.504978	0.00758759	0.452496	0.0214221
FR0343059	FR0343059	FR0343059	+	0.478889	0.678889	0.96	0.877778	0.49789	0.00899721	0.508947	0.0102925	0.4843	0.00690954	0.50211	0.00899721	0.491053	0.0102925	0.5157	0.00690954
FR0334624	FR0334624	FR0334624	+	0.452222	0.608889	0.957778	0.877778	0.499136	0.0615995	0.555151	0.0991619	0.412555	0.0418034	0.500864	0.0615995	0.444849	0.0991619	0.587445	0.0418034
FR0082818	FR0082818	FR0082818	+	0.898889	0.454444	0.943333	0.877778	0.515055	0.0089197	0.500184	0.00430451	0.516397	0.00795946	0.484945	0.0089197	0.499816	0.00430451	0.483603	0.00795946
Fut11,FR0081743	ENSMUSG00000039357.1,FR0081743	ENSMUST00000048016.1,FR0081743	+	0.938889	0.451111	0.927778	0.877778	0.541359	0.0192033	0.501658	0.00617822	0.54176	0.0222445	0.458641	0.0192033	0.498342	0.00617822	0.45824	0.0222445
Iffo1	ENSMUSG00000038271.11	ENSMUST00000141230.1,ENSMUST00000135559.1,ENSMUST00000051171.7,ENSMUST00000117675.1,ENSMUST00000088276.6,ENSMUST00000119527.1,ENSMUST00000144364.1,ENSMUST00000148835.1	+	0.786667	0.787778	0.561111	0.877778	0.493178	0.0053111	0.49183	0.00676968	0.500377	0.00327658	0.506822	0.0053111	0.50817	0.00676968	0.499623	0.00327658
Cd59b	ENSMUSG00000068686.6	ENSMUST00000090429.1	+	0.493333	0.758889	0.515556	0.877778	0.534056	0.116221	0.640543	0.12095	0.440883	0.128223	0.465944	0.116221	0.359457	0.12095	0.559117	0.128223
Iqcf4	ENSMUSG00000041009.7	ENSMUST00000085111.3	-	0.946667	0.748889	0.475556	0.877778	0.493652	0.00291787	0.495115	0.00428062	0.499605	0.00135727	0.506348	0.00291787	0.504885	0.00428062	0.500395	0.00135727
Necap1,uc029vym.1	ENSMUSG00000030327.6,uc029vym.1	ENSMUST00000032477.4,uc029vym.1	+	0.366667	0.722222	0.695556	0.877778	0.500162	0.00294941	0.495712	0.00486904	0.504379	0.00542637	0.499838	0.00294941	0.504288	0.00486904	0.495621	0.00542637
Nudcd2	ENSMUSG00000020328.4	ENSMUST00000127057.1	+	0.725556	0.707778	0.487778	0.877778	0.376367	0.113539	0.370905	0.123492	0.500735	0.0292564	0.623633	0.113539	0.629095	0.123492	0.499265	0.0292564
FR0065436,Abcc1	FR0065436,ENSMUSG00000023088.10	FR0065436,ENSMUST00000156089.1	+	0.426667	0.688889	0.632222	0.877778	0.487144	0.0621063	0.570882	0.0894527	0.432217	0.0921092	0.512856	0.0621063	0.429118	0.0894527	0.567783	0.0921092
Narg2	ENSMUSG00000032235.9	ENSMUST00000034761.8	+	0.646667	0.672222	0.586667	0.877778	0.504207	0.00533257	0.507063	0.00753937	0.497902	0.00332656	0.495793	0.00533257	0.492937	0.00753937	0.502098	0.00332656
Ocel1	ENSMUSG00000002396.8	ENSMUST00000110051.1,ENSMUST00000002469.8	+	0.473333	0.657778	0.653333	0.877778	0.49902	0.00303305	0.495879	0.00553315	0.502874	0.00357939	0.50098	0.00303305	0.504121	0.00553315	0.497126	0.00357939
Aida,uc029qva.1	ENSMUSG00000042901.5,uc029qva.1	ENSMUST00000109166.2,uc029qva.1	+	0.501111	0.61	0.63	0.877778	0.501315	0.0106827	0.490935	0.0124647	0.510667	0.0157649	0.498685	0.0106827	0.509065	0.0124647	0.489333	0.0157649
Ncoa2	ENSMUSG00000005886.8	ENSMUST00000006037.6,ENSMUST00000081713.4,ENSMUST00000068304.6	-	1	0.651111	1	0.876667	0.483823	0.00357161	0.496595	0.00432592	0.488234	0.00344315	0.516177	0.00357161	0.503405	0.00432592	0.511766	0.00344315
Spryd7	ENSMUSG00000021930.8	ENSMUST00000022497.8,ENSMUST00000100496.4	-	1	1	1	0.876667	0.539521	0.00445262	0.515435	0.00328329	0.524054	0.0047266	0.460479	0.00445262	0.484565	0.00328329	0.475946	0.0047266
Stk16	ENSMUSG00000026201.6	ENSMUST00000027401.4,ENSMUST00000135484.1	+	1	0.588889	1	0.876667	0.467126	0.00788283	0.494612	0.00816348	0.473621	0.00516167	0.532874	0.00788283	0.505388	0.00816348	0.526379	0.00516167
Cdhr2	ENSMUSG00000034918.8	ENSMUST00000037145.7	+	0.473333	0.843333	1	0.876667	0.495913	0.0146936	0.474759	0.0187962	0.519315	0.00463579	0.504087	0.0146936	0.525241	0.0187962	0.480685	0.00463579
Aldh3a2	ENSMUSG00000010025.12	ENSMUST00000074127.7	-	1	1	1	0.876667	0.512509	0.0015919	0.504677	0.00109454	0.507828	0.00197981	0.487491	0.0015919	0.495323	0.00109454	0.492172	0.00197981
Tbcd	ENSMUSG00000039230.8	ENSMUST00000103013.3,ENSMUST00000139414.1,ENSMUST00000151666.1	+	0.992222	1	0.618889	0.876667	0.553541	0.0152678	0.545265	0.0150786	0.507124	0.0106117	0.446459	0.0152678	0.454735	0.0150786	0.492876	0.0106117
Glrx2	ENSMUSG00000018196.12	ENSMUST00000149103.1	+	0.986667	0.614444	1	0.876667	0.250453	0.0759202	0.475537	0.0311565	0.236441	0.0374007	0.749547	0.0759202	0.524463	0.0311565	0.763559	0.0374007
Itgb1bp1	ENSMUSG00000062352.7	ENSMUST00000172834.1	-	1	1	0.796667	0.876667	0.515699	0.00268142	0.510472	0.00214532	0.504409	0.00376414	0.484301	0.00268142	0.489528	0.00214532	0.495591	0.00376414
FR0339520	FR0339520	FR0339520	-	1	0.685556	1	0.876667	0.474153	0.00529585	0.494251	0.006058	0.481436	0.00498155	0.525847	0.00529585	0.505749	0.006058	0.518564	0.00498155
Gm15676	ENSMUSG00000085583.1	ENSMUST00000153686.1	-	1	0.995556	0.884444	0.876667	0.526831	0.00691477	0.505331	0.00171872	0.519784	0.0119634	0.473169	0.00691477	0.494669	0.00171872	0.480216	0.0119634
uc029rfv.1	uc029rfv.1	uc029rfv.1	+	1	0.982222	0.752222	0.876667	0.531538	0.00809977	0.524758	0.00909991	0.505649	0.00539145	0.468462	0.00809977	0.475242	0.00909991	0.494351	0.00539145
1700001G11Rik	ENSMUSG00000085984.1	ENSMUST00000145637.1	-	0.991111	0.968889	0.571111	0.876667	0.190007	0.0751799	0.218097	0.0955953	0.470835	0.0453083	0.809993	0.0751799	0.781903	0.0955953	0.529165	0.0453083
C2cd4b,FR0307790	ENSMUSG00000091956.1,FR0307790	ENSMUST00000171652.1,FR0307790	+	0.422222	0.655556	0.952222	0.876667	0.500501	0.00751317	0.490302	0.01233	0.51317	0.00688131	0.499499	0.00751317	0.509698	0.01233	0.48683	0.00688131
Cml5	ENSMUSG00000079494.1	ENSMUST00000032074.3	-	1	0.901111	0.946667	0.876667	0.758019	0.0492032	0.669516	0.0953909	0.564084	0.0331208	0.241981	0.0492032	0.330484	0.0953909	0.435916	0.0331208
Gm2694	ENSMUSG00000097248.2	ENSMUST00000182650.1	+	1	0.937778	0.745556	0.876667	0.253835	0.0546771	0.328062	0.0947658	0.446107	0.0513402	0.746165	0.0546771	0.671938	0.0947658	0.553893	0.0513402
FR0273529,Rbm4b	FR0273529,ENSMUSG00000033760.10	FR0273529,ENSMUST00000182065.1	+	0.611111	0.88	0.557778	0.876667	0.490906	0.0116739	0.481466	0.0120957	0.503764	0.00818575	0.509094	0.0116739	0.518534	0.0120957	0.496236	0.00818575
FR0111377	FR0111377	FR0111377	-	0.502222	0.858889	0.77	0.876667	0.500013	0.113258	0.329854	0.106243	0.640628	0.121969	0.499987	0.113258	0.670146	0.106243	0.359372	0.121969
FR0064953	FR0064953	FR0064953	+	0.4	0.684444	0.53	0.876667	0.500769	0.00591503	0.507173	0.00843591	0.494681	0.00990667	0.499231	0.00591503	0.492827	0.00843591	0.505319	0.00990667
Dlec1	ENSMUSG00000038060.9	ENSMUST00000055775.6	+	0.51	0.674444	0.584444	0.876667	0.526625	0.0975523	0.608974	0.11882	0.43248	0.0932016	0.473375	0.0975523	0.391026	0.11882	0.56752	0.0932016
1810043G02Rik	ENSMUSG00000020284.10	ENSMUST00000105397.3,ENSMUST00000116237.2	+	0.505556	1	0.534444	0.875556	0.500985	0.00927918	0.514525	0.00280003	0.492754	0.015452	0.499015	0.00927918	0.485475	0.00280003	0.507246	0.015452
Cdyl2	ENSMUSG00000031758.9	ENSMUST00000109102.2	-	1	1	0.661111	0.875556	0.456681	0.00874207	0.468498	0.00571769	0.490176	0.0122229	0.543319	0.00874207	0.531502	0.00571769	0.509824	0.0122229
Ccni	ENSMUSG00000063015.6	ENSMUST00000144514.1	-	0.462222	1	0.817778	0.875556	0.476363	0.106362	0.235691	0.0326151	0.667156	0.130869	0.523637	0.106362	0.764309	0.0326151	0.332844	0.130869
Ttc23	ENSMUSG00000030555.9	ENSMUST00000153475.1	+	1	1	0.965556	0.875556	0.174136	0.0545392	0.393883	0.0255732	0.253943	0.0947229	0.825864	0.0545392	0.606117	0.0255732	0.746057	0.0947229
FR0017810	FR0017810	FR0017810	-	1	1	0.592222	0.875556	0.544227	0.0116734	0.534395	0.0101078	0.506975	0.0107317	0.455773	0.0116734	0.465605	0.0101078	0.493025	0.0107317
FR0152551	FR0152551	FR0152551	+	1	0.768889	1	0.875556	0.443772	0.0094843	0.48457	0.0134921	0.46124	0.00842022	0.556228	0.0094843	0.51543	0.0134921	0.53876	0.00842022
FR0234385	FR0234385	FR0234385	+	0.987778	0.576667	1	0.875556	0.459998	0.0148176	0.495955	0.00919676	0.463065	0.00987575	0.540002	0.0148176	0.504045	0.00919676	0.536935	0.00987575
uc007osa.2	uc007osa.2	uc007osa.2	-	1	1	1	0.875556	0.578999	0.00923839	0.550968	0.00822006	0.529736	0.00794222	0.421001	0.00923839	0.449032	0.00822006	0.470264	0.00794222
Nek7	ENSMUSG00000026393.4	ENSMUST00000027642.2	-	0.902222	0.471111	0.996667	0.875556	0.469781	0.0174621	0.500578	0.012092	0.465471	0.00942085	0.530219	0.0174621	0.499422	0.012092	0.534529	0.00942085
Eif4e3	ENSMUSG00000093661.1	ENSMUST00000032151.2	-	0.594444	0.57	0.986667	0.875556	0.493815	0.0117051	0.506203	0.0115009	0.480694	0.00603515	0.506185	0.0117051	0.493797	0.0115009	0.519306	0.00603515
FR0033425	FR0033425	FR0033425	-	0.458889	0.678889	0.985556	0.875556	0.504809	0.0144387	0.488653	0.0131566	0.524769	0.0102442	0.495191	0.0144387	0.511347	0.0131566	0.475231	0.0102442
Bmp2k	ENSMUSG00000034663.7	ENSMUST00000035635.7	+	1	0.977778	0.941111	0.875556	0.529676	0.00613484	0.522191	0.00897051	0.507047	0.00344297	0.470324	0.00613484	0.477809	0.00897051	0.492953	0.00344297
Ccdc144b	ENSMUSG00000047696.10	ENSMUST00000133450.1	-	0.792222	0.974444	0.414444	0.875556	0.515451	0.0123606	0.520691	0.00743307	0.499222	0.00966429	0.484549	0.0123606	0.479309	0.00743307	0.500778	0.00966429
FR0153093	FR0153093	FR0153093	-	0.765556	0.427778	0.963333	0.875556	0.492186	0.00659492	0.500671	0.00510359	0.488632	0.00450543	0.507814	0.00659492	0.499329	0.00510359	0.511368	0.00450543
Camsap2	ENSMUSG00000041570.9	ENSMUST00000048309.6	-	0.503333	0.48	0.948889	0.875556	0.498848	0.00176925	0.500528	0.00203532	0.496974	0.00157706	0.501152	0.00176925	0.499472	0.00203532	0.503026	0.00157706
Btbd1	ENSMUSG00000025103.7	ENSMUST00000026093.7	-	0.446667	0.898889	0.597778	0.875556	0.499978	0.000580214	0.498983	0.000629683	0.500714	0.00104155	0.500022	0.000580214	0.501017	0.000629683	0.499286	0.00104155
Pspc1	ENSMUSG00000021938.5	ENSMUST00000022507.5	-	0.668889	0.513333	0.852222	0.875556	0.505096	0.00551094	0.498317	0.00484173	0.508633	0.00552275	0.494904	0.00551094	0.501683	0.00484173	0.491367	0.00552275
Rgmb	ENSMUSG00000048027.7	ENSMUST00000170578.1	-	0.487778	0.828889	0.664444	0.875556	0.496412	0.0111533	0.510436	0.00798167	0.485604	0.0187296	0.503588	0.0111533	0.489564	0.00798167	0.514396	0.0187296
FR0348235,Churc1	FR0348235,ENSMUSG00000090258.1	FR0348235,ENSMUST00000152917.1	+	0.582222	0.791111	0.53	0.875556	0.489887	0.0162242	0.478375	0.0168594	0.506464	0.0138054	0.510113	0.0162242	0.521625	0.0168594	0.493536	0.0138054
Pcdhb1	ENSMUSG00000051663.3	ENSMUST00000052366.3	+	0.632222	0.568889	0.775556	0.875556	0.509258	0.0115808	0.496814	0.00644744	0.516813	0.0152188	0.490742	0.0115808	0.503186	0.00644744	0.483187	0.0152188
Scly	ENSMUSG00000026307.6	ENSMUST00000147523.1	+	0.856667	0.481111	0.711111	0.875556	0.65803	0.105181	0.501468	0.0283703	0.624184	0.130554	0.34197	0.105181	0.498532	0.0283703	0.375816	0.130554
Ddx27	ENSMUSG00000017999.10	ENSMUST00000176066.1	+	0.503333	0.7	0.541111	0.875556	0.480845	0.101968	0.392841	0.144911	0.569014	0.109771	0.519155	0.101968	0.607159	0.144911	0.430986	0.109771
Ehmt2	ENSMUSG00000013787.9	ENSMUST00000145201.1	+	0.46	0.651111	0.683333	0.875556	0.519614	0.114459	0.626363	0.172977	0.395461	0.113292	0.480386	0.114459	0.373637	0.172977	0.604539	0.113292
Tmem9b	ENSMUSG00000031021.7	ENSMUST00000033333.6	-	0.383333	0.664444	0.671111	0.875556	0.499854	0.00195799	0.497018	0.00359152	0.502518	0.00317475	0.500146	0.00195799	0.502982	0.00359152	0.497482	0.00317475
D930015E06Rik	ENSMUSG00000033767.9	ENSMUST00000052342.7	-	1	1	0.928889	0.874444	0.476901	0.00332721	0.484296	0.00332874	0.49265	0.00353698	0.523099	0.00332721	0.515704	0.00332874	0.50735	0.00353698
Lysmd1	ENSMUSG00000053769.5	ENSMUST00000066386.5	+	1	1	0.962222	0.874444	0.595063	0.0149169	0.563358	0.0185041	0.531581	0.0128307	0.404937	0.0149169	0.436642	0.0185041	0.468419	0.0128307
Tmprss12	ENSMUSG00000045631.9	ENSMUST00000096200.4	+	1	0.934444	1	0.874444	0.535217	0.00505458	0.512558	0.00692553	0.522846	0.00362939	0.464783	0.00505458	0.487442	0.00692553	0.477154	0.00362939
Gm7221	ENSMUSG00000092335.1	ENSMUST00000173283.1	-	0.996667	0.648889	1	0.874444	0.54177	0.0120381	0.507324	0.0105018	0.53353	0.0102814	0.45823	0.0120381	0.492676	0.0105018	0.46647	0.0102814
Sema4a	ENSMUSG00000028064.11	ENSMUST00000184487.1,ENSMUST00000127436.1,ENSMUST00000169222.1,ENSMUST00000166237.1,ENSMUST00000029700.5,ENSMUST00000165898.1	-	1	0.593333	1	0.874444	0.526494	0.00611898	0.505365	0.00781099	0.518625	0.00452375	0.473506	0.00611898	0.494635	0.00781099	0.481375	0.00452375
FR0259780	FR0259780	FR0259780	+	0.866667	1	0.463333	0.874444	0.46622	0.0217027	0.45392	0.00888238	0.498535	0.0108617	0.53378	0.0217027	0.54608	0.00888238	0.501465	0.0108617
Zfp146	ENSMUSG00000037029.7	ENSMUST00000062181.7	-	0.641111	0.998889	0.424444	0.874444	0.50278	0.00331316	0.505321	0.00150806	0.499492	0.00309316	0.49722	0.00331316	0.494679	0.00150806	0.500508	0.00309316
Rpl11	ENSMUSG00000059291.9	ENSMUST00000125726.1	-	0.877778	0.985556	0.512222	0.874444	0.244295	0.151447	0.200663	0.090432	0.494417	0.0886958	0.755705	0.151447	0.799337	0.090432	0.505583	0.0886958
Nktr,FR0097778,uc029xgq.1	ENSMUSG00000032525.8,FR0097778,uc029xgq.1	ENSMUST00000182904.1,FR0097778,uc029xgq.1	+	0.99	0.977778	0.717778	0.874444	0.515441	0.00424004	0.511959	0.00499929	0.503084	0.00361711	0.484559	0.00424004	0.488041	0.00499929	0.496916	0.00361711
Nabp2	ENSMUSG00000025374.7	ENSMUST00000026439.7	-	0.961111	0.976667	0.456667	0.874444	0.484102	0.00762649	0.485379	0.00567204	0.498915	0.00442643	0.515898	0.00762649	0.514621	0.00567204	0.501085	0.00442643
FR0248572	FR0248572	FR0248572	+	0.994444	0.955556	0.972222	0.874444	0.277075	0.0558367	0.332326	0.07231	0.441654	0.021974	0.722925	0.0558367	0.667674	0.07231	0.558346	0.021974
NM_001252193.1-8	NM_001252193.1-8	NM_001252193.1-8	-	1	0.826667	0.963333	0.874444	0.731027	0.0615809	0.660834	0.104842	0.541447	0.0190551	0.268973	0.0615809	0.339166	0.104842	0.458553	0.0190551
FR0259755	FR0259755	FR0259755	+	0.752222	0.922222	0.472222	0.874444	0.48421	0.0138726	0.478142	0.0124653	0.500795	0.00507135	0.51579	0.0138726	0.521858	0.0124653	0.499205	0.00507135
Slc19a2	ENSMUSG00000040918.6	ENSMUST00000044021.5,ENSMUST00000159230.1	+	0.963333	0.898889	0.521111	0.874444	0.509684	0.00418551	0.50915	0.00539568	0.500234	0.00290113	0.490316	0.00418551	0.49085	0.00539568	0.499766	0.00290113
Bin3	ENSMUSG00000022089.8	ENSMUST00000022680.7	+	1	0.877778	0.783333	0.874444	0.477858	0.00641472	0.495811	0.00269188	0.484436	0.0128537	0.522142	0.00641472	0.504189	0.00269188	0.515564	0.0128537
Larp6	ENSMUSG00000034839.5	ENSMUST00000038407.5	+	0.43	0.847778	0.693333	0.874444	0.498595	0.00690542	0.488045	0.00831158	0.508199	0.0112393	0.501405	0.00690542	0.511955	0.00831158	0.491801	0.0112393
FR0305547	FR0305547	FR0305547	+	0.798889	0.81	0.451111	0.874444	0.521853	0.0177454	0.522366	0.0166803	0.500467	0.0102073	0.478147	0.0177454	0.477634	0.0166803	0.499533	0.0102073
Zfhx3	ENSMUSG00000038872.8	ENSMUST00000043896.8	+	0.487778	0.763333	0.515556	0.874444	0.499694	0.00167109	0.497763	0.00207989	0.501215	0.0023661	0.500306	0.00167109	0.502237	0.00207989	0.498785	0.0023661
Rpl11	ENSMUSG00000059291.9	ENSMUST00000102536.4	-	0.41	0.482222	0.714444	0.874444	0.5001	0.00394168	0.496459	0.00720108	0.505081	0.00476918	0.4999	0.00394168	0.503541	0.00720108	0.494919	0.00476918
Bcl7c	ENSMUSG00000030814.11	ENSMUST00000061468.8	-	0.495556	0.476667	0.685556	0.874444	0.495852	0.00752392	0.502173	0.00626756	0.489083	0.0114004	0.504148	0.00752392	0.497827	0.00626756	0.510917	0.0114004
Gm20645,FR0066612	ENSMUSG00000093470.2,FR0066612	ENSMUST00000177539.2,FR0066612	-	0.458889	0.681111	0.584444	0.874444	0.497721	0.00927728	0.508508	0.010862	0.489323	0.0153407	0.502279	0.00927728	0.491492	0.010862	0.510677	0.0153407
Leng8	ENSMUSG00000035545.7	ENSMUST00000127723.1,ENSMUST00000037472.6,ENSMUST00000121270.1	+	0.401111	0.453333	0.676667	0.874444	0.499733	0.002048	0.501405	0.00314105	0.497382	0.0030125	0.500267	0.002048	0.498595	0.00314105	0.502618	0.0030125
Prcc	ENSMUSG00000004895.8	ENSMUST00000005015.8	-	1	1	1	0.873333	0.327291	0.0184461	0.425224	0.0115422	0.386443	0.0180647	0.672709	0.0184461	0.574776	0.0115422	0.613557	0.0180647
Rmnd1	ENSMUSG00000019763.5	ENSMUST00000042251.4,ENSMUST00000140660.1	-	1	1	1	0.873333	0.524629	0.0025434	0.515009	0.00278479	0.509859	0.00152727	0.475371	0.0025434	0.484991	0.00278479	0.490141	0.00152727
Pak1ip1	ENSMUSG00000038683.9	ENSMUST00000046951.9,ENSMUST00000174472.1	+	1	0.592222	1	0.873333	0.460063	0.00895524	0.49349	0.0091543	0.469182	0.00748221	0.539937	0.00895524	0.50651	0.0091543	0.530818	0.00748221
Mfsd6l	ENSMUSG00000048329.6	ENSMUST00000053211.6	+	1	0.998889	1	0.873333	0.553636	0.00835396	0.517278	0.00553759	0.536118	0.0108046	0.446364	0.00835396	0.482722	0.00553759	0.463882	0.0108046
Fam186a	ENSMUSG00000045350.8	ENSMUST00000100209.4	-	1	1	1	0.873333	0.524595	0.00273779	0.509278	0.00206722	0.51526	0.00255489	0.475405	0.00273779	0.490722	0.00206722	0.48474	0.00255489
FR0288073	FR0288073	FR0288073	-	1	1	0.92	0.873333	0.544532	0.00702227	0.532035	0.00545091	0.513557	0.0072481	0.455468	0.00702227	0.467965	0.00545091	0.486443	0.0072481
AK149936.1-1	AK149936.1-1	AK149936.1-1	-	1	0.997778	0.987778	0.873333	0.451707	0.00861598	0.465927	0.0108734	0.485258	0.00573151	0.548293	0.00861598	0.534073	0.0108734	0.514742	0.00573151
FR0366689,Chid1	FR0366689,ENSMUSG00000025512.8	FR0366689,ENSMUST00000133359.1	-	0.954444	0.511111	0.992222	0.873333	0.698658	0.0868896	0.507754	0.0526994	0.690882	0.0684207	0.301342	0.0868896	0.492246	0.0526994	0.309118	0.0684207
Alcam	ENSMUSG00000022636.7	ENSMUST00000023312.7	-	0.506667	0.987778	0.897778	0.873333	0.498851	0.00970214	0.483244	0.00715963	0.512903	0.00802991	0.501149	0.00970214	0.516756	0.00715963	0.487097	0.00802991
Lins	ENSMUSG00000053091.10	ENSMUST00000128486.1	+	0.984444	0.892222	0.944444	0.873333	0.685386	0.0581673	0.534361	0.0227088	0.644147	0.0743706	0.314614	0.0581673	0.465639	0.0227088	0.355853	0.0743706
Rpusd4	ENSMUSG00000032044.4	ENSMUST00000034543.4	+	0.997778	0.935556	0.935556	0.873333	0.471909	0.00723068	0.478243	0.0115284	0.494626	0.00257569	0.528091	0.00723068	0.521757	0.0115284	0.505374	0.00257569
Gm16387	ENSMUSG00000097653.1	ENSMUST00000180990.1	-	0.994444	0.837778	0.808889	0.873333	0.763731	0.0767065	0.543401	0.0332103	0.682431	0.136702	0.236269	0.0767065	0.456599	0.0332103	0.317569	0.136702
1700123O12Rik	ENSMUSG00000086080.1	ENSMUST00000133829.1	-	0.406667	0.824444	0.787778	0.873333	0.505363	0.101245	0.643293	0.0994681	0.375673	0.104609	0.494637	0.101245	0.356707	0.0994681	0.624327	0.104609
Lpcat2b,NM_173014.1-6	ENSMUSG00000033794.6,NM_173014.1-6	ENSMUST00000166599.1,NM_173014.1-6	+	0.47	0.625556	0.78	0.873333	0.50003	0.00157661	0.498166	0.00290764	0.502126	0.00168565	0.49997	0.00157661	0.501834	0.00290764	0.497874	0.00168565
Gm4969	ENSMUSG00000085601.1	ENSMUST00000127433.1	-	0.454444	0.765556	0.695556	0.873333	0.499076	0.011632	0.513339	0.0125152	0.484743	0.0185332	0.500924	0.011632	0.486661	0.0125152	0.515257	0.0185332
Ralgds	ENSMUSG00000026821.9	ENSMUST00000135803.1	+	0.728889	0.695556	0.525556	0.873333	0.616681	0.104683	0.607955	0.126725	0.501174	0.0301348	0.383319	0.104683	0.392045	0.126725	0.498826	0.0301348
Tpm3	ENSMUSG00000027940.12	ENSMUST00000131354.1	+	0.446667	0.683333	0.618889	0.873333	0.502969	0.0140621	0.518374	0.0192991	0.485869	0.0205627	0.497031	0.0140621	0.481626	0.0192991	0.514131	0.0205627
Mpzl1	ENSMUSG00000026566.9	ENSMUST00000111435.2,ENSMUST00000068705.7	-	0.474444	0.641111	0.537778	0.873333	0.499724	0.00180643	0.497792	0.00251693	0.501559	0.00272924	0.500276	0.00180643	0.502208	0.00251693	0.498441	0.00272924
Dtnbp1	ENSMUSG00000057531.7	ENSMUST00000072329.7,ENSMUST00000110128.4	-	0.627778	0.482222	1	0.872222	0.494576	0.00657964	0.501867	0.00680966	0.488017	0.00379417	0.505424	0.00657964	0.498133	0.00680966	0.511983	0.00379417
uc007whp.1,Tigd5	uc007whp.1,ENSMUSG00000047166.9	uc007whp.1,ENSMUST00000050151.9	+	0.968889	0.997778	0.417778	0.872222	0.474238	0.0115995	0.47521	0.0077399	0.498788	0.00788134	0.525762	0.0115995	0.52479	0.0077399	0.501212	0.00788134
Extl1	ENSMUSG00000028838.5	ENSMUST00000030643.2	-	0.983333	0.624444	0.99	0.872222	0.445569	0.0184493	0.493325	0.0100282	0.455356	0.0156931	0.554431	0.0184493	0.506675	0.0100282	0.544644	0.0156931
0610039K10Rik	ENSMUSG00000058812.2	ENSMUST00000076667.1,ENSMUST00000184724.1	+	0.842222	0.444444	0.967778	0.872222	0.530914	0.0213143	0.49916	0.0128597	0.535961	0.0144233	0.469086	0.0213143	0.50084	0.0128597	0.464039	0.0144233
Gnb2l1	ENSMUSG00000020372.9	ENSMUST00000139959.1	+	0.937778	0.956667	0.571111	0.872222	0.25584	0.107636	0.255318	0.0968658	0.497021	0.0142216	0.74416	0.107636	0.744682	0.0968658	0.502979	0.0142216
uc007iip.2	uc007iip.2	uc007iip.2	+	0.985556	0.9	0.656667	0.872222	0.441876	0.017665	0.45888	0.0253002	0.489855	0.0127369	0.558124	0.017665	0.54112	0.0253002	0.510145	0.0127369
Dclre1c	ENSMUSG00000026648.12	ENSMUST00000102988.3	+	0.994444	0.785556	0.873333	0.872222	0.483325	0.00572955	0.48805	0.0101283	0.497443	0.00160213	0.516675	0.00572955	0.51195	0.0101283	0.502557	0.00160213
Rbm6	ENSMUSG00000032582.8	ENSMUST00000182301.1	-	0.454444	0.873333	0.841111	0.872222	0.500537	0.0169079	0.478799	0.0138102	0.521227	0.01484	0.499463	0.0169079	0.521201	0.0138102	0.478773	0.01484
Gnpat	ENSMUSG00000031985.3	ENSMUST00000034466.3,ENSMUST00000161986.1	+	0.496667	0.494444	0.871111	0.872222	0.498974	0.00153516	0.500472	0.00165584	0.49725	0.00181062	0.501026	0.00153516	0.499528	0.00165584	0.50275	0.00181062
Sec11c	ENSMUSG00000024516.6	ENSMUST00000139538.1	+	0.826667	0.87	0.433333	0.872222	0.485144	0.0106224	0.482357	0.0115297	0.500342	0.00482737	0.514856	0.0106224	0.517643	0.0115297	0.499658	0.00482737
Cers5	ENSMUSG00000023021.9	ENSMUST00000023762.6,ENSMUST00000109035.4	-	0.484444	0.514444	0.764444	0.872222	0.495894	0.00811334	0.503318	0.00916222	0.488506	0.0100206	0.504106	0.00811334	0.496682	0.00916222	0.511494	0.0100206
Tmem209	ENSMUSG00000029782.12	ENSMUST00000102991.2,ENSMUST00000115160.3,ENSMUST00000138823.1,ENSMUST00000115157.1	-	0.442222	0.652222	0.632222	0.872222	0.499255	0.00248078	0.502315	0.00312812	0.496593	0.00443319	0.500745	0.00248078	0.497685	0.00312812	0.503407	0.00443319
FR0246804,FR0215798	FR0246804,FR0215798	FR0246804,FR0215798	+	0.68	0.637778	0.567778	0.872222	0.493272	0.00746547	0.491332	0.010136	0.501731	0.00326569	0.506728	0.00746547	0.508668	0.010136	0.498269	0.00326569
Pno1	ENSMUSG00000020116.7	ENSMUST00000020317.7	-	1	1	0.643333	0.871111	0.527543	0.00652235	0.521237	0.00639179	0.504999	0.00691846	0.472457	0.00652235	0.478763	0.00639179	0.495001	0.00691846
Slc16a10	ENSMUSG00000019838.10	ENSMUST00000092566.6	-	1	0.63	1	0.871111	0.439076	0.0156066	0.489811	0.0131927	0.444074	0.00895988	0.560924	0.0156066	0.510189	0.0131927	0.555926	0.00895988
Gpr157	ENSMUSG00000047875.6	ENSMUST00000094451.3	+	1	1	0.978889	0.871111	0.440932	0.0117886	0.455815	0.0109389	0.483957	0.00596862	0.559068	0.0117886	0.544185	0.0109389	0.516043	0.00596862
BC003331	ENSMUSG00000006010.8	ENSMUST00000097546.2,ENSMUST00000111913.2,ENSMUST00000097547.3	-	1	1	1	0.871111	0.410562	0.0102348	0.465907	0.00711548	0.441402	0.00970498	0.589438	0.0102348	0.534093	0.00711548	0.558598	0.00970498
Ubtf	ENSMUSG00000020923.11	ENSMUST00000107117.2,ENSMUST00000174302.1,ENSMUST00000178839.1,ENSMUST00000107115.1,ENSMUST00000079589.4,ENSMUST00000107119.2,ENSMUST00000107123.3	-	0.896667	0.507778	1	0.871111	0.486132	0.00767443	0.499109	0.00696317	0.485309	0.0041895	0.513868	0.00767443	0.500891	0.00696317	0.514691	0.0041895
Kctd14	ENSMUSG00000051727.8	ENSMUST00000121987.1,ENSMUST00000050732.7	+	1	1	0.598889	0.871111	0.474273	0.00608225	0.479831	0.00352709	0.495792	0.00684102	0.525727	0.00608225	0.520169	0.00352709	0.504208	0.00684102
Lace1	ENSMUSG00000038302.8	ENSMUST00000133326.1,ENSMUST00000151747.1,ENSMUST00000041024.8	-	1	1	0.941111	0.871111	0.389712	0.019816	0.423542	0.0171663	0.465212	0.0184491	0.610288	0.019816	0.576458	0.0171663	0.534788	0.0184491
FR0135073	FR0135073	FR0135073	-	1	1	1	0.871111	0.590163	0.0106924	0.559126	0.00999028	0.53337	0.00858146	0.409837	0.0106924	0.440874	0.00999028	0.46663	0.00858146
FR0169341	FR0169341	FR0169341	-	0.931111	0.447778	1	0.871111	0.524591	0.0121996	0.500914	0.00607301	0.529375	0.00544754	0.475409	0.0121996	0.499086	0.00607301	0.470625	0.00544754
Chka	ENSMUSG00000024843.9	ENSMUST00000125411.1	+	0.467778	1	0.533333	0.871111	0.500657	0.00498891	0.508705	0.001711	0.495725	0.00823625	0.499343	0.00498891	0.491295	0.001711	0.504275	0.00823625
Farsa	ENSMUSG00000003808.12	ENSMUST00000129595.1,ENSMUST00000003906.6,ENSMUST00000156970.1	+	1	0.994444	0.974444	0.871111	0.531019	0.00542061	0.509833	0.00370144	0.521231	0.00815743	0.468981	0.00542061	0.490167	0.00370144	0.478769	0.00815743
FR0308250	FR0308250	FR0308250	+	1	0.977778	0.841111	0.871111	0.546107	0.00951739	0.532188	0.0131131	0.511952	0.00891039	0.453893	0.00951739	0.467812	0.0131131	0.488048	0.00891039
FR0131066	FR0131066	FR0131066	-	0.707778	0.946667	0.933333	0.871111	0.548063	0.0542047	0.585049	0.0403849	0.486856	0.00689314	0.451937	0.0542047	0.414951	0.0403849	0.513144	0.00689314
Rabep1	ENSMUSG00000020817.10	ENSMUST00000076270.6,ENSMUST00000100928.4,ENSMUST00000178245.1,ENSMUST00000177731.1,ENSMUST00000108533.3	+	1	0.942222	0.79	0.871111	0.472215	0.00562771	0.481637	0.00872568	0.493243	0.00544341	0.527785	0.00562771	0.518363	0.00872568	0.506757	0.00544341
Nol12	ENSMUSG00000033099.3	ENSMUST00000138880.1,ENSMUST00000149580.1	+	1	0.534444	0.896667	0.871111	0.487331	0.00407001	0.498592	0.00285374	0.490103	0.00622122	0.512669	0.00407001	0.501408	0.00285374	0.509897	0.00622122
FR0200560,uc008ubx.1,FR0243114	FR0200560,uc008ubx.1,FR0243114	FR0243114,FR0200560,uc008ubx.1	+	0.506667	0.892222	0.69	0.871111	0.494367	0.0122693	0.511547	0.00694596	0.480386	0.0215471	0.505633	0.0122693	0.488453	0.00694596	0.519614	0.0215471
E2f8	ENSMUSG00000046179.11	ENSMUST00000058745.8,ENSMUST00000119223.1	-	0.847778	0.508889	0.813333	0.871111	0.491759	0.00562226	0.500023	0.00341154	0.491933	0.00700972	0.508241	0.00562226	0.499977	0.00341154	0.508067	0.00700972
D5Ertd579e	ENSMUSG00000029190.13	ENSMUST00000132383.1,ENSMUST00000031091.9	-	0.827778	0.4	0.801111	0.871111	0.509216	0.00613767	0.500014	0.0027388	0.510026	0.00796919	0.490784	0.00613767	0.499986	0.0027388	0.489974	0.00796919
Ccdc40	ENSMUSG00000039963.12	ENSMUST00000035935.2,ENSMUST00000053440.7	+	1	1	0.681111	0.87	0.487498	0.00237766	0.491187	0.00205864	0.497049	0.00316073	0.512502	0.00237766	0.508813	0.00205864	0.502951	0.00316073
Asap3	ENSMUSG00000036995.7	ENSMUST00000047526.7	+	1	1	1	0.87	0.527578	0.00324262	0.517584	0.00336763	0.510349	0.00163362	0.472422	0.00324262	0.482416	0.00336763	0.489651	0.00163362
Chdh	ENSMUSG00000015970.12	ENSMUST00000067620.4	+	1	1	1	0.87	0.528321	0.00355271	0.51075	0.00239827	0.51753	0.00419286	0.471679	0.00355271	0.48925	0.00239827	0.48247	0.00419286
1700016H13Rik	ENSMUSG00000029320.5	ENSMUST00000120108.1,ENSMUST00000154408.1	-	1	1	1	0.87	0.631161	0.0122098	0.580581	0.012241	0.554785	0.00976911	0.368839	0.0122098	0.419419	0.012241	0.445215	0.00976911
Simc1	ENSMUSG00000043183.12	ENSMUST00000121401.1	+	1	0.983333	1	0.87	0.550401	0.00632703	0.518744	0.00760458	0.531877	0.00477608	0.449599	0.00632703	0.481256	0.00760458	0.468123	0.00477608
Ppp2r2b	ENSMUSG00000024500.12	ENSMUST00000153737.1	-	1	1	1	0.87	0.562241	0.00621484	0.537645	0.00589456	0.52512	0.00393609	0.437759	0.00621484	0.462355	0.00589456	0.47488	0.00393609
Zfp236	ENSMUSG00000041258.10	ENSMUST00000182122.1	-	1	1	0.863333	0.87	0.459923	0.00638088	0.473273	0.00654533	0.487936	0.00780843	0.540077	0.00638088	0.526727	0.00654533	0.512064	0.00780843
FR0286268,Zfand1	FR0286268,ENSMUSG00000039795.8	FR0286268,ENSMUST00000125734.1	-	1	1	1	0.87	0.561543	0.00768449	0.540333	0.00752515	0.523289	0.00690344	0.438457	0.00768449	0.459667	0.00752515	0.476711	0.00690344
Tdrd5	ENSMUSG00000060985.9	ENSMUST00000148277.1	-	0.984444	0.568889	0.996667	0.87	0.466837	0.0102976	0.495541	0.00834833	0.472716	0.00763271	0.533163	0.0102976	0.504459	0.00834833	0.527284	0.00763271
FR0335290,Gm16170	FR0335290,ENSMUSG00000086245.1	FR0335290,ENSMUST00000156882.1	-	1	0.604444	0.994444	0.87	0.536594	0.0111439	0.504221	0.00633335	0.531148	0.0119525	0.463406	0.0111439	0.495779	0.00633335	0.468852	0.0119525
Dnajc7	ENSMUSG00000014195.9	ENSMUST00000128414.1	-	0.988889	0.552222	0.971111	0.87	0.45511	0.0158375	0.495244	0.0108136	0.461291	0.0139366	0.54489	0.0158375	0.504756	0.0108136	0.538709	0.0139366
Gpr55	ENSMUSG00000049608.7	ENSMUST00000086975.4	-	1	0.724444	0.97	0.87	0.455205	0.0107115	0.490685	0.00923837	0.466332	0.0151792	0.544795	0.0107115	0.509315	0.00923837	0.533668	0.0151792
FR0141998,FR0400819	FR0141998,FR0400819	FR0141998,FR0400819	+	0.582222	0.948889	0.693333	0.87	0.488858	0.0149231	0.474132	0.0115892	0.507461	0.00896111	0.511142	0.0149231	0.525868	0.0115892	0.492539	0.00896111
Rc3h1,FR0317344	ENSMUSG00000040423.4,FR0317344	ENSMUST00000161609.1,FR0317344	+	0.803333	0.804444	0.667778	0.87	0.672709	0.122937	0.687404	0.151892	0.495088	0.00759867	0.327291	0.122937	0.312596	0.151892	0.504912	0.00759867
BC024978	ENSMUSG00000078786.3	ENSMUST00000179391.1,ENSMUST00000155931.1	+	0.596667	0.796667	0.554444	0.87	0.507573	0.0106163	0.516545	0.0140402	0.496828	0.00760193	0.492427	0.0106163	0.483455	0.0140402	0.503172	0.00760193
NM_008831.4-3	NM_008831.4-3	NM_008831.4-3	-	0.953333	0.588889	0.751111	0.87	0.480773	0.00827228	0.497862	0.00295349	0.485969	0.012895	0.519227	0.00827228	0.502138	0.00295349	0.514031	0.012895
Chadl	ENSMUSG00000063765.5	ENSMUST00000072910.5,ENSMUST00000173898.1	-	0.595556	0.722222	0.587778	0.87	0.51472	0.0239934	0.526811	0.0293294	0.492173	0.0137823	0.48528	0.0239934	0.473189	0.0293294	0.507827	0.0137823
H2-Ke2	ENSMUSG00000024309.8	ENSMUST00000025163.7,ENSMUST00000174048.1	-	1	1	1	0.868889	0.457349	0.00473112	0.483713	0.00272645	0.473315	0.00513716	0.542651	0.00473112	0.516287	0.00272645	0.526685	0.00513716
Klhl11	ENSMUSG00000048732.5	ENSMUST00000056665.3	-	0.496667	0.558889	1	0.868889	0.496864	0.0124416	0.508475	0.0180723	0.47868	0.00559815	0.503136	0.0124416	0.491525	0.0180723	0.52132	0.00559815
Stat1	ENSMUSG00000026104.8	ENSMUST00000070968.7	+	1	0.986667	1	0.868889	0.447859	0.0065145	0.481108	0.00649043	0.466447	0.00618637	0.552141	0.0065145	0.518892	0.00649043	0.533553	0.00618637
3110035E14Rik	ENSMUSG00000067879.3	ENSMUST00000088666.3	+	1	0.788889	1	0.868889	0.479127	0.0035826	0.494813	0.00431962	0.485351	0.00289059	0.520873	0.0035826	0.505187	0.00431962	0.514649	0.00289059
Prkd3	ENSMUSG00000024070.9	ENSMUST00000118768.1,ENSMUST00000003191.7,ENSMUST00000168887.1,ENSMUST00000119284.1	-	0.91	1	0.436667	0.868889	0.484614	0.00781787	0.484066	0.00334935	0.499057	0.00637228	0.515386	0.00781787	0.515934	0.00334935	0.500943	0.00637228
Lias	ENSMUSG00000029199.5	ENSMUST00000139847.1	+	0.803333	0.633333	1	0.868889	0.475947	0.0180441	0.500578	0.000852099	0.458505	0.00699337	0.524053	0.0180441	0.499422	0.000852099	0.541495	0.00699337
Nf1	ENSMUSG00000020716.9	ENSMUST00000131800.1	+	0.613333	0.996667	0.522222	0.868889	0.515289	0.0188232	0.532387	0.01127	0.495071	0.0179176	0.484711	0.0188232	0.467613	0.01127	0.504929	0.0179176
Zfp41	ENSMUSG00000047003.8	ENSMUST00000161785.1,ENSMUST00000054555.8	+	1	0.982222	0.595556	0.868889	0.484151	0.00426445	0.487866	0.00428572	0.497531	0.00442711	0.515849	0.00426445	0.512134	0.00428572	0.502469	0.00442711
Stxbp6	ENSMUSG00000046314.9	ENSMUST00000120531.1,ENSMUST00000053768.6	-	0.881111	0.47	0.946667	0.868889	0.467829	0.0201416	0.499806	0.0118424	0.464836	0.0161264	0.532171	0.0201416	0.500194	0.0118424	0.535164	0.0161264
FR0004637	FR0004637	FR0004637	-	1	0.784444	0.922222	0.868889	0.237444	0.0582188	0.451133	0.0450141	0.306763	0.102062	0.762556	0.0582188	0.548867	0.0450141	0.693237	0.102062
Atp5b	ENSMUSG00000025393.6	ENSMUST00000127439.1	+	0.913333	0.908889	0.728889	0.868889	0.819811	0.129205	0.793509	0.141662	0.536815	0.0427728	0.180189	0.129205	0.206491	0.141662	0.463185	0.0427728
Fbxo9	ENSMUSG00000001366.8	ENSMUST00000159099.1	-	0.481111	0.818889	0.621111	0.868889	0.512398	0.115194	0.659289	0.114569	0.405947	0.134679	0.487602	0.115194	0.340711	0.114569	0.594053	0.134679
Smim13	ENSMUSG00000091264.2	ENSMUST00000165561.2	+	0.836667	0.798889	0.504444	0.868889	0.495782	0.00292444	0.495266	0.00403593	0.500239	0.0013337	0.504218	0.00292444	0.504734	0.00403593	0.499761	0.0013337
1700039E15Rik	ENSMUSG00000070568.4	ENSMUST00000176985.1	+	0.731111	0.712222	0.476667	0.868889	0.51192	0.0112924	0.514676	0.0142686	0.498798	0.00675355	0.48808	0.0112924	0.485324	0.0142686	0.501202	0.00675355
Agpat2	ENSMUSG00000026922.7	ENSMUST00000140386.1	-	0.511111	0.617778	0.696667	0.868889	0.478213	0.101204	0.572256	0.116637	0.383304	0.126355	0.521787	0.101204	0.427744	0.116637	0.616696	0.126355
Plod1	ENSMUSG00000019055.9	ENSMUST00000019199.7	-	1	0.818889	1	0.867778	0.548463	0.00878261	0.513261	0.0115374	0.534385	0.0066172	0.451537	0.00878261	0.486739	0.0115374	0.465615	0.0066172
Ptpn20	ENSMUSG00000021940.9	ENSMUST00000022508.6	+	1	0.996667	1	0.867778	0.491497	0.00113291	0.496815	0.000813881	0.494568	0.00149161	0.508503	0.00113291	0.503185	0.000813881	0.505432	0.00149161
Vwa2	ENSMUSG00000025082.8	ENSMUST00000026068.7	+	1	1	0.654444	0.867778	0.464539	0.00937176	0.468999	0.00584776	0.494193	0.00747573	0.535461	0.00937176	0.531001	0.00584776	0.505807	0.00747573
Slc35f5	ENSMUSG00000026342.4	ENSMUST00000027580.4	+	1	0.593333	1	0.867778	0.533136	0.00749503	0.506077	0.00904813	0.524926	0.00461706	0.466864	0.00749503	0.493923	0.00904813	0.475074	0.00461706
Smpdl3b	ENSMUSG00000028885.8	ENSMUST00000030709.8	-	0.566667	0.674444	1	0.867778	0.495766	0.00687576	0.490171	0.0117181	0.504707	0.00111587	0.504234	0.00687576	0.509829	0.0117181	0.495293	0.00111587
Cib2	ENSMUSG00000037493.6	ENSMUST00000041901.6	-	0.914444	1	0.478889	0.867778	0.467123	0.016312	0.467872	0.00975956	0.497069	0.010502	0.532877	0.016312	0.532128	0.00975956	0.502931	0.010502
Fam105b	ENSMUSG00000046034.7	ENSMUST00000059662.7	-	1	1	1	0.867778	0.584326	0.0118824	0.527733	0.00611066	0.559014	0.0112007	0.415674	0.0118824	0.472267	0.00611066	0.440986	0.0112007
Tspan12	ENSMUSG00000029669.8	ENSMUST00000120965.1,ENSMUST00000031678.3	-	1	1	1	0.867778	0.541901	0.00677368	0.515377	0.0024737	0.531236	0.00631039	0.458099	0.00677368	0.484623	0.0024737	0.468764	0.00631039
Mapk10	ENSMUSG00000046709.10	ENSMUST00000152609.1	-	1	1	1	0.867778	0.65189	0.0150082	0.596905	0.0146371	0.562363	0.00965447	0.34811	0.0150082	0.403095	0.0146371	0.437637	0.00965447
Homez	ENSMUSG00000057156.9	ENSMUST00000176259.1	-	1	1	0.988889	0.867778	0.544076	0.00549234	0.528292	0.00449478	0.515695	0.00595846	0.455924	0.00549234	0.471708	0.00449478	0.484305	0.00595846
FR0086475	FR0086475	FR0086475	+	1	0.705556	1	0.867778	0.440485	0.0113953	0.487219	0.0131189	0.458991	0.00977245	0.559515	0.0113953	0.512781	0.0131189	0.541009	0.00977245
FR0101874,FR0375970	FR0101874,FR0375970	FR0101874,FR0375970	+	1	1	0.907778	0.867778	0.431482	0.0107257	0.451049	0.00830473	0.47889	0.0114288	0.568518	0.0107257	0.548951	0.00830473	0.52111	0.0114288
Rufy1	ENSMUSG00000020375.3	ENSMUST00000020643.3	-	1	0.99	0.906667	0.867778	0.515547	0.00319765	0.511659	0.00453213	0.503866	0.00225554	0.484453	0.00319765	0.488341	0.00453213	0.496134	0.00225554
Chga	ENSMUSG00000021194.5	ENSMUST00000021610.5	+	1	0.99	0.988889	0.867778	0.469012	0.0048316	0.479379	0.00682693	0.489576	0.00356003	0.530988	0.0048316	0.520621	0.00682693	0.510424	0.00356003
Fam174a	ENSMUSG00000051185.8	ENSMUST00000059975.6	+	1	0.947778	0.741111	0.867778	0.483668	0.00385439	0.488549	0.00519589	0.495748	0.00436959	0.516332	0.00385439	0.511451	0.00519589	0.504252	0.00436959
uc009rqu.1	uc009rqu.1	uc009rqu.1	+	1	0.931111	0.941111	0.867778	0.446575	0.0140506	0.459261	0.0214756	0.48867	0.0054417	0.553425	0.0140506	0.540739	0.0214756	0.51133	0.0054417
FR0216500	FR0216500	FR0216500	-	0.876667	0.89	0.497778	0.867778	0.47824	0.013405	0.478943	0.0144531	0.498816	0.00692838	0.52176	0.013405	0.521057	0.0144531	0.501184	0.00692838
FR0179927	FR0179927	FR0179927	-	0.37	0.653333	0.783333	0.867778	0.500073	0.00175169	0.497789	0.0035462	0.502977	0.00277316	0.499927	0.00175169	0.502211	0.0035462	0.497023	0.00277316
Eif2ak4	ENSMUSG00000005102.7	ENSMUST00000110870.1,ENSMUST00000110874.1,ENSMUST00000110872.1,ENSMUST00000005233.5,ENSMUST00000102527.3	+	0.917778	0.522222	0.763333	0.867778	0.512127	0.00597356	0.500563	0.00223967	0.510768	0.00919284	0.487873	0.00597356	0.499437	0.00223967	0.489232	0.00919284
Oser1	ENSMUSG00000035399.6	ENSMUST00000127038.1	-	0.48	0.747778	0.511111	0.867778	0.502407	0.0045767	0.507315	0.00722382	0.497426	0.00480893	0.497593	0.0045767	0.492685	0.00722382	0.502574	0.00480893
M5C1000I18Rik	ENSMUSG00000055125.5	ENSMUST00000068526.5	-	0.44	0.485556	0.744444	0.867778	0.501578	0.00335347	0.498275	0.00419937	0.505566	0.00500916	0.498422	0.00335347	0.501725	0.00419937	0.494434	0.00500916
Ngrn	ENSMUSG00000047084.8	ENSMUST00000117989.1,ENSMUST00000138005.1	+	0.46	0.435556	0.681111	0.867778	0.503433	0.00656131	0.498407	0.00472429	0.508898	0.0104144	0.496567	0.00656131	0.501593	0.00472429	0.491102	0.0104144
Slc35g3	ENSMUSG00000018776.9	ENSMUST00000102586.3	-	0.515556	0.623333	0.614444	0.867778	0.501702	0.0027094	0.503745	0.00447519	0.49828	0.0025629	0.498298	0.0027094	0.496255	0.00447519	0.50172	0.0025629
Stx7	ENSMUSG00000019998.5	ENSMUST00000020174.5	+	1	1	0.596667	0.866667	0.4552	0.010302	0.466967	0.00724292	0.491484	0.0131059	0.5448	0.010302	0.533033	0.00724292	0.508516	0.0131059
Zfp955b	ENSMUSG00000096910.1	ENSMUST00000099414.3	+	1	1	1	0.866667	0.583411	0.00924816	0.552311	0.00924419	0.53214	0.00659987	0.416589	0.00924816	0.447689	0.00924419	0.46786	0.00659987
Srpr	ENSMUSG00000032042.5	ENSMUST00000138287.1,ENSMUST00000034541.5	+	1	1	0.805556	0.866667	0.52847	0.00485581	0.518668	0.00390382	0.508545	0.00704584	0.47153	0.00485581	0.481332	0.00390382	0.491455	0.00704584
FR0074292	FR0074292	FR0074292	+	0.528889	0.51	1	0.866667	0.506483	0.011598	0.496412	0.0144061	0.519829	0.00504103	0.493517	0.011598	0.503588	0.0144061	0.480171	0.00504103
FR0112258	FR0112258	FR0112258	-	1	0.487778	1	0.866667	0.449474	0.013945	0.494824	0.013238	0.459387	0.00967518	0.550526	0.013945	0.505176	0.013238	0.540613	0.00967518
FR0193612	FR0193612	FR0193612	+	1	1	0.614444	0.866667	0.449225	0.012294	0.457007	0.00898041	0.492666	0.00988674	0.550775	0.012294	0.542993	0.00898041	0.507334	0.00988674
[truncated: 35,921 more rows]
